# Supplementary material for: Quadrupolar excitons and hybridized interlayer Mott insulator in a trilayer moiré superlattice
Source: Nat Commun. 2023 Aug 1;14:4604. doi: 10.1038/s41467-023-40288-9 (PMC10393975; doi:10.1038/s41467-023-40288-9)
Supplement: Supplementary file 3 — Source Data [file 41467_2023_40288_MOESM3_ESM.zip]

Archive with 4 entries (4 files):
- source data file 1.xlsx
- source data file 2.xlsx
- source data file 3.xlsx
- source data file 4.xlsx
