# Supplementary material for: Quadrupolar excitons and hybridized interlayer Mott insulator in a trilayer moiré superlattice
Source: Nat Commun. 2023 Aug 1;14:4604. doi: 10.1038/s41467-023-40288-9 (PMC10393975; doi:10.1038/s41467-023-40288-9)
Supplement: Supplementary file 3 — Source Data [file 41467_2023_40288_MOESM3_ESM.zip › source data file 1.xlsx]

## Sheet: Figure1e
Figure 1e	Column B: X-axis, Photon energy (eV)
Row 2: Y-axis, Carrier density (10^12 cm^-2)	Matrix data: Z values, PL intensity (arb. unit)	-4	-3.96	-3.92	-3.88	-3.84	-3.8	-3.76	-3.72	-3.68	-3.64	-3.6	-3.56	-3.52	-3.48	-3.44	-3.4	-3.36	-3.32	-3.28	-3.24	-3.2	-3.16	-3.12	-3.08	-3.04	-3	-2.96	-2.92	-2.88	-2.84	-2.8	-2.76	-2.72	-2.68	-2.64	-2.6	-2.56	-2.52	-2.48	-2.44	-2.4	-2.36	-2.32	-2.28	-2.24	-2.2	-2.16	-2.12
	1.5826	13	16	14	10	15	11	12	16	12	20	14	16	18	10	15	18	20	13	17	10	13	12	15	14	17	13	12	17	9	16	9	10	13	16	12	11	14	13	15	14	17	15	12	12	14	13	14	11
	1.5823	16	16	20	19	18	22	16	20	14	17	14	14	14	16	12	18	12	18	17	17	13	13	18	17	13	16	16	19	18	14	16	15	14	14	12	9	18	19	16	18	10	14	14	15	14	14	16	19
	1.5821	23	17	21	17	17	21	20	19	20	17	22	15	18	18	17	15	16	15	15	15	20	18	15	15	17	17	21	19	17	21	17	15	21	19	23	22	13	12	18	17	17	21	17	20	15	17	22	22
	1.5818	18	18	17	17	15	15	15	15	14	17	17	18	17	17	19	16	17	13	18	15	19	17	16	15	24	17	12	12	15	18	17	16	9	18	18	18	16	16	19	17	20	11	12	15	12	14	14	11
	1.5815	16	18	19	17	17	18	19	18	18	20	15	16	16	14	18	19	20	22	19	25	15	13	16	17	12	19	17	17	18	15	17	21	18	15	13	15	19	16	13	20	12	15	16	11	16	14	19	17
	1.5813	18	15	21	21	20	23	20	20	22	16	20	14	17	23	17	17	19	15	17	19	18	16	18	15	20	19	18	17	18	18	22	17	21	20	21	16	19	17	20	19	19	19	18	16	17	24	20	19
	1.581	16	20	16	17	16	16	13	16	20	13	14	22	20	16	22	16	16	17	19	17	16	18	20	14	21	12	16	15	16	17	13	13	16	19	14	23	17	16	18	18	18	14	16	19	18	15	16	13
	1.5807	17	20	18	18	18	21	16	19	20	19	16	16	19	18	17	25	21	21	23	22	17	15	21	17	14	18	15	20	15	17	16	20	17	15	13	17	19	20	15	15	19	14	15	13	18	18	12	10
	1.5805	21	16	23	24	18	25	21	20	17	20	24	16	17	17	19	20	14	16	18	23	18	18	16	19	16	19	25	18	20	22	22	19	21	18	18	19	18	21	23	22	16	20	20	22	19	20	23	21
	1.5802	20	17	17	14	16	19	16	15	20	19	17	16	18	18	21	17	18	17	17	15	18	22	14	18	19	19	19	17	13	22	15	16	16	19	20	22	16	15	17	17	17	16	18	20	17	12	21	16
	1.58	15	18	16	20	18	18	18	17	14	20	17	20	21	17	12	20	24	21	18	18	16	18	20	20	18	14	15	18	16	15	16	18	17	20	14	13	18	17	17	15	17	16	16	16	17	17	12	18
	1.5797	18	19	24	22	22	20	24	24	22	20	20	19	17	18	20	19	15	18	22	21	18	20	19	20	16	21	20	19	22	18	21	21	20	18	22	20	22	22	19	21	15	19	24	18	18	20	24	22
	1.5794	23	15	18	19	19	19	20	16	21	20	21	19	20	22	19	17	19	18	19	15	20	23	15	14	20	15	18	16	14	19	21	18	14	22	17	21	16	15	19	17	20	19	19	20	15	15	15	16
	1.5792	17	20	18	16	21	17	22	18	20	20	19	25	20	18	19	18	20	20	19	13	16	14	21	18	18	13	15	22	19	21	13	17	16	16	17	18	17	18	18	15	20	17	16	17	17	17	16	17
	1.5789	22	16	23	18	22	21	24	19	19	21	19	16	12	16	17	24	19	21	19	18	16	20	16	22	18	25	21	21	19	18	23	20	22	18	17	17	24	21	16	21	18	16	19	16	20	25	17	20
	1.5787	22	20	20	23	15	18	24	18	23	17	23	19	17	22	22	14	17	17	16	16	16	17	17	16	20	14	21	16	20	21	17	16	18	20	23	22	15	18	18	19	15	22	20	19	17	14	21	18
	1.5784	21	19	16	18	17	16	17	17	16	19	17	25	22	16	21	23	24	19	18	17	20	19	16	16	20	21	15	17	12	20	18	17	14	18	15	17	17	17	17	14	22	17	16	15	12	17	15	15
	1.5781	21	19	23	20	23	22	22	22	20	22	22	16	18	19	18	20	23	25	20	18	16	15	21	21	20	22	20	22	21	17	20	18	21	16	19	16	25	21	20	18	16	22	16	21	21	20	20	21
	1.5779	25	18	20	22	14	22	20	20	21	16	24	20	16	20	23	18	15	16	13	17	12	22	15	18	18	15	22	16	22	18	23	21	19	18	21	20	18	17	21	19	22	21	18	19	20	19	17	23
	1.5776	24	22	17	16	19	16	16	17	21	16	21	20	18	19	17	24	20	17	17	17	19	19	17	20	19	20	14	24	16	22	18	17	16	23	18	17	17	18	19	16	20	18	17	21	15	15	14	13
	1.5774	18	21	17	18	24	21	18	25	17	21	20	24	16	18	17	22	20	26	22	19	16	15	21	24	16	20	18	22	24	21	18	23	18	16	19	19	25	22	19	24	20	19	17	18	27	19	19	21
	1.5771	19	13	20	20	15	26	21	19	22	18	23	16	15	22	19	17	15	15	16	23	18	19	14	19	18	25	25	18	25	20	22	19	18	22	18	10	16	14	19	19	17	19	22	21	18	24	19	23
	1.5768	16	19	17	19	17	14	17	16	20	16	20	19	24	17	21	20	18	18	17	13	22	20	18	17	20	12	15	20	18	20	13	18	18	21	18	20	14	16	20	17	16	20	15	21	17	15	18	17
	1.5766	18	21	20	15	22	23	19	18	17	23	19	21	20	16	17	24	22	20	22	20	18	20	19	22	17	20	11	22	14	21	20	20	18	17	16	14	21	22	18	15	20	17	18	16	18	17	19	15
	1.5763	18	19	26	25	20	23	24	22	18	19	24	17	17	17	19	14	20	17	18	18	18	13	19	16	18	20	21	16	24	16	16	18	16	24	17	16	24	18	18	20	19	16	16	20	17	19	20	21
	1.5761	24	18	18	20	19	17	16	20	26	20	19	17	17	22	20	16	16	20	18	17	20	21	15	17	20	17	16	10	17	19	17	20	16	20	20	21	19	15	19	17	19	20	22	19	20	17	19	16
	1.5758	17	23	19	19	22	17	19	21	19	21	20	19	23	15	20	25	21	23	22	19	22	16	20	20	17	17	17	23	22	23	15	19	19	18	14	15	23	21	21	17	24	20	16	17	19	17	19	19
	1.5755	18	17	23	22	20	22	20	20	18	21	20	18	17	17	17	19	15	20	19	21	19	18	19	19	13	23	24	17	21	16	21	21	18	19	19	16	22	22	17	25	18	18	17	17	22	20	19	22
	1.5753	25	17	18	23	16	18	16	13	25	16	26	17	15	20	22	17	19	20	16	16	18	19	19	17	18	16	22	16	16	21	19	16	19	23	17	19	23	13	22	15	18	19	19	22	21	16	18	16
	1.575	18	22	19	18	19	20	18	20	17	24	18	25	24	18	21	17	24	22	24	19	23	20	17	25	20	15	18	19	16	18	19	15	19	23	18	19	19	21	19	16	16	18	18	18	20	18	22	17
	1.5748	20	19	20	25	23	24	21	20	17	20	21	21	17	19	16	20	16	19	19	19	16	16	22	19	18	22	20	17	17	20	18	17	18	18	16	18	24	20	15	20	17	19	16	17	22	21	17	18
	1.5745	22	19	20	23	17	20	21	21	18	17	17	18	19	21	21	14	19	17	17	16	19	18	19	16	19	18	20	18	22	20	17	15	17	20	21	23	16	20	19	17	18	20	22	23	18	17	20	21
	1.5742	22	20	17	16	18	16	16	19	16	18	18	22	24	21	22	20	20	19	23	15	24	21	20	17	20	21	15	17	20	24	20	16	17	19	16	22	20	17	20	15	24	17	18	17	15	18	15	14
	1.574	16	19	24	22	22	22	20	23	19	23	20	22	19	19	18	22	21	21	21	25	17	18	20	21	20	20	16	21	19	20	18	20	16	19	18	14	23	18	19	22	18	16	17	18	20	20	20	17
	1.5737	17	14	19	23	18	24	23	21	15	19	20	14	17	22	25	16	15	18	17	19	16	21	17	15	16	20	20	19	16	16	23	17	19	19	23	17	18	16	20	18	18	16	17	20	19	19	19	18
	1.5735	27	23	22	23	17	17	16	18	22	20	19	25	26	20	24	16	23	17	19	16	19	23	18	22	24	21	15	20	15	20	15	18	18	23	19	20	22	16	20	18	18	19	18	26	17	16	17	15
	1.5732	21	21	22	18	23	18	17	23	18	23	14	21	22	22	20	20	21	20	22	22	19	17	20	18	17	17	21	20	15	17	17	18	18	15	19	15	19	20	18	16	17	15	19	14	24	16	17	16
	1.5729	18	16	25	23	20	24	18	21	22	22	21	20	17	21	17	18	14	17	16	19	18	20	19	14	18	23	22	16	18	20	23	20	19	19	18	15	21	16	17	19	16	17	17	17	17	22	23	25
	1.5727	25	20	19	19	21	14	19	18	20	21	19	17	20	20	24	15	17	20	18	15	22	22	17	19	24	16	19	18	18	20	15	15	19	20	18	18	18	23	20	18	23	19	20	19	19	20	23	17
	1.5724	22	20	18	18	23	19	19	19	19	18	16	20	19	15	17	22	19	21	20	22	21	16	23	20	17	19	16	19	18	17	18	18	18	18	18	16	22	21	19	15	19	20	21	19	18	20	18	17
	1.5722	20	17	18	23	20	21	19	23	20	20	22	16	20	20	19	18	15	19	18	19	14	16	22	22	18	22	23	17	23	21	19	20	19	17	15	18	20	20	17	21	17	18	17	18	20	20	17	18
	1.5719	25	18	17	18	18	18	22	16	23	19	22	19	18	26	23	16	14	17	17	17	20	20	17	19	22	19	15	23	17	20	20	19	22	20	22	17	15	18	22	18	17	16	24	20	12	18	17	18
	1.5717	18	28	19	19	20	17	20	24	19	19	17	20	20	20	17	18	17	18	20	16	22	19	18	23	16	14	16	20	19	17	17	17	17	23	14	17	22	20	18	16	24	17	18	17	16	20	18	16
	1.5714	16	19	22	18	24	22	21	20	20	21	19	15	19	19	18	19	19	18	18	25	18	17	22	20	16	21	21	21	20	16	19	17	20	19	14	19	21	20	17	14	16	15	16	20	21	22	18	21
	1.5711	23	22	21	22	17	18	17	18	19	19	21	18	18	22	23	17	18	19	19	17	15	20	19	17	19	15	21	18	20	22	20	17	21	19	22	20	18	11	19	19	18	24	18	24	16	17	20	18
	1.5709	25	20	19	19	17	17	16	17	19	20	19	22	23	17	20	20	24	22	20	18	22	16	19	16	18	14	17	20	15	22	16	22	17	20	14	21	17	17	16	14	20	20	17	14	14	16	18	17
	1.5706	20	19	19	16	22	25	18	19	22	17	18	16	18	16	16	18	20	20	17	20	14	18	19	20	17	18	17	19	19	17	19	17	16	18	17	18	21	20	16	16	15	11	13	19	18	19	17	20
	1.5704	23	17	22	21	21	19	22	20	21	22	25	14	19	17	25	16	16	20	17	20	20	19	22	15	15	17	27	15	18	20	18	16	20	19	21	15	17	17	21	22	17	18	23	22	17	19	22	21
	1.5701	19	20	20	17	18	15	18	17	20	16	18	20	20	16	21	18	16	19	20	19	23	17	18	21	18	20	17	19	19	17	18	19	17	21	18	21	18	22	18	19	16	18	18	19	18	16	14	15
	1.5698	18	18	22	20	21	16	16	20	21	18	18	23	17	19	19	20	22	18	24	21	19	15	22	18	20	14	20	20	18	16	17	21	18	19	15	14	19	18	13	15	19	18	16	15	19	20	19	17
	1.5696	22	18	21	20	19	21	20	20	20	17	17	18	15	22	20	15	17	16	18	22	17	18	20	17	16	22	25	17	18	19	21	21	22	20	18	19	17	18	18	19	15	22	24	24	18	21	19	21
	1.5693	21	22	17	19	15	20	16	16	23	18	18	22	22	20	24	20	18	20	17	18	21	20	15	19	19	15	14	20	16	22	20	18	19	21	19	22	17	18	18	16	19	20	17	19	17	18	24	15
	1.5691	17	21	14	15	24	19	18	16	16	19	19	16	22	16	17	19	23	18	20	21	20	17	15	17	16	19	18	19	16	20	16	20	17	17	17	18	17	23	17	16	18	16	15	14	23	14	17	19
	1.5688	20	19	25	22	18	22	20	21	18	22	22	17	17	19	20	17	14	20	19	19	16	20	21	19	18	22	23	18	21	20	20	20	19	19	19	18	17	18	16	20	15	17	15	19	20	20	15	24
	1.5686	23	16	19	25	21	16	19	18	19	20	19	16	21	24	23	15	18	15	19	17	19	20	18	16	25	15	17	16	17	23	17	16	20	21	21	21	17	16	23	18	15	22	21	19	16	19	18	14
	1.5683	19	22	18	18	22	18	16	17	18	17	16	22	20	16	20	21	20	17	21	22	16	20	18	20	17	17	16	22	15	16	18	16	18	16	17	17	21	17	15	16	17	16	13	19	17	15	19	19
	1.568	21	20	23	17	24	20	21	20	20	22	21	18	21	16	20	22	16	20	20	19	17	18	20	18	20	22	21	21	18	23	17	24	20	21	19	14	23	19	15	20	19	15	16	17	21	17	19	19
	1.5678	22	23	21	19	21	15	22	20	24	20	21	19	19	20	22	18	16	16	17	19	19	22	20	16	22	19	20	18	16	18	20	19	23	20	20	20	16	18	23	19	15	19	24	22	16	16	21	17
	1.5675	16	22	19	18	16	19	18	17	21	17	18	22	25	15	20	18	21	22	23	18	20	21	20	16	21	16	16	20	14	23	13	16	18	18	17	20	20	15	16	16	20	15	16	11	16	19	14	14
	1.5673	17	21	22	22	22	22	22	18	19	24	23	17	18	20	16	18	22	20	20	20	20	19	23	19	13	17	20	17	22	19	20	20	17	15	16	19	20	20	19	18	15	17	16	21	24	18	18	22
	1.567	18	17	23	19	18	19	20	17	21	20	24	17	19	19	20	14	17	16	16	17	20	21	19	19	18	17	21	16	18	18	15	18	15	16	23	21	16	16	23	17	17	20	16	19	18	19	20	22
	1.5668	23	18	16	18	19	17	14	17	16	20	18	22	19	19	24	15	19	16	16	17	21	18	15	16	27	16	16	18	15	20	19	21	15	23	17	16	17	18	20	16	21	15	18	16	16	16	12	17
	1.5665	17	22	18	19	22	20	18	19	15	22	18	20	21	19	17	24	21	20	25	19	16	16	24	20	16	23	17	23	19	18	17	19	18	16	15	17	23	19	14	22	17	17	16	16	18	20	17	19
	1.5662	21	16	21	23	18	19	22	20	23	16	21	19	18	20	22	19	16	17	18	19	22	19	15	16	18	20	17	18	24	17	24	18	18	15	20	19	17	17	19	19	18	19	21	19	15	20	17	22
	1.566	22	21	18	20	17	17	16	20	21	14	17	20	21	20	19	19	19	17	18	17	17	20	19	18	19	17	17	16	15	17	16	18	20	22	14	18	19	18	20	13	16	20	22	20	14	11	20	16
	1.5657	18	21	22	22	20	18	16	15	22	21	15	20	22	17	17	23	18	24	19	21	17	17	18	18	18	16	19	22	13	18	23	20	20	16	18	18	18	16	15	13	17	17	16	13	22	19	19	16
	1.5655	18	15	23	21	18	20	20	21	19	18	22	18	21	20	16	19	19	16	16	21	16	20	19	16	14	20	16	17	19	16	20	23	20	17	18	21	18	17	18	21	15	23	19	18	14	14	25	22
	1.5652	22	20	17	20	14	17	14	17	22	19	18	18	15	20	23	20	17	19	17	14	18	23	16	19	21	15	15	16	16	20	16	16	15	25	20	20	18	16	18	14	16	19	17	22	13	16	19	15
	1.565	20	20	21	19	23	20	19	20	15	23	19	18	18	16	19	20	25	20	21	16	20	17	17	23	17	16	17	20	18	16	19	18	14	20	17	14	17	21	15	15	18	15	16	17	18	17	15	15
	1.5647	19	15	21	22	22	20	22	16	17	19	20	17	17	17	18	19	14	22	20	19	16	17	19	18	18	25	18	22	24	14	19	25	19	19	21	19	20	17	17	23	16	16	19	18	16	18	17	21
	1.5645	19	17	17	22	19	17	18	18	21	17	22	17	19	21	22	15	17	15	16	17	19	20	12	15	21	13	20	18	16	22	20	21	17	22	19	20	18	12	18	17	13	22	22	22	15	16	25	16
	1.5642	16	24	19	16	16	14	18	20	17	24	17	26	22	18	15	21	22	18	22	20	19	15	15	18	21	18	14	21	18	19	18	16	17	17	15	22	18	16	18	14	18	17	16	17	17	15	18	16
	1.5639	17	15	20	22	21	21	22	21	21	24	20	20	17	19	18	20	19	18	19	29	19	14	17	20	17	22	21	19	18	19	21	19	20	13	15	16	21	22	17	21	16	20	14	15	20	19	19	17
	1.5637	20	16	18	22	19	20	19	19	20	16	22	17	20	22	22	17	19	18	16	16	19	17	19	18	19	16	22	15	18	18	17	16	20	14	20	18	15	16	18	15	16	17	17	22	18	19	22	18
	1.5634	20	23	15	18	20	16	13	16	20	20	17	24	22	16	19	21	20	17	20	19	21	24	16	18	20	18	18	20	13	19	17	15	16	19	17	21	18	20	18	14	18	17	14	18	17	13	13	18
	1.5632	20	20	19	20	23	20	18	22	15	20	15	20	19	16	15	17	20	16	20	21	17	17	22	20	16	19	17	20	21	16	19	24	18	15	20	14	20	22	15	21	17	16	16	17	25	16	16	16
	1.5629	17	17	17	21	18	23	23	18	22	20	20	16	17	22	23	15	18	16	17	19	15	19	16	13	19	19	20	14	19	16	19	20	20	16	23	18	15	20	17	22	19	13	22	21	12	19	20	24
	1.5627	22	20	17	22	21	15	17	18	22	19	17	22	20	20	22	20	19	15	21	18	23	22	19	18	23	15	18	16	13	23	18	16	17	22	15	20	15	18	20	14	15	17	19	18	19	16	15	15
	1.5624	16	20	20	19	19	19	19	14	17	18	15	19	18	18	18	22	23	18	22	19	17	18	22	22	17	16	15	23	15	18	19	21	17	15	22	17	21	18	15	19	17	13	15	12	20	19	17	15
	1.5622	17	17	22	20	19	23	24	22	20	17	18	17	20	23	19	19	16	13	19	21	19	17	18	17	16	19	21	15	20	15	23	16	18	14	20	15	15	19	18	20	16	19	20	20	17	22	18	20
	1.5619	20	20	14	21	18	17	20	17	17	17	14	18	20	28	22	19	22	18	19	17	20	20	17	20	20	20	15	18	17	19	19	18	17	20	19	20	18	19	20	17	19	20	16	19	16	13	18	17
	1.5616	17	20	21	16	21	20	16	20	17	20	18	20	23	15	14	20	17	21	18	15	17	16	18	21	18	20	19	22	15	20	17	17	15	18	13	21	22	24	16	13	22	12	15	12	18	16	14	20
	1.5614	19	14	21	20	16	22	21	20	19	17	23	17	17	17	18	15	15	17	18	21	17	16	21	22	17	20	21	15	20	16	18	24	17	13	22	16	17	22	16	20	15	20	21	15	19	19	20	23
	1.5611	21	19	16	12	17	22	17	18	21	18	19	16	18	21	25	21	19	20	18	16	21	18	12	12	18	15	17	15	12	22	16	16	21	22	20	18	16	17	17	18	16	18	23	20	15	18	23	15
	1.5609	18	24	17	21	19	20	18	20	19	21	19	20	21	17	18	19	23	22	23	13	22	18	20	17	21	15	18	22	19	19	17	13	14	19	15	19	20	15	19	18	23	15	17	11	18	16	16	16
	1.5606	17	20	23	19	19	22	19	21	17	20	17	18	15	22	21	19	17	21	19	17	12	20	21	20	18	19	20	20	18	14	16	20	20	16	19	18	22	22	16	23	18	18	14	16	22	19	15	22
	1.5604	23	18	25	20	17	18	24	19	18	18	20	20	15	21	23	15	18	13	15	17	18	20	20	17	20	18	20	16	18	19	22	16	17	20	23	18	18	18	22	14	15	23	19	22	18	14	18	18
	1.5601	18	21	18	16	16	17	15	18	18	19	14	22	18	19	16	22	20	16	19	19	20	17	18	18	18	18	18	18	16	17	16	18	18	19	19	16	17	17	18	17	23	17	15	15	19	18	18	15
	1.5599	17	18	18	18	22	24	17	25	16	24	19	19	14	19	18	22	20	21	20	20	18	19	22	19	18	18	20	20	20	15	18	23	13	16	17	19	23	20	18	19	18	14	12	12	19	17	17	20
	1.5596	21	14	24	19	16	18	22	21	20	18	25	17	18	20	17	20	19	17	15	19	18	18	18	18	16	16	20	15	19	15	17	18	15	19	23	20	17	17	18	22	14	22	17	21	17	22	18	16
	1.5594	21	19	16	16	20	19	19	19	18	17	16	25	23	14	19	19	17	16	24	19	22	23	20	16	22	14	18	18	16	24	19	16	15	21	21	24	20	17	22	18	20	17	15	17	17	16	17	19
	1.5591	16	21	18	18	17	19	18	19	19	23	19	20	23	16	15	20	21	21	23	18	15	15	24	22	16	15	18	18	22	13	17	17	13	14	18	19	18	17	15	19	20	18	19	17	22	16	17	22
	1.5588	22	18	20	21	18	19	18	23	20	17	23	16	18	23	21	17	16	17	19	18	13	16	17	17	17	23	20	17	22	18	21	19	21	17	21	18	17	19	21	17	18	22	20	23	16	22	22	20
	1.5586	20	20	16	16	19	19	19	18	22	19	16	21	16	20	21	16	18	18	19	18	22	20	18	18	20	18	19	19	13	19	18	18	18	21	16	15	22	16	18	16	19	20	17	16	16	17	17	17
	1.5583	14	20	18	20	20	19	18	21	18	22	17	22	21	18	18	21	20	18	22	20	18	20	20	18	17	18	21	20	16	17	16	19	16	15	16	16	22	20	15	18	20	12	13	19	22	18	17	15
	1.5581	17	17	21	19	22	23	25	20	15	16	24	19	19	18	18	18	19	20	16	22	18	17	21	17	18	22	20	15	19	20	21	19	18	17	18	20	16	18	17	19	17	20	15	17	20	21	19	20
	1.5578	22	18	18	19	16	17	18	16	23	20	15	22	20	23	19	16	20	21	13	17	22	23	13	19	19	15	20	15	17	20	16	17	18	18	19	19	15	21	18	15	17	19	18	19	16	17	19	16
	1.5576	19	22	17	21	18	21	19	18	21	21	19	24	23	17	19	20	20	21	18	21	21	17	21	21	18	14	15	20	17	18	22	15	18	17	15	18	21	20	17	17	21	12	17	18	14	19	18	22
	1.5573	15	18	24	20	23	25	18	24	19	22	20	18	21	19	17	15	13	23	18	19	17	18	22	17	19	17	20	17	20	16	23	20	24	14	20	18	20	21	16	22	19	16	18	17	22	20	14	18
	1.5571	24	21	17	22	17	16	20	19	21	13	17	18	16	23	21	18	16	14	16	20	16	20	18	15	19	18	16	17	20	18	17	18	16	20	19	17	16	18	20	16	13	20	18	17	14	18	20	18
	1.5568	18	23	16	16	20	16	18	18	18	20	18	22	18	17	18	20	21	19	21	18	21	16	17	19	19	21	16	22	16	19	17	18	19	20	18	18	20	18	15	19	17	16	16	15	16	16	17	15
	1.5566	18	19	22	20	19	22	22	22	20	21	16	16	17	20	18	21	18	20	19	20	16	15	21	21	14	20	20	20	19	15	18	25	20	16	16	14	20	20	18	18	16	15	18	17	18	19	14	20
	1.5563	20	18	22	21	17	23	21	20	21	18	24	19	18	19	22	16	22	19	15	17	18	21	18	14	17	17	20	13	17	17	21	17	22	19	19	19	16	15	19	16	13	23	23	19	12	20	20	17
	1.5561	22	22	20	20	17	16	18	15	19	15	19	19	20	21	19	19	22	16	20	18	22	20	16	19	23	17	18	19	13	15	15	19	16	18	16	21	16	20	20	17	18	17	15	18	17	18	17	15
	1.5558	17	22	18	20	20	18	21	18	17	20	22	19	17	15	18	20	21	21	17	22	17	20	24	21	15	18	13	19	20	17	19	18	22	18	16	16	23	21	18	19	18	16	15	19	20	20	18	16
	1.5556	22	17	21	21	17	22	19	23	22	19	27	16	17	18	22	17	18	15	17	19	16	18	18	17	17	19	22	18	17	17	22	21	19	17	20	17	15	20	20	16	16	21	22	19	15	17	16	20
	1.5553	21	19	18	23	22	18	16	17	20	14	20	19	22	19	20	17	17	15	18	19	26	20	18	18	23	18	16	16	17	20	18	14	19	18	12	20	19	15	23	17	18	17	17	19	15	17	21	20
	1.555	14	19	20	16	24	20	15	17	18	22	17	26	23	17	18	22	20	17	21	19	15	14	19	20	18	20	18	16	16	18	18	22	18	18	20	14	20	19	17	16	19	18	15	15	21	17	15	16
	1.5548	18	19	21	21	19	24	21	17	21	17	19	16	18	19	18	17	17	18	18	23	18	16	23	17	16	16	21	22	18	18	19	22	20	18	22	16	17	20	17	19	16	20	20	18	18	20	23	19
	1.5545	25	17	19	21	16	16	22	21	23	15	20	24	20	15	24	18	17	18	13	18	19	16	14	16	20	15	15	15	15	19	16	15	18	18	18	24	19	13	18	14	18	22	22	18	16	16	20	18
	1.5543	16	20	20	16	17	19	23	18	16	23	18	20	17	18	15	16	20	21	19	19	18	20	18	18	16	14	16	19	17	18	20	17	16	16	18	17	20	20	19	20	19	14	17	19	20	19	14	18
	1.554	17	21	20	23	20	20	23	20	19	19	22	15	17	17	20	20	17	21	18	16	16	13	20	19	18	19	17	19	20	16	16	20	18	15	15	17	19	19	13	18	15	16	18	18	18	20	20	22
	1.5538	24	20	15	20	19	19	20	17	22	18	25	17	17	24	20	16	19	17	15	21	22	21	18	16	21	15	17	17	17	15	20	20	22	20	16	17	17	15	19	15	17	21	22	16	19	17	20	19
	1.5535	16	23	18	15	20	22	17	19	21	18	20	20	22	13	18	19	18	24	21	20	17	18	17	17	21	16	16	19	17	20	17	19	15	22	16	18	20	22	18	15	21	17	15	15	16	15	19	16
	1.5533	18	17	19	18	22	23	25	20	18	22	17	17	20	16	20	22	18	20	22	23	13	17	20	18	16	17	16	19	19	17	20	25	19	18	15	16	17	22	17	19	15	14	18	17	17	23	18	16
	1.553	20	17	20	23	16	19	23	19	24	16	15	21	19	20	23	15	15	14	17	17	19	20	18	19	16	15	19	17	20	20	19	15	16	18	20	20	18	17	22	16	12	17	22	25	14	15	17	17
	1.5528	22	21	18	17	19	20	12	19	17	19	17	21	21	15	18	19	16	17	17	18	20	20	16	17	17	17	15	17	16	22	19	20	19	18	17	20	17	15	17	11	21	16	16	14	15	16	14	18
	1.5525	16	18	18	17	20	18	17	20	17	23	20	19	18	20	18	20	20	19	17	18	19	15	19	18	14	22	19	19	20	14	17	20	20	15	15	16	21	21	19	24	17	18	19	18	21	20	16	18
	1.5523	23	17	22	21	14	19	21	24	22	16	19	20	19	21	23	17	16	17	18	21	19	18	13	20	15	17	20	17	18	20	19	16	19	14	21	15	14	19	19	17	19	21	20	18	14	16	19	18
	1.552	24	20	15	14	19	18	15	17	15	18	16	18	21	18	21	16	17	18	18	16	22	20	15	15	22	13	16	16	18	20	15	19	15	21	16	18	17	18	17	15	19	14	17	18	17	16	18	16
	1.5518	17	19	18	14	24	20	18	17	19	23	17	22	18	16	20	20	19	26	26	18	16	18	19	18	17	19	17	18	20	18	15	18	15	17	17	20	18	18	11	20	17	18	17	16	19	17	15	15
	1.5515	14	16	23	18	18	19	23	23	16	15	23	14	14	23	19	18	14	16	15	25	19	18	18	18	16	19	19	16	18	17	21	18	18	16	22	15	16	17	21	20	16	20	22	16	19	17	19	18
	1.5513	21	21	20	22	19	15	20	18	23	20	19	17	20	23	18	19	15	19	15	18	21	19	14	15	21	18	15	18	19	20	13	13	19	16	18	17	18	17	24	15	21	21	21	18	17	12	20	15
	1.551	18	20	14	14	18	16	20	18	19	22	21	20	20	19	19	23	17	17	23	17	19	17	19	20	19	17	18	18	16	18	16	18	18	19	17	17	22	18	19	15	21	19	17	16	21	14	14	16
	1.5508	20	19	21	22	18	21	24	20	19	19	18	21	17	22	21	14	20	18	16	19	18	14	20	19	18	20	23	17	22	20	18	19	20	15	18	21	17	19	17	22	17	19	20	18	20	20	17	20
	1.5505	20	20	18	22	16	17	17	19	21	20	19	23	19	19	20	23	19	19	19	19	23	18	13	12	19	14	17	14	13	22	21	17	18	17	21	22	15	18	16	16	17	18	22	16	14	19	20	19
	1.5503	20	17	19	15	16	22	16	18	17	18	18	17	22	16	16	18	20	21	18	18	18	16	20	23	19	19	18	22	18	18	16	16	15	17	15	17	20	16	18	15	16	18	15	16	15	13	15	16
	1.55	17	18	22	18	21	21	17	20	15	18	21	20	18	18	18	20	17	24	15	21	15	17	21	18	19	19	21	22	21	16	16	18	18	17	18	18	18	20	18	22	17	16	20	17	17	17	22	20
	1.5498	26	17	20	25	17	21	23	16	19	16	20	16	14	19	19	14	19	18	16	17	18	19	14	16	19	16	21	17	16	24	20	15	16	18	18	20	15	16	24	17	17	20	20	17	18	19	18	18
	1.5495	19	23	20	14	21	17	18	20	15	16	17	21	17	17	18	18	20	18	18	17	18	19	18	15	20	15	16	20	19	17	14	16	15	23	16	18	19	18	17	21	20	15	17	16	16	16	15	20
	1.5493	20	22	16	18	23	20	25	18	14	20	18	18	17	17	20	24	18	23	22	20	18	11	18	19	14	21	13	18	18	16	16	22	19	15	16	13	24	18	20	18	17	14	18	15	20	21	12	19
	1.549	21	17	23	20	14	18	24	21	19	17	23	18	18	23	21	12	16	18	17	18	18	20	20	19	16	21	20	13	18	14	16	18	23	19	18	20	16	15	19	15	13	25	19	20	17	17	21	20
	1.5488	22	20	14	16	16	17	16	14	20	22	15	18	24	18	20	18	18	17	19	17	24	20	16	18	20	16	15	15	14	19	19	16	16	23	19	20	16	19	19	16	20	16	20	14	16	18	13	15
	1.5485	19	22	20	16	19	18	18	20	18	23	17	19	21	16	16	19	19	25	18	15	15	18	24	25	20	18	18	21	19	15	14	20	16	14	17	15	20	20	15	17	13	17	18	15	21	15	20	19
	1.5483	20	18	18	22	19	22	21	20	22	18	19	19	15	23	19	19	20	18	18	19	17	20	15	15	15	20	23	16	20	17	18	19	21	18	19	20	17	20	21	22	14	19	21	23	13	20	22	19
	1.548	20	21	17	21	16	18	16	13	16	17	17	16	21	18	21	15	19	15	18	18	19	25	19	19	17	13	20	20	18	18	16	13	16	20	15	20	16	14	20	17	20	16	19	20	16	16	19	16
	1.5478	20	22	20	18	22	18	17	19	17	22	17	24	20	17	21	18	24	22	20	17	14	18	21	20	16	20	15	21	19	16	15	20	15	19	15	20	25	24	14	18	15	16	13	20	17	18	16	22
	1.5475	22	16	22	24	22	22	21	21	18	16	20	17	17	18	20	17	20	16	19	22	16	16	18	17	16	23	16	14	18	16	24	21	18	18	18	11	20	19	17	20	15	20	17	15	19	19	18	20
	1.5473	22	18	18	22	17	16	14	16	24	17	12	19	21	18	20	18	18	14	19	17	19	21	15	15	19	16	18	18	18	19	14	17	17	22	20	17	16	19	17	16	16	20	25	15	17	17	19	18
	1.547	16	19	14	19	22	17	20	14	17	23	17	22	20	19	14	21	24	18	17	17	19	16	20	21	17	18	15	16	18	16	15	17	16	18	19	19	19	21	16	12	24	15	14	18	15	14	17	16
	1.5468	15	17	22	19	19	19	21	21	20	22	23	22	20	17	16	16	18	24	17	18	15	19	20	17	16	18	22	22	18	14	16	19	20	18	17	17	20	19	17	24	18	20	17	16	19	19	16	20
	1.5465	23	20	15	25	21	18	20	16	21	18	18	18	15	20	24	17	16	14	15	17	21	21	14	16	18	14	18	15	17	21	19	16	20	21	20	20	14	16	21	12	16	22	22	17	15	18	18	16
	1.5463	19	20	21	20	16	18	17	18	17	22	19	24	16	18	16	16	20	18	20	13	15	18	16	18	19	16	18	18	16	22	17	14	16	22	16	18	22	14	16	15	19	15	15	17	16	18	14	16
	1.546	18	21	17	18	21	18	23	23	20	19	17	21	14	17	20	18	22	22	22	18	15	18	20	19	16	21	17	18	19	17	18	23	18	14	17	16	20	27	17	18	13	14	18	16	20	22	16	21
	1.5458	24	16	23	19	17	23	24	17	21	21	21	18	17	21	18	20	15	11	12	16	20	16	16	18	17	19	21	14	17	21	20	13	19	22	20	18	17	14	20	15	16	19	16	20	14	17	18	14
	1.5455	20	20	18	21	18	16	18	16	19	20	14	22	25	14	18	21	20	18	15	15	20	20	20	15	23	13	16	17	15	20	14	18	17	19	17	24	19	15	14	12	22	17	14	16	19	18	19	14
	1.5453	17	18	20	19	19	18	17	15	17	21	17	20	20	16	12	24	20	21	24	21	21	12	21	23	14	22	15	18	19	15	17	21	18	14	17	15	24	23	16	19	16	18	22	15	17	23	17	15
	1.545	18	15	19	24	17	19	23	22	17	17	22	18	16	22	19	14	17	19	19	22	19	21	16	16	17	17	20	16	21	18	16	21	24	17	21	19	19	17	20	17	16	21	16	20	19	22	19	19
	1.5448	22	24	19	18	19	22	18	16	20	15	19	20	18	16	20	16	18	17	16	18	22	18	16	15	21	20	14	19	17	23	15	17	16	22	21	21	17	17	14	15	20	17	16	16	17	17	19	15
	1.5445	21	18	18	18	21	17	16	21	16	24	18	19	22	18	20	21	21	20	23	20	14	16	19	22	16	12	14	20	18	15	12	21	16	17	18	15	20	16	15	17	16	17	16	15	17	13	15	17
	1.5443	20	15	20	17	18	20	20	21	20	17	16	16	16	19	25	19	17	19	15	24	18	19	17	16	17	22	19	13	18	16	23	21	22	18	20	18	18	22	18	20	15	18	20	17	19	19	18	24
	1.544	20	15	20	19	17	21	18	15	17	18	16	20	20	20	21	19	16	20	16	20	22	18	17	18	18	17	15	19	20	22	17	14	12	19	18	16	16	14	21	12	17	17	17	20	16	17	21	14
	1.5438	18	20	20	18	22	19	20	18	15	18	19	21	21	18	16	21	22	21	20	15	18	15	24	17	17	17	17	17	22	16	17	19	15	16	15	19	18	19	20	19	18	14	16	13	17	18	15	20
	1.5435	17	19	23	19	19	19	19	19	17	17	18	16	15	18	16	17	16	19	16	22	16	16	21	21	15	21	18	17	20	19	19	19	21	12	19	15	19	18	19	17	15	23	22	17	21	23	15	22
	1.5433	19	15	17	19	18	17	16	22	19	20	20	19	21	20	22	17	15	14	14	15	19	20	18	13	18	13	19	18	15	23	16	17	18	18	19	16	16	19	18	12	17	19	21	21	17	15	24	18
	1.543	18	20	15	13	18	20	17	18	17	20	18	23	20	13	16	19	19	19	18	20	16	19	16	18	16	18	12	19	19	15	16	15	17	18	15	18	20	19	16	16	23	17	16	16	19	15	15	15
	1.5428	25	18	23	17	22	21	20	22	19	19	21	14	18	16	18	19	18	20	20	22	18	20	19	21	18	16	20	17	19	14	18	21	18	18	17	16	19	22	20	19	17	19	18	16	18	20	16	21
	1.5425	24	15	18	18	19	23	21	16	21	16	16	20	14	21	24	19	14	16	12	17	15	19	15	15	18	16	16	13	18	23	19	14	18	18	20	18	13	18	19	17	16	18	21	20	14	17	19	18
	1.5423	22	17	22	16	16	17	19	17	19	19	17	20	21	18	21	20	19	19	20	16	18	17	19	17	22	18	16	21	16	19	16	16	13	18	16	19	20	16	15	14	21	16	15	17	16	16	19	15
	1.542	20	21	18	19	23	20	22	23	17	22	16	21	14	21	19	16	16	16	26	19	13	16	19	19	16	18	15	19	18	17	16	20	14	16	19	16	17	23	18	17	16	18	18	19	21	20	15	18
	1.5418	22	20	20	21	18	21	23	22	19	17	23	15	19	23	20	17	20	14	14	19	22	20	16	16	16	17	19	21	16	16	21	18	27	18	20	24	18	13	16	18	16	22	16	17	15	20	21	20
	1.5415	21	18	18	17	18	14	18	16	19	18	19	21	21	19	19	17	19	18	17	17	20	17	19	15	22	17	18	19	16	23	16	18	15	24	15	19	18	15	20	17	16	12	18	17	16	15	17	15
	1.5413	23	19	21	17	19	22	18	18	17	23	17	20	19	15	18	20	19	22	22	19	17	16	18	20	16	20	17	18	16	14	16	15	18	15	19	15	20	22	17	20	14	15	16	18	19	17	17	17
	1.541	18	13	20	21	18	18	19	23	18	20	22	18	20	18	16	16	17	16	14	20	21	17	15	14	17	17	25	15	22	21	20	20	19	18	18	14	16	20	20	17	17	21	21	18	18	17	18	21
	1.5408	22	18	18	19	19	18	16	16	22	15	17	18	18	20	19	16	15	14	17	18	18	20	20	15	21	16	18	19	18	22	20	17	17	21	16	21	19	18	16	15	13	16	19	18	15	13	18	17
	1.5405	15	22	17	20	21	18	18	20	18	20	16	20	23	15	19	22	23	20	19	20	18	13	20	22	18	14	18	18	15	17	16	18	16	16	15	19	22	20	15	17	21	17	18	18	18	16	16	18
	1.5403	19	18	21	22	23	20	24	18	18	21	17	17	11	21	17	18	14	16	18	21	20	16	20	18	17	19	23	18	15	16	23	25	23	18	17	15	17	24	19	20	18	19	22	17	20	20	17	17
	1.54	22	20	24	21	18	20	15	18	22	15	20	17	18	18	26	20	16	17	18	14	22	18	15	14	18	18	22	18	17	20	19	15	17	18	18	19	17	16	22	15	17	16	17	19	14	16	16	15
	1.5398	17	21	21	19	17	17	19	19	18	20	17	22	22	19	21	18	20	22	21	19	18	17	18	20	19	13	17	19	18	19	16	19	15	14	16	18	20	18	15	18	16	17	16	16	15	15	16	17
	1.5395	17	22	23	20	21	22	26	21	17	20	22	19	15	17	19	18	16	22	19	20	14	15	18	16	19	20	18	15	20	17	19	19	19	15	19	15	19	22	15	16	12	18	16	18	16	19	16	18
	1.5393	18	19	17	20	16	18	25	19	21	17	18	17	18	21	22	17	20	18	17	20	17	19	16	15	21	15	21	12	18	22	21	19	17	17	18	17	15	21	20	17	15	19	16	18	16	16	22	17
	1.5391	16	22	18	12	15	20	15	17	13	21	19	20	20	16	20	19	19	19	18	18	17	15	19	16	17	16	16	16	14	19	15	17	16	19	14	17	19	19	17	17	20	18	15	15	16	14	14	18
	1.5388	22	24	22	18	21	18	20	21	16	18	19	13	14	17	20	21	20	17	20	24	18	15	17	19	14	18	17	18	19	16	19	20	15	17	17	20	23	19	19	20	16	18	17	14	21	21	15	18
	1.5386	23	16	19	19	18	20	20	22	21	16	20	18	15	22	18	17	15	18	16	16	18	20	22	15	15	19	15	17	22	15	23	19	18	22	18	16	16	18	20	22	15	18	18	17	17	16	21	19
	1.5383	24	20	22	18	17	17	15	16	17	21	16	19	21	18	23	16	19	15	20	16	17	16	17	17	19	16	17	19	17	22	14	17	15	20	18	19	17	16	18	14	20	16	18	16	18	18	16	18
	1.5381	17	22	18	15	23	21	22	19	19	23	18	18	15	18	17	21	20	21	22	22	15	17	21	21	15	19	14	24	15	14	16	25	17	15	17	15	20	23	15	16	17	16	16	14	21	18	15	15
	1.5378	19	15	20	21	14	23	18	18	19	19	18	14	16	20	17	20	16	18	13	18	14	19	15	14	13	23	21	16	20	18	19	21	21	17	18	17	15	16	20	20	16	16	14	16	14	17	23	20
	1.5376	20	19	18	16	15	18	17	16	19	20	19	22	20	18	18	15	19	14	17	15	24	20	16	14	21	14	16	17	17	21	17	16	15	17	13	22	14	17	16	16	16	22	21	18	14	15	18	17
	1.5373	21	24	20	16	20	17	17	19	19	21	17	21	19	17	17	22	19	21	21	16	10	17	18	19	16	16	15	19	17	15	18	19	17	14	17	15	18	18	14	16	18	14	15	15	17	20	15	19
	1.5371	19	13	21	20	19	22	19	21	18	17	21	16	17	17	16	18	16	14	16	17	18	16	16	17	17	19	24	16	22	20	24	20	15	21	19	13	17	21	19	19	15	16	20	19	17	20	20	17
	1.5368	20	15	22	20	15	17	17	19	21	21	17	15	18	24	19	19	20	19	17	12	18	22	16	16	17	18	15	16	16	18	15	15	16	20	19	19	18	14	17	17	17	17	16	22	13	18	23	16
	1.5366	16	22	20	17	21	18	19	16	16	18	17	19	20	17	20	18	22	20	21	17	16	18	19	18	17	19	16	20	15	18	17	17	16	16	13	19	22	20	13	14	20	15	15	15	18	18	16	14
	1.5363	17	17	20	18	17	21	23	21	20	19	17	19	17	15	16	22	17	19	19	25	13	18	18	21	14	23	19	17	19	15	23	22	19	17	16	15	16	23	17	19	15	19	18	15	18	19	17	20
	1.5361	23	17	17	18	15	18	17	19	20	16	19	16	20	20	19	19	17	15	16	17	16	18	14	15	21	17	18	15	14	19	15	15	17	16	19	22	15	18	18	15	16	18	20	17	16	15	17	18
	1.5358	16	19	18	14	22	18	15	16	17	26	19	23	20	16	16	21	21	22	21	16	20	16	19	19	19	16	17	17	17	21	15	18	14	13	14	20	17	18	15	20	17	18	16	14	16	17	15	16
	1.5356	20	19	18	19	22	20	18	20	17	22	18	18	15	18	18	21	20	21	19	24	18	14	22	18	16	18	20	15	22	14	17	21	20	16	16	16	20	21	16	19	14	15	16	17	18	18	19	20
	1.5353	22	19	19	23	17	18	21	17	21	16	21	18	17	21	15	15	17	14	17	19	20	21	15	17	17	15	24	16	19	20	20	15	18	23	19	17	18	17	21	19	12	17	22	20	17	16	19	22
	1.5351	17	22	14	14	17	13	17	16	17	20	17	21	19	16	19	17	19	17	20	14	21	18	17	20	20	16	16	17	18	18	17	17	16	16	15	18	20	14	21	17	23	12	16	17	18	15	16	15
	1.5349	18	18	17	17	25	21	22	20	15	21	17	20	17	19	16	20	19	18	17	21	19	16	19	23	19	19	19	17	18	15	17	19	18	19	11	13	20	22	16	17	15	17	17	15	17	22	17	19
	1.5346	16	16	21	23	17	17	19	21	21	15	22	17	18	20	15	16	15	22	17	19	17	16	18	17	15	18	24	17	18	12	20	17	19	16	23	18	16	14	18	19	13	23	20	20	17	19	16	19
	1.5344	21	20	16	18	25	16	17	16	19	18	18	18	20	21	19	16	16	20	16	16	21	16	20	16	21	17	14	16	17	20	17	15	16	17	16	22	15	17	21	12	19	13	17	17	18	18	18	17
	1.5341	19	23	18	18	25	18	18	22	15	22	18	15	17	15	17	18	19	22	19	19	15	18	17	20	17	18	16	17	15	15	15	18	20	18	14	18	23	20	16	20	18	16	15	14	17	18	16	18
	1.5339	22	15	20	22	18	23	19	21	19	18	23	18	15	21	19	19	19	19	18	23	19	19	17	19	17	22	19	17	20	17	18	22	22	18	20	18	16	17	15	20	15	17	17	20	17	17	20	18
	1.5336	20	17	14	20	15	18	18	17	17	15	17	16	18	13	22	15	20	19	21	17	22	22	20	17	17	15	16	21	18	23	17	16	17	21	19	18	14	17	21	16	18	16	20	18	16	14	278	15
	1.5334	17	22	20	17	21	15	18	16	16	21	16	19	17	17	19	22	21	20	24	17	14	13	24	22	18	15	17	20	15	15	15	23	16	16	18	14	21	20	14	19	17	16	17	18	20	17	501	15
	1.5331	20	16	20	25	21	20	22	21	17	17	21	14	16	20	15	19	16	18	18	20	18	19	24	16	16	24	22	13	20	17	19	21	16	22	14	17	19	23	18	17	16	19	15	17	20	24	861	17
	1.5329	20	18	19	18	17	20	18	18	18	18	18	16	21	20	19	22	16	15	17	13	17	18	16	14	23	18	21	16	17	18	19	21	15	18	19	21	18	20	18	17	18	21	18	20	19	17	616	18
	1.5326	16	20	16	18	20	17	19	17	16	19	18	22	21	19	20	20	17	22	19	17	18	17	15	19	22	19	15	20	15	20	16	17	15	19	13	15	20	17	17	16	19	15	15	16	13	17	48	14
	1.5324	20	18	21	25	16	22	23	22	19	15	18	16	19	17	17	19	19	23	20	20	12	17	20	20	15	19	20	17	23	15	15	22	22	18	20	14	19	21	17	19	13	19	17	14	17	16	18	19
	1.5322	20	19	20	21	18	16	20	14	21	17	23	19	15	17	17	17	16	16	16	12	20	24	17	17	19	19	19	14	18	24	26	19	17	17	23	21	16	15	20	15	16	17	18	19	15	18	22	19
	1.5319	22	18	17	15	15	18	19	16	18	17	19	19	23	18	18	18	22	19	20	16	22	17	20	19	21	17	15	18	15	22	16	19	15	22	16	17	18	18	18	18	20	16	17	18	15	15	17	12
	1.5317	17	18	19	19	21	20	18	19	16	21	19	15	15	19	18	21	17	21	21	19	17	18	19	22	16	22	20	21	18	19	20	23	16	17	18	16	22	24	14	21	17	14	14	14	14	21	18	18
	1.5314	19	15	21	23	19	21	21	21	21	15	21	18	16	21	18	16	13	12	15	16	17	21	18	11	15	19	23	20	23	19	20	16	18	21	19	16	19	17	19	19	18	19	19	16	15	18	24	22
	1.5312	21	20	17	17	16	17	16	20	21	18	18	21	21	15	22	16	23	17	18	14	19	17	19	17	20	14	15	16	19	18	16	19	14	18	21	20	18	14	18	15	17	15	17	20	16	16	14	14
	1.5309	18	20	16	17	21	19	18	22	18	20	15	21	22	12	14	21	19	19	18	22	20	15	19	21	12	23	16	18	17	17	16	19	15	17	13	17	17	18	14	17	16	16	14	16	15	21	16	16
	1.5307	16	19	22	22	15	23	20	21	18	18	19	16	18	22	20	13	22	16	14	17	17	21	17	15	18	18	22	18	18	18	15	17	22	17	20	16	15	14	17	20	17	19	18	21	23	21	18	18
	1.5304	22	18	16	16	19	16	16	17	20	18	21	18	20	17	20	14	19	20	16	14	18	18	16	19	19	14	15	17	17	19	16	15	15	21	22	22	18	13	19	16	19	17	16	17	14	14	22	20
	1.5302	16	15	17	19	19	15	18	18	15	22	16	21	17	19	13	18	18	21	23	17	17	17	22	21	18	17	18	20	15	17	18	21	16	16	17	18	21	20	12	16	18	19	16	17	19	16	14	13
	1.53	16	18	20	23	25	23	18	17	19	19	20	18	18	17	18	14	18	16	16	19	14	20	19	17	15	21	23	11	18	17	19	19	18	17	20	15	18	25	16	20	13	17	17	20	20	20	16	20
	1.5297	22	20	19	19	17	15	19	16	18	16	23	16	19	20	24	14	17	19	19	18	20	20	18	19	20	16	17	16	17	22	16	17	14	21	18	18	13	14	19	16	16	18	19	24	16	16	20	18
	1.5295	20	22	18	16	21	17	17	16	16	16	19	22	21	17	17	20	16	22	19	16	16	19	17	15	20	16	18	22	15	14	16	20	14	18	19	14	18	18	15	15	20	12	21	17	18	19	15	18
	1.5292	16	16	22	19	22	22	20	19	19	25	20	14	19	18	20	16	16	17	23	22	14	17	18	18	15	20	24	16	20	18	20	18	22	15	15	16	21	18	16	19	14	15	16	14	22	16	18	18
	1.529	22	18	18	20	16	13	16	14	20	16	21	15	21	21	18	17	16	17	15	15	19	22	17	15	17	16	22	17	17	21	19	16	17	17	20	18	15	16	16	17	19	18	20	20	20	19	17	14
	1.5287	18	28	20	17	18	16	17	13	17	17	19	22	20	14	18	19	19	19	19	17	21	16	16	18	21	20	14	20	14	17	14	14	14	19	15	22	19	18	18	16	16	17	15	17	15	16	17	15
	1.5285	18	15	21	17	20	19	16	25	16	19	19	16	17	19	15	18	19	22	18	16	17	18	20	18	17	18	17	20	19	21	18	22	16	17	16	18	18	24	14	20	19	17	17	18	20	16	17	20
	1.5282	20	18	20	20	17	21	20	18	19	15	22	19	16	17	22	15	14	18	17	16	15	17	16	13	17	16	19	16	20	17	21	14	18	20	18	16	20	18	18	17	16	19	19	24	14	19	17	19
	1.528	18	20	17	18	15	17	18	20	18	18	16	20	22	16	21	20	19	18	22	18	16	16	16	18	18	17	13	22	14	18	15	18	15	16	14	21	17	12	19	16	20	17	16	19	14	15	16	15
	1.5278	23	18	17	19	19	23	24	24	14	20	17	16	17	18	17	22	18	20	18	18	15	16	21	19	14	20	15	23	15	12	20	21	15	14	16	13	24	18	20	18	16	15	16	14	21	15	16	17
	1.5275	20	16	25	21	16	17	21	20	22	16	22	21	15	19	17	15	17	12	18	25	16	19	16	14	16	16	24	16	19	16	21	17	19	16	20	14	20	14	18	19	15	19	15	20	16	18	23	20
	1.5273	22	17	16	16	18	14	19	12	22	21	13	22	20	23	18	19	18	17	16	14	18	21	17	21	19	18	16	18	14	16	20	19	14	15	18	21	16	18	18	18	17	18	16	22	17	19	19	13
	1.527	16	22	19	18	20	15	18	18	19	19	15	20	18	16	17	20	20	21	20	19	16	18	16	20	20	18	14	20	15	18	16	21	20	15	15	18	18	18	18	16	17	16	15	18	19	18	17	17
	1.5268	19	16	20	20	19	24	20	18	17	16	22	15	19	20	16	15	12	17	14	15	20	17	21	14	17	20	20	17	19	18	20	21	18	15	21	17	17	22	18	18	13	15	20	16	18	15	19	18
	1.5265	21	21	15	22	17	19	15	17	21	18	19	18	14	19	23	19	14	16	17	17	16	22	16	16	22	22	14	17	18	19	15	20	15	20	16	19	19	15	18	19	17	20	16	22	16	13	25	15
	1.5263	17	18	17	18	22	16	19	18	14	18	16	17	19	17	16	22	19	20	16	19	18	16	19	20	18	16	19	18	14	15	20	18	16	12	18	15	16	18	17	15	18	14	12	13	19	19	15	16
	1.5261	20	19	23	19	20	22	22	20	18	19	20	14	15	15	17	22	16	19	13	18	15	17	22	15	16	20	19	15	21	15	19	19	18	19	19	15	22	22	19	22	15	18	17	19	20	19	15	19
	1.5258	18	14	20	18	16	14	21	17	23	18	18	16	18	19	24	15	19	16	18	17	20	20	15	16	20	16	18	13	16	17	17	15	20	15	21	18	16	16	22	16	19	19	19	19	14	15	19	18
	1.5256	17	21	17	17	18	16	20	18	15	20	13	20	20	20	16	22	18	19	19	17	20	17	19	17	23	19	17	23	17	17	18	17	15	17	14	14	19	20	17	16	19	20	14	16	17	21	13	15
	1.5253	17	19	22	17	27	20	20	20	18	20	18	17	19	18	19	20	18	20	17	25	16	15	21	17	17	23	18	18	19	15	16	20	20	16	16	16	20	19	16	23	13	17	15	16	19	18	19	24
	1.5251	22	16	22	20	20	21	21	21	20	16	21	17	20	18	19	15	15	14	17	15	19	18	15	16	19	16	18	13	18	18	19	18	15	16	19	18	16	13	20	19	12	20	20	18	14	16	17	15
	1.5248	16	25	19	16	17	18	18	19	14	19	17	20	23	16	18	18	18	22	15	17	16	22	15	14	19	17	15	16	17	16	14	11	14	18	16	20	20	17	16	16	21	17	17	17	16	14	18	11
	1.5246	18	16	20	19	24	22	17	17	16	27	18	17	17	17	15	20	18	18	20	20	18	13	20	17	16	18	17	19	20	18	17	21	16	14	17	12	21	18	17	14	14	18	19	15	22	19	15	19
	1.5244	20	17	22	21	14	19	21	19	18	17	20	15	14	21	22	13	15	19	15	16	17	23	14	14	13	22	20	19	18	17	20	15	18	20	19	17	18	15	21	22	18	20	19	22	16	17	21	20
	1.5241	20	21	16	19	20	16	17	18	20	19	16	21	22	18	23	19	23	15	15	18	19	15	14	16	18	16	14	17	15	20	16	19	16	17	18	21	18	17	18	19	21	18	19	16	16	15	18	15
	1.5239	19	20	19	17	22	20	15	18	16	21	17	22	17	15	15	23	19	17	18	21	15	13	21	19	12	15	20	20	17	17	17	18	17	15	16	16	20	19	15	17	17	16	16	16	19	17	18	16
	1.5236	20	21	20	19	20	19	17	23	20	17	18	17	15	18	20	17	15	15	20	18	20	18	15	17	18	21	21	16	17	17	16	15	22	16	22	18	19	18	14	19	18	17	17	19	16	16	26	21
	1.5234	21	17	18	18	17	18	18	15	16	18	18	19	22	16	17	14	19	17	15	13	20	18	15	18	21	12	15	15	16	17	17	17	15	15	19	17	18	16	20	15	16	19	22	22	11	14	17	17
	1.5231	19	24	16	17	19	17	17	18	18	19	18	21	24	14	17	20	22	21	20	18	15	15	18	18	16	14	21	21	14	13	17	15	17	15	15	18	24	19	14	16	16	16	17	14	17	14	17	17
	1.5229	17	12	20	20	19	22	23	18	16	18	24	16	15	17	20	14	15	12	17	17	14	15	18	16	16	19	20	15	20	20	20	19	16	18	20	15	18	21	16	21	16	18	19	18	17	17	16	20
	1.5227	18	22	18	16	19	16	18	18	21	15	17	19	16	19	23	17	16	19	16	13	14	24	16	18	21	15	14	19	14	20	15	13	17	15	15	22	17	18	19	14	17	17	19	19	13	17	19	19
	1.5224	19	19	17	17	20	17	16	16	19	18	17	24	17	13	16	18	17	17	18	20	18	12	17	20	24	17	19	17	16	17	18	16	17	14	18	15	19	20	21	19	19	16	15	12	18	13	14	18
	1.5222	20	17	21	16	23	20	18	21	19	19	17	20	18	20	17	18	15	18	19	20	14	15	20	17	13	21	21	20	15	15	21	16	18	17	17	13	19	21	14	19	14	20	16	18	18	19	14	21
	1.5219	22	18	20	16	19	16	17	17	22	17	17	18	16	20	26	15	17	20	17	18	19	19	14	15	22	15	19	16	15	16	16	18	17	15	19	23	14	17	19	13	19	18	20	18	15	17	23	17
	1.5217	17	20	17	21	15	19	17	18	16	19	16	20	19	15	17	18	20	21	18	17	20	18	18	19	16	15	16	18	16	20	15	16	13	21	14	19	15	16	16	13	18	18	17	17	18	17	15	16
	1.5215	22	17	21	16	26	21	15	21	19	20	19	17	18	12	18	17	21	22	17	20	15	17	18	18	15	20	18	17	17	17	18	17	17	15	23	16	17	16	17	20	14	15	17	15	17	20	17	16
	1.5212	21	15	18	20	16	21	21	18	20	15	24	14	16	20	18	14	16	13	17	16	22	20	18	16	16	14	21	11	20	19	23	16	19	16	21	17	17	17	19	20	19	17	21	21	14	22	20	18
	1.521	22	21	14	13	19	20	17	18	18	15	16	19	21	17	15	17	19	15	22	16	21	17	17	16	22	16	18	19	15	16	15	15	18	18	18	19	16	16	18	13	18	15	16	19	12	16	15	13
	1.5207	20	17	17	15	22	16	20	17	17	19	17	17	18	17	17	20	21	17	19	20	16	14	18	20	18	23	18	18	16	18	17	21	16	18	15	14	23	21	19	20	20	19	15	11	19	17	11	16
	1.5205	19	17	21	20	19	19	22	19	19	18	22	13	19	18	16	16	17	20	16	18	18	20	22	17	18	15	24	17	21	18	17	19	17	17	19	17	17	16	17	15	16	23	19	16	17	23	18	20
	1.5202	20	22	17	17	20	15	18	17	18	19	15	20	20	17	21	17	17	17	16	21	22	17	17	18	19	16	16	18	13	19	17	18	13	19	14	17	16	15	15	14	18	17	19	15	15	19	22	15
	1.52	18	22	17	18	19	18	20	21	16	19	17	19	22	17	15	20	18	15	20	18	16	14	19	18	14	15	14	18	14	16	16	18	14	16	18	15	22	19	14	16	17	20	14	15	20	17	14	17
	1.5198	17	19	21	22	22	20	20	21	20	17	19	15	19	20	19	16	16	19	16	19	17	18	15	15	14	20	18	18	20	18	19	16	20	17	21	17	17	19	12	19	17	17	17	14	14	20	17	22
	1.5195	18	18	15	22	16	18	15	15	17	19	17	18	21	20	19	20	18	14	16	14	24	17	16	18	21	15	14	18	18	21	15	16	15	22	18	20	17	12	21	14	16	15	18	21	13	19	19	15
	1.5193	16	23	16	17	20	17	15	17	15	22	17	25	20	18	15	20	19	22	21	17	17	20	17	17	20	16	16	17	16	21	17	19	14	16	16	13	20	22	14	17	20	13	14	14	21	18	17	16
	1.519	14	13	22	18	21	19	22	22	14	17	24	15	15	16	15	21	16	15	16	22	15	15	19	21	15	19	18	20	21	18	22	17	17	18	19	13	19	20	17	20	16	20	16	15	21	18	18	17
	1.5188	18	19	17	17	17	14	22	16	21	16	23	18	19	25	19	17	19	17	16	18	18	20	17	18	24	16	20	17	18	18	16	17	16	20	19	20	15	16	21	16	17	19	18	20	17	17	15	17
	1.5186	17	24	14	17	20	16	17	17	18	22	20	23	20	20	18	19	22	19	12	19	22	15	16	16	22	17	13	16	18	19	17	18	15	20	14	19	16	15	18	16	18	13	14	14	19	18	17	10
	1.5183	17	14	22	17	18	19	22	17	15	17	19	18	21	22	17	21	18	17	20	17	13	17	22	19	16	19	20	20	21	14	17	19	18	19	17	15	20	21	17	17	14	16	15	15	20	18	16	21
	1.5181	21	18	15	22	18	18	21	17	20	18	21	19	15	16	21	16	15	16	17	18	18	18	14	12	18	16	16	11	16	19	18	13	20	18	18	19	18	17	17	16	17	18	20	22	17	16	20	22
	1.5178	18	22	17	18	14	14	19	20	15	17	18	17	22	17	15	17	16	13	18	15	20	19	17	18	20	12	14	15	16	20	14	18	17	19	10	18	16	15	18	15	18	13	15	17	15	13	17	15
	1.5176	16	24	19	16	20	17	15	18	17	20	19	16	18	12	16	20	20	24	19	23	15	16	18	18	18	22	16	19	18	17	15	22	17	16	15	16	19	20	16	18	15	13	19	14	18	17	18	16
	1.5174	18	14	22	19	17	19	21	19	19	17	24	16	19	17	20	12	15	16	15	20	16	16	17	16	18	22	20	14	19	17	21	16	19	15	18	17	17	14	18	20	15	18	20	21	17	18	15	21
	1.5171	20	20	17	18	19	18	18	16	15	21	14	22	20	21	21	19	19	20	19	16	20	20	17	16	25	15	18	17	14	20	18	18	15	18	14	20	15	20	19	17	18	17	16	20	16	15	18	14
	1.5169	23	21	20	21	18	20	17	16	19	20	18	19	20	15	20	18	16	20	20	22	17	16	19	18	16	19	16	21	18	17	17	17	18	15	14	14	22	18	16	17	19	15	16	16	20	15	18	13
	1.5166	14	17	23	20	16	21	22	24	21	14	20	14	17	20	17	16	18	19	19	19	15	20	19	19	19	18	22	18	17	18	17	19	19	15	20	17	16	15	18	22	17	21	19	17	22	18	18	19
	1.5164	20	20	17	18	13	18	18	13	19	18	14	17	17	18	19	15	16	19	20	18	19	22	15	19	21	18	11	15	15	19	12	18	14	18	18	20	15	20	20	15	18	17	20	20	10	18	15	13
	1.5162	15	22	18	17	20	19	17	16	14	19	17	16	24	12	19	22	20	22	21	15	19	19	19	21	18	16	20	21	17	18	13	17	16	21	15	19	19	16	18	14	19	14	11	17	18	14	17	17
	1.5159	15	14	18	20	18	18	23	17	19	19	19	14	18	16	17	16	15	17	17	22	16	18	18	16	22	20	20	11	22	17	17	22	17	17	22	15	20	20	15	18	16	17	18	15	21	15	19	17
	1.5157	21	18	15	18	17	14	17	16	18	15	19	17	19	20	21	16	16	15	18	16	21	18	17	15	18	16	17	16	17	20	18	12	18	18	19	20	14	12	21	17	17	17	19	21	15	16	20	13
	1.5154	20	18	17	13	20	16	19	16	14	19	15	21	19	17	18	24	21	19	20	16	18	18	17	17	20	13	13	21	20	19	16	16	12	20	13	17	22	17	20	16	19	19	19	17	18	16	17	17
	1.5152	16	17	23	21	18	18	18	21	18	23	18	18	16	19	20	16	16	18	18	23	12	18	22	20	17	19	17	20	19	17	21	19	18	16	15	16	20	17	15	19	17	17	17	16	20	16	14	17
	1.515	21	23	18	22	17	15	22	21	22	15	19	19	18	20	20	18	21	18	15	18	19	17	16	18	18	16	16	16	19	16	18	17	17	16	20	18	13	13	21	17	15	23	20	18	18	17	15	19
	1.5147	23	23	13	19	17	18	18	18	18	16	16	19	16	19	17	21	20	17	16	18	19	19	15	18	19	17	10	17	17	19	17	17	16	17	13	17	14	17	15	15	17	16	16	17	12	14	13	16
	1.5145	17	19	19	16	18	20	18	22	14	17	15	15	17	19	17	21	18	21	19	17	16	15	21	21	13	16	19	20	16	18	15	18	16	17	18	10	23	21	16	22	13	13	15	17	16	22	20	21
	1.5142	20	19	18	20	16	22	21	20	19	18	23	16	15	18	20	17	17	16	16	18	16	22	17	13	18	18	17	12	16	17	18	13	16	19	16	15	12	18	17	22	15	21	17	18	17	20	16	19
	1.514	18	18	15	16	17	16	16	17	16	18	14	19	19	20	20	19	19	16	17	18	20	23	18	16	17	15	13	16	14	18	17	13	18	17	16	17	17	12	16	15	17	17	12	18	15	18	16	12
	1.5138	17	20	17	14	20	17	18	20	23	18	16	20	18	20	19	21	19	22	18	19	16	18	21	19	15	18	16	21	17	16	17	18	20	15	17	17	17	21	14	19	13	17	15	16	18	17	16	16
	1.5135	21	18	18	20	17	21	17	18	19	17	18	17	18	17	21	20	12	15	18	18	18	18	20	18	17	17	20	17	19	14	21	18	21	14	18	15	15	14	18	19	17	20	16	19	15	90	16	17
	1.5133	21	18	15	17	18	15	17	18	19	14	16	23	20	22	20	17	15	17	15	14	23	20	16	19	21	17	17	19	14	21	16	14	15	20	16	22	15	15	23	13	14	15	16	18	18	106	21	10
	1.513	16	22	21	16	18	17	18	19	16	22	16	19	18	17	19	20	22	23	19	21	13	15	16	17	16	16	19	16	15	15	18	18	18	15	15	15	18	20	17	15	15	16	13	12	16	36	16	16
	1.5128	17	17	17	19	21	24	21	22	15	19	16	13	20	18	17	18	18	16	18	20	16	16	20	16	16	16	21	11	18	18	17	17	20	16	20	16	17	20	16	20	15	18	15	16	18	20	17	18
	1.5126	21	17	16	18	18	17	17	17	20	17	21	20	15	18	22	17	18	15	16	19	22	17	16	15	19	16	16	17	16	21	17	16	17	18	17	17	18	20	20	14	16	20	18	20	17	17	18	17
	1.5123	19	16	19	16	19	18	16	16	14	16	16	20	20	18	19	22	19	17	19	13	23	16	21	17	21	15	16	19	16	14	17	18	14	18	14	15	20	18	16	15	19	15	15	15	15	15	16	18
	1.5121	18	20	20	17	20	21	18	24	18	21	24	18	15	18	15	19	14	15	18	20	17	19	19	19	14	20	19	20	20	17	21	21	22	17	16	17	18	23	18	21	13	14	15	19	22	18	16	17
	1.5119	23	15	17	21	17	16	23	19	16	15	18	14	13	23	21	18	15	14	13	17	19	19	15	14	17	16	18	14	18	17	17	18	18	21	21	19	14	12	17	17	17	20	18	16	13	14	18	17
	1.5116	17	21	16	17	19	17	17	20	21	15	15	20	22	14	16	18	15	18	19	19	18	18	17	14	15	12	16	16	13	21	13	17	12	17	14	17	19	18	17	17	17	17	17	15	14	17	15	17
	1.5114	19	20	23	17	21	19	20	16	17	22	18	17	14	18	16	19	16	19	19	21	13	18	17	19	12	19	18	15	17	12	15	18	19	14	17	16	25	17	15	18	10	17	13	15	20	20	18	22
	1.5111	20	17	22	19	16	20	23	17	24	15	23	19	17	22	24	13	15	17	17	15	15	22	18	15	17	18	17	15	22	16	18	15	17	16	20	17	16	13	19	19	11	21	18	18	13	17	18	20
	1.5109	20	23	16	13	17	14	13	17	16	20	16	20	18	19	14	16	20	19	15	20	16	19	9	14	17	14	10	19	18	24	17	15	17	19	17	19	18	17	18	12	16	15	13	18	13	14	19	16
	1.5107	16	16	20	18	19	20	13	17	16	18	16	17	18	18	16	20	21	19	22	19	15	17	22	19	17	18	16	22	17	15	20	22	14	18	15	17	22	21	14	17	19	14	19	14	19	18	13	20
	1.5104	17	22	19	19	15	20	18	18	22	16	19	17	16	20	18	15	16	20	19	18	15	18	18	18	16	19	18	12	19	15	18	19	20	16	24	14	14	16	20	18	17	17	19	20	17	18	19	20
	1.5102	22	18	19	19	20	16	17	19	18	17	15	16	22	17	22	18	18	17	18	15	17	19	16	17	19	14	16	15	16	17	18	15	15	19	15	16	17	17	17	12	17	22	16	18	17	17	18	16
	1.5099	18	16	18	16	19	19	15	19	15	22	17	21	20	17	17	17	15	19	19	17	14	16	19	22	16	16	18	21	18	16	13	21	14	19	16	16	24	20	15	17	22	15	16	17	20	15	15	15
	1.5097	21	16	23	17	22	19	21	20	17	19	17	16	17	21	15	19	17	13	18	22	16	13	15	19	18	22	16	16	20	15	17	16	18	15	18	15	16	20	15	19	15	17	21	17	16	19	16	18
	1.5095	20	20	19	18	19	18	19	20	22	17	16	21	17	24	18	19	17	14	16	16	19	23	15	15	18	15	15	17	17	19	12	14	15	18	17	18	18	14	25	13	15	20	18	19	15	11	20	15
	1.5092	19	19	15	14	17	19	17	18	20	23	16	21	19	17	17	20	21	22	18	15	18	17	17	16	15	16	18	23	16	17	17	19	15	16	17	17	19	19	12	15	20	12	16	17	21	16	19	18
	1.509	16	15	19	21	19	20	18	26	17	17	19	14	18	14	15	15	14	16	15	19	14	17	18	23	18	19	19	18	23	16	24	20	15	18	18	15	19	19	18	16	15	20	16	16	18	20	14	20
	1.5088	23	19	17	21	18	16	15	17	22	16	19	20	15	18	19	18	18	19	16	21	18	20	15	19	22	15	19	15	19	17	16	16	17	20	22	16	16	17	18	18	12	20	22	19	13	14	17	17
	1.5085	19	17	17	17	17	17	17	16	15	19	17	15	20	17	18	18	19	17	20	20	17	14	15	19	21	15	17	22	16	16	17	16	17	19	17	17	17	17	18	14	19	17	18	17	15	17	15	16
	1.5083	14	16	22	19	19	21	19	20	18	20	18	15	18	19	15	16	14	23	17	18	13	15	18	18	17	17	21	20	21	17	16	20	18	17	17	16	21	18	19	23	15	21	15	16	19	19	14	18
	1.508	22	15	18	22	22	18	22	20	21	15	20	17	19	23	24	19	19	15	15	19	12	19	14	14	18	18	19	15	17	16	18	14	20	16	20	21	17	18	19	17	14	17	21	16	16	18	21	20
	1.5078	18	18	15	18	16	18	17	18	18	17	15	23	19	17	16	20	17	18	20	15	18	23	15	14	19	18	15	17	18	17	14	15	13	19	13	17	15	18	18	13	18	18	16	16	17	15	11	16
	1.5076	18	22	22	15	20	19	14	17	18	22	21	22	14	19	19	17	19	18	20	20	16	16	19	15	16	21	14	16	17	14	17	18	16	18	16	17	19	22	15	23	15	14	16	15	18	20	19	19
	1.5073	18	17	20	23	16	20	26	22	19	17	25	16	18	19	22	17	14	15	18	19	20	20	16	16	20	19	20	14	19	19	21	14	16	17	16	18	12	15	23	15	15	16	19	21	16	19	18	18
	1.5071	20	20	18	14	17	20	16	16	16	18	16	17	18	19	21	18	19	18	16	16	19	18	15	14	19	14	14	15	17	20	18	19	13	22	17	17	18	18	18	19	18	12	16	18	16	13	14	15
	1.5069	17	19	19	16	21	17	16	15	14	20	17	15	17	17	13	18	18	24	22	18	16	16	19	18	17	14	19	21	17	18	18	16	11	17	18	16	21	20	16	17	16	15	15	17	19	17	15	16
	1.5066	22	15	24	20	17	20	20	24	21	15	22	17	17	22	18	18	15	16	17	17	15	13	15	15	16	16	19	16	19	16	16	19	20	16	18	14	17	15	19	20	13	20	21	14	16	19	16	25
	1.5064	26	17	16	18	16	14	13	17	17	19	16	19	19	21	19	16	19	16	16	18	19	17	11	16	21	18	18	18	14	20	19	15	18	22	20	19	15	16	20	17	19	17	16	18	16	15	17	14
	1.5062	15	23	17	18	21	20	17	19	18	20	17	19	23	13	16	18	18	19	19	18	14	14	18	21	17	15	16	18	17	17	16	18	17	14	15	16	18	20	15	16	18	18	15	11	23	13	16	14
	1.5059	16	20	17	21	21	22	26	20	18	20	20	17	12	22	16	15	21	18	16	17	15	20	18	17	16	19	21	15	15	19	22	22	23	17	19	16	20	21	15	22	16	20	17	15	17	19	18	21
	1.5057	16	20	18	22	13	18	18	15	19	17	16	15	21	22	18	16	17	15	15	19	22	22	14	15	20	12	16	15	18	18	16	16	16	20	20	20	16	15	19	17	14	19	18	16	16	14	17	15
	1.5054	17	20	16	17	16	18	16	16	15	23	16	21	19	18	17	18	21	22	18	15	17	19	19	17	20	14	16	14	17	15	16	15	15	15	17	15	17	16	13	20	22	16	14	15	16	18	13	17
	1.5052	18	18	20	18	19	17	22	20	14	20	20	13	18	14	20	18	16	16	19	19	14	17	21	17	12	19	18	16	17	17	22	16	16	15	19	18	20	17	18	22	15	17	16	18	20	17	15	19
	1.505	25	18	19	19	16	19	22	18	20	17	18	18	16	25	20	14	17	17	17	16	16	19	15	13	18	16	18	15	19	20	17	20	18	15	18	20	14	13	22	17	21	18	19	17	12	16	19	19
	1.5047	20	21	18	18	17	18	15	16	16	16	16	17	22	17	19	18	16	14	19	16	18	17	14	15	17	17	16	19	17	23	14	14	13	22	14	17	16	16	14	15	18	15	11	10	14	17	18	13
	1.5045	17	18	17	20	21	17	20	22	19	20	17	19	19	14	15	20	18	18	22	20	14	17	17	18	16	17	21	20	19	13	15	23	15	17	17	16	18	22	12	20	17	18	17	17	17	17	15	18
	1.5043	27	21	18	19	15	18	21	17	23	18	18	18	18	19	21	17	19	17	14	18	15	19	14	14	15	18	17	11	15	18	24	16	17	16	21	16	15	21	19	17	16	19	19	18	12	18	17	19
	1.504	21	21	19	19	15	16	18	17	16	16	17	20	21	15	19	17	20	19	18	20	19	17	15	16	18	15	14	20	17	21	14	15	17	22	17	18	16	17	16	17	14	15	15	17	18	13	20	13
	1.5038	17	18	16	13	17	16	18	17	19	19	13	22	15	17	18	22	19	20	21	17	16	16	20	17	17	18	18	18	18	15	16	19	15	13	15	16	18	17	14	19	20	14	17	12	22	18	15	15
	1.5036	18	21	18	23	15	20	20	22	17	14	21	19	18	22	20	15	16	19	21	18	15	17	15	15	17	16	19	16	19	18	18	20	22	18	17	15	17	17	22	18	14	21	18	18	15	19	19	18
	1.5033	23	13	18	15	16	19	14	16	18	17	15	20	18	17	21	20	15	12	18	16	18	18	15	19	16	18	14	16	14	18	15	17	15	19	17	20	20	15	19	16	19	16	14	20	17	15	17	15
	1.5031	17	19	19	17	19	15	19	16	19	21	15	22	20	18	12	17	22	18	18	17	17	17	19	24	17	23	18	19	16	17	15	20	17	18	16	18	19	19	14	17	19	16	13	15	19	14	15	14
	1.5029	15	16	22	17	18	20	22	24	17	16	18	21	19	17	16	19	15	15	18	21	17	19	17	20	16	17	22	15	22	15	19	22	20	11	22	16	16	13	16	16	16	19	17	15	18	19	20	21
	1.5026	22	18	18	17	20	14	16	14	20	17	17	14	16	21	16	17	16	18	15	16	22	23	17	14	20	20	17	13	12	19	16	13	13	20	15	19	17	17	17	16	17	17	17	18	15	15	18	16
	1.5024	15	19	19	15	19	16	18	20	16	17	18	17	19	13	13	19	18	22	20	16	18	16	17	20	15	14	18	18	22	17	13	20	15	14	17	16	22	18	19	18	16	15	13	15	18	10	12	17
	1.5021	22	17	18	20	17	22	20	18	15	17	22	15	17	18	17	17	17	18	14	21	18	19	19	18	16	20	17	16	16	16	17	22	18	18	22	16	21	22	13	18	20	15	16	17	18	22	15	14
	1.5019	22	16	17	20	19	18	22	21	20	13	19	16	15	20	21	15	17	19	13	17	18	19	16	15	18	15	20	17	14	19	15	15	17	20	19	21	17	16	21	16	14	17	18	16	14	15	21	17
	1.5017	20	19	14	17	14	17	15	10	16	16	19	18	20	16	16	21	19	16	19	14	18	19	20	19	20	17	14	20	15	18	17	18	14	19	18	18	16	18	18	16	19	16	16	14	17	13	15	17
	1.5014	17	16	19	19	21	19	20	18	17	18	22	17	17	17	15	17	18	18	20	18	17	16	21	21	16	23	18	20	17	17	18	22	20	14	16	17	20	18	15	18	17	16	16	19	16	19	15	19
	1.5012	19	18	20	22	19	22	27	18	20	15	23	15	19	21	14	20	16	15	17	15	15	14	19	16	17	18	19	14	14	19	20	13	19	18	21	19	15	17	18	19	17	23	18	21	15	16	21	17
	1.501	18	24	16	17	19	13	16	12	19	18	17	20	22	18	19	17	17	19	16	16	20	18	16	12	19	18	14	16	13	18	16	14	17	22	12	15	16	15	17	13	19	16	14	17	17	13	19	16
	1.5007	27	18	21	16	22	19	20	21	16	22	20	18	18	17	18	16	21	19	19	18	13	17	18	21	15	19	18	19	17	15	14	19	16	13	16	18	20	15	18	21	16	16	20	19	17	15	16	17
	1.5005	224	16	17	21	19	20	22	17	19	16	21	16	15	19	20	16	13	16	15	20	14	20	16	14	15	20	15	15	16	13	18	15	20	18	17	18	17	19	15	17	15	16	17	20	13	18	19	22
	1.5003	194	22	17	13	16	17	18	16	20	18	16	19	20	18	19	16	18	17	16	14	22	19	17	16	19	17	13	17	20	21	17	17	14	22	15	18	18	16	20	17	17	17	16	15	12	13	20	16
	1.5	27	20	15	14	19	24	18	14	18	23	16	19	17	14	17	21	17	18	18	17	15	17	22	22	20	13	17	20	17	16	15	20	14	17	17	12	18	20	15	17	18	16	17	15	22	17	14	17
	1.4998	17	15	19	22	19	21	18	21	18	16	21	11	18	22	21	14	20	16	17	24	18	18	18	17	19	16	18	13	20	18	17	17	19	17	19	15	16	17	17	20	11	19	15	17	15	18	18	16
	1.4996	18	16	17	14	17	20	19	14	19	19	16	16	21	18	16	19	13	17	15	16	21	21	16	15	19	15	16	13	17	17	14	14	16	21	17	20	18	20	21	17	18	17	19	20	18	13	16	15
	1.4993	17	20	18	13	22	16	15	15	17	18	18	20	20	16	14	17	21	22	18	17	17	18	21	19	16	20	17	18	20	14	17	15	18	15	14	15	20	23	14	17	20	15	13	14	16	15	15	17
	1.4991	19	18	20	22	19	22	22	23	16	17	21	17	16	22	18	17	18	17	15	22	16	14	15	17	12	17	22	17	20	18	18	22	20	13	18	18	17	16	13	20	13	15	14	15	18	20	20	19
	1.4989	18	18	16	19	16	16	18	19	22	19	19	16	16	18	17	17	17	19	15	15	19	23	16	14	14	16	15	15	18	20	16	16	18	19	17	16	17	19	19	17	15	17	19	20	13	18	18	16
	1.4986	12	16	17	17	18	16	17	16	19	20	15	20	19	15	15	19	19	19	18	17	19	17	16	17	20	15	20	20	15	20	17	21	15	16	13	19	20	18	16	15	17	17	16	15	15	15	15	14
	1.4984	18	15	19	17	21	22	20	16	17	20	20	15	18	16	16	20	17	17	20	20	16	17	21	19	18	20	17	21	21	16	23	16	20	18	15	13	24	16	13	20	15	14	17	14	22	21	12	17
	1.4982	20	16	17	20	21	16	22	17	17	14	19	17	13	17	18	19	15	16	18	17	13	21	16	15	20	16	20	14	19	21	19	13	21	21	17	16	17	16	19	15	14	15	18	19	15	16	17	17
	1.4979	20	17	17	16	20	19	17	17	18	16	18	16	21	17	16	19	17	16	20	22	18	16	16	16	18	19	18	21	19	21	12	20	15	19	15	19	18	18	15	17	19	16	17	17	16	17	14	13
	1.4977	18	19	22	18	21	19	15	17	17	18	17	19	17	18	17	21	20	22	21	20	12	14	18	20	18	18	16	19	18	16	17	18	18	18	15	15	23	22	15	18	16	16	18	17	20	20	18	18
	1.4975	22	16	15	22	18	23	20	19	20	12	25	18	16	22	18	16	16	9	14	20	15	17	15	16	10	18	18	16	18	14	22	17	22	16	19	15	14	15	21	17	12	17	20	14	14	20	18	19
	1.4972	18	21	16	17	18	16	18	18	19	19	18	22	22	16	19	16	19	19	16	13	19	18	11	16	21	16	16	16	15	18	14	15	15	20	15	18	18	15	17	14	19	17	13	17	17	16	20	15
	1.497	18	23	15	18	19	15	18	17	14	20	15	17	20	17	15	21	19	22	22	19	18	16	22	18	19	16	17	22	14	17	21	18	17	16	14	16	18	20	15	22	17	14	12	13	18	17	14	18
	1.4968	18	18	22	21	16	20	20	19	21	15	20	15	16	23	16	19	15	16	16	20	15	18	20	18	15	17	22	17	20	19	21	15	22	16	21	15	17	20	19	18	15	20	21	20	16	19	19	16
	1.4965	21	16	17	23	21	17	18	18	16	20	15	22	17	19	20	20	17	15	22	17	20	17	15	14	21	20	19	16	16	19	14	18	19	16	15	19	18	16	18	13	17	15	19	17	15	10	21	17
	1.4963	16	22	19	16	16	20	17	16	15	18	19	19	19	16	16	19	15	19	21	20	13	16	18	16	17	14	15	19	19	16	17	20	15	15	14	16	23	19	16	17	19	15	17	16	17	18	13	15
	1.4961	19	21	23	15	15	18	15	19	16	16	15	17	16	20	21	15	16	18	14	23	15	14	19	17	17	20	18	19	16	17	19	20	20	16	17	16	18	21	17	18	15	20	14	12	21	18	21	16
	1.4958	21	15	18	19	17	20	17	15	20	14	16	17	18	18	20	19	16	17	16	18	20	21	13	15	17	14	16	18	16	16	14	13	20	17	20	23	14	15	20	15	15	16	20	18	16	13	20	16
	1.4956	16	22	23	13	16	18	15	17	20	23	17	20	18	16	19	17	18	20	18	16	20	17	17	18	19	11	20	19	16	14	14	15	17	16	16	15	19	17	13	18	15	11	13	14	16	15	13	17
	1.4954	17	16	18	19	20	22	23	19	15	18	18	13	18	20	18	19	19	19	19	16	16	18	16	17	16	18	18	17	16	16	18	20	19	17	20	17	16	19	14	17	15	13	17	15	18	19	15	16
	1.4951	18	16	20	17	16	18	16	17	24	17	18	17	18	18	20	17	14	16	17	17	17	22	11	15	18	15	20	16	17	18	16	18	19	18	18	21	18	16	16	17	16	18	17	16	15	13	20	20
	1.4949	19	19	15	17	16	15	13	17	15	18	16	20	19	18	16	18	19	18	18	19	19	15	14	17	23	13	15	19	13	22	17	18	12	18	17	19	18	18	16	16	19	13	17	13	12	15	13	16
	1.4947	18	18	22	18	23	20	17	19	18	19	23	17	15	17	15	19	18	19	18	19	14	14	23	21	12	19	19	20	16	15	19	19	17	16	17	15	18	18	16	15	11	17	15	16	17	18	15	16
	1.4944	22	14	20	22	23	19	20	15	21	14	19	16	18	18	21	17	15	16	18	18	18	19	14	14	15	16	17	14	16	15	18	12	18	17	19	19	17	16	18	17	15	16	16	18	20	16	15	17
	1.4942	17	25	16	20	15	19	18	15	18	15	15	21	24	17	15	17	18	17	18	15	20	20	19	18	19	16	16	20	16	16	15	13	16	20	14	21	18	12	17	16	17	14	15	16	17	13	21	18
	1.494	18	17	16	20	22	20	17	17	19	21	15	19	19	16	17	22	20	19	18	19	15	16	19	19	19	17	14	21	15	16	15	18	15	14	16	13	20	19	13	18	17	18	15	17	19	16	17	18
	1.4937	19	14	20	22	16	22	24	20	20	18	21	14	15	17	19	19	16	14	17	18	16	18	15	18	15	18	19	18	19	14	18	16	17	17	21	18	15	15	21	19	17	20	19	20	12	15	21	20
	1.4935	19	19	17	15	17	13	16	15	25	17	23	20	20	18	22	17	13	16	16	15	19	20	20	14	23	16	20	15	14	20	15	16	16	19	18	18	18	20	14	16	17	15	14	20	14	14	17	18
	1.4933	16	20	15	15	19	18	17	16	14	21	18	17	18	16	23	17	22	17	21	21	13	15	19	22	18	17	15	16	13	15	16	20	12	18	16	15	20	19	18	15	18	14	16	11	16	18	14	18
	1.493	18	16	23	15	18	20	17	19	16	15	19	17	12	20	20	15	13	16	16	17	15	17	16	15	14	19	22	18	19	16	18	19	20	19	17	16	16	19	16	20	14	19	17	17	16	17	18	20
	1.4928	23	15	19	17	17	18	15	17	24	19	19	17	17	19	21	19	13	16	16	21	18	20	15	13	18	20	17	17	15	17	15	12	14	21	17	19	15	14	20	13	20	16	16	16	17	14	20	15
	1.4926	13	21	17	18	20	17	18	16	16	20	17	22	21	18	16	21	18	20	19	13	17	16	19	17	17	16	15	23	14	14	17	19	15	15	15	19	16	15	15	14	19	14	12	15	21	15	15	15
	1.4923	20	18	21	17	21	18	18	20	17	18	20	17	15	19	17	19	19	21	17	20	19	17	16	17	19	22	17	16	18	16	18	18	16	16	19	13	19	19	14	17	20	15	13	13	20	22	14	19
	1.4921	16	19	17	18	11	17	20	15	20	16	19	14	20	22	17	17	17	15	16	16	20	23	16	16	20	17	16	16	16	19	15	16	14	21	17	17	18	17	21	14	14	18	17	16	16	14	15	18
	1.4919	18	20	17	13	16	18	15	15	17	23	15	20	17	13	19	18	19	19	18	14	20	15	15	19	20	17	16	17	14	18	14	16	17	21	15	17	17	18	14	17	15	13	13	18	12	15	18	16
	1.4916	15	15	19	21	18	20	21	18	16	20	18	22	14	16	17	18	16	21	19	20	16	12	20	20	16	20	18	19	18	13	18	23	13	17	15	17	22	19	16	17	14	15	14	15	17	19	15	17
	1.4914	18	18	20	22	13	20	17	22	19	15	20	17	18	19	19	15	15	18	16	16	14	19	14	17	17	18	23	15	17	19	19	14	16	17	20	19	15	15	20	16	16	18	21	20	17	18	22	18
	1.4912	20	19	17	17	19	15	15	15	18	17	19	21	21	20	20	18	20	18	20	17	20	18	16	17	21	18	14	16	16	19	16	16	14	19	14	18	17	16	17	17	20	15	15	15	15	15	17	10
	1.4909	15	22	22	19	23	19	17	19	19	15	16	17	13	20	14	22	20	20	20	15	15	14	17	20	15	18	13	20	15	13	17	19	18	13	19	16	18	18	18	19	15	16	14	15	18	17	16	15
	1.4907	22	16	21	18	17	16	25	19	25	14	22	18	18	21	22	15	15	15	16	20	15	20	18	16	14	19	20	17	17	19	19	17	17	21	20	19	15	22	19	12	17	16	20	16	18	18	18	18
	1.4905	21	17	15	16	17	16	17	18	18	17	18	22	25	18	17	18	19	16	22	14	20	18	17	18	19	17	17	17	15	18	12	16	14	22	16	17	17	14	19	12	17	16	12	18	17	12	19	16
	1.4902	16	19	15	21	19	20	15	17	13	22	19	17	17	17	19	18	19	22	20	16	15	15	20	19	22	18	17	16	13	16	15	20	13	19	15	13	18	19	14	17	15	15	16	15	13	13	18	14
	1.49	18	17	19	22	20	20	20	18	19	16	20	13	15	19	18	14	17	13	14	20	14	19	21	15	22	22	17	20	20	14	19	18	22	12	19	17	18	18	22	19	14	19	20	19	18	18	20	15
	1.4898	24	18	16	18	17	18	15	12	19	14	21	19	21	19	20	18	18	13	18	15	21	24	16	17	22	18	15	15	13	20	13	15	17	24	15	20	19	16	20	15	15	17	18	19	14	15	19	17
	1.4896	16	20	17	17	18	16	19	16	13	17	21	18	19	18	18	21	21	20	22	22	17	14	17	20	19	20	16	20	16	15	15	16	13	16	16	12	19	16	14	15	20	17	14	18	15	13	14	13
	1.4893	20	16	18	22	18	19	20	18	21	17	18	17	16	17	17	15	17	10	17	21	13	15	18	18	17	23	21	17	18	16	21	18	19	15	19	15	15	18	15	19	16	20	16	16	17	19	15	23
	1.4891	22	16	20	19	15	13	19	18	23	15	18	19	16	20	20	15	17	15	17	18	23	14	14	11	19	17	13	18	13	21	13	15	17	18	14	19	20	17	22	16	17	20	20	18	14	16	18	18
	1.4889	17	19	15	17	16	16	15	20	17	18	18	23	22	16	17	22	22	20	20	15	17	15	17	18	19	12	17	19	19	15	14	15	16	20	18	19	16	15	15	17	15	16	16	16	14	17	14	18
	1.4886	18	16	16	18	20	21	21	18	20	20	18	17	15	17	15	20	16	17	15	21	16	17	19	19	17	18	18	17	12	17	18	18	16	18	16	13	18	21	22	20	15	14	13	15	20	18	19	15
	1.4884	15	14	17	22	13	16	19	15	19	13	16	15	17	21	19	15	18	15	16	11	18	18	15	16	20	17	18	18	16	21	20	16	17	16	18	20	19	14	17	14	13	18	18	19	15	15	18	17
	1.4882	18	19	15	15	18	18	16	18	17	18	16	20	19	16	20	20	20	18	18	18	18	19	19	16	20	15	15	17	18	20	14	15	13	18	17	16	17	17	18	17	21	16	17	17	15	13	15	13
	1.4879	18	15	18	16	18	18	23	20	14	19	21	13	21	18	17	22	16	17	18	19	13	14	19	23	12	18	18	20	17	13	17	20	19	13	15	12	21	19	18	17	12	19	15	19	20	17	15	17
	1.4877	22	14	17	20	17	19	19	17	25	18	20	12	18	22	18	15	12	12	16	19	15	18	20	16	11	16	20	13	19	19	17	15	19	18	20	15	16	15	20	15	15	19	18	16	14	19	19	21
	1.4875	21	19	16	16	16	15	17	12	19	18	18	20	26	16	18	18	22	15	17	16	20	17	16	14	17	14	15	15	16	22	14	14	17	20	16	16	18	16	16	12	19	17	18	18	16	16	20	14
	1.4872	15	20	17	17	20	17	19	16	16	17	17	21	19	18	18	23	20	17	21	19	15	14	18	22	18	16	20	16	16	14	13	20	18	14	21	16	19	16	14	15	15	18	18	18	19	15	15	18
	1.487	18	15	21	20	17	21	17	18	20	16	21	18	16	21	18	15	14	15	16	18	17	19	16	13	17	20	20	13	17	19	19	15	17	17	18	14	17	15	15	18	13	17	17	18	19	17	17	19
	1.4868	22	18	17	19	18	16	18	15	18	19	12	16	18	18	18	17	17	15	17	14	18	20	16	17	21	12	17	17	16	18	15	14	16	17	13	23	19	17	19	16	19	17	18	19	17	15	18	14
	1.4866	16	20	15	17	21	18	17	16	13	17	15	19	18	19	15	20	16	19	21	19	15	17	17	18	15	15	19	18	13	16	17	19	14	16	20	15	18	20	15	16	18	13	16	16	20	18	12	15
	1.4863	18	17	22	17	19	18	20	20	17	19	21	12	16	17	18	16	15	15	24	19	16	16	18	18	16	13	21	16	21	15	18	21	17	17	19	11	20	17	15	20	17	15	15	17	20	18	14	16
	1.4861	17	15	20	18	17	16	15	18	25	17	15	18	22	16	21	16	17	18	20	16	17	18	15	17	18	13	18	16	16	20	14	13	17	18	17	17	20	17	17	14	17	16	18	16	15	16	21	17
	1.4859	18	24	18	13	18	16	20	18	22	18	17	18	23	13	17	19	24	22	23	16	17	13	17	21	16	17	18	16	16	15	15	18	15	14	10	14	17	18	15	17	18	15	14	15	16	15	12	17
	1.4856	18	17	17	20	21	23	19	20	17	19	19	15	16	19	16	17	16	16	18	18	17	15	18	16	17	17	23	16	15	14	22	15	20	13	17	16	17	21	16	17	20	14	17	14	18	16	19	18
	1.4854	21	17	17	16	16	18	19	17	24	16	22	18	17	18	19	15	13	17	21	16	16	18	14	15	16	15	19	14	19	18	18	15	15	19	18	16	16	17	17	14	17	20	19	17	14	16	19	18
	1.4852	15	21	14	16	16	16	16	16	13	18	17	18	21	16	17	18	21	19	22	15	20	17	16	16	17	15	15	17	15	19	11	18	14	17	17	16	21	15	14	13	16	15	17	18	15	15	17	15
	1.4849	15	15	16	18	21	20	19	22	19	20	21	19	16	14	17	17	15	17	22	19	14	19	18	20	14	20	17	17	15	17	20	20	18	16	14	15	20	20	17	18	15	15	15	15	17	18	16	20
	1.4847	19	18	18	22	16	18	16	18	19	16	22	16	15	19	20	15	15	12	15	14	15	19	17	15	16	18	22	16	17	20	21	13	19	16	17	17	14	13	16	18	16	19	19	21	15	18	20	21
	1.4845	17	20	16	16	16	16	19	16	18	15	16	17	23	18	19	19	16	15	17	15	20	20	18	18	19	13	18	18	15	20	15	18	17	17	18	16	18	18	17	17	18	17	17	16	14	17	14	12
	1.4843	15	17	19	17	22	19	20	22	16	21	16	17	17	15	16	19	23	20	18	18	15	13	17	20	16	22	18	20	17	15	20	21	15	16	15	12	22	18	14	18	16	17	13	17	21	20	16	15
	1.484	19	15	19	26	14	18	19	18	17	12	18	17	14	17	17	19	11	14	17	21	16	17	16	17	16	19	18	17	18	14	20	16	17	13	18	15	16	14	22	13	16	18	20	15	17	19	17	19
	1.4838	25	19	19	16	18	17	16	16	18	16	20	22	24	16	22	15	17	17	16	16	18	20	17	16	19	15	15	18	15	18	15	17	17	16	12	20	16	19	18	16	19	17	17	19	16	16	17	15
	1.4836	18	21	17	16	24	14	20	19	14	19	20	15	16	18	14	17	20	17	21	19	13	12	18	18	16	17	14	18	15	16	17	21	19	18	14	17	18	17	18	17	19	15	12	14	17	16	16	15
	1.4833	18	15	22	19	20	20	21	17	18	13	18	18	15	14	17	14	13	18	12	20	17	18	15	15	14	19	18	16	18	15	23	20	21	19	18	18	17	16	16	17	16	14	19	16	17	14	22	21
	1.4831	18	19	17	16	15	20	16	15	17	17	18	17	19	18	17	14	15	14	15	17	20	19	13	13	18	14	17	15	12	21	17	16	13	18	19	18	17	14	18	17	17	18	17	18	18	15	17	15
	1.4829	17	21	14	14	16	16	17	14	15	21	17	18	18	17	17	20	18	18	15	18	17	14	17	21	19	16	18	23	15	15	18	15	18	18	12	18	17	19	15	15	20	16	16	22	17	16	16	18
	1.4826	18	14	22	19	24	22	18	19	16	16	24	16	10	17	17	16	18	15	15	21	15	16	15	17	16	21	18	15	15	15	19	19	22	16	16	16	23	17	16	18	20	18	15	15	17	22	17	20
	1.4824	21	14	18	18	18	16	20	18	24	15	18	17	16	17	18	12	16	17	15	15	18	19	19	16	19	16	18	12	17	19	17	14	18	19	15	18	15	18	20	15	16	17	20	19	15	16	18	17
	1.4822	19	16	15	14	22	16	16	17	17	17	16	22	23	17	19	18	17	21	19	15	17	13	14	20	19	17	15	16	11	16	20	15	15	17	15	17	14	16	12	19	19	15	12	16	16	16	16	16
	1.482	18	15	24	19	19	24	18	20	18	20	21	18	16	14	16	19	16	17	15	22	12	21	19	17	17	18	17	20	18	15	21	17	15	18	18	14	18	18	17	16	15	17	17	17	17	18	17	21
	1.4817	19	18	21	18	15	19	19	20	22	16	20	20	18	16	22	12	14	17	15	15	17	22	15	13	15	15	18	12	20	17	15	12	17	19	20	16	17	13	16	17	14	20	18	17	14	17	20	19
	1.4815	17	18	15	17	15	17	17	14	16	16	20	16	18	18	20	15	18	18	17	17	17	16	15	16	20	13	16	23	6	20	14	12	12	20	18	19	17	16	17	17	19	17	15	15	14	17	16	15
	1.4813	16	18	18	19	21	21	18	19	19	20	15	20	17	17	13	18	16	22	19	22	15	12	22	19	14	17	15	18	18	13	17	17	19	14	14	14	19	20	20	17	15	13	12	16	19	19	14	17
	1.481	22	19	21	19	16	16	19	16	20	15	20	16	14	22	21	16	15	14	12	19	16	18	16	13	21	18	20	16	16	19	21	17	18	17	17	17	17	15	18	14	19	17	16	18	14	20	19	15
	1.4808	18	22	18	16	23	16	19	17	18	14	13	21	18	19	19	14	15	16	22	20	18	16	16	14	16	19	16	17	15	17	14	16	13	17	20	22	15	19	18	17	20	15	15	17	15	13	16	15
	1.4806	18	16	18	16	19	20	17	20	15	21	17	18	20	16	16	23	21	18	18	20	17	16	19	16	16	18	15	16	12	14	15	18	14	13	18	14	18	19	15	16	21	14	16	12	18	15	16	17
	1.4804	17	15	20	20	18	20	18	21	21	17	21	16	15	16	16	17	15	16	14	17	17	21	18	16	14	17	18	16	17	12	16	17	19	17	17	15	15	15	22	16	13	19	17	19	15	20	16	23
	1.4801	23	19	19	16	14	14	18	17	22	20	16	21	23	18	23	18	18	17	12	16	20	21	10	18	20	13	17	12	14	19	16	15	13	21	16	21	17	16	14	14	16	18	17	16	14	15	16	16
	1.4799	20	23	15	19	20	17	16	17	14	21	17	19	17	17	17	23	20	20	18	14	16	19	20	19	13	15	15	20	17	16	19	20	15	17	18	12	21	19	17	15	19	15	16	16	17	19	12	15
	1.4797	16	17	19	20	20	22	20	22	18	15	19	14	15	17	22	17	17	12	16	18	15	15	19	19	17	19	18	18	20	17	19	18	20	16	20	19	18	19	18	23	16	17	16	16	19	15	14	21
	1.4795	26	16	15	21	16	14	16	17	17	16	20	15	16	24	23	18	17	13	16	18	19	15	15	13	17	16	12	13	13	19	13	15	15	17	19	18	15	19	15	16	19	18	19	17	15	20	16	13
	1.4792	17	23	17	17	19	16	14	18	17	19	16	22	18	18	18	20	19	16	22	15	19	15	19	23	15	14	19	23	19	16	17	19	17	15	9	14	16	14	18	13	18	14	15	16	11	14	12	15
	1.479	21	12	19	22	18	19	18	18	17	18	19	16	12	16	17	18	15	19	16	20	17	15	17	18	14	21	20	17	15	15	17	19	23	16	16	12	17	21	15	18	18	17	15	15	19	18	19	19
	1.4788	16	17	18	22	13	17	18	18	20	15	18	18	15	21	20	13	20	17	17	15	17	18	15	12	16	14	19	12	15	17	18	16	18	16	20	19	12	17	18	13	14	18	18	21	13	16	18	18
	1.4785	16	17	15	14	16	20	18	17	19	24	17	22	20	17	16	22	18	19	20	18	17	16	10	16	20	17	14	16	13	17	15	15	16	16	20	16	15	18	16	17	20	16	14	17	16	13	15	16
	1.4783	18	16	19	18	16	20	16	18	18	19	16	17	14	15	16	15	18	19	20	19	14	17	22	19	16	18	19	18	18	13	16	17	18	20	11	9	19	19	16	18	15	15	18	19	19	15	16	15
	1.4781	18	14	19	18	12	20	20	15	19	18	19	17	15	17	20	16	16	16	17	16	15	22	15	17	15	17	19	17	20	21	18	16	16	16	19	21	14	14	18	19	14	17	18	18	16	16	20	20
	1.4779	18	23	17	15	16	17	17	14	14	18	21	19	18	17	18	17	17	16	18	13	21	18	14	19	22	16	17	16	15	18	16	17	12	17	12	17	14	18	14	13	18	14	14	17	13	14	19	13
	1.4776	17	17	17	16	20	19	17	19	16	20	16	18	14	16	14	18	20	18	19	22	15	16	19	17	14	18	16	23	20	19	15	19	22	15	17	15	14	20	13	16	16	15	16	11	18	15	18	18
	1.4774	17	15	21	18	16	18	22	19	21	19	21	16	19	22	15	16	13	16	12	18	16	15	17	14	16	20	18	16	15	15	16	21	19	17	19	15	14	16	16	16	15	16	18	15	16	16	17	18
	1.4772	18	20	17	17	18	17	21	20	18	19	14	21	22	24	21	15	21	16	15	15	17	18	17	15	19	15	15	16	13	17	11	17	15	16	17	21	14	15	20	16	17	19	15	19	13	13	18	15
	1.4769	16	20	18	18	18	17	15	16	19	18	19	19	20	17	15	22	20	18	19	20	16	16	17	18	18	15	18	15	14	16	15	19	20	16	14	17	20	22	16	16	22	16	15	12	20	19	17	14
	1.4767	15	17	20	20	19	21	18	20	18	17	20	15	14	16	14	15	14	13	18	16	17	16	16	13	20	21	20	16	20	19	22	18	19	15	14	15	20	17	18	22	15	19	20	15	16	16	17	19
	1.4765	21	19	16	19	16	14	17	17	20	20	14	16	17	21	20	18	15	15	14	17	19	17	16	19	19	16	15	14	15	20	15	17	18	22	22	20	17	14	18	17	15	18	19	18	15	15	19	18
	1.4763	16	20	16	15	19	17	18	15	17	19	17	21	17	18	18	15	17	15	17	18	18	15	19	17	21	21	16	19	15	15	14	16	14	18	13	13	21	16	16	16	17	20	15	15	15	16	16	14
	1.476	16	17	20	16	19	19	20	18	14	17	20	16	12	20	16	20	15	15	17	19	14	20	17	18	16	19	21	21	19	15	16	24	19	18	20	14	15	19	16	19	14	18	16	14	21	17	16	19
	1.4758	21	18	15	20	16	18	19	14	21	18	22	17	15	17	19	16	16	13	18	18	19	20	17	17	16	19	17	14	15	21	16	17	18	17	16	21	15	16	16	16	14	20	20	17	15	14	19	14
	1.4756	16	23	19	17	19	16	17	14	15	19	15	19	18	18	16	16	21	22	18	17	20	16	15	18	20	13	15	14	19	20	12	15	17	18	13	14	15	19	17	17	17	19	15	15	12	11	19	15
	1.4754	19	17	18	18	19	17	18	19	17	17	24	16	16	16	15	19	15	17	16	19	21	22	19	16	16	18	12	19	16	16	17	14	17	15	15	13	19	22	20	19	20	15	15	15	18	17	15	17
	1.4751	18	16	19	22	17	18	20	20	21	16	20	17	19	19	17	13	15	15	16	15	21	22	18	15	18	16	20	15	20	18	17	17	14	20	22	17	16	16	21	19	14	20	20	22	18	15	23	15
	1.4749	20	21	14	16	18	19	20	17	13	17	19	16	20	17	22	17	20	15	21	16	20	18	15	17	20	18	17	14	16	22	16	18	13	19	15	17	17	15	19	14	20	16	18	17	17	15	14	15
	1.4747	13	18	20	17	16	19	18	16	18	17	17	16	15	17	16	19	19	22	16	17	12	15	17	21	16	24	16	18	19	16	18	18	16	14	18	14	23	16	13	18	18	16	16	15	19	16	15	16
	1.4745	19	15	17	20	18	20	22	19	16	15	22	16	14	23	18	15	14	16	17	20	17	20	15	17	16	16	20	15	20	16	21	19	18	19	20	21	16	13	17	23	14	17	26	18	17	16	15	18
	1.4742	19	20	15	16	19	13	19	15	18	15	17	21	20	17	22	15	16	14	18	16	22	21	17	19	20	14	14	14	12	17	14	14	17	21	16	19	18	19	22	13	15	16	17	20	15	15	17	16
	1.474	18	20	15	17	20	18	16	18	13	19	14	19	18	13	14	22	17	20	23	17	19	15	14	18	12	17	15	19	16	14	19	17	16	12	16	16	21	21	18	15	19	14	15	15	21	12	15	18
	1.4738	19	15	22	20	19	18	22	20	20	17	23	14	17	17	18	17	15	13	14	20	15	21	16	15	13	20	21	13	16	15	22	14	20	20	17	15	13	16	14	16	14	16	16	15	18	20	16	20
	1.4735	18	16	19	20	16	15	18	16	19	15	15	18	23	19	22	13	19	18	17	17	20	20	15	16	21	15	19	17	16	18	15	14	16	20	18	20	16	13	18	16	12	22	18	21	13	13	20	17
	1.4733	18	21	17	20	18	18	16	16	15	15	16	17	18	12	15	22	18	23	19	15	17	19	20	20	15	13	14	19	16	14	16	20	16	20	19	12	20	20	16	16	18	13	16	13	16	12	15	16
	1.4731	13	17	22	19	20	18	17	22	17	19	18	17	18	17	18	15	16	14	17	21	15	18	23	18	16	16	19	15	18	17	18	18	18	17	19	16	17	17	17	16	16	19	16	15	21	20	16	18
	1.4729	18	18	17	19	16	17	20	15	20	14	19	17	15	22	25	19	17	16	18	13	20	23	20	16	17	14	17	16	14	19	16	18	18	18	20	17	13	10	19	15	12	19	20	17	16	15	14	16
	1.4726	16	16	16	15	20	17	15	19	15	16	15	25	19	20	19	18	22	17	22	16	16	15	14	16	19	14	16	19	18	17	17	20	14	16	13	17	18	14	15	15	18	15	15	13	18	16	17	14
	1.4724	20	13	19	16	21	22	20	19	15	18	17	15	15	18	18	18	16	18	18	19	15	16	14	19	13	18	18	16	15	18	17	20	21	16	15	15	20	17	15	20	15	16	14	14	20	17	18	19
	1.4722	22	17	18	19	18	14	20	17	23	18	16	17	17	18	20	16	17	14	16	11	16	16	14	16	19	17	18	14	16	21	19	16	18	18	18	16	16	17	18	14	18	17	14	19	14	17	16	18
	1.472	21	18	15	16	18	14	19	19	16	19	13	23	20	15	17	20	19	17	20	18	21	19	13	15	18	18	15	18	15	17	13	20	15	16	18	19	14	18	16	15	16	15	13	15	18	14	13	16
	1.4717	10	17	20	14	18	20	18	16	15	22	18	16	13	17	15	18	18	19	13	18	12	16	23	18	15	22	20	18	14	16	20	18	17	15	16	17	20	18	14	18	15	15	17	16	17	17	15	15
	1.4715	20	15	20	25	18	19	18	16	20	18	17	19	20	19	20	12	17	17	15	15	16	16	18	16	20	14	21	16	20	19	18	19	19	18	23	17	19	17	16	16	15	18	21	18	18	19	18	21
	1.4713	21	19	15	15	18	16	15	15	17	14	14	19	16	15	19	16	19	15	17	16	17	20	16	14	15	15	10	20	17	17	17	17	14	18	14	18	18	18	18	18	17	14	19	17	16	14	14	10
	1.4711	14	18	17	14	22	18	17	20	16	24	15	16	17	22	15	19	19	19	17	19	16	15	18	20	14	18	18	20	14	12	17	16	17	17	15	17	24	19	14	17	19	18	13	15	18	17	19	16
	1.4708	21	15	20	20	14	18	23	17	18	12	22	14	15	21	19	18	18	17	17	18	19	19	16	17	15	18	20	14	23	16	18	18	18	10	18	15	12	18	21	15	13	18	19	18	18	17	16	18
	1.4706	23	17	16	16	17	17	13	20	18	20	13	20	20	19	19	12	20	19	17	15	17	23	13	15	18	13	16	15	14	19	17	18	15	19	17	18	16	20	16	12	16	19	15	20	16	17	19	17
	1.4704	16	20	17	19	25	18	17	18	18	20	18	18	19	18	12	21	20	20	16	18	17	13	18	18	16	15	18	19	18	13	18	19	16	15	18	18	18	18	15	16	17	12	16	15	19	16	12	17
	1.4702	18	18	18	20	17	22	18	22	20	16	17	13	14	18	15	16	16	16	16	18	16	16	18	16	15	21	18	14	19	19	20	19	20	17	20	13	19	17	12	21	15	17	16	17	15	24	16	21
	1.4699	20	16	15	24	16	12	16	17	20	17	18	12	22	20	20	19	22	17	18	14	19	21	15	12	18	15	15	15	11	21	17	17	17	19	18	18	17	15	21	15	17	20	19	17	13	17	19	14
	1.4697	17	18	17	11	19	20	17	14	17	18	14	16	19	15	16	15	19	20	19	18	18	16	17	18	18	12	17	18	15	16	17	16	13	18	17	15	20	19	20	17	17	15	19	15	14	14	16	14
	1.4695	16	16	20	18	19	19	16	22	18	20	21	12	17	18	18	16	16	13	15	22	15	18	19	17	15	19	19	18	18	16	18	23	16	15	16	12	17	17	14	18	14	13	14	11	21	18	16	17
	1.4693	19	14	20	18	14	18	25	17	19	14	17	16	18	18	21	17	13	17	21	18	18	19	13	18	14	16	19	15	14	16	19	17	20	18	18	18	10	14	19	13	14	17	19	20	17	14	18	14
	1.469	19	17	20	17	16	15	13	18	17	16	19	20	23	17	16	19	20	20	16	17	23	12	15	18	20	17	16	16	17	20	15	15	16	16	11	19	16	17	12	16	16	15	14	17	14	14	16	18
	1.4688	15	15	20	17	20	21	19	18	18	17	17	16	17	19	15	19	16	16	19	18	18	16	14	17	13	18	19	17	19	18	15	17	16	16	13	17	18	22	15	17	14	14	16	16	17	20	16	13
	1.4686	20	22	19	19	18	19	17	18	17	16	21	17	17	20	18	16	18	21	17	14	15	19	14	15	16	17	18	16	18	16	20	13	18	22	19	20	15	15	17	20	14	20	18	20	15	18	18	20
	1.4684	18	20	15	19	16	15	15	16	15	15	13	18	18	15	19	17	20	14	16	19	23	17	13	15	18	18	19	13	16	19	16	18	17	20	13	18	17	19	21	14	18	13	14	15	16	16	19	12
	1.4681	16	17	21	15	20	18	16	17	15	21	17	18	15	15	17	19	16	16	20	19	15	17	20	20	14	19	16	20	18	15	15	22	17	17	15	15	18	19	15	16	14	17	16	14	19	16	15	17
	1.4679	22	18	19	18	15	19	20	18	20	15	19	19	17	18	22	17	18	19	15	19	15	20	15	12	14	16	22	11	17	16	17	18	16	14	20	16	14	19	17	22	16	19	16	18	16	16	18	17
	1.4677	20	19	20	18	17	17	17	15	17	14	15	16	17	20	17	17	14	19	17	17	18	19	16	16	16	14	18	16	18	16	13	16	18	18	14	18	17	15	19	16	18	20	18	19	16	17	17	14
	1.4675	13	19	20	19	19	17	14	16	16	18	18	18	19	19	19	21	20	23	18	17	18	15	20	15	15	14	17	21	12	16	15	18	16	16	16	16	16	20	14	13	19	14	16	12	22	17	15	21
	1.4672	17	18	18	19	18	22	23	23	17	14	19	18	18	20	16	18	16	15	16	17	13	17	15	16	16	18	19	12	16	17	19	19	21	17	18	16	17	17	17	19	14	20	25	16	15	18	14	19
	1.467	20	15	18	20	17	20	17	16	18	16	15	16	18	20	22	16	17	20	16	17	17	23	15	19	16	13	14	16	12	19	13	13	13	17	16	21	14	13	17	14	12	17	16	19	13	15	19	14
	1.4668	16	19	20	15	21	14	18	14	15	20	19	17	21	15	15	16	25	19	16	19	19	18	19	17	14	19	18	21	15	18	20	16	13	17	13	14	19	20	14	17	17	11	17	14	14	15	16	15
	1.4666	16	16	18	17	19	17	21	20	18	19	18	16	15	15	18	17	16	16	18	21	10	14	18	18	16	20	16	16	22	15	17	21	17	18	23	17	18	13	14	18	12	17	17	20	23	17	16	20
	1.4664	19	21	13	19	16	19	19	17	16	16	22	16	13	22	19	17	19	18	14	17	17	19	17	15	23	17	17	14	12	17	19	16	17	20	18	15	15	15	20	17	19	16	18	16	14	18	17	19
	1.4661	16	19	16	13	17	19	18	16	16	15	15	21	18	16	17	21	18	17	19	16	17	13	17	18	20	16	15	18	19	18	16	17	16	14	14	19	18	15	14	15	18	15	18	16	18	14	14	15
	1.4659	18	16	17	17	22	19	21	20	15	20	18	15	17	15	21	19	15	20	17	23	16	17	19	19	15	19	18	15	18	16	20	18	18	13	16	18	22	20	18	16	16	14	15	13	19	20	17	20
	1.4657	20	19	19	21	14	18	20	19	18	13	20	17	17	17	20	14	16	16	15	17	19	16	15	18	14	17	18	13	16	18	16	17	17	16	20	17	16	16	21	17	15	17	18	20	14	15	20	17
	1.4655	22	19	15	14	17	17	16	16	13	18	14	21	15	18	15	20	19	17	18	18	22	16	15	14	19	13	16	16	11	17	14	14	12	21	17	16	17	14	15	13	16	14	15	14	12	16	16	14
	1.4652	16	21	24	19	21	18	20	21	17	20	21	17	18	17	15	16	19	22	19	20	16	20	19	21	13	16	15	19	22	14	18	18	15	17	14	14	19	20	16	18	14	16	16	14	19	17	15	15
	1.465	19	15	23	22	13	21	21	17	17	17	19	15	19	16	20	15	14	16	15	15	16	16	15	17	16	16	20	13	17	16	18	16	19	14	17	20	13	15	14	15	15	18	19	22	16	19	16	23
	1.4648	22	18	20	17	15	17	18	13	17	17	18	19	17	19	20	15	18	15	16	15	21	19	18	15	22	13	15	15	14	23	16	17	13	23	12	18	17	16	22	13	18	18	16	18	17	16	14	12
	1.4646	17	18	14	16	19	16	17	16	19	22	16	21	18	15	15	21	24	20	21	19	15	14	21	19	15	16	15	15	21	18	13	23	18	12	14	14	22	19	15	17	18	13	13	15	20	14	18	14
	1.4643	18	15	23	18	19	19	22	20	21	12	22	19	16	20	15	14	16	12	15	17	19	15	15	15	19	17	18	12	18	18	19	16	16	15	15	15	14	20	18	16	15	22	15	14	16	20	19	18
	1.4641	22	17	17	18	16	13	16	16	18	13	15	19	18	16	19	17	18	12	16	15	18	18	17	18	17	12	18	17	14	19	16	16	20	20	17	20	15	17	16	17	14	18	14	20	13	13	15	16
	1.4639	14	16	20	18	19	18	17	15	17	20	16	22	21	15	15	21	17	21	17	12	16	15	18	18	18	15	19	20	12	18	19	13	15	20	19	13	21	20	16	15	15	14	11	11	18	15	16	17
	1.4637	17	16	20	16	17	16	22	19	17	22	17	17	18	17	13	13	15	17	18	18	15	17	20	13	16	15	20	13	21	18	16	19	16	15	20	12	20	19	17	21	16	18	20	16	20	16	15	19
	1.4634	20	19	16	20	21	15	18	15	16	15	15	15	14	18	18	21	15	16	15	16	18	19	14	17	21	14	18	13	13	17	15	16	18	21	19	21	17	16	17	16	13	19	17	19	14	16	17	13
	1.4632	12	22	17	17	16	15	13	22	17	18	17	19	20	18	16	18	19	16	23	15	15	16	18	17	21	16	17	19	15	20	18	16	12	18	14	15	17	15	17	13	17	12	12	17	15	20	14	15
	1.463	19	16	20	16	19	23	19	17	15	17	20	13	14	21	14	17	16	18	19	17	13	15	17	19	15	20	21	17	18	15	15	22	20	11	20	12	17	17	17	19	14	19	17	14	19	17	16	16
	1.4628	19	19	16	18	19	17	19	18	21	16	19	16	17	24	19	16	16	15	15	17	21	15	13	13	15	16	17	15	13	20	20	12	20	17	18	15	15	17	17	12	14	21	19	17	10	17	18	18
	1.4626	16	19	18	19	19	16	16	18	15	20	13	20	19	18	16	19	21	21	22	17	17	16	14	15	18	16	16	17	14	18	14	17	15	18	14	17	14	13	14	14	18	13	16	17	15	14	19	16
	1.4623	14	15	21	16	20	17	18	25	19	20	22	17	18	16	17	19	17	17	18	21	17	18	17	20	16	18	20	16	20	15	14	17	17	14	18	16	18	18	13	16	14	16	17	20	20	24	14	16
	1.4621	19	16	19	19	14	18	24	21	17	17	20	16	14	22	19	15	18	15	17	13	16	19	16	14	17	18	19	15	16	17	16	17	18	14	17	20	18	17	18	19	14	17	18	19	14	20	22	17
	1.4619	23	18	20	17	21	19	14	13	20	16	16	19	20	15	20	20	17	18	18	17	18	20	18	14	19	14	15	17	15	18	17	16	17	22	17	20	16	15	17	15	22	12	17	19	16	15	14	16
	1.4617	15	23	17	17	20	15	17	18	14	21	17	20	23	16	15	15	19	22	22	19	17	14	20	19	16	18	18	21	17	12	17	18	15	16	12	15	18	16	18	21	20	18	16	14	18	17	14	14
	1.4614	19	16	17	20	16	20	20	17	17	16	20	17	13	22	20	15	15	17	17	19	16	18	13	15	14	19	18	16	20	16	20	19	21	14	21	17	15	14	17	20	15	19	21	16	17	19	19	15
	1.4612	21	19	16	18	20	14	14	19	16	15	18	18	16	17	22	14	19	12	16	16	20	19	17	16	19	14	12	17	14	20	16	10	15	22	16	18	18	17	18	14	15	18	15	15	15	18	17	14
	1.461	18	19	18	16	24	18	13	19	11	20	16	16	19	15	15	19	20	19	19	15	16	16	17	22	16	18	18	22	17	14	17	22	18	12	17	17	16	19	16	15	17	14	17	14	17	13	15	15
	1.4608	16	16	26	18	19	16	22	22	17	16	23	15	16	15	20	13	16	18	17	22	14	15	16	15	15	20	20	15	18	17	20	15	20	14	17	16	17	18	17	16	14	14	16	16	18	19	14	17
	1.4606	20	18	16	19	16	16	14	17	19	15	13	17	16	23	22	16	18	15	15	15	17	19	15	15	20	12	15	13	15	19	17	13	16	19	19	18	16	14	18	16	17	17	16	20	12	13	22	17
	1.4603	16	22	16	20	19	18	18	16	17	20	17	19	22	11	14	20	18	18	24	17	16	18	18	18	17	16	14	16	20	20	18	17	18	16	16	14	20	18	13	16	19	13	18	22	16	15	12	14
	1.4601	17	17	18	20	22	18	20	20	14	21	21	15	15	18	19	9	20	16	18	21	14	18	18	20	15	15	17	14	18	17	18	17	18	15	16	16	19	19	11	15	17	13	16	14	18	16	12	14
	1.4599	20	16	17	20	17	19	19	17	18	16	17	17	12	22	23	16	14	15	15	15	18	22	13	16	16	16	17	16	17	18	20	16	15	20	17	15	14	15	21	16	15	19	20	20	16	15	16	19
	1.4597	16	18	20	16	19	19	15	18	17	23	16	18	20	17	19	18	22	15	20	17	19	14	13	17	22	17	16	18	12	16	15	14	16	21	15	16	19	15	16	14	18	18	16	12	16	16	18	15
	1.4594	17	17	22	15	19	19	20	22	15	19	18	16	16	20	16	19	13	16	17	20	16	19	20	18	16	19	16	18	17	12	19	21	20	11	17	17	18	18	15	18	14	19	17	15	19	18	15	16
	1.4592	20	20	21	20	18	16	21	22	20	17	19	20	18	19	21	16	15	15	17	15	16	17	15	15	13	17	17	16	16	16	19	13	17	20	18	18	15	15	17	9	13	19	19	16	12	15	17	18
	1.459	18	25	16	15	16	17	15	15	16	18	14	21	18	20	16	20	20	12	14	17	21	19	14	11	17	18	16	14	13	20	14	15	15	19	16	19	17	17	17	15	15	15	10	15	17	12	16	16
	1.4588	17	20	19	15	23	19	16	18	21	17	16	19	18	15	16	19	14	20	15	18	18	19	16	18	14	20	18	20	20	18	17	20	13	14	15	15	20	18	10	18	15	16	18	17	16	19	15	17
	1.4586	19	20	17	20	18	18	22	17	19	16	19	14	18	22	20	15	17	16	14	15	17	19	14	16	17	19	21	16	18	16	17	18	18	17	19	19	16	17	18	19	16	19	18	18	19	20	18	18
	1.4583	18	19	16	16	15	14	16	17	17	16	18	20	18	17	20	18	16	17	14	15	21	23	16	16	17	18	15	16	14	19	17	13	14	19	15	17	18	16	21	16	17	17	17	16	14	12	17	15
	1.4581	19	20	20	14	18	17	15	18	17	30	17	15	19	13	19	18	19	21	23	16	14	13	21	22	17	14	16	17	16	18	15	18	17	12	17	16	17	17	14	17	21	13	16	13	19	18	16	16
	1.4579	19	17	17	22	18	20	21	20	16	18	19	19	14	20	21	15	14	17	17	18	17	17	20	15	17	18	17	15	21	13	20	18	18	17	19	14	13	17	17	20	13	15	16	15	17	21	17	15
	1.4577	21	18	18	18	17	15	17	15	23	15	14	18	13	17	22	18	18	16	14	16	19	17	16	15	18	15	19	18	17	18	13	14	15	19	16	21	16	16	16	11	10	19	16	17	13	13	17	19
	1.4575	21	24	15	13	22	18	18	18	14	22	16	17	18	19	19	19	20	17	17	14	18	16	19	18	16	17	15	18	13	14	15	14	14	17	17	15	20	16	13	17	18	12	11	18	16	16	16	16
	1.4572	18	14	22	18	21	24	22	24	20	16	20	17	15	18	16	18	17	15	14	21	17	14	19	18	17	22	15	20	20	17	16	19	20	15	24	17	13	15	14	19	18	19	16	17	19	16	15	18
	1.457	20	17	14	19	16	19	19	16	18	20	19	15	16	21	17	16	16	17	18	13	20	19	13	12	19	14	18	15	15	20	17	17	16	20	21	17	18	17	16	16	19	18	19	15	15	18	17	15
	1.4568	14	23	17	16	19	18	22	16	20	21	16	19	21	15	18	18	16	18	22	16	20	15	21	20	18	17	15	20	16	18	18	16	16	17	17	15	17	17	16	15	21	14	18	18	13	14	15	18
	1.4566	18	19	16	16	22	20	17	19	15	22	19	19	17	22	17	18	18	19	20	17	15	15	19	20	13	19	19	20	17	16	18	22	18	16	16	14	18	17	13	17	17	20	19	16	16	20	15	22
	1.4564	21	15	19	21	16	19	17	16	21	14	19	17	15	20	20	18	15	13	17	18	16	20	15	15	18	18	18	13	19	18	15	15	20	18	16	16	16	14	23	15	13	21	17	17	12	20	22	20
	1.4561	22	20	16	17	17	16	18	18	19	18	16	17	18	16	20	20	18	16	20	16	16	16	19	20	17	19	15	20	15	19	15	18	15	21	15	19	16	13	15	13	19	14	13	12	13	12	17	15
	1.4559	14	20	19	20	20	20	21	20	19	19	16	15	16	15	18	22	18	20	16	14	14	16	21	19	14	17	18	16	14	15	17	17	19	15	15	14	21	22	14	19	14	15	16	13	21	19	13	15
	1.4557	24	16	22	20	17	18	24	20	20	14	18	16	17	18	21	16	16	18	17	17	15	19	12	14	15	16	20	15	15	15	19	15	20	16	22	16	16	13	14	17	15	21	19	17	15	20	18	21
	1.4555	22	23	19	18	17	16	17	14	18	15	18	18	16	19	18	18	16	18	18	15	25	21	17	14	20	15	14	16	15	21	14	13	15	21	14	19	16	14	18	13	18	14	16	14	15	15	15	15
	1.4553	16	18	21	16	19	18	18	20	15	22	16	21	22	16	18	19	19	20	18	20	15	11	18	18	15	16	15	17	15	16	13	15	17	15	19	15	21	18	13	21	14	12	15	17	19	16	16	17
	1.455	23	15	23	20	14	21	19	19	21	13	25	17	13	20	21	15	17	13	13	16	19	18	15	18	16	19	18	16	17	15	21	22	17	15	19	13	16	19	16	20	15	19	18	14	21	22	16	18
	1.4548	16	19	17	17	18	15	16	14	19	15	16	17	17	17	20	14	15	17	16	20	19	21	15	17	16	14	16	17	18	18	17	17	10	19	14	20	16	17	20	14	13	15	17	21	15	14	19	12
	1.4546	16	19	16	17	19	18	17	20	18	24	18	22	21	14	16	19	19	19	18	19	17	15	15	17	14	19	14	18	14	16	17	16	17	15	11	17	18	15	12	17	19	16	13	13	16	16	15	15
	1.4544	17	20	20	18	17	18	19	22	21	16	17	15	17	19	19	12	17	16	19	18	19	16	18	16	17	19	18	17	18	16	20	17	19	15	17	15	16	20	16	16	18	19	16	16	17	13	15	17
	1.4542	19	15	18	19	16	20	17	18	20	15	15	17	18	18	20	15	18	18	7	17	21	21	13	16	17	15	14	16	13	18	15	11	17	23	19	20	15	17	20	15	19	18	20	20	10	15	22	18
	1.4539	21	20	22	14	21	19	14	17	16	23	15	21	20	19	13	20	20	20	20	16	16	12	21	18	19	18	13	17	15	18	13	19	16	17	18	10	21	17	12	18	19	12	17	15	16	13	15	18
	1.4537	18	19	24	19	21	23	18	20	16	17	17	17	15	17	20	18	15	17	18	16	17	18	19	17	20	17	21	18	17	18	23	18	21	15	20	13	23	21	16	22	15	15	18	15	19	20	18	15
	1.4535	24	15	18	21	17	21	17	18	20	17	19	15	17	21	19	16	17	14	15	16	18	20	16	17	16	13	18	15	16	20	18	12	18	17	19	16	12	17	19	14	16	18	16	16	17	18	16	13
	1.4533	16	23	16	14	18	18	16	15	17	18	17	20	18	16	18	20	19	22	19	17	19	17	19	20	20	16	21	19	18	19	13	18	13	18	14	20	15	12	16	19	17	18	14	16	15	13	14	14
	1.4531	18	16	19	20	21	20	18	22	15	22	18	17	16	16	17	20	15	20	17	19	15	20	17	19	15	15	17	19	16	15	19	18	16	14	20	17	16	20	17	18	16	14	17	16	16	20	18	18
	1.4528	20	17	23	20	18	16	18	22	20	14	18	17	16	22	18	15	13	17	13	17	18	21	10	15	17	16	19	15	23	17	16	12	16	19	19	19	18	16	19	19	11	18	20	16	14	18	20	16
	1.4526	21	18	17	17	18	15	15	15	23	17	15	19	17	15	20	19	18	19	20	14	20	17	13	14	24	14	12	18	13	20	15	15	18	17	20	18	15	16	14	14	19	13	17	19	18	16	15	17
	1.4524	16	22	18	20	17	18	15	22	18	18	17	21	18	16	20	18	22	22	23	17	15	16	21	15	16	20	15	21	15	16	17	19	14	14	15	16	22	18	14	17	18	15	15	19	15	16	13	17
	1.4522	21	17	20	21	15	22	26	19	21	17	20	19	16	18	19	18	16	16	16	17	14	16	13	17	14	19	20	16	17	15	17	21	19	15	21	15	13	15	17	18	16	19	23	19	17	18	22	17
	1.452	20	19	18	18	12	15	14	17	18	18	18	19	17	16	19	16	18	14	17	15	21	22	16	15	17	17	15	16	16	20	16	14	10	22	11	17	19	15	16	8	15	18	18	14	13	17	13	12
	1.4517	16	24	20	16	18	16	18	16	17	21	17	19	18	17	20	19	18	22	17	16	15	14	20	21	17	13	17	21	19	13	16	19	19	14	15	16	19	18	11	15	16	18	13	16	20	13	17	14
	1.4515	16	19	19	19	18	20	23	21	16	18	24	20	16	18	17	22	16	16	16	21	19	14	19	15	15	17	18	17	16	16	23	17	17	11	16	16	16	22	13	16	14	17	17	12	20	21	17	16
	1.4513	20	18	23	19	15	18	15	18	20	20	12	15	21	19	17	17	17	19	17	16	18	19	17	15	17	12	19	18	17	21	10	15	13	16	16	20	14	15	18	15	16	22	20	20	15	12	16	14
	1.4511	18	20	17	16	21	19	17	18	17	23	18	20	19	18	18	20	20	18	21	18	17	16	19	20	18	18	18	22	16	19	19	14	14	15	15	16	17	16	13	16	22	15	15	14	15	17	16	16
	1.4509	20	16	21	21	20	20	18	21	20	16	25	17	17	21	16	20	19	18	19	19	16	17	20	18	16	17	22	20	21	17	15	19	18	14	17	18	19	18	14	20	16	18	13	16	16	17	16	18
	1.4506	25	16	20	23	16	20	20	16	23	17	22	17	18	20	18	19	16	16	15	19	20	17	16	15	17	17	18	12	18	20	17	22	19	17	20	19	13	15	17	16	14	17	20	17	14	14	19	13
	1.4504	19	20	19	11	17	18	16	15	16	24	23	20	22	18	16	20	22	20	20	14	19	15	19	18	20	17	15	21	18	17	18	13	15	17	14	17	16	14	14	16	23	14	15	19	14	12	15	15
	1.4502	19	16	23	19	24	21	20	20	17	20	19	19	17	19	18	22	18	21	19	22	15	15	18	17	16	17	23	19	19	16	21	17	17	8	16	20	16	17	15	18	14	16	17	19	14	16	16	15
	1.45	18	20	22	21	16	21	19	18	19	20	20	15	18	20	20	16	14	11	19	16	21	22	20	16	16	17	20	16	17	20	23	14	19	19	18	17	18	14	20	16	20	21	18	17	15	19	16	20
	1.4498	18	20	17	13	21	16	13	19	14	19	17	23	22	17	21	19	21	16	18	14	19	20	18	17	18	14	18	17	16	18	10	17	15	18	14	18	18	17	15	14	16	15	15	22	17	13	14	18
	1.4495	15	18	22	17	22	19	20	25	17	23	17	17	16	17	15	19	19	19	22	23	18	22	19	24	18	20	18	20	19	13	18	18	16	15	16	14	17	19	16	18	17	14	15	14	19	17	16	17
	1.4493	19	14	19	20	20	21	17	21	20	19	21	16	20	20	22	14	15	18	17	23	17	18	14	17	21	17	22	15	21	18	17	17	20	16	18	15	14	16	16	16	13	17	19	17	15	12	19	18
	1.4491	20	22	18	16	17	15	20	18	21	16	18	18	18	16	19	20	18	17	16	18	19	19	16	18	19	14	16	15	15	22	15	17	16	19	16	22	16	15	18	16	16	15	18	18	14	15	16	12
	1.4489	13	19	21	15	21	19	17	18	17	22	18	18	24	18	14	18	20	24	23	18	18	17	22	20	15	16	19	15	18	17	13	18	15	15	12	16	20	16	16	16	18	18	17	16	17	13	15	14
	1.4487	20	18	19	20	25	22	20	16	20	20	21	16	16	20	18	17	17	17	15	18	15	18	17	18	19	18	18	16	18	17	18	19	18	12	20	16	18	21	18	19	14	19	21	15	18	18	16	19
	1.4485	19	17	22	19	15	15	14	22	20	20	17	18	22	15	18	18	17	13	17	15	16	19	20	16	20	18	13	16	13	21	18	14	16	20	16	15	19	13	18	14	16	18	17	18	16	14	19	15
	1.4482	14	24	14	21	23	18	17	19	18	22	18	17	20	16	18	21	21	22	21	17	19	15	18	18	20	18	17	24	15	15	15	19	17	12	17	16	18	20	17	15	19	15	17	16	20	12	16	12
	1.448	20	15	20	21	17	19	22	24	20	17	24	17	15	18	17	17	16	15	15	22	20	10	18	20	12	23	17	13	17	16	22	21	20	14	17	14	20	17	12	17	10	13	18	13	17	23	14	20
	1.4478	22	15	16	22	15	18	16	21	20	19	17	16	21	21	25	17	17	18	19	17	19	22	16	17	17	16	19	18	18	21	16	17	19	18	18	17	17	16	18	19	14	22	16	19	17	12	18	13
	1.4476	17	17	16	16	21	21	17	19	17	20	19	22	21	15	19	20	21	18	20	18	22	15	19	18	21	15	18	17	15	20	21	17	17	16	14	16	18	14	12	18	17	11	16	17	16	14	15	16
	1.4474	17	16	20	19	23	20	20	22	14	20	21	18	18	18	16	18	17	19	16	18	16	19	21	14	20	16	19	19	20	15	18	19	17	14	16	14	22	18	15	20	17	16	16	16	17	19	18	18
	1.4471	18	20	19	20	17	18	19	17	20	16	23	18	15	16	22	15	17	16	14	20	19	20	15	16	21	20	18	17	18	21	21	16	18	18	20	21	20	18	18	15	14	18	17	19	16	15	19	17
	1.4469	16	17	16	19	14	16	17	17	16	21	19	21	24	15	17	18	23	22	19	20	17	17	20	17	21	18	15	23	19	17	17	16	17	20	17	17	19	13	14	13	18	18	16	16	11	12	16	14
	1.4467	16	19	20	18	24	22	18	23	17	19	20	18	15	16	20	19	15	23	21	21	17	16	20	17	20	18	19	17	19	14	14	22	17	14	19	15	18	19	18	20	10	15	20	17	18	18	14	16
	1.4465	20	19	20	20	20	18	18	20	20	17	21	16	18	19	22	15	12	13	17	19	19	20	14	18	16	21	20	14	17	20	20	17	25	16	23	19	19	15	17	18	13	19	15	17	14	18	19	18
	1.4463	24	22	18	17	19	18	17	17	17	14	14	18	20	16	23	18	20	20	18	17	22	16	18	17	21	18	18	16	15	19	16	15	14	18	16	20	15	17	16	15	14	16	14	16	18	10	18	13
	1.4461	19	18	21	20	21	19	19	20	19	21	14	20	17	14	18	24	22	23	22	23	19	17	16	18	16	15	15	21	17	11	20	20	19	10	16	17	21	20	13	18	15	13	20	14	15	15	12	16
	1.4458	20	12	20	20	20	23	23	23	16	11	18	17	18	19	20	18	16	17	18	19	16	18	15	15	19	18	21	16	17	16	17	17	16	15	18	19	16	21	17	18	15	18	16	16	15	20	17	19
	1.4456	26	20	19	16	17	18	17	15	22	18	16	16	21	16	20	15	20	18	18	19	22	20	17	18	21	16	17	14	20	19	16	17	18	20	14	18	16	16	22	15	17	20	22	21	16	15	17	18
	1.4454	19	21	16	18	21	18	18	21	17	19	18	16	17	21	19	20	20	18	23	21	14	15	19	20	19	15	16	18	16	14	12	15	15	18	18	14	18	16	15	15	18	15	15	14	17	16	16	17
	1.4452	18	15	18	18	22	25	19	21	20	18	23	18	15	16	24	18	14	15	15	21	18	16	18	17	18	19	21	15	18	18	23	21	19	16	22	18	16	18	19	16	13	21	17	15	21	20	15	21
	1.445	19	16	20	20	18	15	20	15	20	16	17	17	22	21	22	17	17	17	18	16	19	23	13	16	20	14	16	18	15	22	16	13	16	17	17	18	15	15	18	16	14	16	20	19	14	13	20	16
	1.4448	18	24	16	17	20	18	20	19	16	20	15	20	18	19	17	25	23	21	20	17	23	17	18	19	19	20	19	18	18	18	18	20	17	15	16	16	16	20	14	16	20	14	15	18	16	17	16	17
	1.4445	20	20	20	21	22	23	23	19	17	18	16	17	15	15	18	19	19	18	18	20	14	18	19	20	19	22	16	18	17	16	20	19	21	14	21	17	19	20	19	23	14	15	20	17	16	18	14	22
	1.4443	18	18	16	22	16	18	20	18	21	17	23	17	14	23	19	14	14	18	14	18	18	24	16	14	22	18	19	14	19	23	17	17	19	21	19	18	15	21	19	16	16	17	20	18	16	15	18	17
	1.4441	20	23	18	17	16	16	19	13	18	21	17	20	20	17	19	19	18	20	18	19	16	15	22	21	20	18	17	20	15	20	16	15	17	17	16	23	16	18	16	20	19	12	17	16	16	15	16	16
	1.4439	17	21	19	18	18	19	18	22	16	21	18	19	19	19	18	20	19	17	18	18	15	15	19	20	18	20	21	20	18	13	19	22	18	18	15	13	21	21	17	15	15	18	16	16	19	20	19	17
	1.4437	20	21	19	18	15	20	20	17	23	17	22	17	16	25	17	19	19	15	15	13	16	19	17	13	16	18	21	15	19	16	19	17	22	18	16	18	15	18	21	16	14	19	19	17	15	18	22	18
	1.4435	21	20	16	19	19	18	16	16	16	20	18	21	21	18	20	18	24	14	19	17	20	18	19	16	19	17	17	16	16	18	15	15	16	19	16	23	20	15	16	16	15	18	17	18	18	15	19	17
	1.4432	18	24	20	18	23	19	20	21	16	20	13	22	20	19	16	19	20	23	22	20	12	17	22	20	13	26	16	19	17	18	15	17	17	15	18	15	20	23	17	21	16	16	17	16	19	20	15	13
	1.443	20	18	24	22	20	17	18	18	21	17	20	18	19	17	20	17	17	16	15	19	19	18	15	16	19	19	17	19	17	16	22	15	23	13	21	15	15	18	17	21	16	21	16	20	17	19	19	20
	1.4428	24	17	20	18	17	20	17	17	21	18	21	21	19	20	21	12	17	20	19	17	20	18	20	17	24	15	19	14	14	18	13	16	13	19	17	20	18	17	21	15	19	14	19	19	16	12	17	18
	1.4426	19	21	16	18	20	18	14	17	16	21	17	19	18	15	22	20	19	20	18	17	16	13	19	20	17	17	16	21	17	16	15	18	18	18	20	19	23	17	16	16	18	15	18	16	16	15	15	16
	1.4424	17	19	24	22	20	20	22	20	22	17	23	13	16	20	21	17	13	16	17	25	16	17	18	15	20	21	22	17	22	20	21	20	17	18	18	17	18	18	19	18	14	20	17	11	22	19	16	18
	1.4422	18	17	22	18	17	16	13	16	21	20	17	15	18	18	19	19	18	15	18	19	16	18	14	22	19	13	15	17	15	19	13	15	18	17	18	20	16	16	21	17	19	22	20	20	15	17	23	18
	1.4419	20	20	19	19	21	19	18	17	17	19	20	20	15	13	17	20	18	17	22	20	18	14	19	20	19	17	18	19	12	17	16	16	15	17	16	16	21	20	16	15	20	16	17	18	17	18	19	17
	1.4417	21	20	23	22	24	20	24	20	20	17	22	20	15	17	19	16	15	14	17	18	17	15	19	20	15	18	18	18	20	19	20	23	20	17	17	15	17	22	20	18	15	15	19	13	18	17	18	17
	1.4415	25	15	20	20	20	18	18	18	20	19	24	16	17	19	21	14	17	18	17	17	18	22	10	17	22	17	17	16	17	20	14	14	21	19	23	21	15	15	18	22	16	16	20	20	14	18	23	21
	1.4413	21	23	17	18	14	18	20	20	20	24	16	23	21	16	18	18	22	23	18	18	20	22	18	19	20	18	15	17	14	18	12	17	16	19	18	16	17	15	15	17	19	15	15	18	17	16	14	14
	1.4411	23	18	22	15	21	20	25	23	17	22	22	17	14	16	18	22	17	19	19	21	15	18	20	19	15	20	18	21	17	17	19	20	22	15	17	16	21	24	16	21	15	15	12	17	16	22	17	18
	1.4409	18	22	19	21	20	15	19	24	23	21	21	19	20	24	22	14	21	15	16	16	18	19	15	17	20	16	24	17	20	20	15	17	18	20	18	17	17	16	21	19	18	21	20	19	16	17	19	18
	1.4406	23	20	16	17	20	19	15	16	15	21	15	20	21	21	19	22	20	20	22	17	18	15	15	17	17	14	17	20	16	19	14	18	19	19	18	20	22	18	15	19	18	17	18	18	15	18	16	17
	1.4404	21	20	24	17	24	18	15	22	16	20	20	17	16	19	16	24	17	20	18	21	18	17	18	20	20	17	17	18	20	18	20	22	16	19	15	16	19	24	16	19	18	17	16	16	20	21	17	19
	1.4402	22	19	22	18	20	21	18	21	20	22	17	16	19	20	19	19	17	17	17	19	17	19	15	18	18	19	20	14	19	18	20	18	23	15	23	18	17	17	19	18	15	20	18	20	19	18	22	22
	1.44	21	21	17	17	21	15	18	18	18	20	20	20	25	18	23	16	19	18	18	18	24	15	20	15	20	15	16	13	16	18	15	16	18	19	20	22	19	16	17	15	16	16	20	18	17	16	18	16
	1.4398	18	22	20	20	22	19	19	20	18	21	20	21	20	19	16	20	19	18	23	21	15	15	20	21	18	16	17	19	19	15	17	21	15	17	14	17	17	23	14	19	21	19	16	16	19	16	14	15
	1.4396	22	15	22	23	20	26	26	22	18	18	19	18	20	22	20	17	17	19	18	15	17	18	12	15	19	17	22	17	19	17	17	19	20	13	22	17	15	19	20	19	18	19	21	16	18	19	19	20
	1.4394	21	19	19	20	20	18	21	16	21	18	18	19	24	20	21	14	21	17	20	18	21	19	19	15	18	12	18	18	19	18	17	14	14	20	17	23	17	18	21	17	17	19	21	19	20	18	17	16
	1.4391	19	19	15	19	24	20	19	16	15	22	14	21	17	14	22	23	21	19	24	18	15	16	20	20	17	15	17	22	16	13	20	22	17	14	22	16	19	21	16	18	20	18	16	20	20	17	17	18
	1.4389	16	18	23	21	19	20	22	22	20	18	19	15	16	17	21	17	15	18	17	21	20	12	19	18	18	23	21	20	20	20	17	20	17	20	22	14	21	18	19	16	15	18	20	16	22	22	17	16
	1.4387	27	20	16	18	18	20	15	17	19	18	18	21	20	23	26	19	15	19	19	18	21	22	18	16	20	12	17	18	16	22	15	16	17	21	18	20	14	17	20	13	16	20	18	22	14	12	20	18
	1.4385	21	24	20	21	20	21	19	18	14	17	18	20	23	18	16	23	17	22	18	18	22	13	16	16	17	16	14	18	14	20	14	16	15	18	15	17	16	15	20	18	20	17	14	17	12	13	17	16
	1.4383	16	21	20	24	19	21	18	23	19	21	17	17	21	18	19	18	17	19	19	16	17	16	20	15	16	23	22	19	18	14	18	19	18	14	23	18	19	20	16	22	15	20	17	17	19	18	16	20
	1.4381	22	19	18	25	19	19	21	13	22	22	23	18	12	22	20	19	18	17	17	17	19	20	17	16	18	16	19	17	20	21	21	19	20	16	23	23	15	15	19	15	19	18	20	22	17	19	18	20
	1.4378	18	24	19	18	19	17	19	19	17	21	18	22	22	19	19	20	19	22	19	16	19	17	21	17	22	14	14	20	17	22	15	15	15	20	15	20	17	21	17	17	19	17	21	18	19	18	13	18
	1.4376	16	18	19	21	25	21	22	18	18	19	18	17	15	16	19	19	19	20	19	22	18	18	19	25	16	21	24	19	20	14	20	18	17	14	18	14	20	19	24	22	15	13	20	11	18	20	17	22
	1.4374	21	20	23	23	18	24	20	19	19	21	26	19	22	17	22	15	17	14	16	17	17	23	17	17	14	22	22	20	17	18	19	15	17	20	21	19	16	16	20	16	18	19	20	21	18	23	19	17
	1.4372	23	23	14	14	23	15	17	17	16	22	16	21	20	18	22	19	23	21	19	16	22	17	17	22	17	18	15	15	15	17	16	16	16	22	15	22	14	16	19	19	19	18	14	19	15	14	20	16
	1.437	18	19	23	20	21	20	20	20	16	19	23	19	21	17	19	21	17	18	18	24	19	14	15	20	13	20	19	20	16	18	17	18	15	17	14	16	24	23	16	16	18	18	15	13	17	15	13	16
	1.4368	23	16	22	22	20	22	19	25	22	22	20	16	17	25	21	19	17	15	18	19	17	20	16	17	16	22	21	15	23	18	19	19	18	16	18	15	13	17	15	21	15	18	20	22	17	19	18	17
	1.4366	22	21	18	21	20	16	17	17	17	16	18	20	21	18	20	17	20	16	19	18	22	25	14	21	23	17	16	13	14	18	15	17	18	19	17	21	16	16	19	16	17	20	20	18	15	17	17	14
	1.4363	18	23	18	19	22	20	19	21	18	20	19	19	20	16	14	23	19	20	21	20	18	16	18	22	19	15	18	20	18	19	16	18	16	17	17	16	17	20	16	15	18	17	16	18	14	19	16	17
	1.4361	21	18	23	22	22	25	19	22	20	19	21	15	15	22	17	17	16	16	17	22	22	17	20	18	21	18	21	18	20	15	22	21	21	15	21	21	16	18	15	20	16	16	21	16	17	22	17	18
	1.4359	26	16	19	21	17	19	18	21	20	21	19	19	18	19	22	15	19	17	18	16	22	22	18	16	19	15	15	18	16	23	13	17	15	21	18	17	19	15	22	17	16	18	19	17	16	16	22	20
	1.4357	24	22	18	22	21	22	19	15	17	22	17	22	20	17	17	21	20	21	21	18	16	19	20	19	18	12	18	23	14	18	18	18	17	14	13	16	20	19	17	15	20	17	16	16	14	19	23	16
	1.4355	20	19	25	23	25	22	23	22	16	22	20	20	17	15	19	19	19	20	20	23	15	17	18	18	14	19	19	19	24	19	20	20	18	16	15	20	19	18	17	18	14	19	14	16	18	19	18	19
	1.4353	28	23	18	19	21	16	21	17	23	18	20	20	20	23	25	17	17	17	20	21	19	23	15	14	16	18	20	17	17	21	18	16	20	17	22	19	16	17	16	19	17	20	19	22	16	17	21	18
	1.4351	18	25	16	23	20	19	17	22	19	23	18	20	22	17	20	21	24	19	18	22	20	19	19	22	20	14	11	17	16	21	17	16	17	16	15	15	17	20	17	16	20	15	16	15	15	18	15	18
	1.4348	21	20	22	22	23	24	25	26	20	24	22	17	19	17	19	18	22	20	20	22	18	18	18	20	21	17	22	18	20	16	20	22	18	16	17	16	19	24	14	19	18	15	16	17	23	18	17	20
	1.4346	24	21	26	25	18	24	18	21	22	20	25	16	19	21	19	19	15	19	16	18	17	20	18	15	20	18	15	17	17	15	20	19	21	20	23	15	19	17	21	16	16	18	21	21	17	18	23	23
	1.4344	23	24	25	20	22	21	20	17	18	17	19	21	24	18	24	17	20	19	20	19	20	16	19	21	23	18	16	19	16	21	16	15	12	17	16	19	16	17	16	18	20	16	17	18	18	19	15	15
	1.4342	24	24	22	25	21	21	19	18	17	22	18	19	17	19	17	22	23	15	20	19	18	15	23	20	17	20	17	17	16	15	15	19	18	19	16	14	19	22	17	23	17	17	17	17	21	21	18	22
	1.434	24	20	26	20	27	21	22	21	24	17	24	22	17	19	25	16	15	15	20	21	18	18	18	18	20	22	21	18	21	15	18	15	18	20	21	15	16	19	19	18	11	20	19	18	16	20	18	23
	1.4338	26	24	18	17	22	21	22	20	21	16	19	22	22	20	21	15	23	18	21	16	20	20	16	17	22	17	18	17	13	21	12	16	17	20	18	20	17	18	17	16	20	21	16	19	18	13	17	18
	1.4336	22	25	22	20	23	22	24	24	22	20	20	22	24	17	19	21	21	18	23	21	19	16	18	20	16	19	15	16	19	16	14	20	18	19	18	22	22	24	14	15	19	15	16	17	16	19	17	20
	1.4334	22	20	25	23	20	25	21	26	26	22	24	20	21	20	17	19	15	19	15	21	16	18	15	16	23	20	23	15	20	19	22	19	19	19	20	17	17	20	14	17	15	22	19	16	22	17	21	20
	1.4331	25	22	22	22	20	21	22	19	22	23	22	18	21	17	22	15	15	18	17	16	21	17	18	18	22	18	17	17	14	19	17	20	17	18	16	21	18	17	19	13	16	20	16	23	16	17	16	17
	1.4329	23	23	24	23	22	23	20	20	18	24	19	23	21	22	20	24	21	22	20	20	17	16	20	23	18	17	18	20	15	18	17	22	20	17	16	15	20	18	15	13	20	18	16	13	18	16	14	15
	1.4327	24	24	29	22	24	26	23	21	22	23	24	18	14	22	22	18	15	18	18	25	16	19	22	18	16	22	22	18	20	19	17	17	20	21	18	17	22	20	18	19	15	15	16	16	17	19	21	19
	1.4325	28	23	24	28	20	18	21	20	19	16	21	20	22	22	24	20	17	18	22	16	18	20	17	20	21	15	15	20	15	22	16	16	22	19	15	20	13	17	19	18	16	23	18	21	15	16	21	19
	1.4323	26	29	20	20	23	21	18	22	22	20	20	24	23	21	16	22	22	23	17	17	23	18	17	20	20	18	15	20	14	17	15	19	17	16	18	18	18	19	19	14	19	19	18	16	22	17	20	15
	1.4321	24	22	30	23	29	23	26	28	21	23	19	22	20	15	20	22	16	20	17	22	20	20	19	20	16	22	20	20	20	19	17	19	16	17	20	16	24	21	16	22	12	17	15	17	22	16	16	22
	1.4319	29	22	23	25	19	21	26	21	25	18	25	19	24	23	24	20	20	17	15	18	19	16	17	15	16	18	16	13	18	23	15	16	19	19	21	19	16	19	22	17	16	23	22	18	17	18	24	21
	1.4316	26	26	26	22	23	25	21	23	24	23	17	25	26	19	21	22	21	19	23	19	17	18	19	16	19	17	19	20	17	18	18	16	17	20	15	26	19	19	20	18	15	16	18	20	16	18	18	15
	1.4314	21	22	24	23	28	30	22	21	23	22	23	16	17	19	20	18	20	16	26	22	22	16	22	18	15	19	21	20	19	18	17	19	19	14	14	16	19	25	17	19	20	21	17	15	17	17	18	18
	1.4312	28	23	26	28	23	26	27	22	25	18	27	19	19	20	22	17	15	16	15	16	15	23	21	20	16	22	20	16	26	19	18	17	23	17	17	16	21	17	19	20	18	20	18	19	14	20	24	17
	1.431	26	27	22	26	23	23	22	23	21	23	19	20	24	17	24	19	26	20	21	18	23	20	17	19	22	17	17	21	15	17	16	18	18	23	15	21	17	16	20	16	20	19	16	16	17	16	20	16
	1.4308	25	32	24	23	30	28	21	22	21	23	23	22	21	19	20	22	19	19	23	22	18	17	20	21	16	20	19	22	18	19	16	17	16	16	17	16	23	20	17	18	17	19	15	17	21	19	18	15
	1.4306	26	27	27	28	24	27	26	26	23	22	21	23	23	23	24	20	17	20	16	22	23	22	17	20	17	19	25	15	21	20	20	18	21	17	22	17	20	19	19	24	16	19	20	24	17	19	19	21
	1.4304	33	23	27	24	28	24	24	24	24	25	22	26	24	26	22	21	22	19	18	19	22	26	21	17	23	18	15	18	17	23	16	17	19	18	19	19	18	21	18	18	21	19	18	19	15	22	20	16
	1.4302	27	24	26	23	31	24	23	26	20	24	22	26	23	17	23	23	20	22	23	19	17	20	19	19	17	18	14	20	19	19	15	20	16	23	18	18	19	24	18	17	17	16	16	19	17	16	17	16
	1.4299	28	26	29	29	27	29	27	31	25	22	26	21	17	22	22	16	20	17	17	23	23	19	21	19	18	19	20	13	17	20	21	22	18	18	19	17	20	19	17	21	15	21	18	16	23	17	20	20
	1.4297	32	32	28	29	22	23	25	22	29	24	26	25	22	26	27	20	19	18	17	22	18	21	19	18	22	20	19	21	24	22	16	17	18	16	20	22	18	15	23	20	17	19	23	19	15	17	19	18
	1.4295	28	31	27	25	26	28	25	25	25	28	27	22	27	18	22	25	20	16	21	20	22	16	17	23	20	17	22	20	16	20	21	18	17	19	19	19	18	20	14	20	19	14	19	17	17	20	15	18
	1.4293	30	28	31	27	31	31	28	27	28	23	26	23	22	24	21	21	16	18	20	20	17	18	22	23	16	21	22	23	20	18	22	22	22	19	18	15	24	20	18	18	23	19	21	20	18	18	18	24
	1.4291	30	28	31	28	24	28	30	25	29	24	23	23	25	26	26	18	20	20	19	22	24	20	15	17	22	18	26	18	21	18	17	16	21	20	21	23	17	18	18	21	17	22	18	22	19	21	20	22
	1.4289	32	32	31	23	32	23	25	26	18	26	23	26	21	26	23	26	22	23	24	24	21	20	19	21	24	19	18	21	13	25	16	17	19	20	17	21	20	19	17	20	22	16	17	16	15	18	18	16
	1.4287	28	27	28	27	33	28	28	24	25	24	27	27	21	21	25	20	21	20	25	20	22	20	23	19	20	20	19	19	23	18	19	22	20	16	14	19	22	22	19	24	15	13	17	17	23	17	23	18
	1.4285	34	31	32	28	24	29	29	29	28	23	30	26	25	26	28	22	23	17	22	19	22	18	21	19	20	19	17	15	19	18	25	18	22	20	22	22	17	18	19	19	20	18	22	17	17	22	20	22
	1.4282	32	32	26	29	30	32	23	29	23	27	24	29	28	23	25	24	24	26	19	21	23	21	21	22	25	17	19	20	19	22	18	15	19	21	17	25	19	17	20	15	18	15	17	18	15	13	22	17
	1.428	26	30	30	26	32	30	28	28	26	31	25	23	24	20	20	24	19	20	22	23	22	16	20	22	22	20	19	21	18	18	20	20	20	19	18	17	21	24	20	22	26	21	17	15	23	15	16	19
	1.4278	30	30	32	34	26	33	31	27	31	21	30	28	22	32	28	23	19	19	18	17	18	21	21	18	22	24	22	19	26	15	18	20	20	16	22	20	20	16	22	19	15	21	18	18	20	21	16	20
	1.4276	33	31	32	28	30	33	26	29	28	28	27	27	25	27	28	22	24	23	24	20	23	20	17	17	23	20	19	16	17	22	18	17	17	24	21	20	18	17	21	18	18	16	20	20	18	17	21	20
	1.4274	33	34	32	30	32	29	29	29	25	28	27	27	27	25	21	25	25	26	23	23	18	20	24	25	17	20	19	22	20	19	18	23	16	16	17	15	22	20	17	21	19	19	14	15	13	15	19	14
	1.4272	33	30	36	31	34	31	31	30	29	26	30	30	23	24	28	22	21	25	21	26	19	22	20	16	19	22	22	18	23	17	17	24	26	16	22	20	17	15	17	22	16	23	18	15	17	19	19	21
	1.427	38	35	28	39	29	30	28	28	27	29	26	26	32	26	26	23	22	18	24	20	28	27	20	21	19	19	19	15	17	19	22	17	15	20	16	22	20	17	19	20	21	20	21	21	18	18	20	19
	1.4268	36	36	33	27	31	28	30	29	28	28	26	28	27	25	28	26	24	28	26	19	25	25	26	25	20	22	19	23	20	18	20	20	20	16	16	22	26	27	17	20	18	15	14	18	20	17	19	18
	1.4266	28	34	34	30	29	32	33	33	32	28	29	25	24	23	22	25	24	20	22	25	22	20	20	23	17	23	22	18	23	18	24	22	24	18	20	14	21	21	18	21	18	16	19	19	24	22	17	16
	1.4263	36	33	32	34	35	31	32	27	35	30	28	28	26	30	28	25	25	25	23	23	23	21	20	19	21	17	25	20	23	17	18	18	21	20	20	24	14	16	20	19	17	23	22	22	19	19	21	24
	1.4261	30	36	30	35	31	35	28	29	28	33	26	34	29	25	29	32	24	24	24	24	24	19	22	22	24	22	19	22	19	20	18	18	19	21	16	17	18	22	19	17	23	21	19	16	17	17	14	17
	1.4259	34	31	36	30	33	33	36	31	31	29	31	28	29	29	24	28	25	28	26	22	19	21	27	24	17	22	24	24	26	19	23	23	22	19	22	14	21	21	17	20	16	18	17	17	20	14	16	23
	1.4257	35	30	34	31	33	33	33	28	32	26	30	27	25	28	31	22	26	21	23	21	22	26	14	22	19	22	21	14	20	18	22	20	16	20	23	25	15	20	15	23	17	23	21	20	14	17	20	20
	1.4255	38	34	33	31	30	32	28	32	32	32	27	31	35	26	24	26	26	27	28	19	31	26	27	21	24	20	19	19	20	23	19	16	17	19	18	20	18	20	20	19	22	21	18	20	17	15	18	16
	1.4253	32	33	39	35	34	35	33	34	29	35	32	32	27	26	30	27	27	27	25	22	23	20	26	20	28	23	25	22	23	21	22	24	24	18	18	20	24	22	20	23	24	20	18	18	22	20	17	22
	1.4251	34	36	40	40	33	35	39	35	35	30	31	27	25	31	31	22	26	23	23	26	23	23	19	23	19	22	21	22	25	19	27	17	20	22	19	19	21	22	21	21	20	24	22	18	16	22	17	20
	1.4249	35	40	33	35	38	31	29	32	31	28	28	33	31	31	30	27	30	25	25	23	25	20	26	24	24	23	24	20	24	25	18	22	21	19	18	20	20	20	24	17	22	20	17	21	16	19	20	17
	1.4247	32	34	37	35	34	32	32	32	30	36	30	34	24	27	25	28	28	31	27	28	23	22	24	23	22	29	18	25	21	22	26	22	21	23	21	19	23	25	18	24	22	18	20	20	20	19	16	17
	1.4244	36	34	38	36	35	34	36	35	36	27	35	25	31	31	31	28	24	28	26	25	22	26	26	22	26	25	25	16	25	18	20	23	21	20	22	18	18	23	23	22	18	23	19	19	20	25	20	28
	1.4242	35	34	37	33	33	34	36	32	36	32	30	29	29	29	34	30	24	25	25	22	28	28	18	22	24	20	20	20	16	24	22	18	20	25	23	23	17	21	22	22	20	18	21	23	14	14	20	22
	1.424	30	39	37	35	36	32	33	34	31	37	29	33	31	29	28	32	32	32	28	24	23	28	30	28	24	21	23	26	25	23	20	20	20	23	21	20	28	25	19	18	23	21	20	22	17	17	20	16
	1.4238	35	32	40	44	38	36	36	35	35	27	33	29	26	30	33	29	25	24	26	24	29	27	27	21	25	26	22	18	29	23	23	27	22	22	27	21	22	22	18	25	20	19	21	20	20	20	19	25
	1.4236	46	38	37	37	38	36	34	32	35	36	31	31	28	32	33	28	28	28	26	26	27	28	24	24	26	23	21	21	21	30	24	21	19	22	24	20	21	20	21	17	23	22	20	24	19	18	20	17
	1.4234	38	39	35	35	38	40	33	36	34	36	29	34	32	31	29	27	34	28	30	25	25	26	26	25	28	23	26	25	25	23	19	24	24	23	20	22	22	25	19	15	21	22	15	17	18	17	22	18
	1.4232	38	36	45	36	35	35	35	34	34	33	36	29	31	27	31	31	27	25	32	33	27	25	28	21	22	31	25	24	27	21	27	26	22	24	26	21	27	24	20	26	19	19	17	15	20	20	22	25
	1.423	39	39	34	37	32	35	36	36	36	34	34	32	29	39	32	27	27	29	24	28	29	31	24	25	22	22	22	26	24	26	23	22	26	24	26	26	19	21	23	22	19	26	23	23	19	23	24	20
	1.4228	34	39	38	38	36	31	36	34	35	36	30	33	35	28	31	34	25	26	28	29	32	25	26	24	25	26	21	26	19	25	24	21	28	21	16	26	28	23	18	22	23	18	20	20	21	18	21	19
	1.4226	35	36	38	34	35	36	36	35	38	37	33	31	29	30	30	32	32	33	33	33	24	25	31	29	25	27	30	25	24	23	24	27	26	19	26	20	32	23	19	25	26	18	19	20	24	23	20	23
	1.4223	41	36	36	39	36	38	36	38	35	33	38	31	32	32	36	28	28	34	26	29	21	28	25	25	27	29	28	23	30	27	28	32	25	24	29	25	21	24	25	23	23	26	23	27	16	26	21	26
	1.4221	39	37	38	31	43	33	34	35	35	37	33	31	39	29	34	31	32	25	30	27	28	31	25	29	31	23	22	24	19	29	25	20	28	28	22	25	24	20	23	18	25	22	20	22	23	17	20	23
	1.4219	35	43	40	34	40	41	38	38	31	40	32	36	32	27	30	30	31	30	34	31	29	26	30	30	25	33	28	26	27	23	25	30	19	22	25	22	28	30	22	23	26	21	20	18	25	23	18	20
	1.4217	42	38	40	39	37	40	38	37	39	33	35	30	31	35	33	31	25	28	27	34	28	28	25	25	29	27	26	25	29	25	29	25	28	22	23	25	25	25	23	23	21	24	25	23	23	25	24	20
	1.4215	43	39	33	34	38	33	34	34	36	31	34	36	32	33	32	33	32	30	25	32	33	32	24	29	30	27	24	25	26	29	20	23	22	26	22	30	26	30	25	20	25	26	23	23	20	19	22	24
	1.4213	43	41	38	35	40	41	39	38	36	36	35	42	37	32	31	33	36	32	30	33	24	28	31	26	26	27	24	31	26	21	23	28	22	27	22	24	27	30	25	22	28	18	23	23	21	21	22	23
	1.4211	43	40	42	40	39	40	41	41	38	29	39	34	33	35	36	32	29	28	28	28	29	25	30	24	28	28	32	30	30	28	30	28	30	26	31	27	27	29	26	28	27	25	28	26	25	29	23	28
	1.4209	43	36	38	40	41	39	35	36	36	35	34	35	30	32	35	32	30	26	27	34	31	28	27	29	26	27	20	24	25	28	29	26	27	29	29	28	24	27	30	23	26	26	28	26	18	25	23	19
	1.4207	40	47	42	36	40	38	40	38	33	36	38	32	34	33	33	38	34	30	30	26	32	30	28	29	31	26	28	32	25	24	26	26	28	25	25	24	26	29	23	25	25	21	23	24	21	24	20	25
	1.4205	42	41	41	39	41	44	43	44	38	35	37	35	30	31	33	31	29	33	29	34	29	24	30	30	25	32	30	27	24	25	26	32	28	23	28	26	26	28	23	27	26	23	26	22	27	24	23	28
	1.4202	46	41	41	43	39	43	36	35	39	36	35	32	31	36	36	30	33	29	27	28	30	31	28	28	26	29	28	28	25	24	26	29	29	30	29	30	28	26	26	21	24	32	25	30	22	25	26	20
	1.42	46	44	41	41	34	40	34	41	39	37	38	41	38	29	31	33	29	34	32	29	33	27	26	29	29	28	25	32	27	28	25	26	25	30	26	30	31	28	29	26	29	23	23	21	25	24	25	22
	1.4198	43	41	46	40	44	39	38	43	34	40	40	37	37	36	36	36	32	34	31	27	26	29	29	28	25	28	31	33	29	24	28	29	29	27	27	28	27	30	25	30	22	25	22	27	30	25	25	27
	1.4196	45	46	41	48	44	41	45	41	44	30	41	39	39	38	36	33	32	28	27	26	30	32	29	26	31	28	29	25	27	27	30	28	24	32	32	30	29	25	26	29	23	26	27	27	23	25	30	25
	1.4194	48	46	44	44	39	39	38	38	45	38	36	37	37	34	35	32	32	34	32	28	30	31	26	26	31	28	25	27	27	34	24	31	31	32	28	29	28	30	26	26	28	26	25	26	24	20	27	25
	1.4192	45	48	46	44	46	44	44	42	36	45	45	36	31	36	31	36	38	34	36	32	29	31	33	29	28	32	29	36	26	28	27	32	26	26	29	30	33	31	25	23	28	26	32	26	24	27	26	31
	1.419	52	48	50	45	43	42	48	47	42	40	38	41	39	34	36	36	33	33	31	35	32	30	29	25	32	32	30	28	30	26	31	31	31	29	30	27	27	26	31	28	28	35	35	28	27	29	29	26
	1.4188	53	50	49	47	43	46	43	38	39	40	39	36	38	36	36	34	35	29	31	30	29	31	31	28	31	26	29	30	24	31	30	27	29	33	30	31	29	25	25	27	35	30	27	30	25	27	33	26
	1.4186	49	54	53	43	45	40	44	44	43	45	41	39	39	34	34	34	36	38	36	32	28	32	36	31	27	31	29	33	26	31	24	35	28	30	31	25	34	29	25	31	25	25	26	23	29	26	29	29
	1.4184	52	47	51	49	49	51	47	49	43	43	45	36	37	40	39	39	33	32	33	32	27	30	30	27	28	31	29	31	30	27	35	33	34	29	27	30	32	31	26	31	28	31	29	25	27	31	27	29
	1.4182	55	53	52	48	50	43	46	48	47	36	40	40	40	38	34	33	30	31	31	32	34	30	26	27	29	27	28	29	26	35	27	28	29	30	34	34	31	30	31	29	28	32	32	30	29	28	29	25
	1.4179	54	59	54	47	54	45	49	43	42	44	43	45	42	33	38	37	37	38	40	31	30	28	30	30	31	31	32	26	29	30	25	27	28	31	26	26	31	32	28	28	31	29	28	32	23	32	26	31
	1.4177	59	54	54	50	51	57	51	49	44	40	46	41	43	36	36	36	33	30	35	36	30	31	32	31	30	32	34	28	29	31	34	32	29	34	35	32	32	31	30	32	29	32	29	27	33	32	31	31
	1.4175	64	57	54	53	54	51	46	46	50	43	46	42	44	38	40	39	39	32	31	32	31	34	29	28	32	32	29	28	28	33	28	28	34	30	33	31	34	31	32	32	27	29	32	33	28	31	30	29
	1.4173	60	61	55	57	54	60	50	47	47	48	45	46	41	40	36	41	39	35	36	33	36	34	32	31	34	31	31	34	28	32	31	29	27	32	25	31	34	29	30	29	35	26	31	30	30	28	30	32
	1.4171	59	69	65	53	58	52	54	51	53	49	50	50	42	35	41	37	32	36	36	36	32	33	37	37	28	32	35	31	34	26	31	34	29	29	29	25	35	39	31	35	28	30	31	25	33	29	32	36
	1.4169	64	63	55	58	58	54	55	49	54	47	47	39	39	44	41	36	36	32	32	33	32	32	28	29	31	29	30	28	31	32	33	31	33	33	36	30	33	32	28	26	31	32	31	32	27	30	32	30
	1.4167	65	71	64	57	59	57	53	50	52	52	44	50	50	38	40	38	38	37	34	31	36	38	28	31	32	32	27	31	32	37	27	28	26	33	29	32	30	34	28	30	29	31	27	26	32	28	30	33
	1.4165	65	66	68	69	66	62	60	55	53	55	52	48	45	44	38	41	37	43	38	33	31	36	34	35	30	31	34	33	28	29	32	34	32	24	35	31	36	33	32	38	23	31	35	30	36	29	31	33
	1.4163	76	72	73	65	68	64	59	58	55	47	55	48	46	46	39	42	38	36	31	34	34	32	30	30	33	28	34	28	34	31	34	33	31	31	33	28	29	27	34	32	31	35	31	35	30	36	33	33
	1.4161	80	70	68	66	64	62	55	53	56	53	50	48	48	49	44	41	40	40	36	34	32	33	33	34	35	31	31	29	28	34	30	31	34	36	33	30	32	32	29	29	36	34	29	35	30	30	33	32
	1.4159	72	80	74	70	66	68	65	61	55	55	55	50	48	40	43	41	35	42	41	35	35	37	36	33	30	31	30	31	34	30	31	32	32	29	32	31	32	32	32	33	32	32	30	25	32	31	32	32
	1.4157	84	77	79	66	62	72	66	65	65	56	56	56	49	44	47	40	38	36	37	39	35	36	33	37	30	34	35	30	33	30	33	35	34	28	38	30	32	29	32	34	29	35	33	30	31	33	34	37
	1.4154	80	80	74	73	76	70	61	57	62	56	58	55	54	47	50	40	41	38	34	34	36	36	31	36	30	33	29	30	31	32	33	31	34	36	31	34	30	33	34	28	35	31	31	31	31	33	32	30
	1.4152	75	86	78	71	79	75	62	65	60	64	56	62	59	49	40	42	42	45	40	38	32	34	37	33	29	25	32	34	28	31	28	31	31	33	31	31	31	33	32	27	34	34	27	33	33	29	32	34
	1.415	84	84	80	77	80	83	75	67	63	61	64	55	55	55	47	43	44	41	38	38	38	36	33	33	31	35	33	28	29	30	34	35	38	32	37	35	32	34	31	34	27	35	32	31	34	36	37	41
	1.4148	90	83	78	83	79	77	71	64	70	61	64	63	63	54	48	44	46	42	40	39	39	39	34	33	33	34	35	34	29	33	30	29	29	32	32	36	31	33	35	30	31	32	37	33	31	33	31	31
	1.4146	91	93	88	86	89	80	77	71	73	66	64	63	55	56	49	49	48	43	46	36	34	36	34	32	35	31	32	34	32	36	31	34	30	29	31	33	34	30	31	31	34	28	28	33	36	30	36	30
	1.4144	97	90	88	88	84	75	79	76	72	68	70	66	55	55	57	47	44	41	43	43	35	38	43	37	36	36	37	35	34	30	35	31	28	32	34	30	32	35	34	35	34	34	29	32	33	32	35	36
	1.4142	97	94	91	91	85	83	81	73	79	69	73	65	57	61	57	52	47	48	43	40	38	40	38	36	34	30	34	29	36	33	34	29	34	33	33	35	28	29	34	31	31	35	35	35	31	34	38	34
	1.414	92	93	93	88	89	87	84	82	79	84	74	71	68	61	50	51	48	50	46	43	40	38	34	35	36	32	29	34	32	38	28	30	29	34	32	33	32	32	29	31	36	32	29	32	28	31	34	38
	1.4138	101	95	96	94	96	96	85	84	89	86	78	76	63	60	55	51	52	53	53	44	39	36	41	47	33	33	35	37	35	31	30	35	33	28	31	32	35	33	32	33	31	31	31	31	33	31	33	39
	1.4136	107	95	96	104	98	94	86	89	85	76	76	75	68	69	62	59	51	43	43	44	40	37	39	37	39	39	34	30	32	34	40	30	35	31	35	34	32	33	32	33	33	36	37	34	33	37	34	38
	1.4134	112	109	97	98	98	99	89	92	85	84	86	80	80	66	62	57	59	54	49	46	46	43	38	42	41	35	36	36	31	36	31	29	27	39	32	36	33	33	34	28	33	31	32	34	32	31	36	31
	1.4132	111	111	103	100	103	99	98	95	87	87	88	78	70	64	58	64	59	61	51	46	44	44	42	42	35	39	36	34	32	34	35	37	32	32	35	31	38	34	31	36	33	27	30	32	34	32	29	35
	1.413	111	108	119	104	95	104	98	95	97	89	94	86	77	74	68	55	55	48	46	48	49	44	40	41	35	40	44	29	35	33	35	32	36	34	34	32	32	34	37	35	34	37	36	35	33	34	31	36
	1.4127	116	113	105	105	102	102	94	90	101	89	92	87	83	74	66	63	64	53	54	47	47	50	39	44	43	38	33	38	32	36	32	33	33	36	32	37	34	34	34	31	34	33	32	40	33	29	37	35
	1.4125	113	112	109	108	109	109	106	106	97	95	99	91	87	73	72	66	71	58	60	50	48	43	48	43	39	40	36	38	36	38	34	37	34	33	32	36	40	35	31	30	38	32	32	34	34	34	33	33
	1.4123	117	110	113	113	109	108	107	99	106	94	99	92	86	78	73	69	63	62	57	58	49	46	47	42	41	47	47	38	35	36	35	35	39	33	37	34	29	33	29	37	29	36	31	33	33	35	34	39
	1.4121	115	114	116	117	109	107	106	106	103	98	99	90	91	80	85	73	66	58	56	59	54	56	45	48	45	42	38	39	34	40	34	30	35	38	33	38	34	33	31	31	33	31	34	33	28	39	39	37
	1.4119	122	115	116	115	117	106	110	111	103	103	103	100	98	84	78	76	69	70	65	60	55	52	50	52	45	38	45	44	39	36	34	35	32	35	32	34	38	35	33	34	34	33	30	34	33	31	32	35
	1.4117	119	121	122	119	118	113	108	117	110	104	105	94	94	87	80	75	70	64	65	64	55	54	50	54	45	48	46	40	41	35	36	41	38	32	39	37	36	37	29	41	33	35	35	33	34	39	31	37
	1.4115	128	117	122	121	116	113	116	116	113	106	106	101	97	90	85	77	75	64	66	63	56	59	50	47	49	49	45	40	41	47	42	39	36	42	35	36	30	38	33	32	29	36	34	33	32	36	30	31
	1.4113	120	125	120	119	118	122	117	114	118	110	115	112	95	84	89	81	81	71	67	66	58	57	56	58	50	48	39	46	41	38	36	41	34	37	34	34	42	34	31	36	38	33	31	33	37	30	34	32
	1.4111	119	126	130	118	126	119	118	121	109	115	116	109	105	94	89	86	84	74	73	70	64	60	58	57	50	52	49	46	45	38	41	42	41	37	33	38	39	39	33	32	36	32	34	33	32	40	32	34
	1.4109	132	134	127	124	129	124	118	116	117	112	114	109	106	98	93	86	80	75	74	69	65	61	59	56	47	54	49	44	45	48	40	43	42	40	39	39	34	36	37	35	31	39	35	37	30	34	36	35
	1.4107	127	128	128	129	126	124	122	121	114	116	118	116	114	97	102	87	90	78	76	72	70	58	60	60	59	55	49	47	46	49	40	41	39	43	36	42	43	38	31	29	36	32	33	35	33	31	37	33
	1.4105	125	130	124	130	120	127	128	132	118	117	120	114	111	104	101	95	88	84	81	72	68	66	65	65	55	56	55	50	48	40	44	50	45	41	42	36	39	40	36	38	37	34	32	36	38	32	30	36
	1.4103	135	127	136	132	122	132	127	133	123	120	124	117	113	105	106	90	87	80	77	78	67	75	67	60	59	57	58	50	52	45	46	46	46	47	41	42	39	42	35	37	33	38	37	36	35	36	37	34
	1.4101	130	130	129	129	127	132	123	126	121	132	125	122	118	105	101	93	102	83	88	77	80	67	70	65	64	57	59	60	54	53	44	48	44	43	39	42	45	38	39	33	37	37	34	36	35	33	35	39
	1.4099	132	134	132	136	133	137	131	135	127	125	124	127	119	112	100	102	101	91	87	84	73	73	72	73	63	64	54	57	53	45	49	53	45	45	44	42	39	47	35	37	43	32	35	34	40	31	34	33
	1.4096	125	128	134	135	126	134	126	136	132	122	128	119	123	113	111	101	103	89	89	88	80	75	70	72	62	68	63	54	59	49	51	50	49	50	53	42	42	40	43	41	32	42	37	30	34	34	38	39
	1.4094	128	129	134	131	132	136	129	128	127	130	131	128	123	118	113	99	111	96	89	86	82	85	76	76	72	64	66	61	57	56	51	51	53	48	44	48	45	41	41	41	41	39	39	34	38	32	37	36
	1.4092	133	135	132	135	138	136	132	135	131	131	129	129	125	115	115	103	113	100	99	94	82	82	80	76	73	64	62	66	57	58	53	57	49	51	49	48	48	48	39	40	41	33	34	39	40	35	33	36
	1.409	135	133	132	134	137	146	135	141	129	128	131	120	123	121	114	108	111	99	92	93	85	86	80	79	76	73	74	64	60	60	58	59	57	54	58	49	47	51	36	44	39	42	41	34	39	35	35	38
	1.4088	128	136	136	131	134	135	137	134	137	131	128	129	130	124	122	107	110	101	105	95	93	88	82	80	85	78	71	70	60	66	60	64	57	54	49	54	47	46	44	44	39	41	38	39	32	35	36	33
	1.4086	135	140	143	135	133	135	143	136	133	136	137	135	131	122	113	114	109	105	105	95	94	89	86	82	82	74	76	68	67	66	63	57	59	62	55	50	50	49	42	45	48	45	40	35	40	33	34	40
	1.4084	135	129	138	138	141	143	140	144	140	139	150	134	126	124	116	118	108	107	104	103	96	92	92	85	79	78	79	78	71	66	64	64	63	61	62	52	58	57	42	45	46	41	44	39	40	39	34	38
	1.4082	134	141	137	137	140	140	136	137	141	143	137	134	136	125	128	117	111	102	108	105	98	99	89	93	84	81	82	77	73	73	72	63	64	63	63	60	57	51	50	44	45	42	41	38	37	38	39	38
	1.408	135	137	136	136	137	145	132	140	140	134	142	139	137	127	118	114	115	116	120	106	100	100	94	100	91	78	84	78	76	72	68	61	63	65	65	62	53	59	51	44	51	45	38	40	43	35	38	32
	1.4078	132	137	143	135	146	142	143	148	141	142	142	140	143	128	127	123	115	109	116	107	100	99	96	100	91	91	86	85	80	73	80	78	72	64	65	65	61	63	47	53	45	50	43	41	43	38	40	39
	1.4076	143	137	140	134	138	148	141	145	151	138	145	146	141	139	135	120	126	110	116	106	107	106	99	98	95	95	92	84	81	81	81	72	79	73	71	63	59	65	55	52	44	51	47	42	39	40	40	40
	1.4074	135	140	139	141	137	141	137	144	135	145	139	142	143	131	131	117	127	119	121	115	110	112	99	98	100	95	89	90	85	89	79	79	72	75	62	67	62	61	58	50	55	53	48	48	37	43	42	36
	1.4072	137	134	140	139	140	141	140	144	138	142	135	145	142	136	136	129	127	124	121	115	110	107	108	103	106	96	94	93	87	85	84	86	81	70	74	73	69	63	58	55	54	56	46	41	47	42	38	42
	1.407	135	135	139	138	133	148	143	148	141	140	149	146	133	133	137	120	119	118	118	119	109	115	104	107	103	104	96	96	89	86	89	79	80	79	80	71	74	67	71	63	55	58	53	52	44	49	43	45
	1.4068	142	140	139	140	139	140	139	141	142	144	140	143	144	138	135	129	127	125	121	115	117	114	107	105	104	103	101	95	90	97	88	84	85	87	74	77	76	71	65	58	63	54	52	51	44	43	46	41
	1.4066	136	139	141	139	138	146	135	140	142	150	142	148	145	137	131	131	133	119	129	122	116	118	117	114	111	103	101	101	92	89	94	93	83	82	85	78	78	79	68	64	69	60	59	53	54	44	41	44
	1.4064	136	135	150	143	141	146	145	147	147	144	150	147	148	138	140	134	132	127	120	126	122	117	117	114	107	107	108	100	104	100	100	97	96	86	90	85	79	82	68	71	59	68	61	53	54	51	50	47
	1.4062	138	129	136	137	140	140	147	142	151	146	136	142	148	144	131	131	136	125	125	130	118	129	108	112	112	111	110	102	102	107	95	88	91	98	90	95	86	79	78	76	67	69	59	62	49	48	45	49
	1.4059	135	137	138	139	147	137	142	145	143	143	143	148	145	136	141	138	142	133	134	118	120	118	114	118	113	109	108	106	110	101	102	92	91	100	98	95	91	88	74	75	70	68	62	55	51	55	47	51
	1.4057	137	131	144	144	145	143	145	148	145	138	152	148	144	142	137	137	140	129	129	126	122	120	120	119	115	118	112	109	108	108	104	110	98	98	97	89	92	85	83	81	71	72	66	62	61	55	53	56
	1.4055	141	139	142	142	139	142	145	146	150	141	146	144	144	145	135	135	132	133	128	125	124	127	122	119	115	116	114	113	109	111	101	100	105	105	97	99	97	92	89	77	74	76	71	64	60	57	57	49
	1.4053	134	145	138	140	141	139	145	149	137	149	144	150	144	150	142	140	137	137	135	133	125	121	122	123	126	112	126	113	111	111	112	104	107	106	104	104	103	96	86	84	87	78	72	64	60	60	56	58
	1.4051	138	135	146	143	139	144	141	150	146	150	139	144	141	140	138	141	131	137	135	135	123	129	131	130	116	118	121	115	117	109	115	114	115	104	105	98	104	99	94	85	82	81	76	72	67	63	58	60
	1.4049	141	132	140	143	142	139	150	143	144	140	147	140	143	145	146	141	144	134	134	130	133	126	127	125	122	120	118	119	121	112	117	111	110	119	111	110	106	97	94	90	84	86	76	73	63	65	66	65
	1.4047	137	135	134	132	143	138	145	143	144	144	147	151	155	142	147	139	143	139	132	129	132	130	124	127	133	121	121	117	119	120	112	115	112	116	117	111	110	107	102	93	92	85	80	75	69	67	66	65
	1.4045	135	139	138	133	146	137	140	149	147	151	143	146	153	147	143	142	144	138	140	138	133	132	131	130	130	129	125	124	124	118	116	125	117	114	112	105	118	113	100	105	95	95	82	79	73	71	71	67
	1.4043	142	133	141	140	136	143	147	148	143	147	146	148	153	145	139	139	145	139	134	135	135	134	120	128	123	132	122	118	126	123	119	119	121	121	117	115	114	107	108	101	92	97	90	80	76	72	69	78
	1.4041	140	135	138	138	135	137	144	140	144	148	141	153	145	143	147	141	146	137	135	134	142	135	128	131	135	124	126	124	124	125	122	108	122	123	121	123	125	112	111	106	103	95	89	89	82	77	80	77
	1.4039	129	134	139	142	140	138	140	144	141	143	136	150	143	143	144	143	144	140	137	135	126	132	129	133	136	127	130	127	120	129	131	133	124	121	119	111	126	121	110	109	112	101	98	91	90	81	73	76
	1.4037	137	127	149	139	130	142	145	144	147	141	140	141	150	150	149	143	146	135	143	139	132	138	142	131	135	134	134	132	129	120	130	129	132	124	126	123	130	123	111	111	106	112	100	96	96	89	85	86
	1.4035	127	134	135	143	138	136	146	139	140	145	144	143	148	147	151	146	146	140	147	140	134	136	132	139	135	134	134	129	127	128	126	123	120	132	128	127	125	121	119	113	114	113	97	104	89	89	88	82
	1.4033	133	133	131	134	137	141	143	143	141	142	139	151	152	143	142	138	145	145	152	129	134	128	136	140	135	131	136	137	135	127	135	126	128	132	125	125	126	127	119	122	112	111	107	100	95	95	89	82
	1.4031	135	132	131	137	142	139	149	148	144	140	145	145	145	138	144	142	144	145	134	150	132	138	135	129	142	134	135	134	129	137	129	131	135	130	136	130	131	133	122	125	118	112	113	107	102	100	93	98
	1.4029	128	128	138	140	133	136	148	142	145	142	138	141	150	153	152	140	150	148	137	139	141	143	135	128	138	131	139	136	136	134	136	136	133	142	132	129	131	130	125	119	118	121	115	112	106	101	98	94
	1.4027	132	131	127	132	139	143	145	139	137	146	147	151	150	143	148	148	148	148	150	141	144	136	143	139	141	133	141	134	132	135	134	132	138	139	131	140	137	128	124	119	131	119	115	111	109	102	101	100
	1.4025	134	128	141	137	136	134	141	141	140	138	146	146	144	150	142	137	143	141	145	142	135	137	145	138	138	147	136	136	136	134	141	137	142	139	134	133	140	132	131	129	132	124	121	112	113	115	103	105
	1.4023	134	127	133	134	137	141	136	140	144	144	150	143	147	149	151	143	143	139	144	139	134	138	137	140	140	134	143	140	142	139	139	135	139	152	138	139	141	139	135	136	132	127	122	123	113	118	115	109
	1.4021	130	133	131	136	136	135	139	142	135	146	138	144	146	143	151	151	144	146	142	141	146	142	135	141	143	138	136	135	139	146	136	140	128	137	138	140	137	137	135	132	137	128	124	115	111	111	113	114
	1.4019	125	120	132	133	137	135	138	148	134	141	148	151	143	148	140	150	147	149	142	142	136	136	139	144	144	139	143	143	140	129	137	142	145	142	139	136	145	143	147	136	134	136	129	118	119	114	118	116
	1.4017	126	130	136	134	133	136	138	139	150	143	144	146	141	151	136	135	143	144	139	146	142	140	134	138	137	146	147	143	142	141	146	135	146	140	146	146	143	141	141	135	136	134	129	122	122	121	127	125
	1.4015	124	125	128	130	130	130	138	132	139	142	142	143	153	143	152	136	151	150	142	142	142	139	141	138	147	137	145	141	138	140	138	138	144	148	143	145	141	143	145	136	138	138	128	130	126	124	125	123
	1.4012	127	130	134	136	133	132	135	146	139	146	136	152	141	147	153	152	151	151	146	139	144	138	146	144	136	142	143	144	140	142	146	145	146	143	141	144	152	157	142	147	143	139	127	133	128	126	125	126
	1.401	124	123	137	134	128	136	137	143	135	134	144	147	149	148	140	151	144	138	145	148	139	141	140	140	141	148	143	144	145	144	149	148	146	157	146	142	146	145	154	143	142	142	141	136	135	134	130	133
	1.4008	127	118	126	129	128	130	131	125	137	136	135	150	147	144	150	142	151	149	139	147	136	141	144	131	149	146	140	140	145	143	142	145	141	148	142	157	148	147	140	146	139	150	138	140	133	132	126	129
	1.4006	126	116	128	129	129	126	134	134	141	137	140	143	146	132	142	147	147	146	152	148	140	136	136	147	143	143	136	145	139	138	147	145	145	144	150	143	151	152	139	142	147	143	140	138	138	133	137	136
	1.4004	118	126	130	134	135	133	139	134	136	136	136	139	143	146	144	137	139	146	135	144	137	140	149	144	141	144	147	143	143	138	146	144	148	151	152	146	149	151	144	147	146	149	138	139	136	138	136	137
	1.4002	125	121	125	127	127	131	131	131	131	133	134	140	141	149	144	146	145	148	142	141	146	140	140	140	145	143	143	143	147	145	143	148	140	152	150	155	146	156	154	143	150	144	148	151	143	137	141	139
	1.4	119	125	121	119	131	126	133	131	124	139	136	136	141	145	138	142	149	146	148	140	145	137	148	136	146	138	142	148	144	143	144	146	144	150	151	145	153	156	149	145	155	142	146	143	146	144	139	143
	1.3998	121	123	132	128	129	125	131	133	131	135	137	136	141	138	143	140	147	144	140	145	139	132	150	138	141	142	146	139	147	143	144	152	149	153	151	151	152	155	148	145	148	150	143	149	145	139	144	145
	1.3996	115	115	135	133	122	131	140	131	132	128	132	134	142	143	135	143	145	146	141	128	139	144	139	140	147	140	142	137	144	148	149	148	153	150	154	151	152	150	156	147	146	154	158	150	146	148	139	147
	1.3994	114	123	117	121	122	120	129	132	135	132	133	141	143	144	144	141	146	148	140	142	135	148	139	135	149	134	144	142	145	146	153	148	140	144	147	150	157	154	148	157	164	156	156	154	149	143	136	143
	1.3992	117	119	120	115	135	125	125	132	128	135	137	135	137	131	133	145	146	143	142	144	134	143	140	141	137	152	149	145	146	142	153	148	151	145	148	152	160	161	150	146	151	150	152	145	153	148	145	142
	1.399	117	123	114	130	117	126	124	131	137	129	135	134	135	139	140	142	137	132	142	137	140	147	138	134	146	140	144	148	144	138	144	148	146	147	153	149	157	152	156	151	148	156	152	151	151	148	149	155
	1.3988	114	118	113	121	127	116	120	124	126	126	133	139	138	137	135	140	147	137	140	139	146	136	145	138	140	147	142	143	142	142	146	144	145	146	146	150	153	154	154	150	154	156	151	153	154	146	151	156
	1.3986	111	118	121	116	121	119	128	132	118	127	128	132	134	140	138	140	144	140	143	142	141	137	142	147	140	145	139	148	145	148	154	152	148	149	149	148	165	155	152	159	151	152	156	157	161	146	154	156
	1.3984	111	114	117	125	119	118	126	128	129	133	125	130	132	134	137	140	141	141	143	138	136	136	137	123	142	142	142	143	146	147	150	153	156	150	151	154	152	162	156	155	154	154	158	160	160	156	153	155
	1.3982	111	118	114	118	121	115	122	119	124	130	132	135	139	135	132	133	137	140	144	135	141	136	141	137	151	139	144	140	144	150	156	148	141	145	151	153	156	148	152	156	154	160	155	150	155	151	156	157
	1.398	110	114	116	115	116	112	127	126	121	123	127	131	130	133	140	143	131	143	145	137	132	139	140	138	141	142	136	144	137	153	138	154	154	145	151	145	157	159	163	158	162	156	156	158	162	161	160	155
	1.3978	114	107	120	122	111	118	124	125	127	119	124	125	129	135	134	132	132	135	142	147	138	133	138	139	138	142	143	143	145	141	153	150	153	153	156	146	159	160	162	158	159	156	163	160	158	165	158	154
	1.3976	112	112	118	117	115	114	115	124	124	121	124	130	131	141	135	139	135	138	134	135	132	137	133	131	143	133	136	140	144	150	143	150	145	158	150	154	151	154	160	153	160	166	162	156	155	159	162	166
	1.3974	111	111	113	112	127	117	114	123	118	125	117	131	133	129	132	143	143	141	138	139	129	131	135	141	144	140	141	141	142	139	147	149	146	149	151	149	159	163	165	150	162	158	160	162	154	154	162	160
	1.3972	112	104	111	118	111	118	123	124	116	120	127	120	130	134	130	134	131	141	134	143	136	136	136	136	133	142	143	151	147	149	151	147	151	145	153	160	152	166	165	161	152	149	159	151	160	151	160	159
	1.397	107	105	112	107	112	109	113	118	127	126	124	125	128	132	130	127	131	142	136	129	136	140	131	132	137	140	133	140	146	148	147	145	149	156	155	155	152	159	156	154	161	158	171	159	161	160	160	163
	1.3968	99	106	103	107	113	113	117	109	120	121	122	120	130	130	127	136	133	140	142	131	134	131	132	140	140	131	142	146	143	145	136	144	147	146	139	159	159	146	156	156	164	163	167	164	158	160	161	162
	1.3966	98	102	111	105	115	114	114	116	115	118	121	122	123	129	127	130	127	137	129	135	120	134	135	135	139	143	143	144	137	139	150	148	148	149	146	153	151	161	162	164	156	159	156	157	162	160	162	163
	1.3964	104	105	110	110	102	108	121	108	115	122	125	122	124	132	125	127	132	133	135	129	130	133	132	128	131	138	141	135	152	139	154	141	150	149	151	151	153	154	159	156	156	158	163	162	162	160	166	161
	1.3962	100	99	99	109	105	113	117	115	111	117	115	118	124	127	131	129	134	134	136	137	130	134	130	127	140	133	142	140	141	138	143	147	143	146	153	152	152	160	160	158	161	160	164	155	159	161	159	162
	1.396	100	103	103	107	106	108	109	118	107	118	121	120	123	128	129	128	132	135	132	142	129	125	140	128	134	141	135	139	141	144	144	146	148	146	141	146	156	165	156	160	155	158	159	154	165	159	162	167
	1.3958	103	103	105	98	106	108	115	113	112	112	120	116	123	128	130	120	122	127	124	132	131	130	125	122	131	133	132	138	145	142	150	147	145	147	144	151	158	161	162	162	156	159	164	158	175	158	168	163
	1.3956	104	103	106	104	104	100	111	106	112	116	114	120	119	120	128	125	129	129	130	136	130	132	129	123	134	129	134	133	134	147	139	150	140	150	149	152	157	165	161	156	161	159	164	170	162	165	161	162
	1.3954	97	102	99	103	105	105	113	109	108	111	111	116	122	125	122	130	133	131	134	132	123	124	127	128	134	126	135	143	137	132	144	154	144	146	142	147	153	156	153	160	161	160	162	159	161	167	168	169
	1.3952	97	93	103	96	108	102	112	112	111	110	115	117	119	121	123	120	120	131	128	132	126	128	129	124	133	138	135	131	142	141	146	145	151	138	153	150	148	160	164	163	158	160	166	163	163	162	167	163
	1.395	98	97	95	103	99	97	112	109	112	111	112	111	120	128	131	128	124	122	121	116	123	123	123	130	133	128	132	134	140	142	140	147	142	152	146	152	150	154	158	152	158	157	165	161	166	164	170	163
	1.3948	96	96	93	97	107	99	104	105	110	113	114	119	124	116	121	123	125	132	127	127	119	129	129	124	134	124	132	134	141	137	132	145	144	142	141	146	152	153	162	153	165	159	160	156	166	167	159	163
	1.3946	92	88	101	92	98	99	110	102	100	100	113	112	109	119	125	120	118	120	124	127	121	125	123	124	127	136	137	134	139	141	151	146	139	142	152	145	157	149	155	159	154	157	166	159	167	163	164	166
	1.3944	96	93	91	97	98	100	100	99	112	106	108	114	112	122	118	118	116	128	126	121	125	128	119	123	132	127	129	133	131	128	140	141	137	139	152	146	144	151	157	158	158	162	157	162	158	158	164	166
	1.3942	89	94	93	91	97	102	98	103	97	105	112	121	115	112	114	122	124	123	128	123	121	120	130	124	122	130	124	133	131	139	137	141	137	138	134	148	155	157	150	151	154	152	159	157	160	155	165	160
	1.394	80	85	98	96	99	99	105	102	100	108	107	105	112	113	111	120	115	123	126	124	122	121	127	121	126	120	135	136	136	131	144	133	147	144	142	148	152	148	149	156	158	158	164	158	160	157	162	162
	1.3938	92	88	96	96	87	93	100	100	108	100	110	107	110	120	117	115	120	119	120	119	119	114	114	119	124	127	127	122	132	137	139	135	136	144	143	138	150	152	162	157	155	159	160	159	158	168	173	158
	1.3936	91	97	96	93	91	94	92	98	98	101	103	107	111	111	111	119	118	120	124	122	124	113	116	116	131	119	125	128	127	133	136	140	132	141	145	141	148	142	153	149	156	157	161	160	157	157	153	158
	1.3934	85	85	87	91	102	91	94	102	99	101	101	105	111	108	114	118	114	119	121	119	111	118	117	118	121	122	130	133	129	128	142	135	138	134	137	138	147	149	156	148	151	154	162	161	159	156	161	164
	1.3932	91	84	89	90	89	92	93	95	102	95	103	101	105	110	110	111	113	113	114	118	118	116	116	114	122	123	123	126	125	134	136	129	140	130	139	143	141	149	153	146	148	158	161	161	158	160	164	159
	1.393	85	85	91	91	94	88	90	93	101	93	96	104	105	107	114	111	117	120	114	115	119	120	115	114	123	119	127	119	127	128	132	132	142	136	129	140	143	146	144	154	159	152	159	151	161	163	160	159
	1.3928	81	86	89	82	91	95	86	89	99	95	95	103	107	109	109	113	119	121	113	115	111	113	116	113	118	121	123	133	123	127	131	138	133	131	129	136	148	151	147	150	153	154	152	156	158	158	165	157
	1.3925	82	81	91	94	84	89	96	93	97	94	99	95	108	105	107	106	113	113	107	113	117	116	114	116	120	121	119	124	132	127	131	137	127	137	144	135	145	143	158	149	145	152	158	150	159	157	163	159
	1.3923	85	83	83	89	90	85	94	92	102	85	100	102	105	104	114	109	107	110	112	115	113	116	118	110	122	113	120	121	127	130	125	133	129	136	135	138	149	138	150	148	150	148	157	151	150	157	158	151
	1.3921	80	81	81	83	86	83	87	93	90	99	90	102	98	106	101	110	111	105	112	112	110	112	113	111	112	120	122	130	114	128	122	134	127	128	136	137	148	145	148	137	149	145	156	143	156	146	150	160
	1.3919	79	78	85	85	88	89	94	91	90	100	96	97	97	103	100	103	104	114	113	109	107	107	116	109	112	116	126	123	126	131	131	126	127	132	143	129	145	134	148	151	145	145	156	152	154	158	154	157
	1.3917	78	81	80	84	79	86	86	87	91	90	95	95	102	105	103	102	107	103	110	107	108	115	115	108	116	107	123	115	123	127	130	124	125	133	139	139	137	138	142	138	145	150	155	154	153	148	158	158
	1.3915	82	83	81	78	81	81	87	89	84	90	88	102	96	96	99	108	111	109	112	106	110	101	108	114	116	111	115	124	121	122	125	119	126	121	124	127	135	138	141	142	143	144	149	150	152	158	161	160
	1.3913	71	73	82	79	86	83	89	86	91	90	96	91	94	102	97	104	102	113	104	114	106	102	108	103	113	107	112	118	119	121	128	127	130	121	133	131	135	140	144	143	138	147	157	153	159	154	159	161
	1.3911	75	74	80	78	79	77	83	84	90	85	88	89	91	101	98	97	98	103	103	104	106	110	105	101	111	108	114	117	119	122	123	123	129	127	135	134	139	132	144	140	146	141	154	152	151	147	155	162
	1.3909	82	85	73	76	84	84	84	86	91	90	82	97	94	97	96	105	101	108	106	102	106	104	99	102	110	105	108	118	111	119	130	124	120	124	130	127	136	131	133	135	148	141	143	141	146	151	150	151
	1.3907	75	74	82	74	77	77	89	87	81	86	87	89	95	93	97	101	98	103	100	108	108	110	109	103	106	111	113	120	117	119	130	124	131	123	126	121	138	130	140	136	139	136	144	146	154	151	146	154
	1.3905	78	69	80	77	73	77	88	84	84	88	91	88	88	93	90	93	98	97	101	103	100	105	108	106	107	102	117	115	120	118	126	124	123	120	126	125	134	131	143	139	138	135	151	152	150	149	146	157
	1.3903	77	76	73	72	80	75	86	75	87	79	88	85	90	87	97	99	101	93	99	100	99	104	103	103	106	105	105	116	116	121	120	122	115	124	127	124	136	134	135	133	138	136	150	141	147	150	151	155
	1.3901	70	74	74	73	70	80	82	78	81	86	80	91	90	91	93	98	97	97	103	96	103	96	103	105	108	107	112	115	119	106	118	118	119	118	121	119	137	136	142	136	136	138	140	136	148	150	149	150
	1.3899	68	74	78	76	73	79	83	78	82	86	87	85	79	89	92	96	94	95	98	96	97	96	97	97	96	105	111	107	113	114	118	116	124	123	129	125	131	124	129	135	133	132	144	145	152	148	150	148
	1.3897	71	73	72	70	73	71	74	77	80	79	78	80	88	86	94	87	95	88	92	94	93	100	88	94	105	99	98	107	108	116	113	113	114	122	113	126	123	124	131	129	131	139	138	138	140	144	151	148
	1.3895	69	63	69	66	75	76	75	78	77	85	81	84	89	79	89	98	92	93	99	99	96	95	96	98	104	101	102	107	108	115	116	117	117	116	119	113	125	134	131	129	140	123	141	133	141	151	141	143
	1.3893	66	67	71	71	78	73	82	83	80	77	83	82	81	90	88	80	92	95	87	98	93	96	95	92	98	96	108	103	112	112	124	115	116	116	121	120	121	127	137	134	127	130	137	134	146	145	144	145
	1.3891	73	65	71	75	68	72	68	71	73	80	76	87	83	89	88	90	93	86	89	90	91	91	90	92	105	94	105	106	104	111	108	111	113	115	112	118	114	118	136	128	128	128	146	139	140	142	148	138
	1.3889	70	72	70	71	70	71	74	71	77	73	81	80	85	83	84	92	93	91	95	96	94	90	96	93	92	103	98	108	103	107	105	110	107	108	110	109	123	125	124	123	128	124	137	134	132	132	138	144
	1.3887	64	63	71	73	75	73	73	71	75	76	80	80	80	79	87	86	88	87	91	94	84	90	95	91	93	102	101	106	113	112	113	116	116	114	114	113	123	122	132	128	122	124	132	128	141	139	138	144
	1.3885	65	65	63	65	68	67	72	71	71	75	79	75	74	78	89	89	85	87	93	83	90	95	92	91	95	98	101	96	105	108	107	106	108	111	114	120	119	115	127	127	119	124	135	128	133	137	135	140
	1.3883	64	69	62	69	69	65	76	73	73	79	73	81	85	83	73	89	88	95	92	84	93	89	92	91	96	94	98	106	97	105	102	100	108	112	108	111	116	121	126	125	127	117	137	136	138	123	135	137
	1.3881	58	63	64	68	69	71	73	69	70	72	76	77	73	79	78	85	87	87	85	86	83	89	94	87	91	93	100	98	101	101	107	112	101	101	112	107	116	121	118	121	124	122	128	130	141	128	133	137
	1.3879	66	64	66	65	65	66	74	74	71	69	73	77	73	81	81	85	81	84	81	79	81	86	87	86	90	87	93	92	99	99	105	99	105	112	107	112	114	107	121	118	120	123	130	127	126	135	136	135
	1.3877	63	65	63	63	68	65	69	66	67	68	66	77	76	75	74	81	82	87	79	89	81	91	83	86	88	88	87	92	102	105	103	103	107	100	107	108	110	115	114	119	115	115	129	126	136	139	133	127
	1.3875	55	61	64	69	68	69	67	67	71	74	70	73	73	80	74	79	85	84	87	91	78	84	87	87	86	91	90	98	100	98	106	107	108	99	107	104	116	110	118	115	121	116	122	115	131	130	128	136
	1.3873	66	64	63	64	64	69	71	67	74	75	76	69	66	80	78	77	78	78	77	83	78	84	86	87	85	90	93	93	98	95	103	103	103	95	106	109	109	105	119	113	118	113	126	124	128	123	130	128
	1.3871	57	57	60	64	64	56	64	65	68	72	69	69	76	74	78	79	86	84	83	77	81	82	82	84	91	82	87	87	95	100	97	94	90	98	100	99	106	108	115	112	117	116	112	120	123	122	129	125
	1.3869	55	56	59	60	57	62	66	66	62	72	71	72	74	71	78	77	75	80	86	86	80	76	81	85	87	89	87	97	102	92	97	102	99	97	110	100	111	110	112	109	112	107	119	119	131	123	122	132
	1.3867	55	58	62	65	62	63	62	66	64	67	70	69	71	68	69	77	73	79	74	79	79	81	85	78	85	90	86	92	92	93	98	92	98	99	103	104	107	110	109	115	113	109	123	118	117	123	125	126
	1.3865	60	58	58	64	56	56	57	61	67	65	65	65	74	72	79	76	77	76	77	78	78	81	81	78	91	77	82	91	84	97	93	92	101	99	97	105	97	102	115	105	107	115	117	115	116	121	120	122
	1.3863	55	58	64	64	59	59	65	59	66	70	66	69	72	70	68	75	81	75	75	73	81	73	83	81	79	90	87	93	86	89	94	90	94	96	100	98	102	107	110	107	111	104	111	108	117	115	119	117
	1.3861	59	54	64	64	62	61	63	61	66	64	68	64	67	71	76	69	73	74	74	79	71	75	84	83	80	83	95	89	94	88	86	94	94	95	95	96	107	98	107	108	104	101	111	113	120	118	118	119
	1.386	59	57	59	59	58	55	62	63	60	60	70	65	64	74	69	72	65	72	79	75	77	75	75	70	79	81	84	84	85	89	85	88	87	96	95	93	93	100	106	102	103	112	115	111	116	112	119	112
	1.3858	50	58	64	54	50	61	58	61	58	64	62	68	65	66	71	76	73	71	74	71	205	70	76	78	81	78	85	80	89	84	86	94	91	90	85	91	97	100	101	103	110	100	109	108	114	114	119	115
	1.3856	54	53	59	55	63	62	61	63	59	62	62	60	66	65	65	70	65	74	71	77	232	76	79	76	78	83	87	85	85	84	87	92	93	88	95	89	96	102	92	98	102	100	113	101	117	112	112	115
	1.3854	48	49	55	60	52	53	58	57	61	60	64	65	65	70	73	62	64	67	64	71	103	76	70	65	86	80	77	79	85	83	83	86	90	87	91	92	95	92	106	100	101	102	106	111	109	115	108	112
	1.3852	52	55	50	52	59	58	57	58	55	63	60	62	65	67	64	70	70	69	69	67	79	68	69	77	77	71	75	85	84	85	85	87	84	90	86	92	93	90	96	100	101	103	108	98	110	113	112	109
	1.385	49	52	58	53	58	56	59	57	60	64	61	63	63	58	63	68	65	67	69	72	66	69	76	72	74	80	85	83	83	83	86	92	84	84	85	87	93	93	95	103	98	93	105	101	111	114	108	112
	1.3848	51	48	57	54	52	55	54	59	57	58	61	59	63	67	72	62	68	63	66	67	68	73	71	74	75	73	82	81	86	85	82	82	85	84	89	91	91	89	98	96	88	100	103	105	111	109	109	112
	1.3846	50	50	52	47	48	53	50	55	58	54	63	58	61	58	59	64	63	69	63	71	73	67	73	68	70	71	76	81	78	80	84	80	80	86	83	84	87	86	97	90	96	96	94	101	101	102	105	110
	1.3844	50	51	56	49	55	55	52	54	60	59	60	57	66	59	63	64	66	67	63	71	67	66	72	77	74	75	81	76	76	77	79	86	77	80	78	82	86	89	84	90	88	93	94	99	103	101	101	104
	1.3842	49	46	56	50	51	53	55	55	60	54	55	57	58	63	65	63	64	66	62	65	64	66	68	65	71	78	75	72	79	80	80	83	82	78	90	84	85	95	91	91	85	89	94	106	100	105	102	110
	1.384	46	48	55	48	49	48	49	52	59	55	52	56	60	60	66	58	70	61	66	60	66	69	65	64	69	70	72	70	73	84	78	76	75	80	76	89	85	83	94	92	93	93	96	103	93	103	107	100
	1.3838	45	51	46	47	52	49	53	51	52	54	54	54	57	57	60	62	64	60	67	63	61	61	65	70	73	72	66	78	80	76	77	78	76	77	78	80	80	85	89	85	90	84	89	93	93	97	98	98
	1.3836	50	44	50	51	51	52	54	59	58	51	57	57	54	57	62	61	59	57	56	65	63	64	66	65	67	72	73	71	79	72	79	72	79	77	79	78	90	80	84	91	83	86	92	94	97	96	95	103
	1.3834	48	43	46	54	50	47	52	54	55	57	52	53	55	58	62	60	60	62	60	58	62	65	60	66	70	68	70	70	71	77	77	75	79	75	78	81	76	82	82	84	81	90	93	95	95	96	100	97
	1.3832	45	45	46	41	48	46	48	50	50	51	52	57	56	55	59	62	59	61	63	67	60	65	66	65	65	72	72	72	75	79	73	77	77	73	72	77	81	83	83	83	81	85	92	91	89	88	94	96
	1.383	47	45	51	52	50	47	53	46	49	52	56	49	55	58	63	54	58	54	62	61	57	59	68	59	61	68	69	71	70	73	76	71	81	74	76	78	84	81	82	89	81	89	78	84	94	90	92	96
	1.3828	47	48	46	47	47	46	51	48	52	50	54	49	53	62	55	58	53	56	57	59	64	58	62	63	63	65	65	69	71	72	73	72	75	69	75	76	74	73	82	75	82	81	93	87	86	91	100	90
	1.3826	42	52	42	44	49	41	47	48	48	50	45	53	56	60	56	60	58	61	55	56	56	61	61	62	65	65	59	68	65	73	69	75	74	69	72	76	75	73	81	77	77	76	82	83	80	82	84	83
	1.3824	43	38	47	44	49	45	55	53	47	49	53	50	55	54	50	57	54	59	58	65	55	60	64	64	60	66	70	68	69	69	68	71	79	71	71	71	74	78	79	83	80	81	82	82	89	89	88	90
	1.3822	47	38	46	50	47	49	51	46	48	47	46	45	56	56	55	57	59	51	54	59	56	62	61	61	60	59	63	64	70	66	76	74	73	72	74	73	72	70	81	83	78	81	86	87	80	79	84	86
	1.382	46	43	42	47	47	41	48	50	48	47	46	53	51	51	54	52	57	54	59	57	59	56	53	57	65	60	61	62	65	66	70	67	67	75	62	73	74	72	78	71	77	79	76	81	85	84	84	88
	1.3818	43	46	47	47	43	47	45	54	43	52	49	48	50	50	50	54	54	56	55	59	52	57	64	60	58	65	64	68	68	64	70	76	65	66	67	65	74	73	74	79	75	76	78	79	83	78	85	82
	1.3816	47	40	47	46	47	47	49	46	52	43	49	44	43	54	53	45	53	52	56	57	52	53	61	60	62	63	68	59	65	65	70	71	73	66	70	71	70	72	78	84	73	76	81	77	82	86	82	86
	1.3814	40	42	38	42	43	44	41	43	44	43	48	49	50	49	52	47	50	53	56	51	60	59	52	55	62	61	61	58	57	67	63	64	67	63	66	69	74	70	78	68	75	75	82	79	76	76	85	75
	1.3812	37	48	44	44	44	42	44	43	49	54	45	47	48	45	51	56	55	56	55	54	51	53	57	59	56	61	62	63	61	62	72	67	67	60	68	58	73	72	67	73	69	75	76	73	78	74	73	76
	1.381	40	38	47	41	45	47	49	48	44	46	47	44	49	54	47	53	49	51	54	56	52	52	53	57	57	58	63	61	58	60	65	67	71	63	70	66	70	68	72	74	75	70	77	71	83	78	78	82
	1.3808	42	38	42	44	41	41	41	42	45	41	46	50	47	48	44	49	51	54	47	48	55	59	54	51	61	55	56	58	60	62	64	62	66	70	68	64	66	64	71	71	68	67	78	77	75	80	81	77
	1.3806	38	49	41	37	42	39	46	45	40	44	46	49	47	44	41	48	52	52	58	49	53	50	52	58	61	54	58	64	62	61	65	57	58	60	63	61	69	65	67	68	67	64	71	69	77	70	72	73
	1.3804	39	34	45	45	44	38	46	47	42	43	50	45	44	50	44	49	47	49	48	49	47	50	61	57	56	54	61	59	61	54	60	64	64	62	67	61	64	66	73	72	69	68	72	69	76	78	70	71
	1.3802	41	40	43	42	39	38	40	42	43	40	44	43	44	52	52	47	53	48	45	48	53	57	51	48	58	53	56	55	62	62	57	62	60	66	62	64	57	60	73	65	64	72	70	70	67	69	75	72
	1.38	41	44	41	37	36	40	36	39	37	44	44	48	44	50	46	46	48	49	50	50	47	50	53	52	51	52	55	60	59	61	61	57	59	61	60	58	61	62	69	64	63	61	70	63	67	69	71	66
	1.3798	40	37	38	41	41	41	41	46	45	49	41	44	44	46	45	53	52	46	50	48	49	49	53	51	53	56	56	57	57	53	60	57	59	60	59	59	64	66	61	67	65	60	62	70	70	72	69	80
	1.3796	39	31	41	43	40	37	39	39	46	42	46	46	43	47	48	48	50	48	49	44	55	50	50	50	49	53	57	54	57	56	57	52	58	61	64	58	55	61	65	65	62	67	68	67	66	72	69	75
	1.3794	36	36	39	41	38	39	34	39	43	47	40	44	42	42	44	48	48	52	48	45	53	46	47	50	55	47	51	53	48	60	54	55	58	60	55	58	61	62	58	61	65	60	62	69	70	65	69	65
	1.3792	37	38	42	36	41	42	39	45	38	42	43	42	42	44	47	47	46	46	48	53	50	49	49	51	50	52	53	50	54	50	59	58	57	55	54	53	59	61	58	65	64	62	64	60	70	65	64	70
	1.379	39	37	39	39	34	42	44	41	38	38	44	40	42	47	48	41	42	44	41	47	44	49	49	48	49	53	52	51	56	53	54	58	57	55	58	58	56	57	62	63	63	58	70	69	65	64	68	69
	1.3788	40	41	40	33	41	33	33	41	39	41	40	38	44	40	41	38	46	48	44	45	45	45	47	44	52	44	47	50	50	58	54	52	48	54	58	59	57	59	62	57	59	62	60	60	63	62	67	63
	1.3786	37	38	34	38	35	41	39	35	40	41	39	40	38	44	43	49	44	48	47	47	46	41	49	48	47	48	52	56	51	50	50	51	52	50	55	60	59	53	60	59	58	60	60	61	68	60	67	65
	1.3784	32	36	38	39	35	40	43	43	39	40	45	38	34	43	42	43	37	39	43	43	44	48	42	46	50	53	53	45	54	53	54	53	56	54	57	56	58	53	59	61	57	61	61	64	67	63	59	69
	1.3782	38	38	32	37	38	38	33	36	37	37	39	36	43	43	42	42	42	39	44	42	45	42	44	46	50	43	48	55	50	53	49	52	52	56	59	56	57	51	56	55	54	59	62	65	59	61	61	63
	1.378	31	35	33	32	38	32	35	38	39	41	39	50	41	39	39	44	44	52	46	47	47	45	47	45	50	46	44	47	47	49	48	50	49	49	53	47	57	52	50	54	58	62	60	57	63	59	62	60
	1.3778	36	35	35	37	36	38	43	37	36	35	40	36	36	42	42	42	41	44	40	48	42	39	43	46	40	47	50	45	48	50	53	56	52	49	50	48	58	61	58	51	52	53	55	58	61	63	57	60
	1.3776	40	36	32	37	36	34	34	40	39	34	34	35	41	45	41	45	42	41	39	44	45	50	43	42	49	48	46	48	46	52	50	52	48	52	52	53	51	49	54	54	51	59	61	60	58	53	63	59
	1.3774	31	32	35	37	38	35	36	37	33	38	38	39	42	36	35	41	40	43	46	41	44	41	47	43	48	48	42	50	47	46	50	47	46	49	47	45	57	52	52	56	53	53	54	51	55	58	55	57
	1.3773	34	33	36	39	37	41	38	37	38	39	39	36	33	40	40	41	37	43	42	44	36	42	47	49	43	46	49	48	48	43	50	55	49	48	55	49	51	57	54	57	53	53	57	53	62	59	57	65
	1.3771	36	35	38	38	31	35	39	34	39	36	37	35	36	43	42	37	41	38	43	42	46	41	40	41	47	45	44	44	51	52	47	45	53	54	50	51	48	55	53	49	50	53	55	55	56	62	61	61
	1.3769	37	36	33	29	36	33	32	29	39	36	35	39	42	40	38	42	41	43	44	41	43	38	44	42	44	42	43	47	44	47	45	48	44	49	43	52	50	48	48	52	47	51	54	57	54	49	52	53
	1.3767	33	35	34	33	37	37	36	40	33	38	38	38	35	36	43	39	37	42	44	46	36	37	46	42	43	47	42	46	43	46	47	51	48	43	48	46	53	51	50	58	48	54	56	54	56	56	50	59
	1.3765	40	31	33	36	34	36	40	38	36	34	35	35	36	43	44	34	38	34	34	41	40	41	39	41	38	38	40	38	48	47	45	44	46	45	48	48	42	51	49	49	47	51	58	55	53	57	51	56
	1.3763	34	35	34	31	34	28	37	36	37	36	35	35	39	36	34	33	38	41	34	36	43	46	40	42	44	37	44	42	42	44	43	44	38	49	49	44	46	45	50	53	47	45	53	47	50	51	50	54
	1.3761	31	36	33	31	37	32	34	36	39	39	31	38	38	32	32	34	38	45	40	40	38	38	44	43	37	47	44	45	39	42	42	47	43	43	46	42	54	49	45	48	49	45	52	47	56	55	50	51
	1.3759	32	28	36	35	29	40	36	34	36	33	38	34	38	36	40	37	37	35	36	40	40	40	39	34	46	42	44	46	44	42	46	47	44	41	50	48	48	43	49	45	46	48	49	52	53	50	52	54
	1.3757	34	31	33	33	36	35	33	30	41	38	32	39	37	38	38	39	34	34	39	35	40	41	40	38	42	40	32	39	40	39	42	36	42	44	43	47	45	47	48	44	45	48	53	50	49	48	52	47
	1.3755	28	34	35	31	33	35	33	34	34	39	31	35	36	32	32	36	39	36	42	40	32	38	43	43	34	39	39	45	44	39	43	46	41	38	44	44	47	42	40	44	46	45	48	47	49	44	48	50
	1.3753	32	30	34	34	35	40	38	34	33	33	37	36	29	39	36	33	34	38	33	40	38	36	38	38	38	42	42	36	42	44	46	45	44	45	50	43	45	47	40	47	42	48	48	44	49	52	46	56
	1.3751	37	32	31	33	32	32	31	34	34	31	34	34	34	39	36	34	37	32	33	36	36	39	38	39	44	35	37	41	40	45	41	39	41	46	38	46	39	41	47	47	46	47	49	51	47	46	50	43
	1.3749	29	31	33	29	34	27	33	31	31	36	32	34	36	32	31	38	33	38	35	35	39	36	43	40	34	38	40	39	44	40	35	41	39	40	40	42	44	45	39	42	48	43	46	44	48	45	51	48
	1.3747	32	25	31	33	38	33	34	39	31	34	37	32	32	34	34	38	34	37	31	38	32	32	39	36	40	42	39	37	42	39	39	48	44	42	39	35	45	43	40	44	41	44	48	44	47	45	45	48
	1.3745	37	28	35	33	31	35	35	28	37	30	36	32	34	33	34	37	32	33	32	36	36	41	41	31	36	35	34	38	39	40	39	38	41	37	39	42	36	37	43	41	38	45	42	46	42	44	53	46
	1.3743	25	34	32	34	30	32	29	31	32	38	29	36	36	29	35	35	41	35	39	31	34	34	38	37	39	39	34	38	35	42	39	37	37	36	41	40	40	43	42	38	43	42	44	40	46	43	46	45
	1.3741	29	32	34	32	32	37	31	31	30	34	35	33	31	35	34	32	31	32	39	39	35	32	35	41	32	39	42	42	36	31	41	43	42	36	41	38	42	41	41	45	44	40	40	47	48	45	41	48
	1.3739	28	28	34	34	34	29	34	30	34	30	31	33	34	38	38	29	34	30	32	31	32	37	34	35	35	34	35	34	37	41	39	35	37	39	38	39	38	40	43	40	39	44	45	41	44	45	46	48
	1.3737	30	34	28	30	30	35	33	26	27	35	35	38	35	32	35	35	39	33	33	31	35	33	29	34	36	32	35	32	34	39	33	34	39	39	41	41	36	38	42	38	44	43	41	44	40	44	44	43
	1.3735	26	28	34	25	35	34	34	33	33	34	35	37	32	32	31	33	34	33	35	39	34	33	37	36	39	37	36	43	41	37	39	41	35	38	40	36	44	45	38	41	40	38	40	42	45	44	42	46
	1.3733	32	24	33	31	33	36	35	33	35	34	32	29	31	40	34	30	35	32	29	31	33	35	34	30	34	38	34	34	35	38	39	38	41	39	36	37	38	38	42	44	38	44	42	41	42	47	50	37
	1.3731	29	30	29	29	29	28	27	32	36	30	32	29	33	27	30	34	33	31	35	33	37	33	33	29	40	31	30	37	34	37	35	35	36	38	30	37	33	43	38	39	36	36	38	43	40	36	45	42
	1.3729	25	33	28	32	33	30	33	32	26	33	30	35	32	32	31	34	35	36	40	36	31	30	32	35	34	35	34	33	37	29	35	35	35	32	32	31	38	39	39	37	39	39	36	38	38	42	40	41
	1.3728	29	29	31	35	31	36	31	34	34	25	33	28	27	33	29	35	31	29	32	33	31	31	36	31	33	33	37	34	37	34	41	41	41	33	39	35	33	36	37	42	31	44	39	38	43	45	38	40
	1.3726	29	29	27	29	31	29	28	29	33	29	29	33	34	29	36	33	33	33	32	32	39	33	31	33	30	31	34	30	32	37	34	34	36	37	34	38	37	38	42	37	34	40	39	36	38	38	46	40
	1.3724	31	28	29	28	33	27	30	28	30	33	28	31	32	29	29	36	32	34	33	33	31	35	35	30	34	31	31	39	35	34	36	36	31	31	36	32	40	41	35	37	41	31	33	36	40	40	39	38
	1.3722	28	28	34	30	33	30	37	35	35	29	29	28	30	30	25	29	33	29	30	35	27	31	35	30	30	34	35	34	35	34	32	39	33	34	37	36	33	41	34	37	33	31	41	37	37	41	38	37
	1.372	31	31	27	33	28	34	29	24	32	25	25	29	25	34	31	33	35	30	32	28	30	31	32	27	33	29	32	32	32	35	31	35	36	36	38	39	32	30	39	33	35	36	37	36	38	39	35	37
	1.3718	29	30	34	29	29	32	27	29	27	32	28	35	32	27	26	30	31	36	34	31	34	33	30	32	35	32	33	33	36	35	31	30	31	38	32	32	33	35	33	31	37	33	36	32	40	35	37	35
	1.3716	29	30	28	30	32	33	31	31	27	32	29	28	29	31	29	27	29	29	36	36	27	28	33	32	28	32	31	34	38	30	36	34	39	30	32	32	36	35	27	35	32	32	37	33	39	38	37	42
	1.3714	29	24	31	31	25	31	31	27	31	27	33	27	27	28	31	29	26	27	31	29	38	34	30	28	29	31	31	30	35	35	32	30	34	34	33	32	35	31	39	31	32	37	33	32	36	39	36	36
	1.3712	29	30	27	24	26	26	28	32	25	34	26	29	32	29	27	30	34	37	33	32	28	30	28	29	29	26	30	33	30	32	29	30	30	31	28	38	35	31	29	33	34	29	34	40	36	33	34	38
	1.371	26	34	30	29	32	33	34	31	27	30	29	29	31	28	29	31	26	33	31	32	28	29	34	32	29	32	32	31	32	28	36	35	34	33	30	31	38	39	33	35	35	30	34	31	41	40	33	37
	1.3708	29	31	27	31	29	31	30	28	32	24	31	25	27	31	32	30	27	28	29	27	30	33	28	29	30	33	35	30	37	34	36	31	33	32	30	32	32	35	37	35	31	35	37	33	33	41	38	39
	1.3706	28	31	25	24	27	26	29	29	28	29	32	29	32	25	28	27	31	30	27	28	32	35	31	25	34	28	30	30	28	32	31	29	26	33	30	33	31	29	31	30	34	28	36	35	32	31	39	34
	1.3704	24	29	30	28	34	29	30	36	29	31	27	31	28	26	26	32	31	33	29	31	27	32	33	32	31	31	33	33	32	32	36	34	31	29	26	26	34	33	33	34	33	30	34	34	36	32	29	35
	1.3702	28	26	29	32	26	31	31	27	30	25	31	24	25	29	29	26	33	31	27	29	32	29	28	25	29	30	32	27	33	27	32	30	31	28	34	29	31	28	36	27	29	39	34	28	37	39	31	33
	1.37	29	26	30	28	26	29	29	26	31	25	29	28	30	32	31	27	30	29	31	26	35	26	31	29	28	25	30	28	31	35	29	28	30	31	30	34	28	35	33	29	31	35	35	35	36	32	37	35
	1.3698	28	28	29	25	28	31	24	28	29	33	32	29	27	27	26	33	32	31	33	29	26	25	29	29	33	28	30	30	28	28	30	31	29	26	28	30	34	32	30	32	32	29	31	32	34	32	33	32
	1.3696	26	27	35	26	32	34	28	34	29	25	30	24	28	33	28	29	25	27	27	31	27	27	30	28	27	29	33	26	34	30	31	32	31	30	33	29	32	33	29	34	29	34	33	30	32	40	28	36
	1.3694	30	24	26	27	24	27	30	29	33	26	25	26	29	29	34	27	26	31	24	29	30	26	24	26	36	23	28	27	26	30	29	30	25	32	28	33	28	28	28	30	27	30	35	30	27	28	35	32
	1.3693	29	32	27	19	28	25	28	27	23	29	28	28	29	24	27	28	29	31	31	25	25	26	27	28	31	26	25	32	29	30	30	26	28	31	30	31	29	27	30	29	30	23	30	29	26	31	31	31
	1.3691	29	25	28	26	32	29	31	31	30	22	32	25	26	28	24	32	26	30	28	30	27	27	33	28	27	31	29	31	31	30	33	34	30	25	33	31	31	28	30	33	23	30	29	29	33	33	31	39
	1.3689	26	21	27	29	28	26	27	23	32	26	29	25	26	31	28	26	26	22	27	25	32	30	24	23	30	30	31	27	25	31	29	29	33	29	29	32	29	26	32	28	34	31	34	31	34	35	33	31
	1.3687	30	29	24	24	30	27	23	27	25	33	25	30	30	26	27	28	26	28	33	26	25	29	32	28	30	23	32	28	24	29	26	28	26	31	30	32	31	30	30	27	29	24	27	30	25	28	31	32
	1.3685	24	24	30	25	29	28	32	30	25	29	30	27	23	27	27	31	27	29	30	29	24	27	28	28	27	29	30	31	29	26	29	30	29	26	30	24	28	32	29	31	29	26	26	27	25	31	29	28
	1.3683	30	26	31	30	27	26	26	23	29	25	28	28	25	30	29	25	26	26	30	28	23	27	25	25	25	29	29	29	30	31	27	26	30	28	31	33	25	25	30	32	26	30	28	29	31	31	31	28
	1.3681	27	31	25	28	24	28	25	30	27	30	26	27	31	26	25	27	30	30	29	30	30	25	25	25	31	29	27	25	26	33	28	29	24	32	22	31	26	28	26	27	27	25	32	27	25	26	29	29
	1.3679	25	25	26	27	28	27	28	28	24	25	27	31	19	28	23	30	27	29	30	29	25	25	26	31	28	30	29	29	28	21	29	31	24	25	30	21	30	29	29	26	28	26	24	27	32	30	23	29
	1.3677	27	25	29	28	25	28	32	26	33	23	30	24	25	27	28	23	27	29	28	27	26	26	25	25	24	27	30	29	31	25	33	31	31	27	30	24	29	26	30	30	23	34	31	28	29	28	32	29
	1.3675	28	26	30	20	25	25	24	27	28	27	29	25	31	26	28	20	28	26	25	28	29	30	25	22	33	25	22	28	26	31	28	23	25	32	26	26	27	27	25	23	29	26	31	29	26	26	28	22
	1.3673	24	29	24	28	27	27	24	25	24	28	26	30	25	26	27	29	30	31	31	31	25	24	29	26	23	25	25	29	26	23	25	27	27	27	26	22	30	21	26	22	24	26	27	28	26	27	25	26
	1.3671	26	24	29	32	27	29	28	28	29	25	29	24	20	26	25	28	20	23	25	29	28	27	28	24	24	28	28	19	24	28	27	27	31	25	34	24	26	29	27	25	25	28	27	24	30	32	27	33
	1.3669	28	23	20	28	23	24	23	21	26	26	26	28	23	29	30	23	25	29	29	22	26	30	24	25	28	23	25	27	27	29	22	25	24	28	29	29	25	24	25	26	24	26	31	30	27	26	28	25
	1.3667	23	31	27	21	29	24	28	23	23	27	24	27	26	25	26	30	29	27	24	27	30	25	28	25	25	21	23	27	24	25	26	28	25	26	27	25	31	32	24	24	32	21	24	23	23	26	25	28
	1.3665	26	23	25	25	28	29	27	33	28	23	26	27	27	26	27	24	23	23	24	31	26	25	26	29	24	26	28	26	26	24	31	28	28	30	30	25	28	29	28	27	24	29	25	28	29	29	24	30
	1.3663	27	20	28	25	19	27	25	23	23	24	25	23	25	27	29	25	26	31	23	23	27	26	24	25	30	26	26	25	28	29	23	24	30	26	29	32	26	20	24	25	21	27	31	28	27	26	29	26
	1.3662	23	30	23	25	24	24	23	25	25	25	24	32	31	22	28	27	31	26	29	25	26	22	27	28	28	25	25	25	25	27	25	24	23	26	22	30	28	27	24	25	35	25	26	24	24	26	23	22
	1.366	25	22	30	28	32	29	26	32	23	24	25	24	24	25	25	24	26	24	28	29	18	26	25	25	21	24	28	26	25	19	29	29	27	23	25	27	26	26	25	29	20	26	25	23	29	26	24	29
	1.3658	28	24	26	29	22	28	27	28	29	27	28	20	19	30	27	23	27	22	22	24	26	27	23	21	19	25	25	21	22	26	27	21	26	32	26	28	26	23	28	24	26	27	25	25	25	25	28	28
	1.3656	26	23	20	24	27	25	23	23	21	26	24	31	28	30	23	23	28	29	31	26	29	25	22	24	29	19	23	25	29	26	21	24	22	28	24	26	24	22	25	20	25	25	19	31	22	18	28	23
	1.3654	25	25	28	29	27	23	23	25	24	28	28	26	24	22	22	24	26	28	27	30	25	26	25	30	25	26	24	23	24	25	25	27	29	24	22	22	26	27	26	26	25	24	27	19	25	25	22	26
	1.3652	32	22	24	31	25	22	30	24	29	23	25	21	28	29	27	23	28	25	25	25	24	29	20	21	25	24	28	25	28	25	27	26	26	26	27	24	24	24	29	29	22	25	30	23	24	25	25	29
	1.365	24	23	22	22	24	20	25	23	23	25	23	27	26	22	26	23	25	29	25	22	29	25	24	22	30	20	24	21	22	25	22	28	20	29	26	28	23	25	24	22	28	21	26	30	23	26	26	25
	1.3648	23	24	23	25	31	26	27	21	23	27	24	27	26	24	24	30	33	26	26	27	22	20	25	30	26	26	27	25	23	24	26	28	23	24	23	21	27	29	25	22	26	22	21	27	26	26	23	22
	1.3646	24	22	29	27	25	25	29	24	28	20	26	20	19	28	27	23	20	24	24	28	23	24	18	23	22	30	28	25	24	24	27	27	25	24	28	21	22	25	27	26	18	24	26	24	25	26	23	27
	1.3644	25	22	24	24	24	20	25	18	26	28	26	26	28	23	28	21	25	22	21	24	26	29	22	22	26	23	23	28	21	27	28	23	21	28	20	28	25	20	24	23	23	25	22	24	22	24	26	20
	1.3642	22	29	20	25	23	29	27	25	19	29	25	26	28	24	27	27	26	29	28	27	23	20	24	29	25	23	19	28	20	20	24	26	22	18	25	24	26	25	22	27	25	23	24	23	22	24	21	23
	1.364	27	20	28	23	26	28	28	27	26	24	31	17	21	22	25	24	22	20	19	30	25	25	27	19	23	27	24	18	24	23	29	27	27	24	25	23	25	27	23	22	20	22	22	24	23	25	22	26
	1.3638	28	18	25	30	24	20	25	20	21	26	21	20	24	28	26	25	23	28	24	20	25	29	24	20	28	20	24	23	27	28	18	21	20	30	24	27	25	21	27	23	23	27	23	29	23	19	27	22
	1.3636	19	29	26	21	25	22	22	24	20	28	26	27	27	21	26	28	29	26	27	23	30	20	22	22	27	23	19	20	20	27	23	24	20	23	20	22	25	24	25	25	29	23	23	25	22	24	20	24
	1.3635	28	20	22	23	28	24	25	29	21	22	30	23	24	24	23	23	26	22	25	29	19	23	30	23	23	25	21	26	25	25	28	27	27	22	25	21	29	25	24	23	22	19	18	25	24	28	21	24
	1.3633	27	22	28	24	22	23	27	20	31	23	25	21	25	26	26	20	25	22	23	24	23	29	19	21	22	20	22	23	26	24	28	23	22	25	23	21	25	23	26	18	22	22	24	26	23	24	28	22
	1.3631	21	24	23	23	25	23	23	25	26	29	23	25	24	26	23	25	25	23	25	25	23	19	25	23	30	20	21	27	21	23	24	21	22	28	18	26	21	20	26	20	24	22	24	23	23	23	24	18
	1.3629	22	24	26	24	28	25	21	22	22	27	25	24	23	25	19	24	23	25	24	28	23	22	22	22	22	24	29	25	29	18	24	26	25	19	25	25	24	26	23	24	23	25	25	24	27	23	25	28
	1.3627	24	23	28	26	22	26	27	24	25	27	28	24	26	30	25	22	25	22	25	24	22	26	20	26	21	26	24	23	23	25	25	19	25	25	26	23	24	22	25	21	26	22	26	25	21	25	25	24
	1.3625	25	25	21	23	23	25	20	22	22	24	21	28	25	20	24	26	26	29	27	18	24	24	23	20	26	23	21	25	23	28	18	24	23	24	21	26	24	22	20	22	23	20	24	30	22	19	25	22
	1.3623	23	26	23	25	26	26	27	27	24	29	20	25	23	23	25	27	25	28	20	28	26	24	25	24	20	24	22	22	20	24	24	24	22	21	26	18	26	29	20	24	24	17	24	23	24	20	21	20
	1.3621	25	24	26	27	25	23	28	24	24	21	25	19	21	26	26	20	21	23	23	22	22	22	22	22	18	24	25	25	27	20	21	26	24	23	24	18	21	21	26	20	18	25	21	26	22	24	23	24
	1.3619	26	26	22	23	22	24	25	20	26	25	18	23	26	22	25	23	22	21	21	23	23	29	22	20	26	22	28	23	21	25	22	23	18	25	25	23	22	20	25	19	24	24	26	19	20	20	27	20
	1.3617	21	28	20	22	25	25	25	23	22	26	22	26	24	22	24	26	25	25	25	19	18	19	26	23	25	23	25	24	21	19	19	26	18	20	24	22	27	24	18	21	26	22	18	20	19	22	16	21
	1.3615	24	20	28	26	24	27	24	22	27	24	21	20	26	26	28	20	18	20	22	30	27	20	24	21	22	28	25	22	28	19	25	28	25	19	24	22	22	27	22	25	15	24	22	24	22	24	21	25
	1.3613	28	22	25	27	21	20	20	20	23	25	25	25	24	27	25	21	20	26	26	20	24	23	22	22	28	22	22	20	23	25	21	17	18	27	18	25	22	19	26	17	19	23	25	24	15	20	23	17
	1.3612	23	28	20	23	24	24	24	25	21	28	22	24	28	24	22	26	27	25	29	24	24	18	23	22	28	21	18	24	24	22	20	21	22	19	20	19	21	17	20	23	23	19	23	22	21	21	21	23
	1.361	25	21	26	22	27	27	21	23	24	24	26	21	19	21	22	24	25	24	22	24	22	20	22	22	20	26	26	25	19	20	27	21	20	22	26	21	25	26	18	18	23	24	21	23	18	27	20	25
	1.3608	23	21	25	23	20	21	26	22	31	23	26	23	25	29	23	20	24	24	23	21	26	24	16	17	24	19	24	22	21	25	23	22	23	25	19	25	22	19	23	18	20	25	24	24	22	24	24	22
	1.3606	22	23	19	17	22	21	25	23	24	26	22	26	24	21	24	29	23	23	24	23	25	22	17	22	23	23	21	21	21	20	26	17	24	21	19	23	24	24	19	23	26	20	24	21	21	21	19	19
	1.3604	22	25	25	22	24	27	21	25	24	24	26	22	21	24	26	23	20	24	24	27	20	24	25	24	23	22	21	25	27	25	22	25	20	21	19	21	26	20	21	20	16	25	21	17	20	25	20	25
	1.3602	25	23	28	26	21	25	26	21	26	24	23	25	21	21	26	23	23	22	19	22	24	23	23	20	18	20	28	20	27	27	22	23	21	21	25	23	19	17	25	22	22	22	20	21	22	23	25	24
	1.36	25	28	17	22	23	21	20	23	20	22	21	22	27	23	20	21	24	22	24	23	24	20	20	20	26	20	18	21	17	24	17	20	19	25	22	25	18	22	19	18	22	15	20	24	17	18	21	22
	1.3598	24	26	24	22	29	21	24	20	19	26	22	27	20	20	22	25	23	25	25	25	21	21	20	29	19	23	25	23	18	22	25	27	22	19	21	19	24	26	21	22	19	17	24	23	22	20	18	24
	1.3596	25	24	26	24	24	29	26	24	24	24	28	19	21	24	23	22	24	21	21	24	20	23	22	24	19	25	22	20	23	23	25	20	24	19	23	20	24	20	23	20	18	22	23	23	22	21	23	22
	1.3594	25	25	19	21	24	20	18	24	23	20	22	25	21	23	27	21	25	22	20	23	25	24	21	16	25	14	20	19	18	24	20	21	19	25	19	26	22	20	23	20	25	24	23	26	18	20	22	22
	1.3592	20	23	21	22	26	24	25	25	23	26	21	24	25	19	21	26	23	25	25	24	21	21	26	26	17	25	17	25	19	22	20	24	22	18	18	17	27	21	21	24	22	20	22	19	20	22	15	16
	1.3591	22	22	24	25	22	21	24	25	24	20	26	19	21	28	22	19	20	23	16	24	20	24	19	18	23	21	23	22	25	19	24	19	25	21	22	17	24	20	26	23	19	21	19	19	24	23	21	23
	1.3589	29	23	22	22	20	22	22	19	25	23	22	22	25	23	28	25	24	22	20	21	21	20	19	20	20	23	23	21	22	22	17	23	19	23	24	24	20	17	25	23	23	22	24	22	21	20	27	18
	1.3587	25	28	21	21	28	26	22	23	18	22	22	24	22	21	21	26	26	24	23	23	22	16	19	24	26	19	22	22	18	22	21	20	24	17	19	18	25	23	16	19	23	14	17	21	13	18	17	18
	1.3585	20	23	24	24	25	27	22	28	24	19	24	22	19	23	22	24	21	18	24	27	20	24	22	19	15	25	22	22	21	22	23	25	21	22	25	19	25	24	22	24	19	21	17	15	22	22	22	27
	1.3583	26	20	20	24	22	22	22	20	23	22	23	22	21	24	26	23	24	19	20	21	25	26	19	16	24	16	22	18	18	21	16	19	19	25	27	23	18	17	24	17	18	24	23	23	18	23	25	22
	1.3581	23	28	23	26	24	23	25	20	22	22	20	28	24	24	27	25	27	23	24	19	25	19	20	25	24	17	19	22	17	22	21	23	17	23	24	19	23	19	20	21	26	17	23	19	22	20	20	18
	1.3579	21	22	27	23	29	25	24	25	22	25	22	23	22	22	18	25	24	22	20	25	21	18	23	24	16	20	23	25	22	14	22	21	22	20	21	16	24	25	17	22	21	20	20	21	20	23	16	23
	1.3577	27	24	27	25	23	22	23	26	26	24	24	20	23	24	27	20	22	19	18	21	20	24	21	18	24	20	25	19	22	22	21	21	20	23	19	20	21	17	23	17	21	25	20	22	18	19	26	16
	1.3575	27	22	22	24	20	22	20	18	22	27	20	24	25	25	24	25	23	24	29	22	23	18	21	22	23	18	22	19	20	21	17	21	20	24	19	21	19	19	17	20	21	17	18	20	18	22	18	17
	1.3573	24	17	25	22	28	26	26	22	23	26	25	22	20	22	21	25	20	24	21	21	23	18	24	22	17	24	24	22	19	19	25	23	24	20	19	21	23	22	18	22	19	20	17	20	22	18	22	19
	1.3571	23	19	25	26	20	27	23	24	26	22	25	20	24	25	24	20	17	21	20	23	18	22	19	20	17	21	22	21	22	23	26	19	20	20	26	19	15	18	26	24	16	22	25	23	19	19	23	23
	1.357	20	22	22	19	18	19	22	22	20	24	22	24	27	22	25	21	22	20	20	19	22	24	18	20	29	14	18	15	16	19	18	17	18	25	21	25	18	22	19	22	23	18	24	26	19	16	22	19
	1.3568	22	24	24	20	26	24	20	24	22	24	20	27	21	19	21	24	28	23	24	21	21	17	23	25	19	22	19	24	23	19	21	23	20	23	17	17	24	22	18	23	21	21	20	22	23	22	19	17
	1.3566	21	24	23	26	24	26	25	26	24	19	27	20	20	23	25	20	16	19	19	20	18	19	18	23	20	25	22	20	23	20	23	24	25	19	25	18	19	18	22	23	17	23	20	20	21	18	19	22
	1.3564	25	25	22	19	21	21	23	23	24	21	25	23	21	24	23	20	26	24	20	22	20	23	17	18	25	18	17	18	20	25	20	18	14	26	19	20	17	18	22	18	18	22	23	21	23	20	22	17
	1.3562	22	28	20	23	24	23	23	18	23	25	22	22	18	19	20	24	22	23	26	24	19	19	21	25	17	18	22	23	18	16	18	21	18	19	18	19	22	20	18	19	21	17	22	19	20	16	19	15
	1.356	20	21	26	23	19	25	25	24	26	23	26	20	22	25	23	20	17	16	19	27	19	23	20	20	21	25	25	18	24	23	22	21	20	23	23	20	25	24	17	19	17	17	18	21	26	20	17	24
	1.3558	20	23	19	25	21	22	24	18	24	22	20	23	21	22	26	20	20	20	20	21	21	23	22	22	23	22	19	18	15	22	15	18	20	21	21	23	18	20	21	20	16	22	23	25	16	20	20	22
	1.3556	20	25	27	20	20	24	21	20	22	22	22	22	24	20	22	24	19	19	19	22	23	19	19	22	23	22	17	27	16	20	19	18	17	21	20	19	22	21	22	21	18	16	19	20	15	17	20	23
	1.3554	21	19	25	25	24	25	18	27	22	22	23	21	20	21	26	20	21	19	21	21	17	19	19	20	21	25	22	22	22	15	19	22	20	20	19	16	20	24	20	23	17	18	18	18	24	24	20	20
	1.3552	20	22	20	23	21	20	22	24	22	20	25	18	20	23	26	23	21	18	18	16	19	27	16	17	21	18	22	16	23	23	20	18	23	21	26	23	19	15	19	19	18	23	22	23	18	20	20	21
	1.3551	23	25	16	19	23	20	24	22	23	22	20	21	27	20	19	20	24	20	22	21	23	20	17	20	21	22	20	20	19	23	15	16	15	25	17	18	20	16	22	20	24	20	22	19	22	19	17	18
	1.3549	16	19	24	19	25	25	24	21	22	22	25	20	15	20	21	25	17	18	25	23	21	16	22	27	17	22	24	22	18	16	28	20	19	15	23	17	23	23	22	18	17	17	15	17	24	20	18	21
	1.3547	24	21	27	21	18	23	29	22	25	19	24	21	18	25	23	17	19	18	24	19	21	22	21	18	14	20	22	15	21	23	24	18	22	19	21	23	17	22	21	19	18	21	22	16	18	23	21	22
	1.3545	23	20	21	22	21	20	19	17	20	24	22	23	21	26	22	22	25	24	25	18	19	18	20	22	22	20	17	21	16	22	18	18	19	15	14	23	16	17	24	19	20	20	18	25	16	18	19	18
	1.3543	22	20	26	21	21	21	21	21	17	23	19	24	24	20	15	22	17	20	21	22	19	18	22	23	20	24	18	19	17	15	22	22	20	18	21	18	23	21	17	19	19	17	16	13	22	20	19	21
	1.3541	23	19	23	18	21	28	22	19	22	23	23	20	19	25	19	21	23	19	21	22	16	22	19	20	20	25	23	18	20	20	20	19	20	14	23	18	21	15	22	20	15	20	21	18	20	21	19	20
	1.3539	24	22	21	24	24	16	19	20	25	22	20	24	20	19	18	24	22	20	19	21	24	24	17	18	29	19	15	15	21	23	18	21	16	17	19	23	18	18	23	14	22	20	18	23	20	15	24	19
	1.3537	22	21	16	19	24	20	19	21	20	22	20	22	21	21	16	19	25	23	20	18	20	16	21	20	21	17	17	20	20	20	20	21	19	18	19	14	20	24	19	16	21	18	20	15	19	18	18	16
	1.3535	21	18	24	25	20	25	26	22	22	23	24	20	19	23	22	21	19	20	17	22	15	23	18	20	17	25	21	20	25	17	22	22	23	15	24	21	21	25	20	20	19	18	20	19	19	21	20	18
	1.3533	27	20	20	21	19	17	20	20	26	23	17	22	23	25	23	18	23	20	20	16	17	24	18	19	21	18	19	19	18	26	19	17	17	19	18	22	21	15	21	12	20	23	21	22	19	17	20	14
	1.3532	19	24	26	17	22	24	20	20	18	25	25	23	20	21	19	26	25	22	25	19	18	17	24	22	21	20	19	23	18	15	18	19	25	15	16	17	21	21	19	16	25	17	20	20	14	17	17	18
	1.353	21	18	25	22	22	23	17	24	20	23	22	20	17	21	20	17	19	16	21	21	19	17	19	19	17	26	22	21	23	19	22	22	19	20	21	18	21	20	17	19	16	15	22	18	20	22	21	20
	1.3528	25	19	21	21	22	19	22	20	23	19	16	20	19	24	27	14	22	20	21	15	24	20	18	21	23	20	21	16	16	19	16	14	17	20	20	22	16	16	19	18	16	20	23	22	19	16	22	16
	1.3526	21	20	18	18	22	24	19	18	17	22	22	26	26	18	19	25	23	23	22	20	17	17	22	18	25	18	16	19	19	20	19	18	14	18	19	18	19	20	15	16	19	17	16	20	18	16	18	18
	1.3524	21	18	20	20	26	23	31	22	18	24	20	18	18	20	20	18	22	22	23	20	20	18	26	22	18	17	26	21	20	18	20	24	23	16	19	17	24	18	18	18	17	20	18	18	19	23	16	18
	1.3522	19	20	25	24	17	19	24	21	23	21	25	21	24	20	24	20	21	17	15	20	15	23	18	17	17	19	22	19	20	21	18	17	22	17	20	20	19	17	20	21	18	22	20	21	17	17	17	25
	1.352	26	20	19	20	22	19	20	20	18	24	24	25	24	23	20	19	20	23	20	20	24	17	16	22	22	15	19	15	19	21	18	21	18	20	18	20	19	19	19	18	19	20	17	17	15	19	17	15
	1.3518	21	21	20	18	24	24	21	19	18	25	23	15	18	19	21	24	18	19	20	24	15	23	23	23	17	16	16	19	19	18	17	20	20	16	18	16	18	22	13	23	20	17	15	17	18	16	17	16
	1.3516	20	21	20	18	20	25	23	26	22	20	27	20	20	20	24	20	20	21	17	23	18	24	23	17	17	22	19	17	22	20	19	13	23	19	20	20	18	17	22	22	16	19	20	19	18	20	21	20
	1.3515	26	23	19	18	20	17	19	16	20	18	18	25	18	23	21	22	21	22	21	16	23	21	15	21	25	14	16	15	15	22	18	15	19	18	20	23	18	18	22	15	23	19	22	23	18	21	22	15
	1.3513	22	20	24	16	24	18	19	22	23	24	20	20	18	20	20	22	19	22	20	24	17	20	19	21	18	17	17	24	17	18	21	21	18	20	18	20	21	23	14	18	20	16	20	17	19	20	16	16
	1.3511	21	21	19	27	23	22	25	22	20	18	24	17	17	20	24	18	18	20	20	19	20	22	17	17	23	22	23	20	19	22	20	21	20	20	23	17	23	19	21	21	17	24	21	18	24	20	15	17
	1.3509	21	15	25	17	20	19	20	19	21	18	18	21	22	21	21	22	20	18	16	20	17	23	18	18	23	19	20	17	19	20	19	18	17	18	19	20	18	18	24	15	17	20	21	23	15	18	21	16
	1.3507	25	24	21	24	22	21	19	22	16	27	19	23	24	20	18	20	21	21	21	22	19	16	18	24	19	22	16	20	18	19	20	17	18	22	19	16	20	21	22	16	20	18	22	17	18	19	18	15
	1.3505	20	19	28	20	21	23	19	23	18	23	23	18	18	21	20	16	14	16	22	22	17	22	22	22	19	26	22	20	21	20	21	21	19	19	20	20	19	17	16	22	16	19	17	18	24	19	18	19
	1.3503	26	18	20	22	20	20	18	22	23	20	18	22	22	23	29	20	18	20	23	21	20	21	16	15	19	18	16	21	17	21	18	14	19	20	18	22	15	17	24	20	17	19	22	20	16	20	23	15
	1.3501	21	20	20	20	18	19	20	21	20	24	20	19	23	18	17	23	20	23	21	18	22	17	17	20	20	18	19	20	21	19	16	21	16	15	16	19	18	17	19	16	18	15	18	18	16	17	18	19
	1.3499	22	20	22	18	20	24	20	20	22	23	22	20	19	18	19	24	21	19	19	25	17	18	26	23	18	21	20	22	19	21	20	20	24	19	22	16	21	20	18	23	22	17	16	20	17	16	20	20
	1.3498	27	21	20	22	22	20	25	20	23	21	16	18	15	27	23	19	22	17	18	16	19	22	16	20	23	18	19	19	22	21	19	18	18	18	23	20	20	16	20	19	22	22	21	21	19	18	20	19
	1.3496	22	20	16	20	21	20	22	21	23	18	19	22	21	20	21	25	20	24	23	17	25	18	18	20	21	18	18	19	17	20	17	17	20	18	18	18	20	17	19	16	20	16	18	18	18	16	17	16
	1.3494	17	23	17	19	19	25	19	25	21	25	23	16	23	16	23	20	18	21	20	19	21	18	17	20	22	22	20	22	22	22	22	23	18	20	13	16	25	20	17	19	20	18	21	13	19	20	17	21
	1.3492	25	19	22	25	18	20	19	23	21	22	22	19	19	19	23	15	20	16	22	17	17	21	17	15	17	19	21	16	23	18	23	20	23	15	25	19	19	17	23	18	13	20	22	18	20	18	20	22
	1.349	23	20	17	20	16	22	20	21	16	23	16	21	25	18	21	19	20	18	24	19	26	23	14	18	24	17	17	20	16	22	15	18	16	24	15	23	19	18	21	14	20	17	16	20	13	16	22	17
	1.3488	20	21	23	17	24	18	18	20	22	22	18	20	20	17	15	27	19	19	20	23	19	18	21	17	16	16	17	24	18	17	18	21	16	17	17	20	19	22	15	20	20	16	17	18	20	17	19	17
	1.3486	17	19	24	25	21	22	25	21	20	22	21	16	21	22	23	19	20	22	17	20	17	18	19	17	21	20	19	18	19	17	26	21	19	17	21	22	16	19	19	21	17	16	21	17	17	15	17	20
	1.3484	25	22	20	19	23	21	20	23	23	18	20	20	21	20	22	15	24	20	25	17	24	22	18	17	22	20	16	15	15	20	17	19	18	22	20	21	19	17	20	18	18	19	21	21	16	17	15	15
	1.3483	19	23	19	20	24	19	17	19	15	21	20	25	20	20	15	22	20	23	20	20	19	18	19	18	16	17	17	20	15	16	17	19	20	19	17	14	21	22	22	16	18	17	17	15	18	19	16	17
	1.3481	23	20	19	18	20	21	26	24	21	16	21	20	18	21	19	22	18	18	18	22	20	21	18	19	18	23	24	18	21	18	21	22	20	19	21	16	22	17	17	18	16	20	18	14	20	17	19	21
	1.3479	23	19	17	20	21	19	19	16	23	16	19	21	18	23	24	21	18	20	18	20	18	20	15	18	21	15	18	22	16	19	18	19	16	17	17	23	17	17	23	17	18	16	20	27	16	18	22	18
	1.3477	17	22	21	20	18	23	18	20	17	20	21	20	24	18	19	19	21	20	23	20	20	15	19	16	19	16	22	21	15	16	19	17	19	17	17	17	20	19	16	16	21	19	15	16	16	19	15	20
	1.3475	23	18	23	25	25	19	19	22	22	22	20	21	16	21	22	20	17	16	17	22	17	17	20	19	17	22	18	20	19	11	17	22	20	22	17	19	22	21	16	19	13	13	17	14	23	19	17	22
	1.3473	24	20	20	22	18	20	21	17	23	18	24	20	21	18	26	20	19	19	17	20	22	20	14	15	20	19	20	19	15	20	18	16	19	24	20	18	16	16	20	18	16	20	25	20	18	18	22	21
	1.3471	22	22	18	19	19	20	19	20	19	23	19	23	24	16	17	21	24	16	23	20	23	20	23	16	21	18	16	19	15	20	18	17	19	20	17	18	17	18	17	16	19	16	18	20	20	18	19	16
	1.3469	17	17	22	21	24	20	23	24	20	20	23	18	19	18	21	22	22	20	22	23	16	18	20	23	17	20	23	18	21	17	19	20	17	17	22	17	21	18	23	22	15	15	20	17	24	19	14	20
	1.3468	21	17	17	20	22	25	22	24	25	22	22	21	18	20	21	18	23	16	16	17	20	20	17	21	21	20	21	18	13	19	21	17	20	19	21	17	18	17	19	18	23	22	17	20	21	21	19	18
	1.3466	20	21	15	20	22	18	19	20	22	22	15	20	20	17	22	20	22	17	18	18	24	16	18	20	22	15	18	21	19	19	17	19	14	20	15	20	16	20	23	16	22	15	17	19	18	15	18	13
	1.3464	20	21	23	16	22	23	21	23	19	20	20	22	21	18	21	19	16	16	21	22	21	22	21	20	18	20	20	21	19	23	17	18	18	16	16	15	19	23	16	19	18	19	17	18	17	19	17	19
	1.3462	22	19	23	24	20	20	22	20	24	18	23	17	21	25	22	19	16	18	15	21	16	22	16	20	15	20	24	14	22	18	17	19	21	19	21	20	17	16	20	21	17	20	20	19	19	20	20	19
	1.346	24	23	18	20	18	20	21	19	20	18	20	19	22	21	21	17	20	17	18	21	24	20	15	17	20	19	19	20	14	21	18	17	17	19	17	21	16	19	18	21	18	19	19	24	14	17	22	21
	1.3458	26	23	22	17	20	20	19	18	18	21	17	21	19	15	16	17	21	22	22	20	18	18	18	23	15	21	16	17	17	18	14	19	17	20	17	17	20	21	17	16	22	18	15	16	18	16	15	16
	1.3456	19	14	22	23	21	20	24	23	22	21	22	19	18	23	22	20	20	19	16	18	22	23	11	15	20	19	24	19	24	19	20	16	20	17	25	21	19	17	18	20	17	22	20	21	21	19	17	20
	1.3454	24	22	20	20	16	15	18	18	21	20	19	18	18	19	21	15	18	19	18	17	22	23	20	19	22	18	15	14	14	24	19	19	16	24	15	19	16	18	20	14	19	18	17	20	14	17	21	12
	1.3453	14	21	14	17	22	15	17	17	18	24	16	22	17	16	20	19	23	22	19	19	15	17	22	20	18	14	19	19	17	12	16	16	20	18	15	13	20	18	17	16	17	16	14	13	15	16	22	19
	1.3451	20	18	21	20	19	20	25	23	18	18	26	20	18	19	20	17	15	15	16	23	17	18	18	19	17	21	21	21	21	16	19	20	17	19	15	18	17	19	15	20	17	18	18	16	19	21	17	20
	1.3449	25	20	22	22	17	17	22	17	23	16	18	19	19	20	26	19	19	20	20	18	18	19	16	16	17	17	17	15	16	19	15	18	20	17	19	21	19	16	18	19	13	22	20	22	14	16	25	20
	1.3447	21	20	19	18	20	24	15	16	17	22	19	19	20	18	19	23	20	17	19	18	23	19	16	18	19	17	16	16	13	20	18	17	16	17	16	20	19	16	16	16	19	16	16	16	17	19	16	18
	1.3445	20	18	17	19	22	23	21	22	15	20	21	17	18	19	16	20	17	23	23	22	15	16	21	17	18	21	18	15	19	19	18	19	20	19	16	19	20	23	17	22	17	15	18	13	20	20	17	20
	1.3443	20	17	23	23	15	18	20	19	20	23	19	17	18	21	23	23	17	18	17	19	16	20	9	14	19	15	16	13	19	17	21	19	23	18	19	21	18	18	18	21	12	24	23	23	20	16	20	19
	1.3441	21	15	16	19	18	15	19	17	20	12	14	19	24	16	17	21	19	16	22	16	19	16	20	14	24	18	16	19	16	21	16	17	17	20	15	16	22	18	15	15	15	18	18	20	22	18	16	10
	1.344	17	21	23	22	18	21	22	20	16	19	18	22	19	20	20	20	17	26	17	19	19	19	21	22	19	19	20	22	23	17	18	23	20	15	17	18	20	22	16	19	12	19	19	17	18	17	17	21
	1.3438	23	20	23	22	18	20	23	22	25	21	19	20	19	27	22	17	18	12	15	19	19	18	15	21	16	23	22	14	16	22	21	17	19	20	20	19	17	16	23	17	18	22	20	19	20	23	18	24
	1.3436	18	18	20	22	19	20	21	18	18	18	15	19	19	19	24	20	20	21	16	16	23	17	16	17	23	18	16	18	16	18	16	16	19	18	15	21	18	21	22	17	15	19	18	19	14	17	25	17
	1.3434	16	22	18	18	20	18	18	20	17	22	20	22	20	17	19	23	22	16	17	20	17	16	21	15	18	19	19	22	21	14	18	18	15	17	17	17	19	23	13	15	19	14	15	20	21	15	16	18
	1.3432	20	17	21	21	18	18	23	19	21	19	20	14	13	23	21	17	17	19	20	19	17	20	19	16	18	20	18	16	21	18	15	19	20	20	19	18	14	17	18	19	16	20	22	20	20	22	13	17
	1.343	22	17	22	18	19	16	21	18	22	18	17	21	19	19	22	18	21	15	14	18	24	22	17	12	20	15	14	13	13	24	18	19	14	20	18	24	16	17	22	18	17	18	18	22	20	16	21	15
	1.3428	17	20	18	16	21	21	17	18	16	20	20	23	19	21	13	18	16	20	21	16	18	16	20	18	19	16	20	18	17	16	18	19	17	20	14	15	22	17	14	15	20	16	16	15	17	19	18	13
	1.3426	18	18	21	22	20	24	22	23	23	18	20	20	17	19	19	17	16	19	15	25	15	17	16	18	17	19	24	16	19	15	22	25	18	15	20	18	19	19	20	20	16	15	17	17	23	18	18	22
	1.3425	21	18	16	22	17	16	18	18	20	18	21	16	18	22	19	16	18	15	15	16	20	19	15	20	20	17	17	15	13	18	16	17	16	20	16	20	16	14	20	16	16	18	22	18	16	18	16	12
	1.3423	17	17	18	17	17	17	20	18	15	20	18	21	21	14	17	19	23	19	22	16	17	20	17	21	19	19	21	20	19	18	17	17	16	18	19	19	17	19	17	16	17	16	15	15	19	16	15	18
	1.3421	20	14	20	23	19	25	19	23	17	20	23	19	17	17	23	20	15	15	21	22	15	17	16	18	15	18	21	18	22	16	19	21	21	14	19	18	15	21	18	19	17	13	20	18	24	19	16	18
	1.3419	22	17	16	20	18	16	19	18	19	19	19	20	15	21	21	14	18	18	20	15	23	21	14	14	21	11	17	15	20	18	18	20	19	20	19	18	18	18	18	15	15	19	20	22	16	19	19	19
	1.3417	20	20	16	16	17	21	18	19	17	22	17	24	21	17	13	21	20	19	21	18	22	17	19	12	18	17	15	18	16	19	16	19	15	17	13	18	15	17	15	20	16	14	16	16	16	15	18	15
	1.3415	16	17	16	18	21	21	20	21	18	21	20	19	19	19	19	16	17	21	20	16	18	19	20	18	19	18	20	19	19	14	19	20	17	15	16	16	23	16	15	23	17	16	16	11	17	16	14	17
	1.3413	18	20	20	20	21	17	22	20	22	18	22	17	20	20	20	19	17	18	13	16	17	21	15	16	17	18	17	15	20	19	20	16	19	19	16	19	13	17	25	20	15	24	22	19	18	20	20	20
	1.3412	20	21	15	15	15	16	19	15	15	19	16	18	23	17	16	15	18	21	21	14	18	17	17	14	18	16	12	20	17	21	18	20	18	17	14	18	15	17	16	13	20	13	16	17	12	16	16	14
	1.341	14	17	24	17	23	20	20	22	19	23	20	22	17	18	17	18	19	17	19	19	16	16	19	20	17	17	19	18	20	20	15	21	19	13	16	17	19	21	15	21	21	16	20	17	22	15	18	16
	1.3408	19	18	19	21	16	21	26	22	21	16	21	18	17	22	24	17	19	14	17	20	17	20	17	19	16	18	19	16	20	16	23	16	18	17	20	18	17	16	20	18	16	18	19	18	20	23	20	20
	1.3406	24	20	18	21	18	16	17	15	17	18	16	17	16	19	22	17	19	17	18	15	20	18	14	16	20	14	19	16	14	23	14	17	16	17	13	23	12	20	19	18	13	18	21	20	15	15	22	18
	1.3404	16	19	19	18	18	17	20	21	15	18	18	20	19	19	19	21	19	20	22	19	17	17	19	20	16	17	17	18	16	16	17	18	16	17	21	15	19	21	13	18	17	14	17	15	17	15	15	19
	1.3402	24	15	22	18	23	22	21	23	20	19	21	17	16	22	20	17	14	16	16	19	17	18	18	18	17	22	21	20	20	16	20	22	18	16	17	15	19	19	16	18	15	19	19	16	23	24	14	20
	1.34	23	16	16	19	15	17	20	20	19	19	18	15	20	20	22	17	17	17	10	18	21	21	17	15	23	16	19	17	16	20	20	17	15	18	19	19	9	20	23	17	17	18	22	22	15	16	20	19
	1.3399	16	22	19	16	23	15	18	17	20	21	16	18	25	16	15	20	19	22	19	16	16	14	21	19	20	18	17	19	18	15	16	19	16	21	14	13	18	17	17	16	21	12	17	17	15	18	18	17
	1.3397	20	18	20	20	20	18	18	24	19	17	24	19	13	18	18	18	15	15	16	19	15	18	17	16	20	20	17	15	22	17	19	23	17	16	20	17	16	21	17	19	16	15	15	16	21	16	16	19
	1.3395	22	18	19	21	21	19	17	18	20	17	21	17	17	22	23	16	16	13	18	13	14	16	16	17	15	18	17	16	17	18	16	16	23	20	19	18	15	17	21	14	18	19	20	21	15	17	18	17
	1.3393	17	22	16	16	16	15	15	17	16	21	18	19	20	20	20	18	16	20	21	18	16	17	20	19	17	17	17	17	15	22	16	16	16	19	15	18	16	19	15	16	18	14	14	18	14	14	17	14
	1.3391	19	17	21	20	22	23	21	24	15	18	23	19	17	19	20	21	17	18	19	20	14	18	16	18	14	19	21	16	17	17	19	15	17	19	17	18	23	20	16	18	14	19	14	18	18	16	15	19
	1.3389	23	21	17	19	19	22	17	20	21	16	22	20	20	19	22	13	19	18	14	14	18	19	19	17	17	16	17	16	21	16	17	17	16	21	19	21	18	18	20	20	16	22	15	15	19	23	19	20
	1.3387	21	18	16	17	16	17	17	18	16	19	19	20	22	16	15	17	18	19	18	18	19	16	17	18	20	17	18	15	16	18	18	18	19	19	15	16	17	16	20	18	23	16	17	19	16	17	20	14
	1.3386	17	17	20	17	22	20	20	16	16	19	21	15	17	21	15	20	19	17	22	18	14	14	20	22	19	18	15	17	16	16	16	17	16	15	19	18	23	17	17	18	19	14	16	16	20	16	16	18
	1.3384	24	18	22	22	17	20	20	21	21	14	23	16	13	22	20	17	17	14	17	15	15	20	17	17	15	19	20	15	17	17	18	20	20	14	15	15	16	16	21	23	13	16	17	17	21	20	18	19
	1.3382	19	23	19	18	19	17	18	16	17	15	21	18	25	19	20	20	15	17	13	18	18	20	18	17	16	13	17	15	12	19	17	15	15	21	18	17	18	20	20	14	17	17	20	20	14	12	20	16
	1.338	17	17	21	14	18	19	17	22	20	20	20	15	23	16	18	18	20	19	24	22	15	16	22	18	17	13	16	16	15	18	16	16	16	15	18	16	18	26	16	17	16	14	16	16	20	14	12	15
	1.3378	16	16	23	23	19	21	19	21	17	18	21	16	14	20	18	17	19	16	15	20	20	14	15	14	19	19	18	16	17	12	21	19	18	17	20	15	17	16	16	18	15	17	18	19	16	20	13	22
	1.3376	25	14	15	20	19	18	17	15	21	15	19	20	18	19	17	14	16	17	17	18	20	21	13	13	19	17	20	13	16	20	14	15	16	18	14	20	19	17	18	20	19	21	20	19	20	18	19	17
	1.3375	17	24	18	20	22	17	16	13	13	22	21	19	18	15	15	20	18	23	18	17	15	15	20	18	17	19	22	19	17	14	18	20	14	12	17	17	18	16	19	15	19	12	14	18	15	17	16	15
	1.3373	20	19	20	18	22	23	19	20	18	15	22	18	16	20	18	18	16	17	13	21	15	20	18	19	16	18	20	18	21	16	20	21	19	18	18	11	19	16	18	19	17	16	18	17	18	15	18	19
	1.3371	23	16	16	23	19	18	17	16	22	15	14	17	17	18	22	18	16	20	18	16	17	22	15	18	16	16	15	17	15	18	17	15	16	21	18	16	16	17	19	12	17	22	18	19	15	20	20	16
	1.3369	18	22	19	18	14	13	17	19	14	17	22	18	19	17	15	19	13	18	18	15	17	16	18	15	14	16	20	20	18	18	15	14	18	17	11	17	17	22	11	15	17	16	12	18	17	16	14	16
	1.3367	19	13	20	15	20	18	19	16	19	16	17	20	16	17	20	19	20	20	17	18	18	15	16	21	14	16	16	17	20	15	22	21	18	16	20	15	20	20	14	19	14	16	18	15	20	20	18	19
	1.3365	18	16	23	19	16	18	18	20	18	16	22	17	16	21	23	16	17	15	18	19	20	18	18	19	14	15	21	16	18	18	17	15	19	18	18	19	16	14	15	20	16	19	20	18	14	18	18	21
	1.3363	18	19	23	15	18	15	11	18	20	21	16	20	21	20	17	18	22	23	18	20	21	16	18	14	18	17	15	16	16	22	12	16	12	20	17	22	17	17	15	16	20	17	14	15	17	13	15	15
	1.3362	13	16	19	20	22	21	21	21	16	19	18	15	20	18	20	21	14	19	19	18	14	19	18	21	15	16	17	17	19	14	21	20	17	12	15	16	19	20	15	17	16	13	14	18	19	14	15	16
	1.336	23	15	24	22	18	20	19	22	21	14	20	16	18	17	20	15	13	16	15	17	18	20	13	16	16	16	18	10	18	19	21	16	15	16	18	20	16	15	20	16	15	19	23	21	18	20	20	17
	1.3358	20	19	18	18	18	17	19	19	17	20	20	22	16	17	20	17	17	21	14	17	19	16	16	15	16	18	17	14	16	18	13	17	18	16	17	20	16	17	21	13	15	16	16	20	18	15	19	11
	1.3356	20	24	18	15	20	22	18	24	17	18	21	22	23	17	20	18	16	19	20	18	17	15	16	19	16	16	19	17	17	16	18	18	14	17	18	20	20	20	14	16	17	16	14	12	18	16	16	21
	1.3354	19	15	17	21	17	21	21	21	21	18	20	13	18	18	23	16	18	19	18	20	19	17	15	17	17	21	21	15	17	13	19	19	22	14	20	18	17	21	19	18	14	22	22	17	23	22	15	18
	1.3352	18	17	18	20	14	20	17	14	16	18	26	19	19	19	18	16	17	20	16	14	22	20	15	13	22	19	18	17	12	24	17	12	16	21	16	20	16	14	17	16	17	15	17	21	16	15	18	15
	1.3351	19	20	17	19	20	19	14	19	17	23	17	22	21	17	17	15	22	17	23	20	13	16	19	20	15	18	14	20	14	18	16	17	15	16	15	17	20	17	16	16	20	13	15	14	18	18	15	15
	1.3349	18	15	19	23	17	26	18	18	16	13	20	15	15	21	18	18	18	13	16	16	16	16	19	15	15	20	18	13	17	16	20	21	18	18	18	16	20	17	15	19	16	17	19	23	19	17	19	18
	1.3347	21	14	17	17	15	13	17	17	23	14	15	19	20	21	21	14	21	17	16	17	20	18	13	16	23	18	18	17	12	23	19	14	17	20	18	17	15	18	19	14	14	18	20	16	17	16	20	14
	1.3345	18	24	19	13	18	14	20	14	16	20	18	19	20	18	16	22	20	19	18	15	15	15	19	20	20	15	16	21	17	14	13	16	15	15	15	17	19	21	19	20	16	13	18	19	17	17	14	13
	1.3343	19	18	21	19	18	21	20	24	18	18	22	17	15	17	17	18	17	12	15	21	11	14	17	22	22	18	19	14	18	15	18	20	18	13	18	18	18	20	17	17	16	19	16	16	16	19	19	24
	1.3341	21	15	18	21	17	17	20	16	24	18	15	18	16	19	23	13	16	19	17	15	15	19	16	17	14	18	16	14	17	16	16	18	16	19	19	20	15	17	20	17	13	21	21	19	16	19	19	16
	1.334	17	19	18	19	17	16	16	15	15	23	16	20	21	18	17	24	20	19	17	15	20	16	13	16	20	19	15	17	15	19	17	15	15	19	16	20	15	15	16	14	20	13	18	18	15	16	15	20
	1.3338	18	17	17	21	21	18	19	19	16	22	17	20	15	18	18	22	17	18	22	22	16	16	18	21	17	17	23	17	18	16	19	20	16	16	20	18	20	19	15	19	16	15	21	13	20	18	16	17
	1.3336	22	16	22	21	16	17	20	17	18	20	19	16	13	21	19	15	16	14	13	17	16	18	13	14	15	18	19	18	17	18	18	16	18	18	19	22	13	12	18	20	17	18	20	21	18	18	19	19
	1.3334	25	21	16	11	16	16	15	16	19	20	16	17	23	19	17	16	17	20	18	15	20	21	17	17	22	15	19	15	20	21	13	17	14	21	15	19	17	13	17	17	18	18	15	19	15	16	17	9
	1.3332	13	19	18	18	23	18	18	19	19	19	18	15	16	23	17	18	21	20	19	17	18	17	21	19	18	18	17	18	17	16	12	21	17	10	17	16	20	17	13	19	18	16	17	14	20	18	18	18
	1.333	19	15	17	18	18	17	19	22	21	18	26	18	20	19	20	14	15	12	16	20	17	22	18	14	19	19	20	14	18	19	18	13	20	13	18	17	20	15	23	19	15	19	21	15	18	20	18	20
	1.3329	20	18	14	12	21	18	17	12	17	21	17	18	20	16	18	16	17	17	18	16	17	17	16	18	17	15	16	17	19	20	16	17	15	25	15	16	17	13	19	16	15	18	19	19	16	16	22	16
	1.3327	17	19	19	15	21	21	15	16	16	18	19	18	19	17	14	22	16	18	23	18	15	14	16	18	16	13	15	18	19	17	16	15	16	15	17	18	18	20	13	17	21	16	15	14	13	16	16	17
	1.3325	20	12	19	19	21	16	16	20	18	18	18	15	15	23	18	16	15	15	16	15	13	19	19	14	11	21	19	14	20	15	23	17	21	14	21	15	18	17	19	16	13	18	20	18	17	20	14	21
	1.3323	20	19	20	19	17	14	19	15	18	17	17	15	20	19	16	18	16	15	15	15	19	19	15	18	20	17	14	15	13	16	15	13	16	17	24	18	18	14	19	16	20	15	22	16	17	15	21	15
	1.3321	21	20	14	17	18	14	17	18	16	22	17	20	21	15	21	17	20	21	24	14	22	15	18	17	14	13	18	18	18	16	15	16	14	14	15	13	19	22	16	16	20	13	15	14	17	15	15	19
	1.3319	20	18	20	20	20	19	17	16	20	16	20	17	18	17	17	20	15	16	17	16	18	18	20	19	14	18	20	17	18	15	19	20	22	17	23	18	18	22	15	20	16	15	16	20	18	18	20	18
	1.3318	16	17	17	18	16	14	17	15	22	16	17	18	21	18	19	15	18	19	22	16	16	19	15	20	18	14	13	17	15	22	16	12	17	20	16	17	16	17	22	15	17	20	18	15	17	17	20	13
	1.3316	17	17	17	18	17	16	17	14	16	20	17	21	18	15	18	16	20	18	20	16	21	15	17	22	15	17	16	17	16	19	17	20	15	17	14	18	18	14	18	18	17	18	17	18	17	15	16	18
	1.3314	16	16	23	17	21	18	22	17	16	16	17	15	12	18	19	17	15	16	16	22	17	15	18	17	16	19	19	17	19	16	22	24	18	18	18	15	20	22	18	18	15	12	15	17	18	15	19	18
	1.3312	19	18	18	20	17	17	18	16	20	18	20	12	14	19	21	21	15	17	16	16	16	22	17	13	14	17	18	16	18	20	21	14	20	16	15	18	21	14	17	18	11	23	23	18	15	20	19	18
	1.331	20	20	16	17	16	13	17	15	15	22	18	20	18	16	18	17	20	19	21	17	21	19	15	15	16	15	13	14	14	21	16	15	15	19	14	18	18	16	14	13	17	11	16	16	15	13	16	11
	1.3308	20	18	20	20	21	21	19	23	19	19	21	15	16	19	16	19	18	18	14	20	14	16	18	19	13	20	19	17	18	17	18	18	15	14	15	14	19	19	13	19	18	18	17	14	19	20	15	15
	1.3307	16	14	21	20	14	18	19	23	23	17	18	16	17	17	21	20	18	16	12	15	13	18	15	15	14	20	22	13	19	15	20	17	19	17	15	19	14	16	18	18	12	18	18	20	20	17	17	18
	1.3305	18	21	14	18	15	15	17	18	17	18	16	17	20	16	17	15	20	20	18	17	22	19	20	15	18	17	19	17	16	18	14	15	12	20	12	16	20	15	22	14	20	20	17	18	16	17	17	16
	1.3303	16	19	16	18	22	17	15	21	16	24	18	16	16	14	17	18	19	18	19	18	15	16	19	20	16	20	13	21	16	13	16	25	18	10	15	19	21	18	14	17	20	16	14	16	20	15	14	15
	1.3301	17	14	17	18	18	22	21	22	24	17	22	12	15	18	22	18	14	13	17	21	17	21	14	15	17	18	22	15	18	18	19	19	21	17	18	14	15	18	14	17	13	20	16	16	20	20	18	17
	1.3299	24	20	17	20	18	16	17	15	18	20	14	15	17	18	19	18	14	16	16	14	22	18	14	14	20	16	11	15	11	20	14	19	13	18	13	13	17	15	18	16	17	19	19	19	19	16	21	15
	1.3297	18	20	18	15	17	17	17	18	16	22	18	18	20	16	15	20	19	18	22	16	16	17	20	17	19	14	13	20	17	14	20	16	17	16	18	18	17	19	18	14	20	14	21	18	18	14	16	19
	1.3296	16	16	17	22	18	23	17	20	17	14	18	16	12	19	16	19	17	13	20	18	12	17	21	18	15	20	20	17	21	18	21	18	17	16	19	14	16	18	14	19	18	16	16	15	20	20	11	18
	1.3294	23	15	16	19	15	16	16	17	18	18	12	17	16	20	21	20	20	18	17	15	15	22	14	16	17	17	17	17	13	21	16	19	15	18	18	18	15	15	19	15	16	15	22	20	15	14	21	12
	1.3292	17	21	16	15	20	16	17	17	17	20	17	24	17	14	15	17	23	20	20	16	17	18	20	20	20	13	16	18	15	17	18	15	17	18	18	14	16	18	15	18	19	15	16	14	18	15	17	15
	1.329	17	17	17	17	23	18	18	19	20	14	18	13	13	16	15	15	13	18	15	22	14	17	16	20	13	19	19	19	16	15	22	20	23	16	19	17	17	18	19	17	14	19	16	17	19	18	17	18
	1.3288	17	16	17	20	19	20	20	20	21	16	17	15	21	20	24	13	16	17	16	19	18	19	16	14	15	16	20	18	16	15	18	15	21	19	20	21	17	18	20	15	16	18	16	22	11	19	15	21
	1.3287	18	22	18	15	17	16	16	15	19	24	18	20	20	16	16	17	22	20	24	16	17	19	16	18	20	17	18	19	11	19	17	14	17	17	15	18	16	18	15	20	18	21	13	17	17	15	20	16
	1.3285	17	18	20	19	17	21	17	22	13	19	15	14	13	15	19	19	17	16	20	21	14	18	17	20	13	19	18	18	15	12	18	20	19	17	18	13	19	18	16	18	17	17	20	14	17	16	14	20
	1.3283	16	15	20	18	18	18	19	17	20	12	20	15	16	21	23	17	14	15	16	14	15	19	14	18	16	17	20	20	16	20	18	16	20	20	23	18	17	19	19	19	12	22	18	18	19	15	17	18
	1.3281	16	20	17	16	17	16	15	16	20	17	13	21	21	13	16	18	19	21	18	13	17	15	17	16	19	14	16	19	17	20	18	16	15	17	15	21	20	17	21	14	17	15	16	20	16	18	19	16
	1.3279	15	16	17	16	20	19	19	21	19	18	13	20	17	16	15	18	19	16	21	17	15	15	16	17	16	16	18	19	15	17	18	19	16	16	16	15	15	20	16	17	17	17	14	17	21	14	15	17
	1.3277	15	16	20	20	20	19	20	18	22	17	21	21	14	20	16	16	15	14	12	19	15	18	15	17	16	20	21	15	18	13	22	19	21	16	20	15	17	18	21	18	13	19	17	13	19	18	20	18
	1.3276	17	21	18	17	17	15	19	19	17	21	13	21	20	15	18	19	20	17	18	19	18	18	17	18	18	15	15	14	18	20	18	15	15	20	12	20	18	16	19	13	17	18	15	19	15	14	21	17
	1.3274	16	20	17	16	20	17	17	17	16	19	12	19	17	16	13	17	17	22	18	19	14	15	20	23	18	18	16	22	13	14	14	19	19	12	15	15	19	17	15	15	19	15	18	17	19	17	12	14
	1.3272	18	14	24	24	23	18	22	20	19	16	16	16	16	20	22	19	17	16	13	21	18	16	18	18	14	18	21	16	17	18	20	17	20	15	16	14	18	18	19	21	14	22	18	16	17	18	22	21
	1.327	22	17	20	20	16	17	17	16	19	14	19	15	17	20	16	20	17	15	16	16	17	17	14	17	15	12	19	16	15	19	17	16	16	17	19	18	16	16	12	15	19	17	22	18	15	15	22	19
	1.3268	17	19	17	17	18	18	20	17	10	18	15	19	17	16	20	19	20	22	22	16	17	13	18	19	18	16	18	16	17	16	17	17	17	16	12	19	19	15	16	14	20	13	15	21	15	16	17	18
	1.3267	19	16	19	16	21	22	20	18	21	14	20	15	16	15	14	16	17	15	17	18	16	16	19	17	18	19	18	20	17	14	16	18	19	19	15	13	17	22	16	20	16	19	16	13	20	21	11	19
	1.3265	21	14	17	23	16	15	19	14	23	14	16	15	18	20	20	16	12	21	14	14	19	19	15	15	16	17	19	19	18	17	19	14	20	20	19	20	15	14	21	19	16	18	18	18	17	11	22	16
	1.3263	17	16	15	14	15	17	18	20	17	18	17	20	19	18	17	19	20	18	20	16	22	14	15	15	20	13	20	19	15	18	17	16	18	20	16	21	17	14	18	16	17	14	16	14	14	16	14	17
	1.3261	14	17	20	17	19	19	15	23	16	18	20	17	16	16	20	16	14	20	18	23	16	17	18	21	13	21	18	18	19	12	19	20	17	13	18	11	18	18	15	18	15	16	17	18	16	15	16	18
	1.3259	22	16	19	22	16	19	21	16	17	14	17	13	19	18	20	16	14	13	15	16	16	17	14	13	16	20	17	17	21	19	16	19	18	18	20	18	16	16	19	19	12	20	18	16	16	16	19	21
	1.3257	21	20	20	14	16	17	12	14	18	19	17	20	18	16	13	19	19	19	20	19	19	16	17	17	17	12	13	15	13	23	13	14	13	21	17	16	14	18	15	16	18	15	15	19	16	13	16	16
	1.3256	16	19	16	20	18	20	16	19	13	19	17	16	15	14	16	18	18	20	20	20	14	16	20	17	16	17	17	18	20	15	14	20	16	17	13	16	16	17	18	18	20	17	18	12	17	16	14	17
	1.3254	20	12	19	18	15	16	20	18	21	16	18	20	15	19	17	13	13	16	14	21	19	18	16	14	18	17	23	13	18	18	18	16	18	19	18	18	17	15	20	17	14	18	19	19	19	19	17	19
	1.3252	18	20	16	16	15	14	15	17	18	16	17	20	21	14	20	19	20	17	16	15	18	17	17	15	21	12	16	16	15	19	13	16	16	19	13	22	17	16	22	15	16	15	19	19	16	16	26	16
	1.325	18	18	16	15	17	17	20	18	16	16	17	18	18	16	15	20	19	18	19	22	16	11	16	19	17	19	19	18	15	15	17	20	19	17	15	13	20	22	14	17	23	17	13	12	12	18	15	16
	1.3248	18	18	18	19	19	18	17	16	20	18	20	15	12	20	16	12	12	15	19	19	14	16	17	16	16	17	20	20	19	16	17	17	19	16	17	13	14	19	16	16	16	20	15	14	18	19	15	20
	1.3247	20	18	15	20	13	14	20	18	15	19	19	18	15	17	22	16	17	17	15	17	20	17	17	17	16	13	17	15	11	21	11	16	14	22	15	20	16	15	16	18	13	17	16	20	18	18	20	15
	1.3245	14	19	16	16	16	18	13	13	16	20	15	23	19	21	16	18	18	17	17	18	18	15	22	18	18	14	15	18	16	17	16	17	16	15	13	12	17	18	14	17	20	12	17	16	15	16	14	16
	1.3243	18	15	23	18	17	19	19	19	19	16	19	15	17	17	17	16	15	20	17	15	18	15	15	16	19	18	20	16	18	13	18	20	18	16	19	18	18	18	12	21	17	14	17	16	22	20	16	22
	1.3241	19	12	16	16	15	16	12	17	24	17	12	18	18	18	15	17	15	17	15	16	17	18	19	14	17	15	14	18	15	20	18	14	14	20	19	20	13	18	21	16	18	15	20	20	16	16	20	15
	1.3239	17	25	16	18	17	15	18	14	17	18	14	20	18	13	16	18	20	21	17	15	17	13	19	18	22	9	18	18	22	18	15	19	13	16	14	18	20	15	19	17	23	15	15	18	15	15	16	15
	1.3238	19	13	17	14	16	18	20	21	16	16	22	15	17	12	10	20	18	15	19	22	16	17	16	18	15	19	21	20	20	18	20	19	19	14	17	15	17	16	18	20	16	17	15	12	19	19	17	19
	1.3236	20	20	20	22	13	16	18	16	19	17	16	15	18	19	19	16	15	17	19	20	16	20	15	15	17	15	21	13	22	17	17	14	16	17	19	22	12	16	21	17	16	19	17	16	18	19	24	18
	1.3234	20	19	18	18	15	15	16	23	16	22	20	20	17	16	16	19	16	19	18	16	21	10	18	17	20	14	16	15	10	17	15	15	15	17	12	15	16	17	14	17	19	17	15	17	16	14	17	18
	1.3232	17	18	22	16	23	18	18	16	16	22	17	18	18	18	18	21	15	18	21	19	13	18	18	22	15	17	16	20	16	16	18	17	18	15	16	15	20	20	15	18	19	15	17	15	17	18	13	18
	1.323	17	17	20	21	13	19	19	17	23	16	23	17	20	17	18	15	16	16	15	17	16	17	13	13	15	19	16	16	14	16	19	15	20	17	19	20	16	17	20	19	16	19	19	18	20	18	18	18
	1.3229	22	19	14	15	19	17	15	18	15	17	15	20	21	15	16	13	21	16	17	13	17	17	17	17	19	15	15	16	13	20	16	16	15	22	14	19	15	16	11	15	19	15	18	17	12	17	19	12
	1.3227	16	18	17	17	20	16	16	19	16	18	15	17	16	13	14	20	16	20	19	16	16	16	18	19	14	17	17	19	20	16	17	22	16	16	17	15	18	17	16	18	15	18	14	15	16	15	19	16
	1.3225	18	14	19	20	15	19	20	21	17	13	19	12	17	19	16	16	14	13	15	15	20	17	17	17	15	21	17	15	21	15	21	18	15	18	20	16	17	13	17	14	17	21	20	14	20	22	18	18
	1.3223	19	19	17	18	16	13	17	16	19	17	18	21	19	18	16	15	18	15	18	12	20	16	15	15	19	14	14	17	19	18	11	17	13	16	15	26	15	17	17	13	18	20	18	20	19	15	20	15
	1.3221	16	21	21	16	19	20	20	19	18	19	18	24	20	13	14	22	16	16	20	17	17	15	16	19	17	15	11	19	15	16	17	15	17	18	14	15	18	17	16	15	20	15	13	17	19	20	19	17
	1.322	17	17	22	16	17	22	22	16	20	14	24	15	15	21	16	17	15	17	15	16	16	16	17	16	11	15	21	15	20	15	17	16	19	17	14	14	20	22	15	22	13	17	19	17	17	19	17	18
	1.3218	18	17	15	18	16	15	19	18	18	20	17	16	17	22	17	18	16	17	17	17	18	20	13	9	20	15	14	17	14	16	18	15	17	19	17	20	17	16	17	16	17	18	22	21	14	18	20	17
	1.3216	17	18	20	18	20	20	17	17	14	20	19	15	20	16	17	20	19	20	19	14	16	16	21	20	16	15	16	19	14	16	16	18	14	19	14	12	17	16	15	17	18	14	18	15	11	15	15	15
	1.3214	16	15	22	20	19	17	17	22	13	17	17	15	14	16	13	19	15	16	14	19	14	18	14	18	14	20	19	18	18	14	20	20	21	15	17	20	19	18	17	20	16	15	17	15	18	18	21	19
	1.3212	22	16	19	17	16	13	18	17	15	15	19	17	18	18	20	10	15	16	19	12	18	19	14	16	17	14	17	16	18	19	14	18	18	18	17	19	14	17	19	15	11	17	25	17	16	20	17	15
	1.3211	15	19	18	18	21	13	18	17	16	19	13	21	20	19	16	17	21	18	19	15	14	16	18	19	23	14	16	16	15	19	13	16	12	18	16	17	17	17	14	14	17	18	14	19	15	15	21	15
	1.3209	17	16	16	16	20	18	14	18	16	21	20	17	15	17	13	20	18	17	19	21	15	17	24	17	10	19	17	18	16	16	21	19	19	14	15	16	20	22	16	15	19	23	15	14	16	16	20	22
	1.3207	20	15	17	19	18	19	20	16	15	16	21	18	16	21	19	13	16	17	12	13	17	18	15	20	16	18	19	16	17	20	14	14	18	19	15	18	16	17	17	15	15	18	18	19	19	21	22	21
	1.3205	19	20	16	16	18	12	19	21	15	16	14	21	16	17	17	19	20	17	21	20	20	16	16	12	20	16	13	17	15	18	15	18	15	15	12	19	15	16	16	15	17	15	20	17	14	14	22	16
	1.3203	15	16	18	18	19	22	16	17	20	21	18	15	17	16	15	19	17	15	16	17	16	20	18	18	16	18	14	19	14	13	16	20	12	14	16	15	14	17	16	18	15	16	16	16	16	17	13	14
	1.3202	19	14	18	19	16	17	17	18	17	15	19	18	19	18	19	10	15	14	15	19	13	22	17	15	17	21	21	15	19	14	18	20	17	14	19	17	17	15	22	18	16	20	19	23	22	17	16	18
	1.32	21	17	15	15	16	17	17	13	16	18	16	19	20	25	17	16	20	16	15	14	19	17	16	14	17	14	18	19	20	20	15	16	13	18	12	18	17	16	14	11	16	17	18	21	15	15	18	16
	1.3198	15	22	16	17	17	15	19	17	15	16	19	20	18	15	16	23	20	16	17	18	14	13	18	17	15	16	14	17	16	12	15	18	18	14	18	16	15	22	14	16	15	16	15	18	19	13	15	18
	1.3196	12	16	23	17	20	18	21	19	18	18	22	13	16	20	19	13	13	12	17	18	17	16	18	14	12	18	18	15	23	12	21	18	20	12	18	17	16	18	17	19	13	19	17	15	16	22	20	20
	1.3194	19	20	18	18	19	17	15	20	18	15	15	19	18	16	22	17	13	15	12	14	18	19	12	17	17	17	15	16	18	18	15	17	15	16	16	20	16	13	16	19	16	22	18	18	19	14	20	17
	1.3193	19	17	16	17	18	20	16	17	13	20	14	18	18	16	19	20	18	16	19	20	17	12	17	18	17	17	15	19	12	12	17	16	15	14	12	18	17	22	15	17	17	16	15	14	17	14	15	16
	1.3191	18	16	22	17	19	17	22	16	17	15	20	15	16	16	16	15	14	17	17	20	18	16	19	14	16	16	20	19	20	16	16	19	18	13	17	15	21	16	13	16	16	16	17	17	15	18	14	19
	1.3189	18	15	14	17	11	15	20	15	17	15	17	17	19	22	23	18	17	15	15	11	21	19	16	14	17	13	18	10	16	19	18	13	15	17	18	17	18	17	20	14	16	15	18	21	18	21	22	15
	1.3187	14	21	15	15	14	18	18	15	11	20	15	19	17	18	19	18	20	21	23	16	15	14	17	18	20	12	15	18	16	19	12	16	13	15	12	17	17	12	17	16	21	12	13	17	16	16	17	15
	1.3185	15	16	21	16	23	18	20	19	18	17	21	16	19	17	17	17	16	16	15	19	17	16	20	17	17	21	18	20	20	16	18	20	19	15	15	13	19	17	16	19	13	17	15	14	25	21	16	17
	1.3184	18	20	18	19	15	18	18	16	19	17	19	16	17	20	18	13	16	12	16	16	16	23	14	16	17	15	20	15	15	16	20	13	21	19	17	17	18	18	20	20	15	19	20	17	15	17	17	19
	1.3182	18	16	15	15	16	13	17	16	18	18	13	20	16	15	17	16	18	15	16	18	18	14	16	15	19	12	15	16	15	17	14	15	15	15	14	20	14	15	10	14	16	13	18	19	19	17	20	19
	1.318	17	18	18	17	20	19	18	17	15	16	19	15	17	18	16	22	14	16	18	20	16	13	16	15	13	20	14	17	15	17	18	19	18	16	13	18	23	20	13	15	12	15	16	14	19	18	16	16
	1.3178	21	13	22	18	16	20	17	15	20	16	17	15	15	21	22	15	12	14	12	15	15	22	13	15	17	19	18	15	20	16	18	19	18	17	20	19	15	14	15	23	16	19	16	14	18	20	19	21
	1.3176	17	18	14	16	18	16	17	17	15	20	13	19	20	15	19	18	23	17	18	17	18	17	11	12	18	14	14	16	15	17	13	13	17	18	14	21	18	17	19	20	15	16	21	19	15	16	19	15
	1.3175	20	14	16	16	20	22	15	21	17	18	18	17	17	17	16	20	18	19	17	16	18	16	17	16	15	11	13	22	15	13	15	18	18	13	15	14	19	20	13	16	20	17	15	16	14	13	17	16
	1.3173	13	14	20	19	16	15	18	20	20	17	16	17	13	17	17	16	16	16	12	18	17	23	15	16	15	21	20	17	19	16	18	19	17	16	16	14	20	17	19	18	15	18	22	14	21	16	15	22
	1.3171	25	19	16	14	15	15	18	15	17	14	14	18	15	19	20	11	18	16	16	15	17	22	16	22	19	13	15	14	12	19	15	18	18	17	16	22	15	14	16	12	16	19	17	17	13	15	20	20
	1.3169	17	16	16	14	16	15	12	18	16	19	19	19	16	14	19	15	18	19	15	19	17	18	18	17	14	15	15	15	14	15	16	21	15	15	15	16	19	19	14	15	16	13	12	18	16	16	13	14
	1.3167	16	17	21	18	16	18	18	18	17	17	20	14	15	17	16	17	15	12	12	18	13	14	17	17	13	15	19	20	17	15	17	17	19	15	18	15	19	22	17	17	14	13	17	17	17	21	16	21
	1.3166	19	14	14	18	15	12	14	16	16	14	15	15	15	18	20	20	13	16	17	17	22	20	15	14	17	15	17	14	15	13	14	19	13	17	18	22	17	13	18	14	17	18	20	22	12	19	16	16
	1.3164	14	18	15	17	18	17	16	17	11	21	17	17	19	13	20	22	17	20	19	14	16	12	15	19	17	16	14	18	16	19	15	17	15	15	14	14	18	18	14	16	18	11	18	17	17	13	15	14
	1.3162	18	17	21	16	19	17	18	21	16	14	21	17	13	16	12	20	12	17	13	17	16	19	19	19	15	16	19	16	17	17	17	17	17	16	15	15	17	18	15	14	10	13	14	15	17	15	14	21
	1.316	23	18	16	20	15	15	19	18	22	17	15	18	19	21	21	15	16	16	17	16	18	19	15	17	16	14	21	14	17	21	17	14	19	14	16	19	16	17	20	17	14	19	17	18	17	23	20	16
	1.3159	17	20	15	14	15	15	14	19	15	15	15	18	20	18	13	17	18	16	17	15	21	16	15	13	20	15	18	13	11	16	15	14	15	15	13	20	16	14	11	14	17	18	15	17	14	14	17	15
	1.3157	15	19	16	14	24	18	18	20	15	21	18	16	17	17	16	17	15	17	20	20	15	18	18	17	11	19	19	22	18	16	18	18	15	11	14	17	23	19	16	17	14	18	17	14	16	16	20	20
	1.3155	17	14	18	20	15	20	20	14	19	15	20	10	15	18	19	16	15	15	16	12	18	18	12	13	16	20	16	12	18	14	18	14	19	15	18	17	16	16	18	17	14	18	20	16	17	20	18	16
	1.3153	19	16	16	17	19	17	12	14	17	20	16	20	19	18	17	15	20	14	14	15	20	18	18	16	18	12	15	16	17	20	12	13	12	23	16	18	12	17	16	13	17	18	20	21	15	18	17	16
	1.3151	12	15	17	16	16	17	18	18	16	18	15	13	14	15	15	19	15	17	20	22	17	16	17	16	13	17	20	18	15	15	16	13	20	17	16	16	19	19	16	14	14	14	14	18	15	15	15	14
	1.315	15	16	20	16	18	18	15	17	22	15	18	17	16	16	16	12	15	17	12	16	16	20	13	14	14	16	22	10	20	20	18	17	13	17	20	17	16	15	19	17	16	19	17	17	19	17	18	20
	1.3148	16	19	15	14	18	17	17	14	16	17	14	16	18	18	19	11	18	15	16	13	18	17	15	15	17	14	15	12	15	20	14	15	13	19	12	18	15	14	19	14	17	18	21	19	16	15	17	18
	1.3146	16	18	16	18	18	16	14	19	18	16	13	16	17	14	15	17	17	16	14	17	16	18	18	22	16	18	14	20	16	19	15	16	15	14	14	15	16	17	15	14	15	14	10	15	13	14	18	21
	1.3144	14	16	19	20	21	18	22	18	19	18	17	19	15	17	19	15	13	15	14	16	14	15	15	16	14	20	16	15	20	12	15	18	16	15	20	13	16	18	16	22	13	16	18	13	22	17	18	20
	1.3143	19	17	14	16	16	15	17	15	18	17	21	13	17	20	23	17	16	13	13	17	17	16	14	15	16	15	15	14	17	16	20	16	19	20	14	23	17	14	15	16	18	18	17	19	15	17	20	15
	1.3141	17	20	15	19	19	16	13	17	16	21	18	23	20	18	14	19	20	19	20	18	16	16	18	18	17	16	18	20	15	15	15	19	15	17	12	14	17	17	17	15	19	16	15	12	16	14	13	18
	1.3139	14	20	20	18	19	16	20	17	17	21	18	16	14	19	16	18	14	14	17	20	14	17	16	20	19	15	16	15	15	18	17	18	18	16	16	13	20	15	14	17	12	13	16	16	15	17	16	18
	1.3137	22	14	17	19	14	16	15	19	18	17	17	17	15	20	22	17	16	13	16	15	18	22	17	16	13	14	17	11	15	17	18	13	17	20	18	16	16	15	20	15	16	18	23	17	16	19	17	19
	1.3135	16	19	17	12	15	19	17	16	16	18	17	20	18	17	22	23	19	20	17	16	23	18	18	16	16	19	15	16	15	19	16	17	15	20	13	20	18	14	16	16	17	15	18	15	16	16	15	16
	1.3134	17	14	18	11	22	20	18	20	20	17	20	16	16	14	14	22	15	17	17	15	13	14	17	20	16	17	19	17	21	15	18	20	14	14	13	11	18	19	16	18	15	15	14	11	19	15	14	17
	1.3132	19	15	19	18	16	17	20	19	18	23	23	19	14	19	22	13	16	17	17	15	13	14	12	12	13	23	18	12	17	17	17	13	17	16	17	17	18	15	20	15	16	21	18	18	18	17	20	18
	1.313	18	20	18	19	17	15	15	14	15	18	18	18	18	14	15	14	19	16	15	20	17	14	17	17	17	15	14	18	12	19	14	17	13	18	17	20	16	13	17	13	17	15	14	21	12	13	18	15
	1.3128	13	19	16	17	20	19	15	16	14	22	19	18	15	17	16	18	16	20	20	18	14	12	18	18	11	18	16	17	17	16	15	16	14	19	15	15	15	20	16	18	16	18	15	15	17	15	16	19
	1.3127	15	17	20	18	12	18	24	18	17	14	25	12	16	20	17	15	16	14	16	18	16	19	15	15	12	17	20	12	16	13	18	15	20	14	20	17	20	16	18	18	14	19	16	16	17	16	18	23
	1.3125	17	16	14	12	17	16	13	12	17	16	15	16	20	18	17	16	22	16	17	16	20	20	19	16	20	15	15	15	15	18	16	14	14	18	16	18	18	18	14	13	17	18	23	20	19	14	13	15
	1.3123	15	20	16	18	15	18	18	16	20	20	17	18	17	14	15	20	20	21	16	18	14	14	19	16	19	15	16	19	14	15	17	20	14	13	15	15	17	18	13	20	18	16	12	11	21	18	12	15
	1.3121	16	16	19	21	18	19	16	21	22	14	15	19	12	19	20	14	14	14	17	17	14	16	16	16	14	16	17	15	20	16	19	17	15	19	17	13	17	17	17	17	15	12	16	14	19	20	17	20
	1.3119	20	17	19	21	16	20	18	11	18	18	13	17	18	18	21	17	16	16	17	11	16	18	17	17	19	17	16	15	14	19	17	12	16	17	12	21	14	14	21	17	13	20	13	23	15	12	16	15
	1.3118	16	16	16	15	16	15	15	16	16	23	16	20	19	16	14	15	21	18	21	14	17	16	18	17	16	16	16	20	15	18	14	16	14	15	16	15	17	17	16	11	16	17	16	12	17	18	16	14
	1.3116	13	15	17	17	16	19	20	15	17	18	20	12	13	17	18	16	15	17	13	17	13	13	21	20	16	16	19	19	19	10	16	16	18	16	18	17	20	18	12	17	12	14	17	15	20	20	16	18
	1.3114	18	13	18	20	15	17	14	17	17	15	18	16	15	19	20	17	16	13	17	18	20	22	17	13	19	19	15	15	15	18	18	15	20	16	20	19	15	17	21	15	14	16	20	19	15	15	18	17
	1.3112	14	17	18	19	17	20	13	14	12	21	15	20	19	14	13	20	22	19	20	13	16	18	15	17	15	12	16	19	16	18	10	14	13	19	13	16	16	18	17	15	16	16	15	15	15	15	15	18
	1.3111	19	12	18	14	17	17	23	21	10	17	19	17	14	17	13	19	18	17	14	16	17	14	16	15	18	17	16	16	15	14	19	21	19	15	16	17	20	20	18	19	15	14	14	16	20	19	15	17
	1.3109	18	17	19	20	14	17	18	20	20	13	15	17	15	21	19	12	18	17	15	12	14	21	16	16	18	15	15	16	20	18	18	16	15	21	21	16	15	15	20	16	14	18	19	16	18	21	17	17
	1.3107	18	19	15	15	15	16	14	16	15	20	13	17	16	14	15	18	19	21	18	15	21	16	15	14	18	16	15	17	13	18	15	17	15	17	17	21	16	13	16	17	16	16	14	17	15	14	15	14
	1.3105	19	16	14	13	14	18	22	15	18	15	22	11	21	16	17	15	16	17	19	19	16	15	17	19	13	16	16	21	18	16	18	17	18	16	14	13	19	18	15	17	16	20	15	12	17	16	17	20
	1.3104	17	16	20	18	16	17	17	20	24	14	20	17	15	19	18	15	16	17	16	14	17	20	17	17	16	18	20	14	19	15	16	15	18	15	20	16	13	17	17	18	13	14	21	17	15	14	18	21
	1.3102	22	18	14	13	18	11	13	15	16	16	12	17	19	15	16	15	18	11	16	14	16	18	17	17	21	19	11	12	15	20	13	17	16	18	14	16	21	15	15	15	18	16	17	20	12	15	19	11
	1.31	12	18	17	19	15	16	17	17	18	20	15	19	16	14	16	15	17	19	19	16	15	15	18	16	17	16	18	19	17	15	15	19	17	15	15	14	23	19	15	15	16	15	18	14	16	19	13	14
	1.3098	17	17	21	18	16	16	18	17	13	13	20	13	15	20	16	15	17	16	14	18	16	20	14	12	17	20	17	15	17	16	19	18	16	16	19	17	15	14	16	21	15	19	22	17	19	18	15	16
	1.3096	19	20	18	20	19	18	15	17	15	16	15	17	19	18	18	18	19	15	15	10	19	19	16	14	17	10	13	15	16	17	16	12	9	19	14	16	14	16	21	15	15	21	17	17	15	14	18	12
	1.3095	19	17	15	13	19	14	14	16	16	18	17	21	19	13	15	18	22	21	16	13	20	16	21	19	17	17	16	19	17	11	12	15	15	12	14	15	18	18	16	17	19	18	17	17	16	9	15	16
	1.3093	15	16	15	15	17	20	18	22	17	17	17	17	17	18	16	14	13	16	16	16	16	14	19	19	14	17	18	15	18	14	19	17	18	17	18	16	22	15	15	18	13	15	16	16	19	16	15	20
	1.3091	25	16	15	16	12	13	18	11	24	18	15	20	14	19	19	15	17	15	13	13	23	18	16	15	17	14	16	14	15	17	14	13	14	16	16	16	16	15	17	14	16	20	23	19	12	15	20	16
	1.3089	16	19	13	17	18	16	17	16	15	17	18	21	19	18	17	17	20	20	16	17	13	14	20	15	15	13	15	18	16	16	16	13	13	14	15	13	17	16	15	15	18	13	15	14	17	15	18	16
	1.3088	19	16	16	16	20	18	19	18	11	17	20	17	15	16	16	16	15	16	17	17	15	16	17	16	14	18	23	17	17	15	17	20	16	18	17	13	16	18	13	25	16	17	18	14	22	16	15	19
	1.3086	20	17	17	19	15	16	18	18	18	16	17	16	14	18	17	16	14	18	16	15	16	18	12	16	16	18	15	11	16	18	15	17	17	17	18	18	12	13	17	15	15	15	19	16	14	16	22	21
	1.3084	19	19	15	12	19	18	14	17	12	16	15	15	16	18	14	16	16	15	18	15	19	16	16	14	18	12	17	20	15	17	14	15	12	14	14	16	16	14	12	14	17	15	17	18	15	13	19	12
	1.3082	19	15	18	14	17	18	22	17	17	18	17	16	20	16	15	18	12	15	15	17	16	16	22	19	15	18	21	18	17	16	16	17	16	17	14	17	20	16	13	20	17	16	17	16	18	15	15	19
	1.3081	16	16	17	19	17	15	23	18	17	12	14	15	17	21	19	13	19	13	16	16	15	16	14	14	18	19	20	13	19	15	18	13	19	18	18	16	15	16	22	17	17	21	19	20	17	19	19	18
	1.3079	18	17	16	15	15	14	17	16	16	19	17	21	18	14	12	16	17	16	18	17	20	12	15	17	16	21	15	18	14	21	10	16	14	15	15	17	13	20	18	15	19	18	16	18	17	16	19	15
	1.3077	16	19	14	13	21	18	13	20	14	19	15	17	16	17	17	14	15	20	22	17	13	12	18	19	11	19	14	18	17	16	16	16	16	15	12	16	18	17	11	18	18	10	14	15	15	14	12	14
	1.3075	18	15	20	17	17	17	18	20	20	13	19	18	10	23	17	14	13	14	16	19	18	16	14	10	13	22	18	15	17	17	15	20	19	13	19	17	14	16	17	18	13	17	20	15	19	17	15	17
	1.3074	17	18	16	19	18	17	14	16	16	18	15	15	20	17	15	15	16	17	15	16	19	22	16	14	15	17	15	14	12	20	15	12	15	15	14	17	15	15	20	12	18	15	16	16	13	16	19	11
	1.3072	13	17	16	16	16	15	13	16	16	20	16	17	18	16	15	23	23	18	18	17	18	11	18	18	20	13	18	17	14	15	16	15	16	16	15	16	21	17	15	15	16	16	15	12	18	13	16	16
	1.307	18	13	19	18	23	19	22	22	21	17	17	17	16	18	16	17	15	15	16	17	17	17	18	18	15	20	21	13	20	15	16	18	17	14	18	15	18	19	16	19	14	19	17	14	17	19	12	18
	1.3068	21	15	12	18	13	15	17	15	16	16	13	14	15	19	18	14	15	16	14	16	19	16	11	15	16	10	15	15	13	17	13	16	16	18	17	19	16	15	21	12	16	18	18	17	16	15	19	15
	1.3066	15	19	15	13	19	14	14	12	18	21	16	18	20	13	18	17	15	20	18	19	16	13	17	17	15	17	17	19	15	18	11	16	12	11	13	13	18	19	14	12	17	15	14	16	14	15	14	17
	1.3065	17	15	20	17	18	21	18	17	16	14	21	16	14	17	15	15	16	18	17	20	15	15	14	18	15	19	17	17	18	19	17	18	18	18	17	15	19	18	15	17	16	16	16	18	18	17	16	18
	1.3063	21	15	18	17	21	13	15	14	20	16	18	18	17	20	15	15	17	15	16	16	18	21	14	16	18	15	17	14	17	16	18	21	18	18	19	17	13	14	19	15	11	19	20	17	16	18	16	15
	1.3061	19	20	19	15	14	17	15	17	16	16	18	19	15	17	14	19	20	16	16	16	20	16	15	14	18	16	18	15	12	18	15	18	15	17	13	19	18	18	16	14	16	13	15	15	14	15	17	14
	1.3059	21	12	20	15	16	18	20	15	17	12	20	16	16	14	16	18	15	15	16	20	16	17	19	16	16	16	19	17	17	16	17	23	18	15	16	11	18	15	18	23	13	17	11	15	19	15	13	21
	1.3058	20	20	20	19	15	16	18	16	18	15	17	16	19	19	21	16	17	17	13	16	15	17	17	15	17	18	19	15	21	19	14	14	18	18	19	17	18	13	21	16	13	21	23	22	15	20	16	15
	1.3056	21	16	18	15	16	18	14	16	17	18	14	18	16	12	16	16	22	15	17	16	21	14	13	15	21	13	18	16	12	18	14	13	15	19	11	16	11	15	18	16	15	19	14	17	15	16	19	15
	1.3054	14	22	19	14	20	16	15	17	16	23	16	15	15	16	19	18	16	18	16	19	9	17	16	18	14	16	17	18	13	14	18	20	10	15	13	15	18	18	12	14	15	11	17	15	19	16	17	16
	1.3052	18	15	20	17	16	19	18	19	20	13	20	15	16	18	18	15	16	15	18	17	17	17	14	18	15	15	20	12	18	15	15	17	16	14	17	14	20	16	19	19	10	20	14	17	19	14	19	20
	1.3051	18	19	17	14	16	15	15	14	16	17	15	14	16	19	18	14	17	15	17	18	20	19	14	13	17	10	17	16	12	19	13	12	14	17	15	19	15	16	15	13	16	16	17	17	13	16	16	16
	1.3049	18	21	15	19	20	18	14	16	15	23	18	17	16	17	17	21	16	20	19	17	14	16	19	14	17	16	18	16	16	13	16	17	13	13	12	16	20	19	12	12	16	13	11	15	15	16	15	16
	1.3047	24	14	20	16	13	20	20	19	23	14	19	18	16	20	20	16	17	13	19	22	17	17	19	14	16	17	17	17	17	13	19	18	21	15	20	14	18	15	13	19	17	17	20	17	19	15	13	18
	1.3045	22	14	19	20	18	15	15	15	15	13	17	15	16	20	18	13	15	18	14	14	19	15	14	13	13	16	15	13	15	18	14	13	16	18	14	17	16	17	18	20	14	19	18	18	15	17	23	15
	1.3044	20	18	15	15	17	15	14	16	13	15	15	21	18	17	14	17	12	18	18	14	16	17	20	17	17	14	15	17	17	15	13	17	13	16	16	13	17	22	13	14	21	14	13	15	14	13	15	15
	1.3042	18	17	18	19	15	16	18	20	19	15	21	16	14	17	14	14	13	17	17	17	9	12	19	16	13	17	19	14	18	13	20	17	17	18	14	16	21	17	16	19	19	16	16	13	17	20	18	15
	1.304	23	15	14	21	17	15	14	18	19	14	13	15	16	20	21	14	13	15	19	15	19	15	11	13	17	12	16	13	13	17	15	14	18	19	16	20	13	16	15	13	14	18	15	18	13	19	19	17
	1.3038	18	19	18	12	19	14	16	13	13	20	14	17	21	15	17	17	15	19	18	15	18	17	21	16	18	15	16	19	12	14	17	15	16	17	15	15	15	18	16	14	19	16	16	16	15	14	12	15
	1.3037	19	18	21	18	15	20	18	20	16	18	18	16	16	14	16	18	15	16	18	16	14	13	16	16	17	21	15	16	15	15	17	20	20	21	16	19	19	21	15	20	12	15	14	20	14	18	17	19
	1.3035	21	16	20	18	17	17	15	18	17	17	16	13	15	16	15	15	16	14	15	16	19	18	11	14	15	16	16	17	15	21	19	16	15	16	18	16	14	12	20	18	16	16	17	17	15	19	16	18
	1.3033	20	24	18	15	13	15	15	16	14	18	16	18	20	16	22	17	18	16	19	16	16	15	15	12	16	13	14	17	15	18	13	13	13	20	13	17	14	17	15	16	19	15	15	18	15	16	18	15
	1.3031	17	17	17	14	20	22	15	20	18	18	16	17	16	16	18	15	17	17	17	19	16	18	19	21	14	15	17	14	17	14	17	17	15	13	15	10	16	17	16	19	17	14	13	9	17	13	13	18
	1.303	18	15	18	21	15	18	18	18	20	13	19	19	16	21	19	16	15	13	16	17	14	17	14	15	12	18	20	16	18	14	19	13	18	17	20	17	11	12	15	20	11	21	17	17	19	20	17	21
	1.3028	16	20	13	16	17	12	19	15	17	16	16	17	15	14	15	13	16	15	15	15	22	16	15	11	17	17	12	19	12	15	16	13	16	17	11	23	17	18	16	12	16	16	16	18	14	13	17	18
	1.3026	15	18	17	16	19	16	18	19	13	17	19	13	17	16	18	20	17	16	20	15	12	14	16	19	12	15	16	18	15	15	15	15	16	15	14	15	18	19	15	17	15	15	16	17	13	16	13	17
	1.3024	18	15	22	20	17	18	20	18	18	13	19	15	13	19	22	14	15	13	15	20	16	17	12	15	14	19	20	18	15	16	19	20	20	14	21	18	17	14	17	23	12	14	16	16	18	16	17	22
	1.3023	20	15	14	18	17	16	12	13	16	17	14	16	16	21	16	13	20	14	15	15	18	22	15	16	19	15	13	17	15	20	17	15	14	18	15	15	15	14	18	13	14	18	19	21	12	18	17	14
	1.3021	15	21	17	15	18	15	18	13	14	22	19	19	17	16	17	18	17	18	16	16	12	14	16	14	18	16	18	16	14	14	15	18	14	16	16	14	19	20	14	15	17	14	14	16	18	15	15	16
	1.3019	18	12	19	19	15	22	16	20	20	17	22	17	16	17	15	14	14	14	16	19	18	16	15	18	12	18	21	15	14	13	19	16	14	16	20	13	14	17	17	16	14	13	17	13	17	20	15	16
	1.3017	18	14	16	19	14	15	12	16	18	16	18	15	15	17	20	16	17	16	12	13	21	22	16	16	18	13	17	17	12	18	14	15	17	19	16	16	15	14	18	14	13	18	17	20	15	15	17	13
	1.3016	13	20	14	16	22	16	19	14	12	18	15	16	21	13	14	17	23	18	19	13	15	14	17	18	18	15	16	15	13	14	15	15	16	15	11	15	18	18	15	15	14	14	17	12	17	16	18	16
	1.3014	13	17	16	19	13	20	20	17	16	14	20	17	14	17	16	14	14	15	18	17	13	14	17	14	16	17	21	18	16	16	20	18	17	13	14	16	18	17	12	17	13	16	17	17	17	18	18	18
	1.3012	21	15	19	16	18	13	15	16	20	14	12	14	13	17	18	12	18	16	17	17	17	17	16	12	17	18	13	14	16	20	19	14	22	15	16	18	16	17	20	16	13	20	18	22	11	20	18	18
	1.301	15	18	16	17	18	14	15	14	15	17	14	17	17	18	17	18	17	17	19	12	15	19	16	16	16	15	14	18	12	16	16	14	11	17	13	18	18	10	13	15	17	14	15	15	16	16	14	13
	1.3009	17	16	15	20	21	17	16	19	18	17	21	14	16	12	19	19	16	16	12	19	13	15	14	13	19	16	16	16	14	15	17	15	15	12	15	16	16	17	13	21	13	13	16	14	21	16	16	17
	1.3007	19	12	15	17	13	19	19	13	18	17	14	16	15	19	22	14	15	10	14	16	17	18	14	12	15	16	17	13	18	15	17	13	18	14	16	15	17	17	17	17	13	16	17	18	16	16	16	15
	1.3005	18	19	19	13	14	13	13	15	20	17	17	20	17	19	16	16	16	18	16	12	18	17	16	13	20	15	13	16	15	17	13	16	9	15	11	16	16	13	16	15	16	15	14	16	13	10	13	12
	1.3004	13	17	14	14	18	23	19	20	14	15	13	16	16	15	17	21	16	21	16	18	12	11	18	16	15	16	12	17	17	14	15	16	16	13	15	12	21	19	13	15	16	11	9	15	15	15	14	14
	1.3002	24	17	18	20	17	17	17	19	18	16	19	12	11	18	18	15	14	11	16	18	14	17	20	15	15	17	19	12	17	16	17	18	16	15	16	17	13	13	20	15	11	17	15	16	17	16	16	18
	1.3	19	19	13	16	18	12	17	16	13	15	17	19	19	15	15	17	18	15	18	13	17	16	14	14	16	15	14	11	15	19	13	15	17	17	15	18	14	17	17	15	16	15	13	16	12	12	21	17
	1.2998	18	19	16	16	18	15	18	12	12	17	20	17	19	17	15	17	13	18	16	15	13	13	22	20	12	10	13	18	13	14	15	20	12	13	14	9	16	17	11	17	17	11	15	13	12	14	14	13
	1.2997	20	15	18	17	15	19	16	20	15	20	19	12	14	16	19	13	16	11	17	21	16	14	14	14	15	19	16	8	17	11	17	15	16	15	18	13	14	16	13	16	15	16	15	16	21	18	14	19
	1.2995	17	15	13	16	12	13	18	14	17	17	15	17	18	22	17	16	19	13	18	13	19	19	13	12	15	11	14	20	17	14	15	18	16	17	15	13	17	15	14	13	16	17	17	18	12	14	16	12
	1.2993	17	17	15	14	17	12	18	16	13	18	14	22	15	15	16	18	18	18	18	17	13	16	16	16	17	15	16	17	17	13	13	17	17	12	15	14	18	16	12	16	17	13	14	16	14	17	16	14
	1.2991	17	16	18	18	23	21	18	18	15	17	17	13	16	16	14	12	14	15	15	20	14	16	13	15	17	19	17	14	18	16	21	20	17	14	15	14	18	15	13	18	15	14	14	18	12	16	11	17
	1.299	18	14	17	18	15	15	16	14	19	14	15	16	16	18	16	16	11	16	13	15	15	20	16	13	16	13	18	17	13	18	13	16	16	14	17	17	13	11	17	12	13	18	19	19	13	16	20	12
	1.2988	11	22	16	13	16	17	15	14	14	19	14	16	19	15	14	16	19	20	16	19	17	13	17	18	16	15	12	17	16	20	16	12	13	17	14	16	16	17	12	15	17	10	14	13	16	13	14	15
	1.2986	15	17	20	17	18	19	17	19	17	18	19	12	12	14	17	16	11	16	14	17	14	17	17	16	12	16	22	16	17	12	14	18	14	10	14	15	19	15	13	17	15	12	15	20	18	15	12	18
	1.2984	18	14	18	24	17	18	18	15	22	15	16	14	17	16	21	16	15	14	15	15	16	19	13	13	14	18	15	10	11	18	17	11	16	18	15	14	12	15	18	13	12	17	16	17	13	17	17	14
	1.2983	12	15	17	15	14	14	14	13	14	16	14	17	18	14	15	17	19	15	20	15	20	14	18	14	20	12	12	15	14	16	13	16	16	19	13	16	16	15	16	17	19	16	14	16	14	13	17	13
	1.2981	13	16	14	17	18	17	14	18	16	16	20	14	15	17	16	17	11	20	20	19	14	16	19	16	16	16	14	14	13	15	14	18	16	15	14	9	18	18	15	16	15	14	13	15	19	14	14	15
	1.2979	19	14	19	18	14	22	22	18	19	16	18	13	17	18	15	18	15	12	15	16	14	18	14	14	14	17	17	13	14	17	19	16	22	17	16	15	16	17	18	13	12	17	16	14	17	19	15	15
	1.2977	20	18	15	12	17	11	13	15	16	19	14	15	20	16	17	14	16	16	17	13	16	16	16	15	15	15	17	17	10	21	14	14	15	18	14	18	14	15	16	12	16	14	14	15	15	13	19	12
	1.2976	13	19	18	14	16	20	18	18	12	18	18	14	17	17	16	19	18	19	19	17	16	11	19	17	15	14	13	18	12	13	13	16	16	15	12	17	17	17	14	17	19	11	12	14	15	15	11	15
	1.2974	17	14	18	17	16	16	19	17	18	13	19	13	14	17	16	16	10	12	13	19	14	18	14	16	12	18	16	15	18	14	17	13	16	13	18	14	14	15	17	16	10	16	15	14	16	17	14	18
	1.2972	18	20	17	20	16	16	15	16	15	18	15	22	19	18	20	14	14	15	18	15	18	15	11	12	14	11	12	14	12	19	15	13	13	17	11	20	17	16	19	15	12	16	18	16	13	14	17	15
[truncated: 153 more columns]

## Sheet: Figure1f
Figure 1f	Column B: X-axis, Photon energy (eV)
Row 2: Y-axis, Carrier density (10^12 cm^-2)	Matrix data: Z values, PL intensity (arb. unit)	-4	-3.96	-3.92	-3.88	-3.84	-3.8	-3.76	-3.72	-3.68	-3.64	-3.6	-3.56	-3.52	-3.48	-3.44	-3.4	-3.36	-3.32	-3.28	-3.24	-3.2	-3.16	-3.12	-3.08	-3.04	-3	-2.96	-2.92	-2.88	-2.84	-2.8	-2.76	-2.72	-2.68	-2.64	-2.6	-2.56	-2.52	-2.48	-2.44	-2.4	-2.36	-2.32	-2.28	-2.24	-2.2	-2.16	-2.12
	1.5826	13	12	15	10	7	12	13	14	14	11	14	15	8	8	13	13	14	16	16	14	14	12	15	14	10	9	14	16	16	9	13	9	11	10	13	11	13	9	13	11	15	13	13	11	13	13	12	14
	1.5823	17	18	16	18	18	12	13	12	10	12	15	14	12	17	12	16	14	15	14	15	14	15	8	11	15	13	17	12	9	13	13	11	12	14	14	16	16	16	16	13	14	12	16	16	15	10	11	13
	1.5821	16	17	17	16	15	22	12	16	16	24	17	13	19	16	16	20	19	13	18	16	13	18	18	15	19	16	20	14	16	19	15	20	15	19	15	16	20	16	12	19	13	18	17	17	19	21	20	16
	1.5818	14	13	14	13	16	13	14	13	18	14	17	13	14	13	16	16	14	17	17	16	15	12	14	17	14	18	12	17	17	11	17	12	17	14	12	12	14	15	12	16	16	17	17	12	11	13	14	15
	1.5815	14	16	15	19	16	20	18	18	16	16	16	17	16	15	14	17	15	14	16	17	14	14	11	12	14	19	9	17	9	18	14	16	15	13	16	18	10	16	13	16	16	15	16	15	16	12	15	13
	1.5813	15	20	14	16	22	16	17	18	17	19	19	16	19	19	18	15	19	21	12	12	18	20	17	16	22	14	21	16	16	21	14	17	18	20	18	18	17	20	17	17	15	17	18	17	16	19	20	14
	1.581	14	18	13	15	15	18	15	17	17	14	17	16	16	18	13	14	12	19	18	18	22	13	19	18	12	13	16	13	15	11	20	10	18	11	11	13	15	17	16	16	15	14	15	13	15	17	17	20
	1.5807	17	16	18	16	16	12	19	16	17	13	16	18	16	17	18	17	16	15	17	18	16	16	17	17	19	17	15	17	16	18	15	12	14	9	16	18	15	15	21	15	18	12	14	14	14	14	11	13
	1.5805	19	20	20	20	24	16	18	15	20	21	13	14	20	22	18	22	22	16	19	16	15	21	13	15	19	17	23	15	15	21	16	19	19	22	20	19	17	20	17	22	16	16	19	18	18	19	17	14
	1.5802	15	12	14	17	12	18	14	20	13	16	18	16	19	17	15	16	16	15	16	20	17	17	20	18	12	14	18	14	16	15	21	17	20	18	14	11	19	16	14	20	14	16	15	16	16	18	19	16
	1.58	17	15	17	16	16	13	17	14	15	13	14	16	14	14	15	14	18	21	18	19	19	13	14	16	17	19	11	19	15	15	18	14	18	15	15	14	15	16	20	14	16	15	15	20	15	16	14	18
	1.5797	22	23	20	18	23	21	20	17	17	19	17	16	20	22	22	18	18	16	16	17	16	21	18	17	21	22	20	15	18	21	19	19	14	24	21	18	18	21	17	20	16	18	20	20	18	22	15	18
	1.5794	17	19	16	15	15	20	16	14	17	16	23	14	18	16	15	13	20	16	18	13	18	20	21	16	14	17	18	18	15	15	15	22	20	18	18	16	23	16	20	18	16	21	17	15	16	19	20	22
	1.5792	17	17	18	11	15	15	14	20	18	16	14	17	19	15	14	13	13	17	18	19	23	16	16	16	15	14	14	15	17	13	23	17	15	16	16	17	18	15	13	13	15	13	20	12	18	18	15	16
	1.5789	18	22	19	22	20	16	21	18	15	13	19	17	17	21	17	23	21	17	18	18	17	20	17	17	22	18	21	18	15	19	15	14	15	16	20	16	18	17	20	18	19	16	19	20	18	17	18	15
	1.5787	19	15	17	18	20	19	16	12	15	22	20	16	20	20	15	14	20	14	17	15	16	21	20	13	17	15	22	11	17	16	20	19	23	23	16	19	19	14	11	19	15	17	17	20	18	19	20	17
	1.5784	19	15	14	15	17	17	20	18	18	16	18	19	14	13	15	13	16	15	16	22	20	16	20	20	15	19	16	20	21	12	20	12	18	16	14	14	18	17	20	23	13	16	17	15	15	15	14	17
	1.5781	17	20	20	19	19	17	24	19	18	16	18	21	17	20	19	20	20	18	22	20	17	16	17	20	17	20	19	22	18	18	15	17	15	18	23	18	18	21	17	15	22	15	18	24	21	17	20	14
	1.5779	19	19	17	16	20	18	15	18	17	22	20	16	19	18	20	21	22	15	13	13	18	14	18	17	22	17	20	14	18	18	15	21	17	21	22	16	17	19	16	22	17	20	22	19	20	21	15	17
	1.5776	18	13	12	17	15	16	14	16	22	14	19	17	15	14	17	14	15	23	23	16	21	18	14	19	15	16	15	19	21	16	19	16	17	18	16	15	18	13	17	17	17	18	15	14	16	16	15	18
	1.5774	20	18	22	20	17	19	22	19	18	15	14	21	19	16	18	19	16	17	20	21	19	20	18	17	14	21	16	21	19	18	21	16	15	21	17	22	15	19	20	18	17	18	18	18	19	18	15	17
	1.5771	17	19	16	19	17	18	19	21	16	20	17	17	19	19	23	22	22	17	14	16	14	22	18	15	18	20	20	16	14	21	12	20	16	18	18	17	19	19	18	20	17	17	21	17	18	17	19	14
	1.5768	14	18	13	15	18	23	16	22	16	20	18	15	19	16	16	15	16	21	18	20	22	16	23	17	17	16	13	17	16	18	19	16	18	17	17	15	22	14	16	19	15	16	15	15	14	19	20	17
	1.5766	19	20	20	18	17	17	22	26	18	18	18	18	16	18	18	15	18	20	18	22	19	16	15	19	22	16	17	18	19	15	20	16	15	14	16	16	14	15	23	18	18	20	20	17	18	17	18	15
	1.5763	17	22	19	16	24	15	20	18	14	17	17	16	16	18	18	17	19	14	17	16	16	18	15	18	18	18	21	15	18	16	17	18	15	23	19	21	14	21	19	16	18	19	21	23	19	18	20	19
	1.5761	18	17	15	16	13	20	13	18	15	21	23	24	19	14	20	16	19	20	15	22	19	17	23	18	19	16	17	14	17	17	20	16	15	20	15	15	21	18	16	19	17	23	14	15	13	21	16	17
	1.5758	15	19	18	17	16	18	17	21	19	16	20	25	16	24	21	18	17	20	19	23	20	18	16	21	20	17	20	20	21	17	20	18	15	17	19	14	21	15	18	17	19	17	19	14	20	17	20	21
	1.5755	20	21	19	22	23	22	22	18	16	16	17	17	19	20	19	18	16	17	16	18	17	21	17	17	23	23	20	13	17	22	17	18	13	20	18	18	15	13	16	17	18	17	23	21	20	23	17	15
	1.5753	15	14	15	17	18	23	15	16	15	18	16	15	20	15	16	18	19	19	15	18	16	21	20	15	17	16	18	19	15	17	15	18	21	18	15	12	17	14	18	18	17	14	17	17	17	16	19	16
	1.575	16	18	18	17	23	19	18	20	21	21	16	19	17	14	20	16	17	19	22	18	21	17	18	20	16	18	15	19	17	15	21	18	17	16	17	18	16	19	19	14	18	18	18	20	16	15	19	23
	1.5748	20	19	18	19	24	16	21	20	20	17	16	22	13	20	18	21	22	17	19	18	16	14	16	17	20	18	19	18	19	20	15	19	17	18	18	18	15	21	18	20	19	18	23	18	16	16	15	14
	1.5745	15	17	15	14	16	15	16	20	16	20	20	15	18	20	20	17	20	16	17	18	19	19	23	19	16	14	23	14	14	17	14	19	19	19	18	17	21	17	14	20	19	16	18	19	20	17	18	18
	1.5742	17	16	18	16	18	18	20	23	19	18	20	20	17	18	20	17	15	21	19	19	21	17	21	20	14	18	22	16	18	17	22	24	18	16	16	15	18	16	19	20	14	20	16	15	15	17	15	21
	1.574	18	17	22	17	19	19	16	18	17	16	16	21	17	21	14	19	17	17	18	17	20	17	15	12	16	20	22	15	20	16	16	18	13	16	21	18	15	22	18	14	20	13	19	19	16	18	17	18
	1.5737	17	17	18	17	18	19	21	19	15	18	15	15	20	22	20	22	24	16	14	13	15	19	21	16	20	15	18	16	17	20	16	18	15	21	18	18	17	17	15	16	15	18	18	17	19	21	19	15
	1.5735	15	16	14	18	16	23	18	21	17	22	23	16	19	15	18	18	17	20	20	22	19	18	19	18	15	19	17	16	16	15	18	17	20	21	15	15	18	15	18	21	16	20	20	10	15	19	17	18
	1.5732	22	15	19	22	20	10	19	22	17	16	17	20	15	14	17	17	20	20	16	21	15	17	17	21	17	20	18	22	17	17	19	20	16	17	17	21	15	17	21	15	21	17	20	16	19	18	16	19
	1.5729	17	22	17	18	17	17	22	13	15	15	15	14	18	19	16	19	18	17	15	17	15	18	16	14	16	20	24	17	14	22	15	19	17	19	18	17	16	19	17	14	18	18	22	18	18	14	17	16
	1.5727	14	14	16	15	17	20	16	14	20	25	23	15	22	16	19	14	19	19	19	19	21	17	20	18	16	16	20	18	16	17	16	17	24	20	16	17	21	18	16	20	17	20	16	21	17	19	19	18
	1.5724	20	16	15	16	16	18	20	20	19	16	16	19	13	16	18	14	17	16	20	20	21	18	18	15	16	16	16	20	20	15	18	15	17	13	16	16	17	16	21	18	20	16	17	15	16	20	15	19
	1.5722	20	18	19	20	21	17	19	13	12	15	15	16	15	19	20	22	17	14	18	15	19	19	18	20	22	22	17	16	17	17	11	19	19	19	20	22	16	21	18	18	21	12	21	21	20	17	18	15
	1.5719	16	18	16	14	18	17	19	16	17	20	17	18	20	19	17	16	19	20	15	19	14	21	20	16	16	16	19	17	15	17	20	21	18	16	16	17	20	15	19	19	15	18	16	13	15	22	19	17
	1.5717	16	17	16	15	20	18	18	20	20	17	18	18	15	16	16	15	17	22	23	20	25	15	16	19	17	20	18	20	23	15	21	13	21	16	15	17	19	15	18	16	16	16	18	15	17	20	13	19
	1.5714	20	20	18	22	21	13	18	17	16	15	14	18	15	18	19	21	18	16	16	16	18	18	14	16	20	17	14	15	17	18	14	20	15	16	18	17	11	19	20	15	21	18	15	20	17	15	22	16
	1.5711	15	23	18	20	18	17	15	16	15	17	24	18	19	21	15	18	19	18	15	17	16	19	22	16	18	18	22	18	18	18	13	20	19	22	18	18	23	15	18	19	21	20	20	18	17	16	17	18
	1.5709	18	16	15	17	18	17	16	17	20	15	19	18	19	18	15	15	15	19	19	20	22	18	24	20	13	19	16	18	23	15	20	17	20	17	16	16	18	20	18	18	15	18	14	13	15	13	16	19
	1.5706	15	20	18	19	17	17	20	16	17	16	17	20	16	16	23	19	14	16	16	15	18	19	19	17	18	22	16	20	17	17	17	14	16	14	20	19	16	19	18	16	21	15	20	17	18	14	14	18
	1.5704	20	19	18	17	19	19	13	15	19	23	16	15	23	22	19	19	18	16	17	17	14	21	16	16	19	17	19	17	20	17	20	20	18	20	19	16	20	16	15	20	18	17	19	20	19	20	23	17
	1.5701	17	13	16	19	16	20	16	20	22	22	18	13	18	12	17	14	19	19	17	20	19	16	18	15	17	15	14	14	18	15	22	20	20	17	17	17	16	15	17	16	16	21	11	15	16	14	19	17
	1.5698	16	19	18	20	17	17	22	20	19	15	16	19	13	14	15	18	18	14	18	14	20	20	13	19	18	18	20	18	21	16	15	17	14	16	16	20	13	20	16	20	21	15	18	18	17	18	20	18
	1.5696	17	17	18	22	17	14	18	16	16	18	19	15	20	25	17	20	19	17	14	17	15	20	17	15	18	17	16	15	16	21	15	18	16	19	21	18	16	20	17	17	17	17	20	17	16	14	18	13
	1.5693	17	15	16	15	15	25	14	15	20	17	18	17	17	17	16	16	16	20	19	21	19	16	25	17	18	16	17	18	17	14	18	19	22	13	13	19	22	16	13	22	16	20	13	16	16	15	19	16
	1.5691	19	15	17	18	19	16	15	21	21	15	14	20	16	13	15	14	17	19	16	17	21	17	17	16	16	18	16	19	19	17	18	16	15	18	18	15	15	16	19	15	16	12	14	20	17	15	15	17
	1.5688	21	20	20	17	19	20	22	15	17	17	16	16	19	22	20	18	20	15	16	15	15	18	17	18	18	20	21	17	16	18	17	18	17	24	19	19	16	17	19	15	19	18	19	18	22	14	16	15
	1.5686	14	13	14	14	17	22	15	18	16	19	21	19	24	16	20	13	20	19	19	18	17	21	15	18	16	16	17	13	17	17	19	20	20	21	17	12	18	15	15	17	13	24	15	19	16	19	20	22
	1.5683	16	18	18	14	17	16	20	23	17	19	17	18	17	17	18	21	18	21	23	20	20	15	16	18	16	15	17	20	17	16	21	16	17	17	17	16	16	17	18	12	16	16	18	17	19	13	17	19
	1.568	20	26	23	19	19	17	21	19	16	15	18	19	18	21	18	22	23	19	14	16	14	20	16	15	24	18	19	17	16	21	15	19	13	18	18	20	17	18	19	18	16	14	21	20	22	15	15	16
	1.5678	19	16	19	15	19	21	18	16	17	17	17	14	18	20	17	15	19	17	17	16	17	15	21	14	20	10	16	18	15	17	17	19	19	20	15	19	19	15	17	18	17	18	16	18	16	18	19	16
	1.5675	15	14	14	16	15	16	18	22	22	12	20	15	17	15	17	18	14	18	24	18	21	17	21	20	16	18	16	19	20	13	21	14	19	14	14	21	15	15	20	19	15	13	15	14	14	15	13	18
	1.5673	20	16	19	22	23	18	19	17	17	19	12	19	16	19	18	18	17	15	19	13	15	18	15	16	17	20	17	15	13	18	14	18	13	19	18	19	16	17	19	16	19	18	18	19	17	15	18	11
	1.567	17	18	15	14	15	18	18	16	14	20	20	18	20	19	16	21	18	15	14	19	16	19	18	19	19	16	20	13	17	16	23	18	20	21	18	19	17	18	16	19	16	18	17	19	20	17	17	17
	1.5668	15	14	17	13	14	20	19	20	19	16	18	22	18	14	17	15	14	20	19	17	20	19	21	19	12	19	16	16	18	14	20	15	20	17	12	13	19	13	14	16	15	20	15	19	14	16	15	17
	1.5665	20	18	22	18	16	20	21	16	16	16	14	23	15	20	18	19	14	16	17	19	17	18	16	18	18	14	15	19	18	16	19	14	16	16	20	16	15	19	18	20	16	13	17	15	17	15	16	17
	1.5662	16	20	18	17	20	17	15	13	16	18	20	19	20	16	19	19	23	17	16	15	15	20	14	13	21	17	24	13	15	23	14	18	17	21	17	20	17	18	14	16	10	19	19	18	22	18	19	18
	1.566	14	14	16	17	13	19	15	19	18	19	22	15	20	16	16	14	16	17	17	19	19	18	21	17	11	13	15	14	20	15	21	14	22	12	15	16	18	18	17	20	16	15	15	16	20	20	19	22
	1.5657	18	16	18	20	19	16	20	20	18	13	16	21	17	17	20	17	17	20	15	19	16	17	19	17	17	15	17	21	19	18	16	14	12	13	17	16	15	18	18	19	17	11	17	16	15	13	17	15
	1.5655	19	21	20	23	22	15	17	15	16	15	17	13	18	19	19	18	15	15	18	15	19	23	16	15	14	20	19	14	17	19	14	18	19	23	20	20	15	20	20	15	18	16	18	20	17	14	18	17
	1.5652	17	16	14	14	14	20	14	17	18	18	20	17	21	15	17	15	18	17	17	14	15	20	20	16	16	17	20	17	16	17	19	16	18	17	16	14	18	13	13	16	13	20	10	17	16	16	23	19
	1.565	19	17	14	16	18	16	17	21	21	13	16	19	15	17	18	13	16	20	18	15	19	16	14	18	16	19	16	19	19	17	21	16	16	15	15	12	14	16	19	16	16	15	19	19	14	16	15	20
	1.5647	18	19	23	22	19	17	20	16	16	19	17	18	20	19	19	20	19	16	11	17	16	16	18	14	16	20	19	14	15	20	15	20	15	19	19	20	16	19	23	18	20	18	17	14	21	17	15	15
	1.5645	19	16	14	16	16	21	14	15	15	20	19	15	18	16	19	15	21	20	16	16	15	18	16	15	17	17	20	19	16	12	14	21	17	16	15	17	20	14	16	14	15	16	17	18	15	24	17	18
	1.5642	18	18	15	18	19	20	17	20	18	16	16	20	16	18	16	17	17	19	18	18	20	17	17	16	17	17	15	20	22	17	18	15	18	18	17	17	15	19	17	16	16	15	13	14	15	15	16	17
	1.5639	18	17	18	20	18	15	18	17	19	14	14	22	16	22	22	19	15	15	18	15	18	14	18	18	19	20	16	20	17	17	12	15	14	19	16	17	13	21	19	19	19	9	19	15	20	15	16	17
	1.5637	16	18	16	17	17	18	15	17	13	18	16	14	21	19	19	17	19	16	20	15	15	19	17	14	16	15	19	13	16	15	15	19	20	23	19	18	19	13	16	17	16	15	22	19	22	19	20	14
	1.5634	18	15	14	17	11	19	19	19	19	19	19	19	16	17	17	17	18	20	15	17	19	15	20	23	16	18	17	17	20	15	21	18	16	16	13	14	18	17	18	19	15	18	13	15	14	18	14	22
	1.5632	22	20	17	19	19	15	20	20	21	20	16	17	17	23	18	17	15	15	21	18	18	20	20	15	16	21	16	23	15	18	14	17	15	17	20	15	16	18	19	14	22	16	19	15	17	14	16	13
	1.5629	18	17	17	15	16	18	15	19	15	20	17	18	22	18	19	20	21	20	15	16	12	17	18	13	18	17	19	15	18	20	17	22	14	20	18	22	22	16	18	18	17	20	19	17	17	18	15	13
	1.5627	14	17	16	19	16	21	15	18	17	15	18	11	16	16	17	17	17	20	20	19	21	16	20	18	17	15	20	16	20	20	19	16	19	15	15	16	19	14	16	18	16	14	17	14	16	17	18	18
	1.5624	17	18	22	23	22	16	21	20	21	18	15	20	17	18	15	22	16	18	20	20	18	17	16	19	17	19	15	19	19	17	17	18	14	18	16	19	16	18	18	16	19	15	19	15	15	17	16	16
	1.5622	19	18	15	19	22	15	20	15	19	20	20	13	21	17	21	20	21	17	16	14	17	17	16	15	19	20	18	14	15	18	15	18	18	20	21	19	18	16	14	16	15	18	18	20	17	14	17	16
	1.5619	17	16	16	14	14	19	18	18	14	17	18	20	21	15	16	15	18	17	17	18	19	18	23	20	18	17	17	12	17	17	17	20	22	17	18	16	19	13	19	18	16	19	11	20	18	19	22	19
	1.5616	18	15	15	18	18	18	20	24	25	15	19	22	14	18	20	19	15	21	17	24	21	14	17	20	17	20	17	20	23	18	21	17	17	14	17	18	12	16	20	17	22	17	16	16	13	17	16	15
	1.5614	17	20	21	19	19	20	20	12	17	19	16	17	16	21	21	17	21	17	17	18	18	20	17	17	12	20	16	18	16	20	15	19	16	20	21	18	18	21	15	16	18	18	20	22	22	18	18	15
	1.5611	18	15	16	16	14	27	20	16	18	23	20	18	25	12	17	16	18	15	15	17	16	18	22	17	19	20	20	19	17	20	20	26	22	20	18	16	22	16	18	21	15	20	16	19	20	22	19	21
	1.5609	16	17	19	20	20	21	17	19	19	25	21	16	18	17	17	17	13	23	22	18	24	16	16	20	18	17	16	22	20	19	23	19	22	20	20	16	17	17	20	18	18	16	24	18	16	17	18	22
	1.5606	24	22	22	26	20	23	24	19	19	19	16	22	20	22	22	23	20	16	15	17	16	21	21	19	20	24	18	17	22	27	22	19	18	25	26	21	19	24	24	17	22	15	26	23	25	21	19	22
	1.5604	19	23	18	22	24	23	18	23	22	23	24	17	24	19	23	19	23	18	20	20	20	20	23	22	22	21	21	22	19	24	22	24	24	25	23	19	21	16	23	22	20	20	24	22	23	23	21	22
	1.5601	19	18	22	23	20	19	24	25	26	17	17	21	18	19	15	22	21	21	24	19	24	23	22	25	16	16	25	23	23	23	27	22	25	22	18	19	19	25	22	23	20	19	21	24	20	22	24	23
	1.5599	20	22	22	26	23	22	21	21	22	23	16	23	22	22	20	24	22	20	22	22	20	18	20	19	18	27	19	27	18	25	21	22	20	20	22	23	18	24	24	22	26	22	24	21	22	17	24	16
	1.5596	19	23	23	17	20	20	18	20	23	19	23	19	26	23	25	24	24	20	22	21	22	20	22	20	21	24	24	20	18	21	21	24	22	24	23	22	23	26	19	20	21	24	26	22	29	23	21	26
	1.5594	22	16	19	19	20	24	20	24	24	23	24	22	21	16	20	21	21	23	23	20	23	15	26	23	20	18	20	22	25	19	22	20	20	18	17	19	23	19	20	25	17	22	23	22	20	25	19	28
	1.5591	20	19	27	25	19	23	22	19	24	19	18	20	21	16	22	20	18	22	26	18	20	20	17	19	21	22	23	25	24	20	21	22	19	25	26	22	21	22	21	14	23	19	22	21	18	19	21	18
	1.5588	26	21	20	21	24	18	25	18	22	23	22	22	21	22	25	25	23	20	19	20	20	22	20	18	22	25	25	18	22	20	23	24	18	26	27	27	18	22	23	20	17	24	25	23	24	24	23	24
	1.5586	19	20	20	20	23	23	20	22	20	21	23	19	22	20	19	20	17	23	23	24	26	22	23	23	22	17	20	23	22	19	22	20	21	20	20	22	23	18	18	22	21	25	23	20	17	23	25	20
	1.5583	21	17	19	24	19	17	19	24	21	16	19	26	17	20	19	18	21	25	22	23	22	19	20	23	17	20	18	22	23	20	23	15	18	22	19	21	17	19	19	23	24	20	21	21	21	18	16	22
	1.5581	20	22	26	26	24	18	24	19	18	20	20	24	22	23	23	25	20	19	21	21	21	21	21	18	21	22	21	21	18	22	18	21	22	22	23	26	20	25	19	19	26	18	24	23	25	17	20	22
	1.5578	18	15	21	20	20	25	20	22	19	21	22	18	22	16	20	22	25	17	22	21	25	21	21	21	20	22	21	19	17	18	24	24	24	22	17	18	24	20	25	21	22	26	18	21	24	21	24	29
	1.5576	21	21	18	21	18	22	20	28	21	19	20	23	17	19	22	19	16	22	24	26	26	16	17	23	20	22	20	24	23	21	23	20	22	24	17	20	22	20	23	18	23	20	22	17	19	23	17	22
	1.5573	21	22	25	22	25	17	27	20	18	23	22	20	17	21	23	22	22	21	24	18	19	22	19	18	23	23	22	21	21	26	20	20	17	26	24	22	19	24	21	17	22	16	24	23	26	21	23	20
	1.5571	21	19	22	25	19	23	17	20	20	19	23	18	24	16	22	21	24	20	20	23	20	21	25	22	21	20	22	20	21	20	25	21	25	22	24	19	21	18	22	26	17	27	18	22	16	23	21	20
	1.5568	19	22	21	18	19	24	19	24	23	18	23	19	17	19	23	24	16	20	22	24	21	23	21	23	21	19	22	25	21	20	18	18	23	18	22	23	19	18	17	18	19	17	25	19	20	16	21	22
	1.5566	23	22	27	22	20	15	23	20	25	19	21	23	19	24	25	23	20	20	22	16	17	21	18	22	19	24	20	21	23	23	16	20	21	20	25	22	22	23	27	22	23	21	24	25	20	19	23	17
	1.5563	19	24	14	17	28	21	21	15	19	23	22	16	23	24	26	22	25	16	22	23	24	21	25	17	19	18	23	19	19	25	19	23	23	20	22	25	20	22	21	20	23	19	21	23	23	23	22	18
	1.5561	19	15	17	19	18	22	23	25	24	26	21	17	23	18	17	20	17	24	25	20	24	18	24	21	18	20	19	20	24	18	23	21	25	20	18	16	28	19	20	23	20	21	19	22	17	22	22	23
	1.5558	23	18	24	23	23	17	24	21	22	24	18	24	20	21	19	24	21	16	23	23	19	18	17	19	19	24	19	20	19	22	20	19	16	20	21	20	20	22	24	20	22	16	25	22	17	19	20	19
	1.5556	20	23	23	18	24	17	20	20	17	26	20	19	24	20	24	22	24	18	18	15	18	22	19	20	23	21	24	18	20	25	21	22	21	20	23	23	18	20	17	20	19	20	26	24	22	21	24	21
	1.5553	22	18	17	18	20	24	20	23	20	21	22	19	18	16	18	22	20	19	18	23	27	18	20	23	19	18	18	22	23	21	22	20	24	19	18	19	24	17	19	22	16	24	21	19	15	23	20	25
	1.555	19	18	24	25	17	16	20	25	22	17	18	28	16	18	23	22	18	23	20	20	20	21	17	22	20	21	18	23	22	20	20	21	18	20	19	21	19	25	19	23	23	18	20	22	20	18	20	20
	1.5548	22	21	24	24	27	17	18	22	21	19	16	22	27	22	22	24	21	18	20	17	22	24	20	17	21	20	22	18	17	19	20	23	23	21	21	21	13	19	22	21	22	20	24	24	23	17	18	16
	1.5545	14	21	18	21	19	25	17	24	16	21	22	18	20	20	20	16	18	18	22	20	23	27	22	19	21	23	17	22	18	20	18	23	21	21	22	20	24	20	16	26	18	20	21	20	18	21	22	21
	1.5543	22	20	20	23	20	21	21	21	25	21	19	22	19	19	16	20	19	22	23	22	22	18	19	18	19	23	16	22	24	15	19	23	20	19	20	14	18	20	21	23	22	19	21	20	22	20	21	17
	1.554	25	24	24	24	23	19	25	18	19	19	21	17	18	24	21	24	23	16	20	18	17	22	20	19	22	23	17	17	22	20	23	18	23	25	22	23	20	24	21	18	20	20	23	22	18	19	20	17
	1.5538	17	13	21	16	19	22	17	21	21	24	22	17	23	18	21	20	22	19	19	20	20	21	23	16	24	21	20	20	18	19	17	27	21	19	17	16	25	18	18	22	16	22	16	22	19	24	22	20
	1.5535	18	19	22	18	19	21	19	25	20	18	22	24	21	18	18	16	22	23	19	20	22	21	19	22	18	24	18	22	24	19	22	18	24	17	18	18	21	22	17	21	22	15	22	22	19	20	14	22
	1.5533	22	18	24	21	22	19	22	20	24	15	23	23	18	22	27	22	18	20	21	17	18	18	22	18	23	22	18	23	17	23	16	16	20	20	24	20	21	24	22	20	23	17	24	25	20	21	20	17
	1.553	18	19	19	18	18	15	20	19	21	23	20	16	24	22	27	17	23	19	20	20	21	24	20	17	20	21	20	20	20	19	20	24	23	24	18	17	20	21	21	18	19	23	20	18	23	22	24	17
	1.5528	19	17	22	19	18	24	22	26	23	20	23	19	18	18	16	19	17	22	21	20	23	21	22	21	18	21	18	20	24	18	22	19	23	18	16	17	22	18	22	24	21	21	18	20	18	19	23	22
	1.5525	21	24	22	25	22	17	20	20	24	17	16	21	22	23	21	19	19	15	23	21	19	21	16	15	19	20	22	23	20	22	21	20	20	22	23	18	18	20	24	22	26	17	20	19	18	14	22	24
	1.5523	20	24	23	17	19	22	24	21	20	22	19	18	23	17	23	24	21	17	22	21	18	25	18	18	22	21	24	20	18	23	19	24	20	25	22	21	21	18	16	23	15	22	25	20	23	22	23	22
	1.552	21	15	19	20	20	25	21	22	22	23	22	18	23	16	19	16	20	28	17	18	21	17	25	23	20	16	20	21	21	18	24	19	22	20	21	17	19	18	14	20	21	22	13	16	13	19	21	24
	1.5518	25	20	24	23	19	18	23	22	22	22	16	24	19	20	22	22	19	19	19	23	20	19	16	24	22	22	20	24	21	21	22	17	22	23	21	20	20	20	23	16	21	21	20	18	21	18	17	21
	1.5515	19	19	19	21	24	18	22	20	22	17	21	20	22	23	21	23	25	25	18	14	17	23	16	22	24	23	22	18	16	25	19	22	17	26	21	19	14	17	23	19	22	23	24	19	24	20	21	18
	1.5513	19	17	20	19	23	22	20	20	15	19	24	19	20	20	18	19	20	19	18	20	25	22	21	21	17	17	20	18	21	20	24	20	25	22	18	18	24	17	17	20	21	21	16	16	17	21	25	25
	1.551	20	20	20	24	20	17	21	24	23	16	17	23	22	16	17	21	16	20	21	17	21	18	22	23	18	16	19	19	23	17	20	14	18	18	19	19	19	18	18	20	20	18	16	21	17	16	21	23
	1.5508	20	21	20	20	24	22	25	21	20	17	20	20	22	25	20	24	24	20	21	23	18	22	16	18	21	23	22	18	18	23	19	20	21	22	22	25	20	22	23	19	21	20	20	24	21	18	20	16
	1.5505	17	21	17	19	16	20	20	19	20	23	23	19	22	17	18	19	21	17	22	18	19	24	23	19	23	20	22	21	19	20	17	23	21	21	18	21	22	17	16	21	16	22	15	22	17	28	20	22
	1.5503	24	19	16	21	19	20	18	23	23	18	19	23	18	20	16	14	17	20	23	23	21	21	20	25	16	24	18	23	22	21	23	18	16	19	22	16	23	17	20	19	20	21	16	19	18	16	24	21
	1.55	21	20	23	23	23	21	21	19	20	25	15	22	23	21	17	20	19	19	17	21	18	20	19	23	20	20	22	19	20	23	19	17	18	24	20	25	18	20	25	17	20	17	20	19	25	20	19	17
	1.5498	20	19	17	16	20	18	24	18	19	22	22	20	20	21	19	20	25	20	16	19	18	24	20	18	22	18	20	19	25	22	16	21	20	17	20	22	20	15	19	20	18	23	18	23	18	22	21	16
	1.5495	18	19	19	18	24	22	17	22	23	19	16	20	17	19	22	21	12	20	21	24	23	21	20	20	19	18	18	17	23	19	25	16	25	24	20	20	20	18	17	20	17	15	18	18	16	22	22	24
	1.5493	23	20	23	21	22	19	20	22	20	20	19	21	19	17	23	21	18	21	20	18	19	19	18	21	21	19	18	24	19	24	18	15	17	18	18	24	20	20	20	18	24	20	24	18	20	22	20	17
	1.549	18	23	19	17	25	17	16	21	16	22	18	16	18	22	20	19	23	17	17	20	18	21	20	16	23	18	18	16	18	17	19	20	23	24	23	22	20	20	20	19	18	19	24	22	23	20	22	21
	1.5488	20	20	16	20	16	22	21	24	17	20	20	17	20	15	17	19	15	22	16	17	21	17	24	23	20	19	19	19	24	19	17	19	19	16	18	20	21	20	17	22	21	23	20	19	18	19	20	20
	1.5485	20	17	20	24	16	22	22	20	24	19	18	20	18	18	15	19	17	19	24	22	18	17	17	18	18	20	22	16	20	20	18	19	22	18	23	17	16	20	21	17	20	20	17	18	21	14	15	16
	1.5483	23	24	21	21	19	19	19	16	16	20	20	16	22	17	23	19	24	13	19	15	17	22	24	20	22	23	23	16	18	20	18	23	18	20	23	19	18	19	23	18	17	22	20	22	25	22	20	18
	1.548	17	21	19	19	21	24	19	20	18	19	20	16	18	18	18	17	17	23	17	18	16	17	18	20	20	20	18	18	21	16	20	20	21	19	18	15	22	17	19	20	20	19	20	20	15	20	20	23
	1.5478	24	18	19	21	19	17	21	20	22	18	14	21	15	17	16	19	20	20	21	19	18	18	21	23	17	21	18	19	19	20	22	15	18	20	19	18	22	17	17	15	19	17	18	23	17	18	18	18
	1.5475	22	22	22	21	23	18	21	18	19	19	20	18	19	23	24	18	19	18	17	18	14	18	15	18	22	16	20	17	17	22	14	20	16	17	20	22	18	18	23	21	21	18	20	20	20	20	19	20
	1.5473	18	18	17	21	20	20	20	20	15	20	23	16	23	15	16	18	23	22	23	19	18	24	17	16	18	17	23	17	17	18	22	24	21	18	17	19	21	19	17	22	17	21	18	18	17	23	25	25
	1.547	20	16	16	22	17	17	22	25	24	15	18	20	21	18	17	18	15	24	23	21	21	16	21	21	20	19	18	20	20	17	18	21	17	16	18	21	17	18	21	18	18	17	20	19	17	15	18	20
	1.5468	21	21	23	18	22	17	20	20	18	21	21	19	17	21	17	20	21	18	22	17	17	18	20	13	22	28	24	16	16	19	17	21	19	23	17	21	19	21	24	15	23	19	24	19	20	22	21	16
	1.5465	17	17	16	20	22	18	18	19	16	22	21	19	20	18	19	20	23	17	19	20	19	23	22	18	21	18	20	16	22	20	19	21	24	22	17	18	18	17	20	21	14	20	20	20	18	20	22	22
	1.5463	16	18	18	18	18	21	15	17	21	18	22	20	16	18	14	17	19	22	18	20	22	17	21	26	15	22	22	24	21	22	21	17	21	18	19	18	20	18	17	18	19	14	19	19	15	17	20	21
	1.546	24	18	20	25	21	18	23	18	19	20	15	22	18	18	24	24	20	19	20	18	19	21	20	18	17	25	19	20	16	22	20	19	16	21	18	24	16	17	19	15	18	16	19	20	22	20	20	19
	1.5458	20	23	22	19	24	18	16	19	17	18	18	17	21	23	17	22	22	20	17	13	16	23	17	21	22	20	22	19	19	20	15	20	20	18	24	19	19	18	16	24	19	18	21	24	18	20	21	20
	1.5455	19	15	20	19	16	22	18	20	20	19	20	20	21	17	17	18	15	18	24	22	21	20	21	23	19	18	19	19	22	18	21	21	23	16	15	15	20	14	19	20	19	21	15	21	20	16	22	22
	1.5453	19	18	19	20	16	17	19	20	21	20	18	23	20	20	18	20	17	21	21	18	19	15	19	16	15	21	18	23	20	17	18	16	20	16	18	17	16	18	24	20	23	17	22	16	20	16	16	17
	1.545	19	22	17	16	24	17	19	17	15	22	15	17	25	23	25	22	20	18	23	19	19	20	16	17	25	20	26	17	19	19	20	19	20	20	20	20	16	19	16	21	16	22	23	20	25	21	23	19
	1.5448	18	15	17	19	20	22	21	22	19	18	21	18	22	16	19	18	20	20	18	23	20	18	22	18	18	15	16	17	23	18	19	18	22	17	18	13	17	14	19	24	17	19	15	17	16	20	20	20
	1.5445	20	18	21	20	16	20	18	20	22	15	20	18	20	19	20	19	18	20	19	23	22	14	19	22	21	23	17	22	20	18	22	17	15	19	19	18	18	19	18	16	21	17	20	16	16	20	15	19
	1.5443	25	20	22	21	19	18	21	15	16	23	19	18	22	16	22	21	24	17	17	18	19	20	18	18	18	21	18	17	19	24	20	23	14	23	20	22	15	17	23	15	21	19	20	21	23	19	20	22
	1.544	15	21	19	15	19	23	20	22	15	19	25	17	23	15	19	19	16	19	21	17	19	20	18	19	18	18	22	20	21	17	21	19	21	17	15	19	26	21	16	19	18	20	18	16	16	18	23	25
	1.5438	17	13	21	19	18	16	18	22	23	18	18	22	18	17	19	16	13	23	21	20	21	14	20	20	18	18	15	17	22	17	22	21	18	18	19	16	17	16	21	17	17	17	19	22	20	17	19	20
	1.5435	22	23	21	21	23	19	19	17	20	16	17	18	17	22	25	21	24	18	16	17	22	22	17	13	20	20	23	16	16	22	19	17	18	19	22	19	17	22	21	17	20	20	19	18	22	18	18	17
	1.5433	17	17	17	15	17	19	16	18	16	19	20	15	22	17	16	17	20	19	17	17	18	19	24	18	20	18	23	17	17	19	16	22	17	24	16	20	26	18	15	22	18	22	18	23	19	24	25	15
	1.543	17	18	18	17	13	22	19	21	20	20	18	20	13	20	15	17	19	23	20	24	17	16	24	16	15	16	20	23	20	18	18	22	16	14	20	20	17	17	19	17	19	17	19	14	16	16	18	16
	1.5428	21	20	24	22	22	17	20	16	19	18	17	20	22	21	22	19	17	21	15	16	15	21	17	23	21	25	22	19	16	20	20	18	16	24	18	21	20	21	20	16	23	19	17	23	18	22	19	19
	1.5425	21	19	18	18	18	24	18	20	18	19	23	18	21	17	20	20	21	17	15	19	13	18	23	17	21	16	21	13	19	23	16	22	16	23	20	20	20	17	14	20	15	18	17	25	20	19	24	22
	1.5423	18	17	22	18	19	21	17	20	18	20	23	20	18	16	16	17	15	21	26	23	19	20	19	21	16	20	22	21	19	17	24	14	18	13	19	16	22	16	18	21	19	18	14	16	18	16	23	23
	1.542	19	18	20	20	22	17	20	18	23	20	19	18	17	18	23	22	19	19	22	21	17	17	17	16	18	22	15	19	21	19	15	22	16	21	16	18	19	20	22	17	24	21	20	16	18	18	16	13
	1.5418	15	20	18	17	19	17	20	15	16	20	19	17	20	20	22	24	26	14	18	15	17	23	15	17	24	20	21	15	18	22	18	18	16	22	21	19	20	22	18	22	18	19	25	20	20	20	21	20
	1.5415	15	17	17	18	17	19	20	20	18	17	21	17	19	16	18	17	18	21	17	19	20	17	27	24	15	19	16	18	20	17	22	16	21	17	14	17	22	16	19	19	17	22	16	19	19	22	22	24
	1.5413	19	19	19	20	20	18	19	20	26	17	16	22	13	20	21	15	22	19	19	22	19	17	16	23	13	20	17	18	22	19	18	16	21	18	19	16	16	18	21	15	21	15	22	15	14	14	18	17
	1.541	19	19	22	19	21	19	22	17	19	23	23	14	23	22	24	20	23	17	13	15	16	18	18	19	18	23	20	17	12	19	20	20	19	19	20	21	18	22	19	17	17	19	18	20	22	22	17	23
	1.5408	12	20	14	19	18	22	19	19	15	25	23	17	21	12	16	20	22	22	17	21	20	21	21	23	16	14	18	21	16	17	19	19	23	16	17	17	18	14	18	20	18	20	19	18	17	20	21	22
	1.5405	20	17	20	19	15	21	22	16	22	14	20	21	18	18	20	19	17	24	19	19	20	16	17	17	15	23	19	17	26	18	22	16	15	20	16	18	17	19	18	18	25	14	20	16	18	18	20	20
	1.5403	19	23	20	19	24	18	18	16	14	17	19	18	18	19	22	20	20	15	20	19	17	23	16	13	20	21	19	19	15	20	13	21	15	20	21	22	14	18	18	20	23	22	23	23	23	22	15	20
	1.54	15	20	18	16	19	22	16	18	17	19	26	17	19	19	19	21	18	17	19	19	19	25	18	19	22	17	24	21	21	18	15	18	23	17	17	15	18	18	13	24	16	19	19	15	14	22	25	18
	1.5398	20	18	22	19	19	19	16	17	23	15	21	21	20	19	17	19	15	23	23	23	20	18	20	17	18	19	14	20	20	17	19	15	16	17	20	17	17	17	18	19	20	17	15	20	15	18	20	17
	1.5395	20	20	20	24	23	20	21	19	19	17	18	21	18	17	22	21	18	18	20	17	18	20	20	16	20	18	18	18	16	20	18	18	16	21	16	23	15	22	21	18	22	18	19	24	22	20	22	18
	1.5393	17	16	16	20	20	17	18	18	19	19	20	17	18	21	18	17	23	17	14	15	16	20	18	21	20	19	20	19	18	18	22	23	20	25	19	17	22	18	25	18	16	21	17	19	20	22	21	20
	1.5391	20	17	23	17	15	21	20	21	22	19	20	17	17	16	19	18	19	23	24	19	22	17	19	22	18	14	18	18	17	16	23	18	19	17	18	17	18	19	18	19	17	15	19	19	17	17	20	17
	1.5388	21	23	17	18	20	14	18	17	18	20	18	21	22	21	23	23	17	16	20	20	17	16	17	16	21	17	18	19	16	18	18	18	17	15	21	18	17	18	22	19	19	16	17	22	21	18	18	14
	1.5386	17	21	19	18	22	17	17	16	18	23	18	15	20	19	21	20	19	17	19	18	20	20	19	16	24	15	20	18	18	22	14	21	19	22	20	18	19	16	17	22	13	20	19	22	19	24	22	18
	1.5383	16	14	16	16	16	22	19	16	19	17	20	17	18	17	15	17	16	21	23	21	22	17	20	20	18	20	18	18	18	16	19	14	23	16	15	16	21	16	18	22	21	18	17	16	13	15	20	22
	1.5381	20	18	20	22	17	15	23	24	25	16	16	21	20	23	18	19	21	21	23	19	20	15	15	15	16	19	12	18	15	20	19	18	20	21	15	18	14	22	18	12	23	17	20	18	18	15	18	17
	1.5378	17	18	18	22	17	22	23	18	15	21	20	13	20	19	16	22	18	16	14	14	18	18	19	19	19	18	22	14	20	20	20	23	21	20	17	17	15	23	21	25	19	23	23	27	21	21	21	18
	1.5376	16	19	17	18	18	25	16	17	18	16	21	17	21	16	17	15	22	22	20	17	19	16	20	21	16	16	16	16	18	19	22	19	20	20	18	10	19	17	18	20	18	22	15	20	14	18	22	22
	1.5373	18	18	19	19	16	18	22	18	20	16	19	20	18	19	13	20	15	18	23	20	20	21	17	17	19	19	17	20	24	17	20	15	17	17	19	20	17	15	19	20	20	19	15	23	19	17	15	20
	1.5371	20	20	17	22	19	19	17	14	19	17	18	16	20	23	20	21	18	16	16	16	17	20	15	17	24	18	22	16	16	20	15	19	17	20	20	19	17	18	22	18	18	18	20	18	18	22	18	14
	1.5368	15	18	18	17	17	24	17	14	18	21	20	19	21	19	17	18	20	20	21	19	18	21	23	19	22	15	17	19	16	18	17	19	19	22	18	16	19	15	14	19	17	19	19	17	15	22	22	17
	1.5366	19	17	15	18	22	17	20	19	23	16	18	22	17	17	18	18	15	22	22	21	21	15	20	17	19	19	15	19	22	18	25	14	13	18	15	17	18	17	21	18	20	14	16	18	20	17	16	20
	1.5363	18	22	17	22	21	16	24	19	19	17	17	18	16	20	22	19	22	17	17	14	20	20	18	14	19	21	21	15	15	19	18	19	17	20	23	19	18	23	22	19	23	18	19	20	22	20	21	16
	1.5361	17	20	18	18	15	21	17	21	20	19	22	20	16	17	15	16	20	17	18	13	20	23	22	17	20	16	21	18	17	16	16	23	22	22	16	19	23	18	16	25	17	21	19	21	17	22	20	15
	1.5358	18	18	18	17	15	18	15	20	23	15	22	22	18	21	16	17	15	20	23	20	22	15	19	20	16	21	19	20	17	15	23	15	17	19	17	17	20	17	17	20	20	12	19	13	23	14	18	22
	1.5356	19	17	19	18	19	18	27	16	19	17	18	22	17	20	20	20	17	11	22	19	15	18	15	17	19	21	14	20	16	22	17	18	14	18	19	21	17	19	20	19	20	16	21	20	19	19	19	14
	1.5353	16	18	16	18	18	21	15	18	15	21	20	17	22	19	19	17	17	17	19	19	15	22	16	16	19	20	20	16	19	20	19	21	23	17	16	19	19	20	16	18	16	21	19	20	22	24	18	18
	1.5351	17	17	19	18	16	18	18	17	16	18	22	20	19	18	16	15	16	19	21	23	18	20	23	24	20	17	17	18	22	22	23	18	19	22	18	19	19	15	16	16	18	22	17	15	16	20	19	20
	1.5349	18	18	17	21	20	16	18	22	20	16	19	23	17	18	23	20	14	20	16	20	16	19	15	19	19	21	19	20	20	17	20	15	20	15	19	18	14	23	20	17	18	19	19	17	21	18	16	19
	1.5346	19	24	17	15	21	22	21	16	14	20	18	15	19	20	20	19	23	17	17	18	17	18	20	13	19	15	18	19	14	13	15	19	15	23	19	19	16	19	17	16	17	18	22	23	20	16	19	15
	1.5344	15	14	16	19	15	20	15	18	17	20	22	23	17	18	18	19	16	20	17	20	20	17	21	17	16	14	14	17	19	17	22	16	19	14	16	18	22	15	17	21	17	17	18	12	18	15	23	16
	1.5341	20	20	23	18	21	17	21	19	20	18	17	20	14	18	19	20	22	16	24	23	21	20	17	17	18	18	20	22	17	16	18	17	16	16	17	20	14	18	19	15	22	15	16	17	17	16	16	17
	1.5339	20	20	20	23	21	19	18	16	18	18	18	15	21	19	23	22	24	14	15	17	16	19	21	16	20	20	23	17	15	21	16	20	15	21	19	19	17	19	16	16	21	16	17	22	19	18	21	20
	1.5336	17	17	17	16	16	24	18	20	17	23	21	13	23	16	20	16	18	23	17	18	17	18	23	17	13	18	23	15	15	22	18	19	20	20	16	17	21	20	16	18	16	19	20	16	19	19	20	24
	1.5334	18	14	20	15	15	16	20	19	18	20	18	18	16	14	16	17	16	18	20	24	20	17	13	24	19	15	16	22	19	20	17	16	17	18	18	18	14	17	17	16	18	15	18	14	14	15	19	19
	1.5331	19	22	22	21	20	16	17	20	18	20	22	20	14	24	17	24	23	15	18	14	19	20	16	20	14	20	24	19	17	19	18	17	18	21	21	23	18	20	17	18	18	15	18	19	17	17	15	19
	1.5329	15	16	13	17	19	21	13	17	18	16	20	18	21	20	16	17	22	18	19	17	17	22	17	16	18	14	22	17	16	14	20	19	20	18	19	14	18	18	17	19	21	19	18	18	13	21	22	22
	1.5326	16	16	19	17	15	18	17	20	24	15	19	20	15	17	17	19	18	24	20	24	21	18	20	20	17	17	16	20	22	17	19	17	18	17	15	18	15	14	18	15	17	20	15	17	18	16	18	19
	1.5324	16	19	22	21	22	17	21	18	18	17	13	21	16	23	18	20	22	20	21	17	16	19	14	17	22	19	18	17	20	17	16	18	15	18	22	19	14	20	20	16	24	17	18	25	17	17	17	15
	1.5322	18	20	18	20	17	25	20	18	20	22	20	18	22	18	22	20	24	16	15	16	17	18	20	18	20	16	16	15	20	22	17	20	19	20	19	18	23	19	16	21	15	21	20	18	20	22	22	15
	1.5319	14	14	16	16	16	23	15	22	19	18	17	18	18	18	17	14	16	19	23	18	17	16	19	17	14	20	14	20	19	13	19	14	20	16	18	17	20	15	16	19	14	18	14	15	16	16	19	21
	1.5317	21	20	19	18	16	16	20	18	19	19	18	18	21	19	18	22	18	17	20	18	17	19	16	18	20	26	16	19	20	19	17	17	15	16	18	22	17	17	23	17	17	19	18	19	20	19	19	20
	1.5314	16	18	16	19	21	20	17	16	20	21	21	16	17	19	21	20	18	17	15	16	18	20	16	17	21	15	22	18	20	22	13	16	16	22	16	21	20	19	17	23	15	19	22	19	16	18	20	15
	1.5312	19	12	16	17	15	21	21	23	20	18	18	17	20	18	19	15	19	21	15	18	21	17	22	19	16	15	12	15	18	17	13	15	20	16	14	16	22	15	16	18	15	18	15	15	20	21	23	19
	1.5309	22	17	18	22	18	13	20	25	26	17	14	20	20	17	15	19	18	20	19	20	18	17	18	17	19	22	18	20	20	18	17	18	17	16	13	20	19	23	23	18	23	14	17	16	17	18	14	14
	1.5307	17	22	20	18	20	18	22	16	14	23	18	14	16	20	22	19	21	19	14	15	17	23	18	14	26	21	22	14	15	17	20	21	19	19	22	19	17	20	19	14	17	16	21	23	21	23	17	14
	1.5304	17	19	15	15	22	22	18	20	17	20	21	19	18	16	16	17	15	20	17	22	16	18	22	21	16	20	19	16	17	20	18	17	18	17	12	15	20	17	19	19	17	21	15	17	15	18	19	20
	1.5302	19	17	18	17	17	17	17	23	21	17	18	20	17	18	17	15	16	19	22	21	22	18	16	17	16	22	19	19	20	18	20	13	14	18	17	18	12	17	16	12	22	16	17	17	18	16	14	14
	1.53	23	19	20	20	20	18	20	15	17	16	21	16	19	18	22	24	22	12	11	12	14	20	18	18	21	24	22	17	17	20	16	19	16	21	20	19	15	19	20	20	20	19	21	20	22	19	16	16
	1.5297	13	16	17	18	15	19	14	14	15	21	20	21	20	19	18	17	18	20	18	15	18	22	19	17	18	16	24	18	19	16	18	18	18	20	19	17	23	17	13	19	18	15	19	17	17	18	21	18
	1.5295	20	14	17	20	18	17	15	23	20	14	15	18	15	20	18	17	17	21	24	19	19	17	19	21	16	15	17	19	19	19	20	15	20	16	16	19	18	17	19	17	18	17	17	12	20	17	20	22
	1.5292	21	20	19	19	24	16	19	16	18	15	13	21	18	18	20	18	20	17	17	18	15	20	14	14	23	20	20	17	16	21	14	18	16	22	14	18	17	25	20	19	22	16	18	19	17	15	15	19
	1.529	18	17	19	16	19	21	18	20	13	22	17	17	22	18	19	15	16	17	19	12	16	20	22	16	19	17	17	16	19	17	16	18	17	20	21	18	20	16	15	22	20	24	18	17	19	22	24	17
	1.5287	18	14	16	18	18	24	17	22	21	18	15	23	15	15	19	17	18	16	16	22	19	13	19	20	14	19	16	18	21	17	21	20	21	18	16	18	22	18	15	19	13	17	14	18	15	16	16	20
	1.5285	22	21	20	17	19	19	23	18	17	18	19	16	17	19	20	18	18	16	20	18	19	19	18	16	20	22	20	19	16	22	17	17	16	20	21	16	16	19	19	17	19	17	20	23	19	17	19	20
	1.5282	17	19	18	16	20	19	13	17	19	20	21	15	22	21	23	23	22	15	14	16	14	18	19	16	21	18	22	17	22	22	15	23	18	18	20	17	16	15	19	19	13	22	15	22	18	21	21	18
	1.528	17	13	17	17	16	22	17	20	24	18	20	16	16	20	19	15	17	19	20	19	21	15	21	21	15	17	16	19	19	15	21	16	22	14	17	16	22	16	17	20	17	16	18	16	15	22	17	23
	1.5278	20	16	19	21	20	19	17	20	20	13	15	23	18	19	21	23	20	19	17	19	20	17	14	20	19	18	15	20	23	20	20	19	16	14	16	16	12	18	19	17	22	19	21	15	21	20	17	17
	1.5275	19	20	18	18	23	18	20	17	15	18	17	16	20	16	22	22	17	15	19	18	13	18	14	16	21	20	20	18	20	23	11	17	18	17	17	22	17	20	18	20	20	16	21	20	20	21	19	20
	1.5273	14	16	18	17	15	17	18	23	16	22	21	17	24	15	17	16	16	21	18	17	21	14	22	18	18	18	13	13	20	18	21	22	18	17	16	16	21	15	16	27	16	21	14	19	17	17	22	19
	1.527	19	17	19	21	19	15	20	17	22	19	14	19	17	15	15	20	18	20	18	24	18	18	16	22	15	19	18	21	23	18	21	21	17	20	15	20	15	16	18	15	16	13	16	19	16	16	14	19
	1.5268	19	20	19	20	22	21	22	16	19	16	18	17	20	20	18	19	20	19	15	15	20	24	19	18	22	18	22	18	17	20	17	23	14	20	20	20	17	21	20	21	17	14	18	16	21	23	22	14
	1.5265	16	15	14	18	10	21	14	17	17	19	24	17	20	20	16	16	20	18	15	22	20	17	20	16	18	17	18	17	20	20	18	21	18	20	18	15	18	14	20	19	17	22	13	17	14	17	19	24
	1.5263	19	18	16	15	17	18	17	19	21	18	19	20	16	16	18	18	16	19	19	17	19	17	13	17	16	21	15	18	20	18	22	17	18	17	16	16	15	18	14	19	20	17	18	15	16	17	17	18
	1.5261	23	19	21	22	19	17	20	18	16	17	16	18	17	18	18	21	18	13	17	17	15	21	15	17	19	18	21	19	16	21	17	20	14	20	21	17	19	20	19	19	21	18	18	17	18	18	21	18
	1.5258	15	17	20	19	16	22	16	17	14	25	22	16	17	17	15	16	18	18	18	16	17	20	19	18	20	15	21	17	20	21	23	17	19	23	16	17	20	16	13	18	17	20	14	19	19	18	18	20
	1.5256	15	17	19	18	16	16	17	20	21	16	20	18	16	19	15	18	15	21	21	21	21	13	22	16	18	19	17	20	18	17	15	18	17	15	18	18	17	16	20	16	16	16	13	15	15	17	19	22
	1.5253	19	19	18	21	22	11	22	18	17	16	15	19	17	18	22	20	16	16	16	17	22	20	16	17	21	18	15	20	16	20	18	19	14	18	20	19	18	22	23	18	21	17	22	17	18	17	18	15
	1.5251	16	15	16	17	17	20	16	17	16	19	19	15	20	21	21	14	20	17	18	17	13	20	20	19	21	18	20	16	17	21	17	22	20	20	17	20	20	16	15	18	19	20	19	21	16	23	21	16
	1.5248	18	14	19	18	14	23	16	20	20	18	18	16	13	18	18	13	16	23	21	22	17	19	16	23	16	16	17	19	19	16	22	17	19	15	16	17	23	15	16	17	19	17	17	16	11	16	17	21
	1.5246	19	19	19	18	19	17	24	21	20	20	16	22	18	20	22	18	17	15	20	19	18	22	15	17	18	24	17	21	17	17	17	18	15	18	20	19	15	21	19	14	18	15	21	19	19	21	17	16
	1.5244	16	16	23	19	19	20	15	17	14	20	16	11	17	25	24	18	20	18	14	17	17	20	15	15	20	15	20	17	16	20	16	18	14	19	21	18	18	20	18	16	18	17	18	20	22	19	20	17
	1.5241	17	19	20	17	18	23	18	18	15	20	20	18	20	11	19	20	13	18	19	18	22	19	19	22	18	15	18	17	20	15	19	17	23	20	17	16	17	17	16	19	17	20	17	18	16	15	21	24
	1.5239	17	18	17	20	23	17	20	23	21	18	15	18	16	16	17	19	16	21	20	21	18	19	16	18	17	24	16	19	22	18	20	20	18	16	17	17	12	17	19	14	19	21	18	17	16	18	17	12
	1.5236	17	20	20	22	19	19	19	15	15	21	15	18	20	24	22	22	19	16	17	15	14	21	15	17	21	22	20	16	17	22	15	23	17	19	20	24	17	21	20	18	19	15	18	22	22	17	16	14
	1.5234	15	20	16	16	17	19	16	17	19	20	23	17	20	22	17	16	21	22	16	15	19	22	22	18	16	20	17	18	19	14	16	17	23	16	18	16	21	11	18	18	18	20	15	16	16	21	21	19
	1.5231	21	16	17	17	19	19	19	16	22	19	13	18	15	18	15	17	15	18	21	20	16	17	19	18	15	16	15	16	21	14	15	15	18	21	15	18	17	15	21	11	18	16	18	17	20	16	15	16
	1.5229	22	18	17	21	18	18	20	20	18	16	17	15	16	21	18	22	22	12	10	13	14	19	17	15	21	22	18	14	16	21	18	19	20	18	24	23	15	15	18	17	17	16	20	20	21	17	17	18
	1.5227	18	14	16	16	14	20	17	15	14	22	19	15	18	16	17	14	20	16	18	18	16	19	20	15	20	18	19	17	15	19	19	20	18	24	16	16	24	15	16	19	17	19	15	16	17	22	18	20
	1.5224	17	16	19	18	16	16	18	26	21	20	22	22	19	14	23	14	17	19	17	19	22	14	18	19	18	18	15	18	23	18	17	14	16	18	16	19	14	17	16	16	14	16	16	15	16	15	15	19
	1.5222	19	21	21	16	18	18	21	20	18	12	15	19	13	19	17	20	20	17	17	16	16	23	16	15	17	19	19	21	16	21	17	14	14	18	17	22	20	21	21	13	18	15	20	18	16	16	18	15
	1.5219	17	15	16	17	16	19	17	17	15	19	17	17	21	18	19	21	20	18	18	17	19	19	21	17	19	17	18	17	17	22	14	18	16	17	19	17	17	16	18	20	17	21	20	19	20	19	20	20
	1.5217	16	15	17	14	18	17	15	19	20	16	18	20	18	18	17	16	16	22	19	18	18	16	19	18	12	19	18	22	16	16	23	15	21	19	19	14	19	16	22	16	16	18	16	15	16	14	18	20
	1.5215	18	19	18	22	19	16	20	21	18	20	14	20	18	19	19	21	14	15	19	23	17	15	17	16	16	22	16	20	18	18	16	16	15	21	15	17	19	15	24	13	20	19	19	21	20	19	13	17
	1.5212	19	18	16	17	19	19	18	14	14	20	16	14	22	19	23	19	18	18	14	22	19	17	18	17	22	20	18	16	18	20	21	20	17	18	19	19	18	20	16	21	19	17	17	23	18	16	21	18
	1.521	16	15	18	17	15	19	17	16	15	21	20	19	17	13	17	17	12	21	19	19	20	16	19	21	14	18	16	18	19	13	23	16	19	22	15	15	20	14	16	20	17	20	15	17	17	16	19	22
	1.5207	18	17	18	19	19	15	17	19	20	15	16	22	15	20	15	25	14	16	17	18	20	15	15	20	19	19	15	20	19	16	15	15	17	15	17	15	17	15	19	17	18	14	17	15	17	15	17	17
	1.5205	20	22	22	19	20	21	18	17	13	19	15	15	16	22	20	16	22	16	16	20	13	18	20	15	19	20	19	19	13	19	16	18	18	22	23	18	18	18	19	16	18	19	19	17	17	24	19	16
	1.5202	16	15	13	14	14	22	16	16	16	21	20	17	19	16	15	15	17	20	18	20	17	19	22	19	20	20	16	15	17	20	22	17	19	16	12	16	21	20	20	20	15	20	19	17	16	16	19	18
	1.52	15	19	17	17	19	16	21	18	19	16	15	21	15	19	12	14	17	19	21	20	23	18	14	17	16	22	17	22	16	12	19	14	18	15	18	16	17	19	18	13	18	13	17	16	14	15	15	17
	1.5198	23	20	19	21	20	17	20	17	17	20	17	16	17	18	18	16	18	15	17	12	18	21	18	17	21	19	22	17	15	19	19	20	16	20	17	22	18	22	17	15	17	18	20	18	22	17	18	20
	1.5195	16	17	18	16	14	17	17	15	17	19	20	15	21	19	16	15	20	19	18	17	17	20	21	15	15	17	18	13	12	16	21	21	23	16	19	15	20	16	16	20	15	20	18	15	16	20	18	17
	1.5193	19	15	18	15	17	17	19	21	19	16	16	18	16	15	16	22	19	19	15	20	17	17	19	20	19	18	14	17	20	17	21	19	15	18	18	16	16	22	16	16	17	17	17	18	14	17	17	20
	1.519	16	20	23	25	19	17	16	15	16	16	19	17	15	18	18	20	18	17	17	16	15	17	13	16	22	18	17	22	15	19	14	19	18	20	19	16	14	18	19	19	20	14	18	18	22	14	17	15
	1.5188	17	18	19	14	16	21	15	22	18	19	23	15	21	21	17	16	19	18	20	21	16	17	20	19	20	17	19	15	15	18	20	18	17	19	19	17	19	15	17	18	16	20	17	15	17	16	19	17
	1.5186	15	18	16	20	15	17	16	21	21	15	22	22	17	13	17	16	14	16	19	20	18	17	20	19	16	18	12	19	19	14	16	13	21	16	14	16	14	14	18	16	13	18	15	18	15	18	15	15
	1.5183	17	18	16	19	20	14	21	16	13	17	19	18	14	19	20	18	16	16	19	19	17	19	17	14	17	17	19	18	14	19	18	17	18	14	18	20	19	20	20	12	21	16	17	19	19	13	18	13
	1.5181	18	17	16	18	20	18	15	15	19	22	19	17	18	20	20	20	18	18	13	17	19	18	23	16	19	17	18	16	16	22	17	20	20	23	18	19	18	18	17	17	15	19	21	19	19	20	22	15
	1.5178	14	15	15	12	17	20	20	18	20	17	20	20	17	17	15	18	16	21	18	21	22	18	18	22	15	16	17	18	20	16	22	15	22	19	16	15	19	13	17	18	18	18	17	16	16	14	19	18
	1.5176	18	20	20	19	16	14	20	20	18	18	17	20	17	16	15	23	16	16	22	17	17	18	15	22	18	21	20	22	17	17	17	21	13	17	18	17	15	18	22	13	17	15	17	19	17	16	15	16
	1.5174	19	18	18	18	16	18	18	12	15	23	16	16	18	18	20	21	19	19	15	10	19	24	15	17	16	18	21	17	14	20	18	19	18	19	20	20	16	18	16	18	14	19	21	20	17	17	17	15
	1.5171	15	15	15	17	17	21	17	20	18	18	20	14	20	11	18	14	15	20	19	20	22	18	19	19	16	17	16	16	15	14	20	17	20	19	12	18	22	19	15	20	17	20	15	15	15	19	15	22
	1.5169	17	18	18	24	17	21	17	23	18	18	16	19	14	17	16	18	14	17	19	23	21	15	17	16	17	17	16	18	16	19	19	13	20	16	14	17	14	15	22	19	17	12	18	16	13	15	15	14
	1.5166	19	18	20	16	17	14	17	16	18	17	16	19	17	22	21	16	18	15	16	16	17	19	17	13	22	20	18	16	16	17	21	19	20	20	21	19	17	18	18	17	18	17	21	21	19	17	17	17
	1.5164	15	15	17	16	16	22	13	17	18	20	20	18	19	16	15	19	23	17	13	18	20	18	20	16	16	17	16	16	20	19	22	18	20	17	16	16	19	13	20	17	13	19	17	15	15	20	21	18
	1.5162	15	16	18	17	18	21	16	15	20	15	17	21	11	16	19	17	18	17	16	20	20	16	16	18	15	15	18	26	19	16	26	14	15	15	15	13	14	21	18	18	16	13	14	15	18	17	16	18
	1.5159	20	19	19	23	19	16	19	13	16	20	16	16	19	19	20	23	23	17	16	16	13	16	18	20	24	19	17	17	18	19	16	18	17	20	16	19	18	19	18	14	20	16	20	18	21	19	16	15
	1.5157	16	12	16	12	15	23	18	15	19	20	18	18	19	17	17	16	22	17	17	15	17	19	18	17	16	18	21	13	15	20	17	15	20	18	15	18	18	16	13	20	18	19	16	18	15	20	24	21
	1.5154	14	16	15	13	18	17	18	19	15	18	20	19	16	17	16	18	18	19	20	18	22	16	21	22	16	15	14	18	22	17	18	19	15	18	15	18	18	11	13	15	19	19	16	14	18	17	17	23
	1.5152	18	21	18	21	19	15	16	15	18	18	17	17	16	18	22	20	18	16	16	18	14	16	17	17	16	19	18	13	16	19	14	14	13	16	20	20	15	19	19	19	18	15	25	17	15	15	16	13
	1.515	16	15	14	13	18	17	15	19	16	18	16	15	22	21	21	18	19	17	16	17	17	21	18	17	14	19	22	15	17	18	15	17	20	23	21	20	18	14	16	21	17	19	17	20	19	22	18	15
	1.5147	15	14	19	15	16	19	17	20	21	14	19	18	15	15	15	14	16	20	20	22	19	16	19	18	13	15	16	20	14	21	17	14	21	13	15	18	18	15	16	17	15	18	16	16	13	15	14	18
	1.5145	19	18	18	22	15	16	20	18	19	18	14	20	17	16	17	17	22	17	20	16	15	17	16	16	15	19	16	18	17	16	16	17	13	14	17	17	15	18	17	15	20	11	18	21	19	23	18	14
	1.5142	18	19	16	17	17	16	15	17	15	17	16	16	22	14	21	20	18	14	14	15	16	20	19	18	18	20	19	14	14	24	14	20	17	23	20	19	21	20	13	17	13	17	19	18	17	19	20	19
	1.514	16	15	15	17	14	22	15	19	16	18	22	17	23	16	17	16	17	20	18	21	19	19	14	21	16	14	14	18	20	10	21	16	20	17	11	15	20	14	16	20	17	18	18	19	15	15	20	18
	1.5138	18	18	17	20	15	18	19	19	17	15	16	21	16	12	21	16	17	18	22	20	19	17	16	15	17	21	15	20	26	17	19	18	18	16	15	16	14	18	17	16	17	18	16	16	18	15	18	15
	1.5135	19	18	20	20	18	17	15	12	16	19	18	16	21	18	20	17	16	14	14	16	15	19	17	13	20	18	20	17	17	19	16	18	19	21	20	21	21	21	20	13	18	15	21	17	18	16	19	14
	1.5133	15	16	14	15	16	18	15	16	18	20	17	17	21	15	18	14	14	26	16	19	23	19	21	17	16	19	15	15	16	12	18	20	21	15	15	16	16	13	13	19	15	19	17	16	16	19	22	16
	1.513	13	16	21	19	19	17	17	21	21	17	16	16	14	15	16	17	17	18	18	16	18	15	16	22	13	17	17	19	19	16	18	16	17	18	15	17	18	19	20	18	22	18	16	17	14	13	16	17
	1.5128	19	19	20	19	18	17	20	18	17	17	19	19	16	18	21	22	19	16	15	17	14	18	16	16	16	25	16	17	17	20	13	18	17	20	20	18	17	21	19	20	23	16	17	22	19	16	16	16
	1.5126	12	18	14	14	17	21	16	16	17	23	20	14	17	18	16	13	18	13	17	21	19	18	22	17	16	17	17	17	16	15	20	23	21	17	17	21	17	10	19	14	16	21	19	17	16	19	20	17
	1.5123	17	15	18	15	18	19	16	17	19	21	19	18	15	18	17	20	15	18	18	17	19	13	17	19	17	20	18	20	22	13	21	15	14	19	17	18	17	17	17	15	15	16	17	15	11	16	18	19
	1.5121	20	18	18	19	17	13	17	16	16	14	15	17	16	19	20	18	18	18	17	14	14	15	18	12	19	19	15	18	15	20	17	16	16	21	22	18	17	14	21	22	21	17	23	17	17	15	17	15
	1.5119	18	17	15	17	16	20	14	16	15	21	20	18	23	21	20	20	16	16	17	18	18	22	15	15	21	17	18	15	18	23	16	19	19	21	19	17	19	14	18	17	16	16	19	19	18	19	21	18
	1.5116	14	17	18	19	16	17	16	22	20	17	19	20	22	13	16	12	15	26	19	18	21	14	20	21	15	18	14	19	13	15	19	20	14	13	17	14	15	16	16	20	17	15	15	18	17	16	19	20
	1.5114	19	20	20	24	19	19	22	16	13	19	16	22	18	18	19	23	16	15	14	17	17	17	18	19	15	17	16	15	17	16	18	12	14	16	18	18	18	22	21	16	23	17	19	20	18	18	19	15
	1.5111	15	22	15	15	20	16	19	18	16	19	18	17	22	18	17	14	21	18	20	16	16	18	18	16	20	15	17	14	16	17	18	19	17	23	19	21	17	17	18	17	15	19	17	20	21	22	17	18
	1.5109	10	16	18	16	15	20	16	19	19	19	18	15	22	18	16	16	15	18	20	18	19	18	23	19	15	17	18	20	14	17	21	20	15	19	17	15	18	13	18	21	17	18	15	14	15	18	17	18
	1.5107	19	16	20	19	18	17	20	22	19	16	18	21	17	17	16	20	13	19	18	16	15	16	15	18	18	23	20	19	20	16	16	17	14	20	17	16	15	18	19	20	18	14	15	15	15	17	17	18
	1.5104	16	16	16	20	17	15	15	14	16	20	17	13	19	22	23	20	19	18	15	17	13	18	18	14	18	16	17	15	15	20	17	18	14	20	20	20	13	15	20	17	17	17	23	15	20	19	14	14
	1.5102	13	14	15	12	17	20	15	23	21	18	24	18	18	14	16	17	16	19	20	19	17	14	19	24	17	15	15	20	17	20	17	17	19	17	15	14	18	15	14	21	16	17	16	16	16	17	20	18
	1.5099	16	22	21	21	16	16	17	22	19	16	15	20	17	16	15	19	17	21	20	18	16	15	14	18	18	17	15	18	16	16	18	20	19	16	19	13	15	19	16	15	17	15	17	16	15	16	18	18
	1.5097	17	21	21	19	23	19	22	18	16	15	16	12	13	22	20	22	16	15	15	16	20	21	17	17	20	17	17	14	16	18	19	17	14	21	20	23	14	19	23	13	21	15	24	18	19	17	18	17
	1.5095	15	16	18	17	16	20	16	17	18	23	21	16	19	16	18	19	20	20	18	19	16	21	20	15	17	17	18	20	13	17	19	19	19	21	14	17	15	12	17	20	16	22	17	18	18	18	21	18
	1.5092	18	19	14	16	16	14	20	21	18	16	16	21	15	15	16	17	14	16	20	23	18	18	14	18	16	15	15	20	18	16	21	16	15	16	14	13	17	18	23	15	17	16	18	17	17	17	16	16
	1.509	21	20	21	17	19	15	20	15	15	15	18	17	15	17	16	18	18	14	15	15	14	15	15	19	19	22	17	16	17	18	16	13	16	20	20	16	15	22	19	17	22	15	22	17	20	14	19	17
	1.5088	16	19	18	15	18	22	17	15	15	22	17	13	17	15	22	16	18	15	16	17	14	18	19	17	19	18	23	15	16	18	18	17	17	18	20	16	18	15	15	16	16	17	21	15	20	15	18	16
	1.5085	16	15	15	18	16	20	18	20	20	14	18	19	15	15	17	15	12	17	19	15	20	18	18	21	17	16	14	19	24	14	19	15	23	15	15	15	18	20	15	17	17	18	15	19	14	14	19	19
	1.5083	18	16	20	22	22	16	23	17	19	17	13	22	15	23	19	18	14	17	17	15	15	20	14	16	16	22	17	16	16	19	17	15	15	16	19	16	16	18	20	14	20	16	25	17	19	16	12	12
	1.508	15	18	14	12	20	17	21	16	13	18	20	13	20	21	16	16	16	19	15	20	14	21	20	18	20	16	18	17	13	20	13	21	15	21	20	21	18	19	17	18	18	20	23	20	16	16	21	19
	1.5078	12	17	17	15	14	17	16	19	18	18	17	16	13	19	14	18	18	18	20	18	21	15	18	18	17	19	16	15	17	16	19	17	18	15	16	13	14	14	14	18	15	19	16	19	15	17	20	20
	1.5076	20	18	16	25	22	15	21	18	18	18	13	22	12	19	20	19	15	18	21	15	14	16	19	18	21	20	16	23	15	17	18	15	16	17	17	15	16	19	20	16	21	17	17	17	18	20	12	13
	1.5073	17	20	16	16	19	16	15	17	17	18	20	16	22	20	21	18	21	17	15	13	17	18	17	16	21	21	20	15	18	19	16	18	19	19	19	19	15	18	13	14	19	17	15	17	17	17	17	15
	1.5071	10	18	14	13	13	20	17	17	15	19	20	16	15	14	15	15	18	18	16	18	20	15	20	16	17	16	17	16	17	18	21	19	20	16	17	15	17	15	17	18	15	20	16	16	16	18	18	21
	1.5069	18	18	17	17	17	15	20	20	19	12	15	22	15	16	17	18	19	19	18	19	19	17	12	23	17	21	16	19	23	20	17	15	17	15	15	14	15	18	19	15	21	14	16	15	16	13	17	17
	1.5066	18	22	18	17	22	17	17	16	15	17	17	13	19	24	19	20	18	16	18	20	17	17	15	17	19	19	17	13	12	22	12	18	13	22	19	20	18	18	17	15	17	15	19	18	21	14	15	21
	1.5064	11	14	14	17	18	20	16	16	21	15	20	16	18	14	15	24	18	18	14	18	15	19	21	22	17	14	18	16	18	14	17	18	22	14	16	15	19	18	15	19	12	20	14	18	15	21	18	20
	1.5062	15	18	18	20	19	12	15	19	23	19	13	17	14	15	12	13	15	20	17	21	17	16	17	17	15	19	19	19	19	15	17	15	18	16	20	16	13	15	18	13	19	17	13	17	14	17	17	15
	1.5059	23	18	21	20	19	23	21	18	17	18	16	16	16	17	19	20	17	14	16	17	13	18	17	18	22	16	17	17	13	19	16	16	13	20	19	20	16	18	19	14	18	17	17	21	21	17	18	16
	1.5057	14	16	16	16	15	20	12	17	17	21	18	17	18	14	18	16	20	18	15	17	20	19	17	15	19	15	19	16	15	15	17	20	21	17	14	18	15	15	15	18	18	16	17	19	17	21	18	17
	1.5054	16	13	18	13	19	20	16	19	16	15	19	22	15	16	18	18	18	21	18	17	19	15	23	20	18	14	15	18	21	16	18	13	17	12	15	15	19	15	17	16	14	16	13	17	16	17	18	20
	1.5052	19	18	17	17	17	15	19	15	18	17	15	21	16	19	22	22	13	17	19	16	17	15	14	18	18	17	19	18	19	20	15	14	13	12	16	20	16	18	21	14	20	16	16	19	17	13	16	18
	1.505	18	19	20	14	16	15	16	15	13	20	19	12	25	19	20	16	20	17	12	16	18	19	19	14	21	18	20	15	13	18	17	19	17	20	16	18	18	15	13	16	17	18	17	15	19	22	20	18
	1.5047	17	18	16	20	17	19	16	17	17	17	15	19	15	14	17	16	14	18	19	21	21	15	18	19	15	15	15	17	20	15	18	12	17	16	16	15	15	16	18	20	14	20	14	17	15	15	19	19
	1.5045	19	15	17	21	17	18	26	22	21	19	16	21	17	17	18	16	14	16	23	18	15	15	17	17	15	19	18	16	13	15	18	15	15	17	19	20	15	18	17	14	22	15	18	15	15	18	14	14
	1.5043	18	19	17	16	17	17	17	17	13	22	19	17	22	17	16	17	19	17	18	13	16	16	19	16	21	20	15	16	17	18	18	18	17	18	18	18	19	19	16	18	16	19	17	19	18	19	19	17
	1.504	13	17	15	13	17	22	17	15	18	22	17	16	20	17	15	13	15	16	20	16	22	16	16	18	14	13	18	20	18	16	21	14	23	17	17	11	18	13	16	19	16	18	15	14	15	18	20	17
	1.5038	19	14	13	15	15	14	20	17	16	15	15	20	18	14	18	19	14	15	18	19	16	12	16	23	21	21	17	20	24	14	18	16	18	19	15	19	20	16	17	15	17	14	12	15	16	12	11	13
	1.5036	21	18	20	12	18	18	14	11	15	19	18	16	18	17	23	20	16	16	15	16	13	20	15	15	22	20	20	17	17	19	15	20	16	20	19	17	17	18	18	13	20	17	18	18	16	17	14	15
	1.5033	15	17	18	16	14	16	15	15	18	18	20	17	17	14	19	16	15	18	20	13	19	18	17	18	16	16	18	16	16	13	22	21	17	15	15	19	18	15	16	19	18	15	15	15	16	20	20	17
	1.5031	19	16	15	16	16	20	15	22	16	15	16	23	18	16	20	18	15	24	16	21	20	18	12	19	18	20	14	21	21	18	16	16	17	14	14	16	16	12	16	14	18	13	16	19	16	19	12	17
	1.5029	17	15	19	17	20	15	21	15	16	18	16	16	17	18	17	19	17	17	19	16	17	19	19	15	17	19	18	16	15	18	17	19	19	21	20	21	17	20	21	18	21	14	20	19	22	18	15	13
	1.5026	15	17	16	16	14	20	16	18	17	18	17	15	17	16	16	18	20	20	14	15	15	24	16	16	15	19	21	16	17	14	16	19	20	19	15	13	20	15	17	22	15	24	16	17	16	15	20	19
	1.5024	16	15	17	16	15	15	17	20	16	16	15	20	16	20	11	20	13	18	22	19	20	19	18	18	16	17	19	20	22	11	18	16	16	14	16	15	19	18	15	17	15	16	16	13	13	16	15	16
	1.5021	20	17	18	19	19	14	22	16	17	18	16	17	17	22	16	19	17	15	15	15	15	15	22	16	19	20	13	17	15	20	16	19	12	20	22	20	17	14	22	17	19	16	18	14	18	16	14	16
	1.5019	18	19	16	14	19	19	15	17	18	18	18	13	19	17	18	18	22	18	16	17	17	21	18	14	17	18	18	17	16	17	19	17	18	16	17	18	19	14	15	18	18	16	22	20	17	16	18	18
	1.5017	17	15	17	14	17	18	17	21	17	17	21	16	20	16	17	16	18	21	20	19	20	14	23	19	13	19	16	16	22	15	19	13	19	16	16	14	17	12	15	21	16	13	18	13	14	19	19	14
	1.5014	18	18	20	19	20	17	18	17	18	16	13	19	15	18	20	18	14	19	17	24	15	15	12	14	18	20	14	21	16	18	13	14	14	19	18	15	16	20	23	14	20	10	16	15	18	13	12	16
	1.5012	17	16	18	14	18	16	15	18	15	21	19	14	21	15	20	16	17	16	17	14	20	19	17	14	24	15	17	16	17	19	16	19	21	18	20	18	16	20	20	18	16	16	15	22	22	18	21	17
	1.501	15	14	17	14	13	22	19	21	16	17	17	15	14	13	15	19	18	17	18	21	17	18	17	17	17	18	15	18	18	16	19	15	20	17	14	15	16	12	16	17	17	21	16	17	14	16	18	18
	1.5007	20	15	19	16	20	16	19	17	21	15	16	20	16	21	15	15	12	18	21	18	18	16	15	15	18	17	16	18	20	15	18	18	18	17	15	14	15	19	14	19	18	15	17	17	15	19	14	17
	1.5005	22	20	16	18	17	15	15	16	18	17	16	13	23	22	22	18	18	14	15	15	15	16	15	18	19	21	19	18	15	20	17	23	20	20	20	18	18	16	17	19	15	20	22	20	19	18	16	18
	1.5003	16	14	17	15	14	21	15	16	14	15	19	16	20	14	12	14	12	18	16	18	17	17	19	25	16	17	17	18	19	15	18	18	18	19	17	15	20	18	13	19	15	17	17	18	16	19	16	17
	1.5	16	15	21	22	17	16	15	20	19	15	18	20	15	16	20	19	18	18	18	13	17	13	15	17	14	18	14	17	22	16	20	17	14	13	16	15	14	14	20	17	21	14	17	14	16	15	17	16
	1.4998	22	20	16	15	21	16	21	13	13	18	14	17	18	21	18	20	17	14	18	15	15	20	11	15	19	19	19	13	17	19	12	15	20	20	16	21	18	19	19	14	19	10	18	20	19	15	18	16
	1.4996	13	15	17	14	16	16	17	21	18	18	20	17	21	16	16	16	19	18	13	15	20	16	19	16	15	15	17	17	17	17	16	19	18	18	12	18	19	19	19	22	13	17	15	15	18	18	24	18
	1.4993	16	11	19	15	16	18	17	19	18	15	16	16	14	17	13	17	15	20	19	21	20	16	17	18	15	16	19	22	19	18	22	18	16	17	16	14	22	17	20	19	17	15	15	12	14	14	15	19
	1.4991	18	16	20	21	18	17	20	15	19	16	16	20	16	23	21	21	14	14	14	15	19	17	19	11	15	21	17	18	15	17	17	15	16	19	20	21	17	19	18	14	19	16	19	19	21	17	16	10
	1.4989	13	17	15	15	17	18	16	16	16	17	22	17	16	16	19	14	23	12	16	17	18	22	18	13	19	14	17	13	15	18	16	17	18	18	14	17	19	12	17	17	17	18	18	19	18	20	18	15
	1.4986	17	14	18	14	11	24	15	20	22	15	18	21	18	16	14	17	14	17	16	19	20	15	16	19	18	17	18	16	23	18	19	13	15	14	12	17	16	16	16	15	15	13	17	16	14	16	19	17
	1.4984	24	19	23	17	17	15	18	18	18	16	18	18	18	16	17	19	18	18	20	14	12	15	16	15	18	19	17	17	16	18	18	17	16	18	17	12	12	17	20	15	20	16	14	14	17	16	18	17
	1.4982	12	19	15	15	17	21	16	20	14	23	23	15	19	18	22	20	20	11	18	18	17	21	13	23	17	11	21	15	15	20	17	20	19	23	16	22	19	16	16	20	16	19	19	23	16	16	18	18
	1.4979	17	17	18	16	16	16	19	20	19	16	19	17	16	13	14	17	16	22	17	19	19	17	20	23	20	16	19	18	16	15	19	18	19	13	16	14	18	10	16	24	13	18	16	12	16	17	17	18
	1.4977	20	17	21	19	14	15	17	18	17	15	16	19	14	17	14	22	17	17	19	18	19	17	18	14	19	19	15	22	18	19	16	15	15	15	15	20	15	20	15	12	19	16	17	14	15	14	16	12
	1.4975	17	21	17	15	20	15	18	15	16	19	15	17	19	19	18	17	18	16	18	13	15	22	17	10	21	18	16	14	14	18	15	17	16	21	20	18	15	22	16	20	15	15	18	22	20	18	18	15
	1.4972	13	17	17	15	17	22	15	16	14	19	18	17	17	16	17	13	17	17	15	22	20	18	21	20	15	16	15	18	18	17	17	18	18	15	13	13	20	15	17	17	17	14	17	14	17	23	19	20
	1.497	21	14	20	18	15	14	16	19	19	14	17	20	18	15	17	16	15	14	16	19	20	20	15	20	18	18	15	20	18	16	17	12	13	16	14	18	15	14	21	13	20	15	17	22	15	15	17	17
	1.4968	16	19	20	18	19	17	20	19	17	17	17	18	15	16	23	18	22	14	13	16	14	17	14	14	18	18	18	16	16	18	16	18	15	25	19	19	17	13	22	16	16	17	18	18	21	14	16	15
	1.4965	16	15	13	18	16	23	15	21	15	21	23	15	19	14	16	18	17	16	15	16	20	21	15	18	20	17	20	20	15	15	17	16	18	19	14	18	17	15	17	17	16	21	19	15	12	20	19	19
	1.4963	15	15	20	15	13	12	17	18	20	15	15	20	19	18	17	17	15	20	19	19	16	15	16	16	15	17	13	18	16	16	20	16	18	16	18	15	12	17	16	18	15	14	19	16	13	11	16	12
	1.4961	19	23	16	19	17	16	23	16	15	17	17	20	15	18	22	23	20	14	16	18	17	20	17	14	21	20	20	17	13	20	13	19	18	17	20	16	16	17	22	16	18	17	16	20	18	15	15	16
	1.4958	15	12	14	21	15	17	13	16	24	17	12	19	17	17	17	17	18	15	18	14	18	20	18	15	14	17	18	15	16	16	15	20	20	18	16	13	17	14	17	16	14	19	18	18	17	19	21	16
	1.4956	16	17	16	16	15	19	14	23	18	14	19	18	14	17	14	16	18	15	22	22	22	16	21	22	15	18	15	20	19	16	19	14	17	15	12	15	20	19	16	13	14	15	17	16	15	18	13	19
	1.4954	21	17	17	16	16	17	19	17	15	18	18	20	18	18	21	17	15	13	18	12	17	16	15	17	17	23	16	16	17	22	17	15	15	21	16	17	15	15	19	16	19	14	17	18	19	15	13	12
	1.4951	19	20	18	15	16	16	16	15	11	19	19	12	17	18	16	14	20	14	14	17	16	16	16	17	18	17	18	15	14	20	17	19	20	21	18	19	15	13	13	18	14	23	16	16	16	18	18	15
	1.4949	19	14	19	18	16	18	15	18	19	18	21	17	14	14	14	18	16	21	18	14	19	16	20	21	15	16	17	21	21	17	18	17	15	16	15	18	17	16	15	17	15	13	19	16	15	15	18	16
	1.4947	21	22	18	22	15	15	19	17	18	17	15	19	17	18	20	18	14	16	19	19	13	15	11	15	14	17	17	20	17	16	18	14	18	13	19	16	12	23	23	15	17	14	19	14	18	12	14	14
	1.4944	17	20	17	17	17	15	14	14	18	19	18	14	16	18	20	15	16	15	17	17	15	20	17	14	21	18	19	17	12	18	13	20	17	17	18	19	13	17	19	17	15	22	18	21	24	19	17	11
	1.4942	15	19	18	16	16	19	21	17	18	16	17	19	18	18	15	12	15	18	21	15	20	15	19	16	14	19	12	15	17	15	19	13	20	15	15	13	18	17	17	18	17	19	17	16	13	18	18	16
	1.494	18	15	17	17	15	15	19	17	15	18	18	19	16	15	18	15	17	15	17	18	18	19	17	18	16	20	19	19	23	16	20	18	15	21	18	18	21	17	18	16	18	15	19	16	16	13	15	13
	1.4937	15	20	18	18	18	15	16	16	16	19	18	16	24	16	19	17	19	17	14	13	11	18	14	14	18	16	19	16	17	18	15	18	16	21	18	21	10	18	18	13	17	18	18	19	18	18	15	18
	1.4935	16	14	14	12	17	21	16	15	14	20	22	14	17	16	16	17	19	19	14	18	17	17	20	17	17	16	18	14	19	15	18	21	20	18	18	15	18	15	12	21	14	18	17	13	12	16	14	19
	1.4933	15	14	14	17	15	16	15	19	20	15	19	17	18	14	17	18	16	24	18	21	18	15	19	22	16	20	17	17	21	20	17	17	14	15	15	15	16	17	19	16	17	14	17	17	18	18	16	15
	1.493	16	20	18	16	17	17	19	17	16	17	15	17	17	22	18	22	21	18	16	14	15	15	18	15	14	23	21	18	15	17	16	17	19	16	19	20	16	16	19	18	18	18	20	15	17	16	16	13
	1.4928	13	19	13	14	19	17	16	16	14	18	17	16	18	17	14	14	16	18	12	12	15	18	22	16	15	18	19	16	17	14	15	20	18	15	15	16	17	17	16	18	12	16	18	17	16	17	19	17
	1.4926	15	17	19	16	12	18	16	22	17	11	18	18	14	15	16	16	12	21	17	18	19	16	16	14	15	14	17	15	17	14	23	19	17	16	17	15	16	16	14	13	18	16	14	14	17	11	16	17
	1.4923	20	18	17	17	19	11	19	17	19	16	17	15	15	17	20	18	17	12	14	16	18	15	15	17	18	22	16	17	15	18	16	18	16	18	16	19	16	16	17	17	20	17	18	20	19	16	15	13
	1.4921	12	18	16	12	15	18	16	13	17	22	16	15	18	20	15	16	16	15	13	18	15	22	20	16	17	15	17	15	16	19	19	22	18	17	17	13	19	14	16	21	13	19	17	22	17	19	21	13
	1.4919	20	15	18	15	18	21	19	18	18	14	19	17	15	14	17	15	13	21	15	19	17	12	19	21	15	17	19	18	21	15	21	16	17	16	17	14	21	16	13	16	16	18	18	16	15	14	20	17
	1.4916	20	16	18	18	18	16	20	17	16	19	17	17	16	15	22	17	16	15	17	18	15	15	16	17	17	20	13	21	17	21	13	14	16	15	19	18	13	19	20	13	20	17	16	14	16	20	16	15
	1.4914	14	16	16	14	18	18	17	19	18	20	16	15	21	17	17	20	23	17	17	15	17	17	16	16	20	17	20	13	16	16	17	19	17	16	21	20	18	19	16	19	16	19	19	19	18	17	18	16
	1.4912	15	14	12	16	16	16	14	15	17	19	17	15	15	15	17	14	15	17	19	17	16	14	20	22	16	17	15	17	19	18	17	15	16	13	14	15	18	14	15	16	12	15	15	18	15	15	19	19
	1.4909	18	18	19	17	16	16	18	17	18	16	13	19	16	16	12	20	16	18	20	22	23	16	18	15	16	19	15	18	16	16	20	15	17	17	17	17	16	18	19	15	19	13	19	15	13	12	16	14
	1.4907	17	20	18	17	20	14	18	16	15	16	10	16	18	15	18	20	22	16	13	14	14	22	16	14	17	19	17	15	13	21	14	20	18	19	19	19	12	17	19	18	16	16	20	20	18	16	14	21
	1.4905	12	17	16	15	15	21	13	17	15	18	18	13	18	19	13	13	15	18	14	17	22	17	20	18	14	16	16	16	22	13	16	17	18	14	15	15	17	17	12	18	14	18	16	18	15	16	17	18
	1.4902	19	17	15	18	17	17	21	20	17	14	16	19	14	15	16	16	17	19	21	23	17	13	18	17	14	22	16	21	20	14	18	16	15	18	17	17	16	15	17	14	18	16	11	17	18	18	15	17
	1.49	18	18	18	20	22	17	18	13	18	15	16	14	21	17	20	24	18	15	15	16	15	21	14	14	17	18	21	13	14	20	11	19	19	20	16	20	13	21	20	14	17	19	24	17	19	19	16	15
	1.4898	17	17	15	12	15	18	13	14	14	21	19	19	20	15	16	17	15	16	16	17	17	17	20	13	15	17	17	17	17	10	16	20	17	19	16	16	19	16	14	23	12	17	18	17	19	20	18	20
	1.4896	14	14	15	12	15	16	14	17	19	16	16	15	17	15	20	15	16	20	18	20	17	16	16	20	16	15	16	19	21	18	16	16	17	15	18	16	14	16	11	17	16	17	17	16	12	14	15	18
	1.4893	16	16	19	18	20	18	19	17	18	13	14	20	16	17	19	20	16	16	17	14	19	17	18	16	20	20	19	17	16	18	15	15	17	17	21	19	15	15	13	15	18	16	22	19	19	12	17	11
	1.4891	18	17	16	18	16	20	13	17	17	17	17	15	19	15	17	16	16	17	14	18	16	19	20	16	20	15	19	13	19	17	15	22	18	18	14	15	18	18	16	19	18	23	17	22	18	19	21	18
	1.4889	16	16	18	16	15	19	16	18	19	17	18	18	17	14	13	17	10	17	19	20	18	17	21	17	14	15	15	17	17	13	19	16	21	13	16	16	21	16	17	9	20	17	15	15	16	13	18	16
	1.4886	20	25	17	17	18	15	18	14	18	13	17	19	18	17	22	19	15	15	19	16	14	14	17	15	19	23	18	17	15	16	17	16	12	16	20	19	17	14	15	17	17	18	17	19	19	17	16	17
	1.4884	12	19	16	15	17	18	15	15	17	20	17	14	20	21	19	14	18	14	12	16	15	20	17	17	20	14	22	17	18	23	17	15	15	18	17	16	18	18	13	19	17	16	19	18	18	21	19	21
	1.4882	17	13	14	19	14	21	15	19	16	17	20	17	17	13	16	16	13	21	18	19	17	15	20	19	13	14	17	17	20	18	20	15	15	15	15	18	21	13	16	19	13	15	13	16	14	15	20	20
	1.4879	17	15	19	15	16	15	14	18	20	15	13	16	11	15	16	17	13	13	20	19	22	15	14	15	18	17	15	17	18	18	16	18	15	13	20	18	15	16	16	12	19	15	19	10	15	14	16	18
	1.4877	16	21	19	15	18	13	17	16	13	18	16	15	19	17	18	21	17	15	14	16	18	20	15	16	14	17	19	15	16	19	14	17	19	17	19	18	16	21	18	20	16	18	20	22	20	18	16	19
	1.4875	13	16	18	13	15	20	13	18	17	16	20	17	17	11	13	15	16	19	18	18	18	17	19	19	15	18	14	16	21	17	18	18	17	15	14	13	21	15	16	18	15	22	16	16	14	16	16	17
	1.4872	16	17	19	17	18	15	17	19	19	17	19	21	20	20	18	18	18	15	21	17	23	16	14	16	12	20	17	20	18	15	19	15	17	17	16	17	16	14	18	16	17	15	17	14	18	15	12	15
	1.487	19	19	18	20	19	14	22	18	16	15	17	14	16	14	17	18	21	20	20	13	15	16	18	15	22	17	17	16	14	20	16	21	13	20	16	17	15	17	19	16	19	17	19	23	18	20	15	20
	1.4868	13	16	19	12	15	22	13	15	12	22	19	16	18	16	17	15	15	16	20	16	17	22	23	20	15	18	18	17	18	15	14	17	20	19	13	14	19	8	16	16	17	20	14	14	12	23	16	20
	1.4866	16	15	20	14	14	16	15	20	19	17	16	18	16	15	16	13	18	21	16	20	18	13	16	20	16	20	14	15	21	20	18	15	14	19	15	18	14	14	17	14	13	15	14	16	19	13	15	13
	1.4863	16	19	19	18	18	17	18	15	18	18	18	17	17	16	17	19	19	15	15	18	14	19	13	13	19	17	18	18	17	21	12	15	17	17	18	21	15	19	15	15	19	17	19	18	19	14	12	16
	1.4861	14	16	12	14	21	17	14	15	17	16	20	14	16	11	17	13	21	17	18	16	15	16	17	13	15	15	16	17	18	17	16	21	18	17	13	16	15	17	16	17	11	19	16	19	16	20	22	19
	1.4859	15	14	17	17	16	20	12	20	19	18	16	21	14	17	20	16	10	20	20	22	19	15	22	18	16	14	16	21	20	15	17	14	17	17	14	15	17	14	17	16	15	18	16	16	15	11	16	18
	1.4856	20	17	21	18	18	12	22	16	17	16	15	17	16	22	19	18	17	14	22	14	17	18	14	15	15	19	16	15	16	17	16	17	15	20	21	19	15	20	19	12	21	18	17	18	19	16	15	14
	1.4854	11	20	18	13	16	18	16	17	13	20	20	15	15	15	17	16	20	17	16	18	17	18	18	15	19	12	19	17	16	19	14	23	16	19	16	21	19	17	15	15	17	22	18	15	16	22	18	15
	1.4852	13	14	15	12	12	19	14	17	17	16	17	18	15	13	16	15	16	18	21	20	17	15	21	20	15	16	16	17	22	17	19	12	19	15	17	17	19	17	14	17	14	15	18	14	16	16	18	18
	1.4849	18	17	19	19	17	16	17	19	18	17	15	18	17	19	22	19	17	12	20	19	13	15	14	11	16	20	15	17	17	20	16	18	11	16	18	16	11	19	19	16	16	18	17	17	17	16	13	16
	1.4847	15	16	18	17	17	19	17	17	13	16	19	16	19	18	16	18	18	13	15	16	17	20	14	16	20	15	20	17	15	20	15	17	17	20	18	19	16	22	14	13	15	15	16	20	21	17	22	18
	1.4845	16	14	17	18	15	20	14	20	13	18	20	15	17	15	14	18	11	18	19	17	18	14	20	19	15	13	12	18	18	15	17	16	17	15	17	14	15	17	18	16	18	16	14	14	13	15	14	20
	1.4843	18	20	18	21	14	16	16	18	18	10	17	17	14	15	16	16	17	17	19	18	19	14	13	16	13	19	14	17	16	16	16	15	18	15	16	20	13	16	13	13	20	17	17	16	16	12	16	16
	1.484	16	17	20	21	17	15	14	17	17	15	17	14	17	17	19	19	16	11	15	14	14	17	15	14	18	17	16	14	12	19	14	18	14	19	15	18	15	22	21	21	17	21	20	24	19	18	17	17
	1.4838	15	16	18	14	15	19	14	16	12	17	20	15	19	17	16	18	14	17	14	15	17	18	16	16	13	14	18	19	16	16	17	22	18	11	18	16	17	12	15	17	15	18	17	13	13	18	18	16
	1.4836	20	15	16	19	15	16	16	15	22	17	16	19	15	16	13	12	14	18	17	18	15	15	15	19	17	18	13	19	18	15	20	15	15	14	16	15	14	18	15	15	18	15	13	17	13	15	18	18
	1.4833	16	22	17	20	19	18	23	17	17	18	13	17	17	19	19	18	19	18	14	17	13	18	14	16	21	17	22	16	13	20	17	17	15	17	18	18	16	17	17	18	18	16	19	17	17	16	15	11
	1.4831	19	16	16	16	16	20	14	13	19	19	18	15	19	15	12	17	18	19	17	13	17	15	16	17	15	15	20	20	18	16	14	19	20	13	15	18	20	17	15	17	15	19	18	19	17	18	18	18
	1.4829	16	16	16	16	17	19	15	20	19	16	14	20	15	16	18	15	17	21	18	20	19	13	15	25	15	16	14	19	20	12	18	16	19	16	19	13	15	15	16	14	21	16	15	14	17	16	13	16
	1.4826	19	20	18	17	19	16	22	17	15	14	14	16	16	16	17	19	18	14	18	18	17	19	15	15	22	18	19	18	14	19	14	16	17	17	19	19	13	20	18	18	16	13	19	25	19	13	16	16
	1.4824	13	15	14	17	19	18	13	15	15	16	17	13	20	21	17	12	17	15	14	18	17	17	18	13	16	12	20	12	15	19	16	18	15	16	12	15	17	13	17	19	14	20	15	20	18	18	18	14
	1.4822	15	11	16	17	12	17	17	18	17	18	18	18	16	14	14	14	18	16	22	19	24	12	20	19	15	16	14	24	18	16	21	13	15	20	13	16	22	16	15	16	17	16	15	15	18	13	15	15
	1.482	18	17	18	17	17	15	19	17	18	16	16	19	16	19	20	19	19	12	16	18	17	16	12	15	20	18	12	17	16	16	20	15	13	14	16	17	14	16	19	17	17	15	19	20	16	15	15	19
	1.4817	15	16	15	16	18	18	19	18	15	22	16	10	17	16	22	18	22	12	12	15	18	18	17	19	19	15	22	16	14	18	15	20	16	17	19	20	14	21	16	17	17	20	18	18	18	19	16	17
	1.4815	13	11	17	16	13	20	16	15	18	18	19	16	16	16	15	16	16	18	13	19	18	15	19	14	15	21	16	16	17	13	18	17	19	15	14	16	20	13	16	15	18	18	15	16	16	17	17	20
	1.4813	15	19	18	18	19	12	20	20	20	19	15	20	16	15	19	14	16	17	16	17	18	15	13	15	13	16	15	18	18	13	18	16	16	17	19	19	14	14	17	15	19	16	16	13	15	16	12	15
	1.481	15	17	17	17	18	18	16	16	15	18	16	15	16	20	18	20	17	13	13	14	15	18	16	18	22	15	18	17	15	18	10	17	13	16	16	22	13	18	17	17	16	18	23	23	19	21	22	15
	1.4808	18	15	15	17	15	19	14	15	19	20	21	15	19	18	13	17	20	17	16	21	22	18	18	19	16	14	15	13	19	15	14	16	20	15	13	14	17	14	12	18	15	19	12	16	13	15	18	19
	1.4806	17	15	18	18	17	15	18	19	19	14	17	18	15	18	14	15	17	18	18	17	18	16	16	18	16	17	16	20	20	15	19	15	16	17	16	15	13	12	16	14	21	11	20	15	14	12	14	17
	1.4804	19	22	18	17	20	19	16	18	17	14	14	17	15	22	19	17	20	14	16	15	16	19	11	19	19	18	20	14	16	19	14	17	18	23	18	18	13	19	19	14	20	18	20	20	18	18	16	13
	1.4801	12	15	16	13	12	20	15	17	15	17	23	19	24	15	14	16	15	13	15	12	17	16	18	16	16	15	17	12	16	17	15	17	16	16	17	16	17	15	14	20	17	16	17	16	17	17	21	18
	1.4799	18	14	13	14	18	18	16	19	18	18	17	18	12	16	20	15	17	18	21	18	22	16	18	19	15	16	14	17	18	18	16	14	16	15	17	14	16	13	18	16	13	17	12	15	17	14	18	15
	1.4797	16	19	17	23	20	16	20	15	13	17	15	15	17	17	18	18	18	12	17	15	15	19	17	14	20	16	19	15	16	13	18	20	15	21	19	18	14	17	15	18	17	14	20	19	19	15	18	17
	1.4795	16	15	12	20	17	19	16	16	15	18	18	17	19	14	16	19	20	16	15	12	14	18	15	17	22	16	18	15	16	17	16	14	17	17	17	17	20	15	13	17	17	15	19	18	17	21	21	15
	1.4792	14	14	15	18	15	14	13	16	21	18	16	22	22	22	15	17	14	22	19	22	18	16	18	21	16	15	14	15	19	13	20	16	18	14	13	14	15	15	17	18	18	18	17	15	16	13	13	17
	1.479	19	18	22	17	21	16	23	17	18	13	14	22	17	20	18	16	17	15	16	15	18	14	17	14	20	21	16	22	14	17	14	16	13	18	17	18	16	17	20	13	22	17	19	12	17	15	15	14
	1.4788	14	19	17	15	22	19	15	14	15	23	17	16	23	19	17	14	16	16	16	15	16	21	15	17	15	19	23	18	15	21	15	18	20	19	16	15	17	16	18	22	18	18	16	19	15	18	16	14
	1.4785	15	12	18	16	10	19	16	17	20	18	20	17	18	14	17	14	17	20	15	22	19	17	22	20	13	17	16	17	19	14	19	14	18	16	13	17	18	16	13	19	14	19	15	15	15	14	18	20
	1.4783	23	17	21	19	19	16	18	18	17	15	18	21	16	18	19	22	18	17	17	18	16	13	14	17	19	20	16	19	19	16	18	18	16	15	13	16	18	13	19	14	20	15	15	19	15	17	12	15
	1.4781	18	18	18	15	17	13	16	14	11	17	16	14	17	13	20	21	14	14	15	14	17	18	17	16	18	13	18	17	15	21	14	17	15	17	20	17	13	18	12	15	16	16	20	18	23	20	18	18
	1.4779	18	12	15	16	16	19	17	19	19	18	24	16	17	16	17	17	16	17	15	20	14	11	20	20	16	13	13	18	17	17	18	15	19	14	16	10	22	12	14	19	14	19	13	16	10	21	18	21
	1.4776	13	13	18	18	15	15	19	21	18	16	19	20	15	18	11	16	15	17	20	21	19	17	14	17	14	18	13	22	16	16	18	15	14	12	15	14	13	13	19	16	20	15	16	16	12	14	14	11
	1.4774	15	19	18	19	22	17	18	14	14	17	17	14	19	20	18	20	15	12	15	14	16	22	17	16	20	15	18	17	19	18	16	20	16	17	17	19	17	14	22	18	18	16	21	15	17	15	17	14
	1.4772	14	13	14	12	17	19	15	16	17	23	17	16	20	16	13	14	18	19	16	19	17	18	16	16	14	16	18	15	17	16	16	16	22	19	14	16	18	16	12	18	15	20	15	17	17	15	16	16
	1.4769	15	17	16	15	14	15	17	17	19	14	19	17	16	12	15	16	18	14	19	21	22	15	16	20	13	19	16	18	21	16	20	17	15	18	14	17	19	14	18	14	15	15	14	14	17	16	15	16
	1.4767	17	19	19	19	19	17	19	19	19	17	18	13	16	17	18	20	17	14	13	19	13	18	15	13	22	19	17	15	15	19	15	19	16	17	14	20	17	18	18	17	21	16	17	16	17	18	13	18
	1.4765	16	12	15	18	13	19	19	14	14	20	22	18	23	12	19	13	19	17	16	16	15	16	17	16	15	16	13	12	14	18	16	14	19	19	19	13	17	15	11	17	16	18	12	18	17	20	20	19
	1.4763	15	15	17	12	21	16	14	21	20	10	22	16	17	18	15	12	17	17	17	19	17	14	17	23	12	14	15	20	15	17	18	12	16	15	16	20	16	16	15	15	14	15	14	17	12	15	17	19
	1.476	17	17	20	19	18	17	21	16	18	17	15	16	19	18	16	20	13	11	15	16	16	15	17	14	15	18	13	19	16	17	16	16	15	16	14	23	11	17	20	17	16	17	19	17	19	13	14	15
	1.4758	15	17	17	17	16	17	16	18	18	16	16	17	20	15	20	12	17	17	15	15	15	19	18	16	16	14	19	14	16	17	17	23	18	17	17	16	21	16	15	18	13	22	17	18	16	18	17	15
	1.4756	15	16	19	17	15	18	17	17	18	18	22	19	15	14	16	14	15	16	20	22	20	17	19	16	16	17	17	16	17	12	18	15	20	14	15	16	17	16	15	14	17	15	15	15	15	13	14	16
	1.4754	16	20	18	18	18	15	17	18	21	16	17	20	15	18	19	22	16	15	17	19	16	14	15	16	16	21	19	14	18	18	16	17	11	16	14	17	13	15	21	16	22	15	16	14	15	15	14	12
	1.4751	14	18	17	16	19	15	19	13	15	20	15	14	17	20	18	16	20	17	13	15	13	18	17	14	20	14	15	16	16	18	14	17	19	18	22	17	17	18	12	18	10	18	16	18	20	17	14	16
	1.4749	19	13	16	15	16	20	19	18	15	19	23	17	17	15	17	14	17	20	15	19	15	13	23	17	17	15	14	16	18	14	18	15	17	17	18	16	17	12	13	20	8	18	17	14	15	17	16	17
	1.4747	19	17	19	17	21	16	18	17	18	14	16	18	13	19	18	19	15	17	17	18	17	15	12	21	16	17	16	20	15	17	15	17	16	19	16	14	16	18	17	15	19	17	16	17	15	14	12	18
	1.4745	19	18	18	15	16	16	17	12	13	21	18	15	20	20	23	22	17	17	18	14	14	18	16	14	19	17	17	13	15	17	15	19	14	20	19	25	11	18	19	20	20	17	20	22	18	15	17	19
	1.4742	11	13	16	15	13	22	17	22	16	19	18	17	16	16	18	18	16	15	18	16	20	16	23	16	17	13	16	18	14	18	18	16	19	15	17	15	20	16	17	22	14	20	15	18	16	15	18	18
	1.474	15	18	17	15	20	14	14	22	18	15	16	18	17	15	13	18	15	20	21	20	16	17	16	17	17	18	17	19	18	14	19	15	16	16	15	15	17	18	20	14	18	14	15	18	16	15	13	22
	1.4738	17	18	17	18	17	16	20	18	11	15	16	17	12	20	20	21	20	12	12	17	15	16	16	18	19	18	17	15	17	20	15	18	14	19	18	22	15	20	20	18	20	13	20	16	21	16	17	16
	1.4735	18	15	17	14	17	21	12	17	15	18	19	16	20	14	14	16	20	14	14	16	14	18	20	17	14	14	18	15	16	16	20	18	22	19	16	18	22	15	13	16	15	17	15	18	16	19	19	21
	1.4733	20	17	17	14	18	16	13	20	19	17	16	17	16	15	16	16	16	16	18	17	16	10	17	20	15	18	14	16	20	13	22	17	14	14	14	16	16	14	17	17	14	15	13	16	14	12	16	19
	1.4731	19	19	18	20	25	14	19	17	14	18	17	20	16	16	18	21	16	16	17	16	15	14	16	17	18	17	13	19	19	20	17	18	16	19	20	19	16	18	17	16	22	15	18	20	14	15	12	14
	1.4729	18	14	17	19	16	17	15	19	16	18	25	16	22	13	18	13	22	15	14	14	14	17	19	13	18	11	17	13	15	19	16	20	19	20	16	16	18	19	14	21	15	18	17	18	18	17	18	15
	1.4726	15	16	15	14	16	20	13	16	18	18	20	18	15	15	16	19	16	17	16	22	19	17	16	17	16	14	16	15	17	12	18	19	14	12	13	18	19	15	17	18	19	15	15	14	13	14	16	19
	1.4724	17	20	20	21	17	14	21	17	18	17	15	17	16	15	19	19	14	16	16	14	15	14	15	14	17	20	16	17	17	18	18	15	14	15	19	19	15	21	16	13	18	14	18	16	20	14	14	14
	1.4722	13	18	20	15	19	22	16	17	15	16	16	17	17	17	21	13	19	18	12	17	14	20	17	12	16	16	17	12	14	20	13	22	15	18	17	15	23	16	14	19	16	18	22	18	16	14	19	13
	1.472	15	17	16	11	13	19	14	20	22	19	21	15	17	12	15	14	16	18	19	19	20	16	22	20	16	17	18	17	18	16	22	14	21	15	13	11	20	16	19	18	14	17	14	19	17	16	17	17
	1.4717	17	21	19	20	18	13	21	19	17	12	15	18	15	12	17	17	16	17	19	16	15	16	15	19	15	18	16	18	18	15	18	18	14	10	16	15	13	15	20	16	17	16	14	14	15	12	14	18
	1.4715	16	19	18	14	20	16	17	13	15	19	14	19	16	16	19	19	15	13	15	15	15	19	15	20	17	17	23	16	15	23	14	18	15	21	18	20	15	17	16	16	16	20	19	17	17	20	17	18
	1.4713	20	16	16	12	16	18	17	17	19	24	17	18	17	19	17	19	15	18	18	16	14	13	21	18	12	15	12	15	16	15	22	16	21	15	15	16	18	13	18	20	18	22	11	14	15	17	19	18
	1.4711	21	14	17	19	15	18	19	22	20	12	16	18	14	17	15	19	15	18	21	17	20	17	15	18	18	18	17	22	16	18	15	15	13	14	16	17	17	14	18	15	21	14	18	18	14	12	15	18
	1.4708	23	20	16	22	20	15	19	12	16	17	16	20	16	20	17	16	19	16	15	13	13	17	19	12	20	15	13	10	14	20	16	20	14	19	21	16	16	16	14	16	16	12	20	18	22	17	17	11
	1.4706	17	18	14	13	16	21	16	14	18	20	20	16	17	16	13	15	18	20	17	16	16	16	17	19	14	15	18	16	12	14	16	20	20	20	13	14	18	17	17	18	17	19	17	15	16	18	20	17
	1.4704	19	15	13	20	20	16	17	24	20	20	16	16	19	13	17	16	14	18	23	20	20	18	16	17	18	19	12	17	19	17	22	14	16	16	14	15	16	16	17	15	16	15	16	15	19	16	16	23
	1.4702	19	22	20	19	19	17	20	18	16	18	18	14	16	22	18	19	16	16	10	9	17	17	13	14	20	18	19	17	17	20	16	16	11	19	18	19	15	17	17	14	17	17	17	15	18	13	18	13
	1.4699	16	14	17	17	17	20	17	16	18	21	15	14	24	14	16	15	16	14	20	15	15	22	21	15	19	16	23	17	13	19	17	19	18	22	15	23	18	16	11	15	14	20	17	19	20	17	17	18
	1.4697	15	18	20	15	13	18	15	17	18	18	15	22	16	14	20	18	17	20	19	19	18	14	18	16	12	17	13	16	15	17	17	12	16	18	16	18	19	16	20	15	16	18	13	12	17	13	15	17
	1.4695	22	16	19	22	18	18	20	16	20	13	15	15	11	17	18	20	13	14	17	14	15	16	14	16	16	17	16	20	15	18	16	14	12	16	15	19	16	24	22	15	16	17	23	16	19	15	14	18
	1.4693	15	20	18	15	20	19	14	17	17	20	18	15	19	17	18	18	20	17	19	13	14	19	18	17	18	13	17	14	18	15	15	20	19	21	19	17	19	16	19	16	16	18	16	18	21	18	20	12
	1.469	17	16	19	18	15	19	16	22	20	17	15	18	19	14	14	18	17	18	15	18	18	18	18	15	13	18	13	15	20	15	23	15	16	18	12	18	22	15	13	15	17	17	14	17	17	17	19	22
	1.4688	19	21	21	19	22	14	20	19	15	13	16	19	17	15	13	18	15	16	19	19	20	17	13	17	17	17	13	18	19	17	20	17	9	18	15	15	13	18	18	13	19	13	13	19	16	18	17	18
	1.4686	17	20	18	16	16	17	18	12	16	19	17	16	18	18	17	19	21	13	13	15	16	15	17	12	19	13	15	15	17	21	15	16	12	19	21	21	17	19	17	15	15	17	20	18	18	19	17	16
	1.4684	18	19	18	14	17	18	13	14	18	25	14	16	21	13	16	20	11	21	19	20	20	16	20	16	16	18	15	14	16	17	19	15	19	18	13	15	18	15	15	17	15	20	15	14	17	22	18	21
	1.4681	21	20	20	20	21	20	22	18	19	15	12	19	17	14	15	17	15	17	19	17	15	11	14	18	14	15	18	19	19	20	17	16	16	16	17	16	14	17	18	16	22	10	16	17	16	13	11	16
	1.4679	20	23	21	17	21	17	20	15	16	14	19	18	17	19	20	18	18	16	15	12	15	19	15	18	24	19	18	16	17	20	13	20	18	20	20	20	15	18	14	16	18	14	18	18	20	20	15	19
	1.4677	17	17	16	10	17	14	15	16	18	20	14	18	19	15	14	14	17	18	18	18	21	19	20	16	11	11	17	14	16	15	17	19	22	17	16	16	19	13	14	20	16	20	13	16	16	17	23	17
	1.4675	16	23	18	16	15	16	22	22	21	16	15	20	14	16	17	16	13	18	20	18	21	15	15	23	17	17	15	18	19	12	23	15	15	19	17	13	14	20	16	19	18	16	13	16	16	13	13	20
	1.4672	23	24	25	23	23	17	23	16	19	17	21	12	16	20	17	20	18	17	15	12	15	16	15	17	16	16	19	17	14	18	13	19	16	16	19	18	16	20	23	19	19	16	16	19	19	16	18	16
	1.467	17	21	20	17	15	22	18	17	14	17	21	14	19	15	14	19	19	15	15	14	14	16	17	18	14	13	20	19	12	13	15	17	21	19	19	15	20	16	15	19	12	20	15	17	14	18	23	20
	1.4668	21	20	19	20	25	17	16	22	20	15	18	19	17	16	16	17	13	15	22	17	18	15	17	23	16	18	16	18	18	18	19	17	15	13	15	16	17	16	15	14	18	14	14	17	18	17	17	17
	1.4666	23	21	24	23	19	16	22	17	15	16	18	20	16	20	19	19	18	14	18	12	13	18	13	17	19	19	16	17	16	16	13	15	17	16	20	16	16	18	18	15	22	17	20	17	17	15	17	15
	1.4664	21	19	18	17	23	20	16	17	17	19	19	18	19	18	17	15	17	20	17	15	14	22	15	18	21	16	18	14	13	20	14	20	23	15	15	19	21	18	16	18	15	19	19	21	20	21	20	16
	1.4661	18	19	17	23	20	18	18	22	18	16	16	18	17	20	14	19	17	18	19	18	22	18	18	15	15	13	11	18	19	14	20	14	22	16	16	16	18	15	15	18	17	15	12	16	15	15	23	20
	1.4659	22	22	26	28	21	21	22	22	19	18	18	20	17	17	18	25	12	11	16	15	19	17	15	18	19	19	16	20	18	18	13	18	12	18	17	22	14	19	17	16	18	13	18	16	16	15	19	18
	1.4657	25	26	20	21	22	23	18	18	17	21	15	15	19	20	16	17	23	18	15	19	17	19	14	15	15	18	21	17	15	20	14	18	19	20	20	17	18	18	16	15	14	17	17	18	18	24	19	16
	1.4655	21	21	19	21	19	24	19	20	18	20	22	19	21	17	13	15	17	17	13	17	16	14	20	16	15	16	16	17	22	12	20	15	17	18	15	16	19	14	13	21	14	20	17	15	15	16	20	21
	1.4652	26	26	25	24	22	22	25	22	20	17	16	22	17	13	15	18	16	18	18	20	15	16	16	20	19	15	16	19	19	19	16	16	15	16	13	12	16	18	19	11	17	12	17	18	16	15	17	19
	1.465	29	23	26	24	17	20	25	18	15	21	18	16	22	22	19	20	24	16	17	16	14	19	17	14	20	22	19	17	16	18	16	16	15	19	22	21	16	21	18	17	17	18	21	18	22	17	17	19
	1.4648	24	20	20	18	19	26	13	22	18	15	20	17	21	16	19	17	17	19	18	16	19	16	17	18	16	13	14	12	16	20	18	20	21	15	15	17	18	14	17	24	16	20	18	17	18	17	19	21
	1.4646	23	22	28	22	23	23	15	22	21	19	20	18	17	16	15	16	16	18	21	19	22	17	18	17	16	11	16	18	18	13	17	17	18	14	15	16	13	16	21	14	16	13	17	16	15	17	17	17
	1.4643	29	26	26	29	23	21	20	21	17	17	16	14	19	23	20	19	21	15	14	16	17	19	17	15	18	18	20	18	14	17	16	20	13	18	16	23	16	18	19	18	16	17	18	20	20	15	15	18
	1.4641	24	24	23	18	23	26	18	17	18	23	22	16	20	16	14	18	19	22	16	17	18	19	16	15	15	12	19	18	14	16	18	18	21	15	16	12	19	17	16	16	16	17	14	19	17	17	19	19
	1.4639	24	21	25	22	24	23	24	25	24	19	21	18	17	15	20	19	15	19	24	21	18	15	18	24	19	15	16	18	23	15	20	15	13	17	15	14	17	15	19	16	14	16	16	15	18	17	18	19
	1.4637	29	32	32	26	23	25	23	18	18	20	17	14	17	23	17	18	23	17	16	16	18	16	18	17	17	20	20	20	14	20	15	14	18	22	18	20	19	20	18	16	19	15	20	19	18	17	16	19
	1.4634	27	27	24	20	23	24	22	20	17	21	23	17	26	17	20	16	20	17	15	19	16	20	18	19	20	18	20	16	15	18	21	23	22	18	20	18	18	17	14	22	16	19	14	18	22	21	23	21
	1.4632	29	27	29	30	26	25	21	24	24	21	21	18	16	18	17	19	16	20	24	18	22	17	20	19	18	16	17	20	19	16	18	16	20	16	16	19	16	15	17	19	15	16	20	15	14	19	17	25
	1.463	31	29	34	29	26	25	24	23	21	23	16	23	23	27	20	19	17	16	19	19	19	14	20	20	16	18	18	19	18	17	18	16	17	18	18	19	15	16	21	19	19	14	18	14	18	19	22	15
	1.4628	30	30	28	24	30	23	20	25	18	19	19	19	23	20	25	19	23	17	16	22	20	20	17	15	19	17	17	16	16	18	16	20	18	18	18	20	17	17	14	22	13	20	17	21	19	14	20	24
	1.4626	31	32	31	25	29	28	21	25	25	21	24	19	18	17	16	17	16	22	20	19	21	18	21	17	16	19	17	16	20	14	19	16	23	15	14	15	20	15	17	17	18	21	14	16	16	18	23	22
	1.4623	36	33	28	30	31	28	27	33	28	21	20	29	19	22	21	22	17	19	26	22	17	17	15	19	14	22	18	19	22	19	17	18	14	18	18	16	17	18	19	13	17	19	20	15	17	18	17	18
	1.4621	39	35	36	29	31	28	25	19	20	24	21	17	22	22	21	20	21	17	16	22	17	20	18	16	19	17	23	16	13	24	12	19	17	19	21	22	21	21	15	13	17	17	19	18	19	16	17	21
	1.4619	34	33	30	32	29	29	23	26	23	24	25	20	20	17	22	15	18	20	18	20	16	19	20	22	18	17	17	21	20	17	25	19	16	19	18	18	20	15	17	21	13	20	13	15	15	19	23	22
	1.4617	35	33	35	36	29	31	29	23	25	21	21	20	16	22	20	17	15	23	25	17	21	17	17	21	19	17	16	23	17	20	20	15	16	18	20	17	18	13	13	16	22	12	19	17	17	18	16	16
	1.4614	39	33	37	36	36	29	30	27	24	29	23	23	23	26	26	23	17	18	16	17	17	20	22	15	17	22	16	18	15	19	16	20	20	23	20	20	16	20	18	14	19	16	20	18	23	16	15	20
	1.4612	35	36	32	34	31	33	28	33	29	26	28	21	24	19	20	20	20	23	19	22	19	20	19	15	17	15	20	16	17	18	20	19	20	18	13	16	18	13	16	17	20	19	18	19	16	20	20	23
	1.461	39	32	37	35	32	34	29	28	31	25	23	30	25	18	18	20	18	23	24	23	24	20	20	18	17	18	20	22	21	14	20	16	20	16	20	15	18	18	20	13	20	17	19	17	19	14	18	23
	1.4608	41	46	38	41	38	32	32	29	26	22	26	24	23	25	27	23	22	22	16	22	18	18	20	16	21	20	17	12	19	19	17	19	15	16	22	22	19	18	20	14	23	18	17	20	20	19	17	19
	1.4606	44	38	37	34	34	34	27	28	26	27	27	20	26	20	22	18	23	15	20	22	19	22	22	16	22	19	21	15	19	18	18	20	24	24	19	18	23	17	13	18	15	21	16	19	20	20	20	21
	1.4603	40	46	35	34	37	34	33	34	30	27	28	28	21	19	19	26	17	25	25	24	21	15	22	20	16	16	18	22	24	18	24	18	18	16	14	15	17	17	13	23	17	17	20	17	17	16	19	20
	1.4601	44	41	43	43	42	38	37	32	32	28	23	27	24	28	22	23	18	23	18	20	18	18	19	16	21	19	20	21	19	25	16	16	16	20	25	22	19	19	17	16	24	13	24	16	17	17	20	17
	1.4599	42	46	41	38	42	43	33	33	32	32	29	28	30	26	28	24	22	23	18	22	19	25	22	17	19	18	18	17	20	23	17	18	24	22	18	16	20	19	17	18	15	20	19	19	23	20	23	20
	1.4597	40	45	44	40	39	42	33	36	32	32	30	27	22	24	25	20	22	26	24	23	21	18	21	26	17	16	15	21	22	20	20	18	18	20	16	15	20	17	17	18	18	19	16	14	14	17	23	24
	1.4594	51	49	48	51	44	37	38	35	32	31	27	30	25	26	23	26	22	24	24	22	20	20	17	23	18	24	21	22	22	19	19	16	15	21	18	18	18	21	21	11	19	19	21	17	17	17	19	16
	1.4592	53	56	46	42	45	45	40	38	31	29	29	31	28	31	27	26	24	22	20	26	22	23	22	19	20	22	24	19	20	23	22	21	19	23	19	22	18	20	17	19	17	19	22	21	24	21	19	17
	1.459	53	46	52	47	43	52	35	37	35	35	31	28	27	26	22	21	25	26	24	24	26	22	25	22	22	18	24	26	23	16	21	18	19	16	19	14	24	15	15	19	17	16	15	18	17	20	17	23
	1.4588	51	50	52	53	45	45	42	41	40	35	30	33	29	28	31	28	28	29	22	24	20	20	20	22	22	25	22	24	22	20	20	18	15	21	19	14	17	16	22	19	15	17	22	14	15	16	15	19
	1.4586	56	55	54	48	51	45	45	41	39	40	31	32	33	31	33	27	28	25	23	21	22	28	20	22	25	22	26	21	19	20	17	19	20	23	26	21	19	20	18	17	20	19	22	17	23	20	16	21
	1.4583	56	54	52	52	44	56	41	41	39	37	39	33	34	29	27	27	28	25	27	22	23	25	25	22	23	19	21	17	25	19	25	20	27	23	15	13	18	15	19	21	14	20	18	16	18	21	23	21
	1.4581	55	59	60	49	50	54	42	46	38	36	33	32	33	32	30	32	31	29	28	26	22	23	27	28	28	20	25	24	26	20	21	17	18	19	18	17	16	16	20	18	22	16	19	20	14	15	17	22
	1.4579	65	61	58	55	57	48	48	43	42	41	35	32	33	32	33	31	28	26	22	26	24	27	25	21	27	27	21	19	21	22	22	19	21	23	26	22	18	20	22	17	20	18	19	23	23	15	22	19
	1.4577	58	62	57	60	56	58	47	47	41	43	41	34	34	32	29	27	32	25	25	27	24	25	26	21	22	20	26	23	21	21	26	26	24	25	21	18	22	20	16	19	17	19	18	18	17	18	23	23
	1.4575	62	68	61	52	54	48	51	51	51	37	44	39	33	34	31	34	29	32	28	28	31	27	29	30	25	25	22	31	27	23	24	23	23	18	20	17	21	19	21	16	20	18	16	13	17	18	23	25
	1.4572	66	70	64	66	64	57	54	48	44	45	39	43	35	35	36	36	32	29	28	25	26	25	25	24	26	25	26	26	21	26	26	22	21	21	20	22	17	20	19	20	20	16	21	20	18	17	19	14
	1.457	66	65	61	58	58	59	54	48	46	48	45	40	40	36	40	28	34	27	29	30	25	30	27	25	25	25	24	22	25	22	24	27	27	23	19	25	22	20	16	18	19	25	23	19	20	22	26	21
	1.4568	68	74	66	63	59	63	54	58	48	47	45	42	39	38	36	37	32	35	31	29	32	23	26	25	27	27	23	25	29	25	25	20	22	22	20	22	19	20	19	24	15	17	18	19	17	20	24	27
	1.4566	69	72	72	63	66	63	59	56	50	45	47	45	40	42	41	36	34	32	39	35	26	28	26	29	29	29	25	29	25	25	19	18	23	18	23	23	22	23	23	18	25	18	19	21	18	19	19	21
	1.4564	73	72	69	73	68	66	57	56	51	53	44	41	44	39	39	42	38	31	31	31	32	31	30	25	29	27	25	24	29	24	24	30	24	23	22	23	18	21	20	17	19	22	17	26	22	22	21	19
	1.4561	75	74	75	67	66	65	59	53	49	55	49	44	38	43	37	35	34	38	34	39	34	33	30	33	26	26	29	27	31	23	28	22	25	20	21	19	27	20	21	22	17	22	21	18	17	19	24	26
	1.4559	80	79	80	75	70	62	61	60	63	50	48	50	45	45	40	35	34	33	38	36	35	33	29	36	31	33	24	32	25	24	26	25	25	23	20	23	19	20	23	17	20	19	18	20	19	17	15	22
	1.4557	81	88	78	69	72	71	64	63	54	59	53	47	44	50	53	44	38	39	33	38	31	35	29	31	34	33	31	25	26	34	26	26	26	28	26	22	22	23	23	16	20	21	22	21	23	18	20	17
	1.4555	74	76	76	72	74	73	62	67	57	58	56	51	53	44	45	42	40	36	40	37	37	35	34	36	28	31	33	34	31	25	29	31	29	25	25	19	29	20	18	20	22	22	17	19	17	26	26	25
	1.4553	77	81	79	80	74	74	65	67	65	56	54	53	47	47	47	47	41	42	42	41	40	37	33	36	26	32	29	31	33	30	31	26	27	24	24	27	25	25	24	21	24	17	23	19	19	18	17	22
	1.455	90	85	81	73	79	73	67	67	62	57	57	49	51	54	49	50	46	42	41	36	39	38	34	34	36	33	33	29	31	29	27	29	28	25	27	27	23	25	22	19	22	19	23	23	20	17	21	22
	1.4548	81	86	80	81	73	76	67	70	66	65	58	58	57	53	48	50	45	43	43	43	37	40	39	33	33	28	35	33	32	31	33	31	34	27	24	25	27	24	21	27	18	27	17	25	17	27	22	27
	1.4546	86	90	85	80	81	78	68	71	69	65	57	63	45	57	48	49	47	45	43	44	43	40	34	35	34	35	33	36	36	28	33	25	26	26	30	26	24	28	25	30	22	20	22	20	17	18	18	23
	1.4544	93	89	94	82	78	78	68	70	69	68	65	60	57	53	55	56	51	45	48	45	42	40	38	38	36	42	34	32	27	33	28	33	30	31	28	25	26	27	27	21	25	19	24	20	22	23	22	15
	1.4542	84	92	88	81	86	86	74	70	66	77	63	58	56	54	54	48	52	44	47	46	40	39	43	40	39	38	39	35	37	35	35	35	32	33	24	31	23	22	24	28	23	25	22	27	23	26	22	26
	1.4539	97	95	97	84	84	85	72	76	76	67	71	66	57	59	58	55	49	54	47	50	47	47	45	48	39	41	39	39	39	32	39	34	36	27	28	23	28	29	27	24	22	24	22	21	24	23	23	30
	1.4537	98	100	96	93	93	88	77	78	79	70	69	68	63	62	57	63	51	52	53	51	43	45	45	41	44	42	38	39	40	45	33	29	30	30	28	32	27	30	31	23	25	19	25	25	26	22	23	24
	1.4535	90	98	98	93	93	90	76	73	71	77	73	73	69	64	62	66	64	58	54	48	48	52	47	48	46	41	44	39	35	39	37	37	36	32	32	28	30	30	29	28	19	23	22	22	24	24	25	26
	1.4533	99	94	102	90	93	88	75	85	84	76	75	70	64	66	56	65	53	59	54	60	54	47	48	41	45	42	41	41	42	36	35	37	37	32	32	31	29	31	30	29	24	22	19	22	20	19	22	23
	1.4531	101	106	99	95	99	92	84	88	82	79	74	79	65	74	63	66	58	60	61	58	52	48	54	51	43	46	42	45	41	40	39	40	34	34	32	32	32	33	29	28	28	24	24	22	23	19	24	24
	1.4528	101	105	101	92	105	92	84	81	84	87	74	73	70	71	68	71	61	63	60	50	53	58	50	48	50	49	50	44	41	39	37	47	41	38	34	31	34	36	32	25	25	29	23	31	24	25	21	21
	1.4526	101	106	102	102	99	98	86	92	82	86	80	83	78	71	75	72	59	63	60	56	60	56	55	52	46	52	48	47	48	42	42	40	39	35	36	35	37	30	29	29	24	26	24	21	22	25	28	29
	1.4524	100	104	105	94	97	97	84	87	92	79	78	77	68	79	74	69	66	66	65	60	62	57	56	63	50	51	49	51	46	46	47	40	38	39	36	36	37	33	31	26	29	22	27	24	22	25	22	23
	1.4522	108	112	111	103	100	99	92	88	84	84	82	77	76	79	78	76	72	67	61	56	67	59	53	54	56	51	54	48	46	49	48	45	40	41	41	44	39	37	38	26	29	25	29	28	31	27	24	23
	1.452	113	108	103	105	102	105	86	98	88	91	85	82	80	73	73	70	70	71	66	59	63	59	60	59	51	47	55	49	47	49	49	47	41	36	38	37	36	34	34	33	29	30	23	25	22	29	29	32
	1.4517	101	108	113	103	107	106	93	97	93	90	84	83	77	79	77	75	70	74	74	74	69	60	62	58	51	53	60	56	50	50	53	45	45	42	46	42	35	38	32	27	32	26	27	28	30	25	25	28
	1.4515	107	113	117	103	109	99	97	95	96	95	90	85	84	86	82	88	76	73	71	70	63	67	65	60	62	60	62	55	51	55	51	50	47	43	45	44	39	37	39	36	32	30	32	30	28	26	27	26
	1.4513	114	117	114	111	107	105	95	91	88	91	95	89	87	83	85	81	81	75	72	77	73	71	61	61	62	63	65	58	57	56	53	58	56	46	44	43	44	41	38	34	32	35	27	29	29	30	29	29
	1.4511	121	113	115	114	107	108	94	99	96	95	97	95	80	87	87	78	77	78	81	77	73	70	73	70	57	64	58	63	61	57	61	48	53	45	44	40	47	39	38	37	34	31	26	26	27	26	31	33
	1.4509	118	121	119	117	111	112	98	96	106	94	88	98	87	91	96	88	84	79	80	74	76	70	67	69	67	72	62	67	61	64	59	56	51	50	49	44	44	49	44	44	33	34	31	31	31	29	29	30
	1.4506	116	126	116	114	117	113	100	104	100	100	97	92	92	91	93	85	85	80	78	80	80	79	73	74	69	64	69	60	60	58	64	63	53	56	54	58	45	43	42	42	28	38	32	34	33	28	33	26
	1.4504	116	126	117	113	118	115	104	106	104	95	95	94	92	88	92	89	85	83	85	82	79	75	83	74	64	67	68	68	70	64	66	61	61	54	48	46	47	39	43	44	33	35	29	31	26	31	35	36
	1.4502	125	128	123	117	114	113	107	108	102	107	95	97	95	93	94	92	82	82	83	85	82	77	79	71	76	72	69	70	68	65	67	59	57	56	53	54	50	51	52	39	39	36	33	28	32	26	30	29
	1.45	122	130	131	123	121	111	108	108	102	104	101	94	95	97	96	90	89	92	78	86	88	85	82	77	78	76	78	70	68	64	64	68	61	58	60	61	56	48	48	49	39	42	37	36	33	32	34	34
	1.4498	128	131	122	126	118	133	103	113	104	108	99	97	97	97	93	98	93	93	92	91	86	89	86	81	78	78	74	77	75	67	76	71	62	61	53	58	56	47	49	45	40	37	36	33	31	32	38	38
	1.4495	131	133	128	128	121	120	112	111	111	103	105	105	92	99	103	98	99	89	99	90	91	84	82	84	77	82	80	74	79	66	75	70	64	62	60	59	56	57	55	47	46	41	41	33	32	34	31	32
	1.4493	134	141	132	121	126	117	111	101	112	106	97	99	103	106	95	102	94	92	91	95	96	86	84	84	81	86	85	79	73	69	72	75	71	69	63	63	56	63	58	45	46	40	42	39	34	32	34	37
	1.4491	136	142	133	126	129	130	114	113	113	106	112	104	104	99	104	103	97	94	98	99	97	92	94	91	88	85	87	84	83	78	79	74	69	62	61	58	58	59	62	54	42	47	39	39	34	41	37	40
	1.4489	138	140	140	127	129	126	113	119	117	102	101	109	100	109	101	100	98	105	106	104	100	90	91	93	81	86	87	87	89	83	82	74	70	64	63	68	63	66	61	57	51	45	41	33	38	36	37	41
	1.4487	146	145	146	135	132	129	118	113	112	115	107	103	109	106	106	108	99	98	105	102	93	99	91	91	95	89	88	84	86	84	87	85	76	73	70	75	63	66	64	56	55	44	48	46	42	40	43	41
	1.4485	147	144	133	132	126	131	117	119	109	115	112	104	109	109	102	106	112	109	96	102	106	103	101	97	93	88	96	91	85	83	88	89	77	73	72	72	69	67	69	62	54	51	49	45	33	40	46	45
	1.4482	150	147	151	138	136	130	117	126	116	113	109	114	101	113	113	103	97	110	111	111	108	96	102	107	96	93	95	96	94	85	88	80	81	74	74	76	69	71	64	61	49	47	41	42	41	40	41	46
	1.448	150	159	157	139	141	134	129	118	124	112	112	118	110	113	109	114	113	112	114	106	106	101	102	101	97	104	101	98	93	95	90	91	84	83	82	80	70	69	73	61	62	56	47	37	50	45	43	45
	1.4478	152	154	153	143	150	148	125	129	116	120	115	112	112	112	109	114	111	111	108	113	108	105	101	108	100	101	104	100	100	94	96	95	88	83	82	80	76	73	75	68	61	59	51	53	47	47	48	51
	1.4476	157	156	149	145	142	146	127	124	124	118	119	117	108	115	115	116	116	108	111	111	120	107	109	111	108	105	98	102	108	99	99	90	88	86	82	81	76	74	77	68	55	55	52	42	41	50	52	54
	1.4474	165	159	165	138	146	143	133	136	119	118	116	117	108	119	124	121	114	117	122	118	115	105	106	114	109	108	104	108	101	98	100	94	92	90	84	88	75	87	79	70	67	54	53	45	49	48	46	54
	1.4471	161	167	158	148	147	145	130	128	119	120	121	122	121	114	119	120	116	113	114	114	111	120	117	116	116	104	113	102	106	104	107	99	92	92	90	92	86	80	82	76	66	64	57	50	51	54	60	58
	1.4469	168	161	166	149	152	149	140	130	128	127	122	120	113	117	119	126	117	125	116	123	116	122	118	116	113	112	111	112	111	100	109	102	101	95	83	84	93	85	81	83	66	66	55	51	47	52	58	58
	1.4467	176	174	166	162	162	152	142	143	133	128	123	131	117	120	126	120	121	124	124	122	119	119	115	124	112	119	114	119	119	103	107	108	97	99	88	92	91	86	88	75	77	68	56	56	58	52	59	62
	1.4465	179	177	174	161	164	153	144	139	135	136	127	122	125	133	129	125	128	124	121	118	123	129	113	121	121	118	113	118	111	112	106	118	104	96	98	94	90	92	88	84	73	73	66	61	56	52	59	58
	1.4463	183	182	174	169	157	156	147	139	139	138	132	127	122	122	124	129	122	129	125	126	126	128	125	128	120	116	124	127	123	105	113	117	109	101	93	98	105	87	85	86	80	75	61	59	54	60	64	68
	1.4461	176	177	169	173	162	164	146	147	151	134	135	136	123	136	121	131	126	131	130	132	131	124	127	129	122	120	121	121	125	110	126	119	106	104	103	102	98	92	100	86	82	74	65	60	60	57	61	66
	1.4458	193	189	182	180	178	166	160	148	141	138	138	133	128	133	130	132	130	127	127	131	126	134	127	129	127	126	136	123	124	119	118	125	113	110	99	109	107	103	102	92	82	77	69	61	63	65	64	71
	1.4456	194	189	185	173	172	175	155	150	146	149	144	135	130	130	134	133	134	131	127	132	125	129	134	132	129	125	132	121	130	120	121	131	122	111	99	110	103	98	103	95	83	84	70	63	57	69	75	71
	1.4454	196	197	194	184	176	175	155	156	152	144	136	143	131	141	130	131	133	139	131	136	137	137	135	132	132	130	130	137	130	125	129	124	123	110	106	113	105	105	104	96	89	78	71	60	64	68	68	79
	1.4452	198	200	201	187	185	183	166	160	151	144	144	140	136	145	138	139	133	130	133	140	137	143	134	139	138	137	133	135	132	131	128	126	121	119	109	112	112	111	115	99	91	84	78	73	71	68	74	76
	1.445	195	209	203	191	188	188	166	162	153	151	145	144	138	144	142	144	144	138	136	140	140	141	138	139	143	135	143	136	139	127	137	141	128	114	114	118	116	108	115	110	93	94	81	71	70	67	80	83
	1.4448	206	208	193	194	195	188	169	164	166	150	152	147	140	145	135	141	140	143	144	148	149	142	141	146	141	137	145	143	146	129	138	133	135	124	118	117	119	113	116	108	99	87	77	71	68	69	85	87
	1.4445	209	211	211	200	199	184	173	169	165	162	158	155	143	146	149	148	147	142	152	144	146	140	138	139	147	136	142	140	139	137	137	134	130	126	122	128	120	116	122	118	99	99	81	73	75	75	74	83
	1.4443	210	214	208	203	202	190	180	174	171	167	164	144	148	145	152	150	145	146	146	144	144	152	150	154	148	149	157	152	148	140	143	142	146	132	128	129	128	123	122	119	105	95	86	81	78	81	91	96
	1.4441	215	215	212	199	205	207	174	184	167	164	162	151	143	160	148	152	149	146	151	153	157	149	153	154	147	147	153	152	159	144	148	145	142	128	129	127	130	122	128	124	106	98	85	78	74	83	87	97
	1.4439	218	219	219	217	205	198	183	176	172	168	158	162	148	154	155	160	150	151	151	152	154	159	145	166	154	157	152	152	157	144	153	147	137	132	134	129	133	133	132	128	117	102	88	82	86	83	91	95
	1.4437	218	232	223	216	220	204	189	181	182	175	169	163	158	161	161	160	150	153	145	157	151	158	160	157	154	153	162	157	159	154	149	155	152	142	136	141	129	130	136	131	112	111	92	88	82	92	93	99
	1.4435	220	230	217	212	206	212	190	189	169	170	167	164	164	161	159	166	158	156	156	159	169	160	162	170	162	157	163	160	163	144	166	154	157	145	144	134	137	136	136	143	124	112	99	85	81	85	96	102
	1.4432	221	237	229	223	215	209	193	194	191	187	163	176	164	166	161	171	162	169	169	170	171	158	166	166	160	171	164	165	165	150	157	156	154	145	134	146	141	139	145	136	120	112	95	89	87	92	98	106
	1.443	225	232	238	215	223	216	197	192	188	185	178	170	163	176	170	173	170	161	161	177	165	176	170	163	173	160	172	160	175	163	163	166	159	148	144	147	146	141	152	137	124	117	100	95	92	97	96	104
	1.4428	225	238	226	227	224	215	199	197	190	183	183	168	164	172	178	176	174	169	164	173	170	173	172	184	174	172	177	172	181	153	169	169	158	156	154	150	156	144	145	140	130	121	108	101	95	97	110	115
	1.4426	232	238	228	225	226	216	201	210	193	183	179	178	163	170	172	177	170	182	168	182	180	166	173	184	174	162	170	175	182	169	172	169	160	155	156	153	154	147	155	151	131	121	104	93	92	97	107	111
	1.4424	237	245	230	224	234	225	210	202	192	189	179	178	184	182	181	180	184	180	173	175	180	180	178	183	185	192	178	183	177	173	177	179	169	164	155	157	158	159	155	155	133	124	112	102	99	95	111	121
	1.4422	236	233	230	231	232	220	203	202	198	195	189	180	177	180	177	182	185	175	174	180	179	181	180	182	186	169	189	177	185	173	185	182	166	164	160	164	166	159	161	157	140	138	113	105	104	106	122	118
	1.4419	236	243	249	225	231	232	208	206	203	195	194	191	179	179	187	198	171	183	184	188	182	193	185	192	189	189	180	188	191	172	187	177	170	173	157	169	166	162	163	163	140	137	120	100	103	105	114	120
	1.4417	241	242	243	245	237	220	217	212	203	201	201	189	183	190	194	187	186	187	196	193	191	187	186	194	199	191	190	192	193	185	178	186	175	173	169	173	170	166	166	164	144	137	121	113	111	109	125	126
	1.4415	242	246	246	233	239	238	222	212	204	203	195	197	192	198	197	199	195	190	192	192	199	193	197	198	200	198	207	194	192	186	195	188	182	180	165	179	180	174	167	173	154	148	127	122	115	113	131	130
	1.4413	239	249	240	235	242	232	220	220	215	199	208	201	191	194	194	191	197	198	199	190	195	192	200	202	204	192	202	202	205	192	196	193	181	180	168	175	176	170	184	176	153	148	129	116	112	123	128	139
	1.4411	232	255	248	234	237	231	226	218	212	212	205	212	184	202	202	207	203	188	198	201	210	198	201	207	209	204	203	207	204	189	202	200	187	185	172	184	180	175	185	177	164	160	133	116	118	115	129	140
	1.4409	238	251	251	242	246	241	223	230	218	218	208	208	200	205	200	208	201	199	200	205	200	208	204	209	213	203	211	210	209	190	202	212	194	186	178	191	179	177	183	185	165	160	133	129	128	118	134	147
	1.4406	238	247	251	246	250	247	226	218	218	215	216	216	207	209	211	209	202	205	207	213	217	215	208	218	211	206	222	215	216	202	210	211	202	193	186	191	198	181	192	195	172	165	143	123	120	130	136	141
	1.4404	250	246	243	246	246	229	231	233	222	216	214	216	204	207	213	209	204	198	214	218	226	225	216	234	215	221	217	222	225	207	217	215	203	202	190	191	196	191	191	200	172	171	139	134	128	127	135	150
	1.4402	245	253	252	249	252	245	232	227	208	216	210	215	205	211	207	220	215	217	216	224	215	226	223	226	220	221	227	224	221	217	219	224	208	210	195	196	194	197	203	199	182	168	151	135	133	129	134	149
	1.44	245	250	239	253	255	248	229	231	220	228	215	217	209	207	213	210	209	218	220	228	229	221	232	241	232	226	236	229	227	208	229	230	214	201	198	197	208	199	206	209	188	172	149	135	132	132	154	154
	1.4398	241	244	249	243	254	237	228	235	232	222	220	215	210	213	214	214	217	224	231	230	225	217	231	235	237	225	234	241	233	221	227	230	214	214	195	205	204	196	212	210	187	176	148	141	132	139	147	156
	1.4396	241	255	255	250	247	252	242	228	224	226	218	227	214	215	228	223	224	212	229	236	233	232	229	239	250	243	250	240	240	223	240	234	223	221	215	218	202	213	219	209	197	176	158	141	143	143	153	168
	1.4394	237	246	251	248	244	257	232	238	228	230	228	220	220	221	225	225	222	231	232	228	234	244	237	251	229	244	253	250	255	227	242	243	226	217	212	220	222	214	219	221	198	190	159	151	139	145	158	170
	1.4391	242	242	247	251	244	248	235	240	228	222	226	222	217	225	227	231	228	229	233	229	245	240	254	253	243	243	249	255	259	243	240	242	236	231	221	227	228	217	216	220	207	189	166	140	147	148	157	169
	1.4389	238	250	259	249	245	255	231	242	231	218	222	234	222	224	233	239	228	231	234	248	245	242	234	257	251	255	259	255	266	246	242	250	245	227	220	239	227	225	240	224	207	197	169	150	150	149	166	178
	1.4387	245	245	250	257	259	250	236	241	223	237	230	223	228	226	230	224	236	236	230	236	242	244	245	258	256	249	255	264	264	249	252	269	249	238	230	233	233	229	238	239	215	209	177	159	153	157	166	181
	1.4385	238	241	241	238	236	250	239	230	231	228	227	236	228	223	230	236	230	238	234	242	248	259	245	266	254	258	268	263	275	244	271	261	246	239	229	245	239	235	236	230	218	211	186	164	152	159	176	181
	1.4383	235	251	250	240	252	241	236	240	234	228	221	230	224	232	235	240	232	234	244	239	249	254	256	262	262	274	269	277	270	256	267	272	252	248	234	253	240	240	250	241	238	222	194	162	156	155	175	198
	1.4381	233	246	243	240	247	246	229	239	238	242	234	235	223	223	250	241	230	243	245	245	257	258	260	274	267	272	280	273	282	269	280	286	263	258	244	253	248	245	253	259	232	224	192	167	160	169	174	193
	1.4378	229	236	251	240	243	249	232	247	237	234	235	228	223	227	239	241	236	244	244	244	244	260	262	265	267	270	273	279	296	268	288	275	273	251	251	265	253	233	261	258	242	237	192	177	160	169	186	201
	1.4376	238	243	242	239	246	246	238	240	246	233	239	235	232	230	240	246	239	240	249	252	262	263	265	276	268	279	292	289	290	270	287	297	269	268	256	271	256	259	265	269	249	229	196	170	166	167	187	193
	1.4374	234	241	238	237	249	246	244	236	230	234	233	234	231	237	251	237	241	249	246	244	251	266	258	280	294	278	293	284	296	282	287	294	276	281	260	284	274	272	267	272	248	247	200	179	178	182	188	211
	1.4372	227	241	241	242	241	249	238	236	235	236	243	232	224	227	240	240	244	248	261	257	261	269	274	280	282	268	292	290	297	281	303	309	287	286	263	279	267	265	268	274	266	264	208	180	179	180	201	214
	1.437	236	234	242	238	239	246	237	238	234	233	225	246	229	236	249	249	240	248	254	257	269	263	265	291	290	285	294	298	304	283	313	315	289	287	268	283	275	277	290	288	263	261	222	194	182	185	203	225
	1.4368	214	234	239	237	248	238	239	233	234	235	226	233	231	242	240	247	240	244	253	254	270	273	263	281	287	289	299	297	310	292	304	326	300	295	276	287	292	281	287	290	275	253	228	190	195	189	197	222
	1.4366	220	226	233	228	231	243	234	238	233	234	239	235	233	235	249	244	250	248	255	258	267	286	271	290	283	291	310	298	308	297	311	315	312	291	288	296	285	286	292	295	270	268	226	198	188	197	212	231
	1.4363	220	222	233	233	242	241	233	237	236	244	238	225	231	240	234	243	246	254	256	267	278	279	276	299	287	294	308	301	315	303	315	313	312	302	291	293	293	288	300	311	285	283	232	198	192	198	209	228
	1.4361	220	228	236	232	230	227	229	230	231	234	228	240	232	238	247	253	245	251	250	267	271	277	266	290	287	304	314	312	325	304	326	330	313	306	296	300	300	304	313	317	298	288	248	213	201	200	207	236
	1.4359	217	228	229	225	232	238	228	230	232	241	233	232	241	240	248	253	255	257	247	262	274	276	269	297	310	294	321	311	315	319	330	340	330	319	296	314	318	309	321	324	299	297	245	224	212	214	223	245
	1.4357	216	223	222	223	231	231	229	241	234	233	230	226	227	236	243	248	236	249	261	274	273	268	274	292	302	302	304	319	328	308	338	333	326	318	304	316	327	316	321	320	302	294	252	227	202	208	224	262
	1.4355	204	213	225	219	228	231	236	238	228	234	236	240	221	241	251	246	241	256	257	264	273	274	289	287	297	308	316	321	330	312	328	338	322	324	310	327	321	318	336	337	314	303	257	235	223	231	239	257
	1.4353	208	223	219	212	229	235	232	228	220	231	230	232	235	237	251	252	255	248	261	257	269	277	278	294	295	304	320	317	326	302	330	339	337	330	319	339	329	320	339	338	322	323	269	246	222	229	234	265
	1.4351	201	209	214	223	213	228	217	228	229	224	227	230	232	237	241	241	245	254	267	268	271	276	271	292	301	299	321	316	340	320	336	331	339	323	314	334	344	324	339	348	332	328	285	248	225	223	255	272
	1.4348	208	211	221	220	219	227	222	224	219	225	228	238	231	237	246	246	254	246	258	260	271	275	280	297	298	310	320	325	329	317	342	345	342	330	318	354	339	337	355	347	347	330	291	258	237	243	255	278
	1.4346	201	207	210	215	216	223	226	217	229	232	227	220	233	237	245	256	244	252	260	261	266	274	278	292	301	304	323	322	334	326	348	349	340	333	329	348	352	354	353	367	347	346	300	263	239	242	257	291
	1.4344	194	202	210	206	217	224	221	217	224	229	226	227	232	239	255	240	240	258	260	273	273	276	288	296	299	302	320	315	334	324	342	353	346	353	340	346	351	343	362	369	346	355	306	255	248	249	265	288
	1.4342	196	200	211	213	211	205	217	220	221	216	218	219	230	231	241	244	241	259	259	263	268	279	285	300	300	305	310	317	335	334	354	351	341	341	344	347	345	344	363	375	359	364	315	285	258	254	267	297
	1.434	196	201	201	212	217	215	211	211	212	220	218	228	217	240	240	241	244	242	254	258	268	280	276	298	309	305	317	320	333	330	349	355	341	340	343	364	367	355	365	378	362	369	317	281	267	263	279	315
	1.4338	192	194	203	201	209	213	208	201	216	227	215	230	227	228	239	243	248	257	255	265	276	272	295	302	292	296	322	328	335	332	347	358	361	349	343	350	364	353	374	392	374	365	322	288	276	278	288	323
	1.4336	177	183	201	196	203	204	205	223	217	213	212	220	210	222	240	243	241	248	260	265	267	274	281	293	300	299	315	318	336	327	356	364	349	344	334	364	365	371	375	385	365	379	326	300	279	285	297	329
	1.4334	187	200	196	203	206	204	202	212	208	216	216	217	217	226	247	243	241	249	260	255	266	273	284	292	298	310	314	329	347	328	346	366	355	352	354	357	371	367	381	393	391	380	347	300	286	289	301	328
	1.4331	173	187	189	190	200	196	205	209	205	220	217	215	217	224	234	235	244	250	253	264	266	269	280	296	292	311	319	313	333	333	344	367	356	361	349	358	371	368	384	406	391	398	348	312	290	289	313	344
	1.4329	180	189	188	183	189	210	201	208	215	207	209	205	220	221	232	234	234	257	247	258	269	273	271	283	287	296	316	312	341	326	349	354	352	348	343	367	380	371	388	398	391	391	349	309	287	289	308	345
	1.4327	181	184	189	183	192	194	204	196	196	206	210	212	217	224	228	233	233	242	244	254	266	283	268	292	305	306	316	325	320	323	356	352	353	354	349	367	372	380	397	400	400	402	367	323	306	308	322	363
	1.4325	168	177	184	176	188	191	194	194	198	204	206	210	213	226	227	236	250	240	246	255	263	265	278	289	289	308	323	323	329	329	353	377	378	358	358	368	365	379	399	418	399	393	361	328	311	316	324	368
	1.4323	171	175	182	182	182	191	183	199	200	207	206	205	207	211	223	239	236	244	252	265	272	269	279	287	282	295	305	316	340	331	350	351	356	357	343	367	369	380	393	406	399	393	377	333	319	323	337	374
	1.4321	169	176	173	176	183	185	188	199	196	196	198	200	204	223	224	235	242	235	247	245	262	265	275	286	282	294	303	314	342	321	349	353	351	349	354	369	376	365	402	414	411	411	377	342	324	326	343	372
	1.4319	162	169	174	177	185	184	189	192	190	198	200	202	210	228	215	229	237	236	240	252	262	269	259	285	287	286	314	315	327	317	354	346	353	353	357	371	369	390	390	405	407	417	386	343	333	334	358	385
	1.4316	156	170	163	169	172	182	181	179	194	201	203	204	201	212	219	226	225	236	237	254	265	261	277	277	283	287	305	316	328	322	344	348	354	350	343	365	380	372	395	420	399	421	372	349	341	343	365	398
	1.4314	158	162	163	167	170	180	180	192	197	192	190	205	199	209	218	223	220	237	249	247	249	271	265	281	287	298	307	310	330	320	352	349	360	356	348	371	374	373	391	417	412	413	396	354	331	338	370	398
	1.4312	160	160	162	168	178	171	178	179	179	186	190	191	202	213	217	223	232	230	236	242	244	259	252	281	280	284	298	300	325	324	330	347	347	341	347	367	372	371	397	412	413	411	403	364	344	344	364	398
	1.431	156	154	155	158	165	174	170	180	182	188	185	190	196	207	209	215	215	230	233	243	249	263	270	273	284	286	302	304	312	322	344	358	349	346	337	348	366	377	386	412	401	413	393	367	350	354	386	422
	1.4308	152	145	153	166	160	170	169	181	187	186	183	193	199	207	209	217	217	235	233	246	248	251	260	273	280	288	293	314	318	314	340	353	347	344	351	363	380	376	400	411	413	414	392	378	358	357	378	415
	1.4306	153	155	150	158	167	172	175	169	179	182	182	189	192	201	210	219	212	223	232	234	244	252	263	263	267	282	303	296	320	316	329	355	348	349	350	371	373	383	398	402	412	423	410	364	360	366	382	417
	1.4304	148	149	155	149	163	170	164	173	175	188	191	184	191	197	198	207	215	224	225	229	236	249	260	264	275	271	295	293	316	308	335	338	349	347	359	354	384	372	385	409	394	414	403	365	363	372	405	425
	1.4302	147	148	151	153	154	158	159	169	176	176	177	180	185	196	207	197	207	218	222	227	238	244	239	262	270	272	284	298	321	306	335	345	344	346	348	358	377	370	398	403	404	417	405	374	363	377	398	431
	1.4299	135	145	141	156	159	153	160	166	170	173	173	178	183	189	207	215	204	217	230	222	239	237	241	260	266	282	293	291	301	310	320	336	342	343	337	377	363	380	386	409	417	403	407	381	372	379	392	448
	1.4297	141	144	144	141	153	155	151	165	166	177	177	183	189	194	198	204	213	216	220	222	228	238	244	246	268	275	281	288	305	316	320	329	347	343	340	352	363	375	388	410	407	414	403	383	363	381	417	454
	1.4295	133	135	141	140	151	152	159	160	166	167	178	173	184	182	192	202	199	210	212	227	234	233	247	256	259	262	271	293	303	292	312	333	328	338	342	353	355	365	382	401	401	407	407	376	369	373	407	462
	1.4293	129	144	148	144	150	153	158	159	160	161	164	178	177	180	198	190	194	214	211	224	226	234	242	248	256	265	281	289	300	300	316	329	324	325	338	348	352	372	392	402	404	401	410	395	374	390	411	457
	1.4291	129	141	140	135	144	160	144	154	149	166	166	168	178	174	188	190	193	197	207	214	222	234	240	247	259	262	277	275	296	307	310	325	329	327	336	341	361	367	372	399	393	403	393	381	382	388	410	446
	1.4289	118	133	135	138	133	138	148	153	155	158	171	165	162	176	185	180	192	202	204	211	227	221	248	249	251	251	266	276	287	285	308	318	322	327	323	338	362	350	376	388	399	413	399	384	368	390	416	463
	1.4287	126	133	128	132	135	146	150	143	154	151	162	168	170	173	192	185	190	200	204	211	217	233	232	237	244	255	265	271	289	281	305	319	314	325	318	341	353	367	383	377	395	401	393	385	369	381	417	461
	1.4285	128	130	131	134	138	140	145	153	146	153	159	159	164	179	179	188	193	197	205	201	209	233	227	238	242	255	262	266	279	283	288	313	314	324	326	335	353	352	374	379	383	399	393	385	381	388	415	454
	1.4282	115	113	127	131	136	137	138	149	146	161	156	160	159	169	172	179	182	198	197	203	212	221	222	230	237	244	255	253	276	273	288	305	313	316	320	335	344	348	360	382	380	398	394	386	364	385	425	462
	1.428	118	120	127	133	134	133	132	134	150	151	149	160	155	169	167	179	175	189	196	192	204	214	212	228	237	235	244	260	275	269	292	294	311	315	320	328	340	343	356	376	386	393	383	377	372	395	425	465
	1.4278	119	125	129	128	128	128	135	138	136	150	149	149	153	168	172	175	186	196	191	198	189	213	216	218	235	239	246	248	262	270	279	300	293	315	308	334	333	345	356	363	391	388	390	388	378	394	426	449
	1.4276	114	119	122	123	124	126	130	135	145	143	148	153	162	157	159	176	178	177	183	189	200	205	213	224	223	228	249	256	260	265	285	307	309	303	308	313	330	332	353	367	373	387	386	385	375	404	413	478
	1.4274	108	118	124	121	125	123	136	140	141	141	146	151	146	152	165	165	173	184	186	183	191	194	204	213	220	222	240	250	260	266	277	287	296	292	300	318	326	322	340	363	372	375	386	367	378	390	418	473
	1.4272	124	121	125	128	125	125	126	130	136	137	140	144	154	153	162	167	171	166	176	182	188	204	200	207	220	230	239	241	249	260	268	291	284	302	297	318	324	329	362	352	360	369	386	384	377	399	413	462
	1.427	108	114	109	118	119	118	130	127	140	136	146	137	159	148	158	159	164	173	169	175	192	197	207	210	218	219	235	232	241	248	264	274	287	289	296	309	325	330	342	362	346	365	384	375	377	382	427	465
	1.4268	105	113	115	113	116	122	124	133	133	129	140	142	144	147	159	162	164	168	177	186	183	187	199	209	212	219	231	231	248	244	270	274	281	276	287	299	304	315	337	350	359	360	368	367	367	396	412	459
	1.4266	106	115	108	114	113	125	127	128	133	137	138	146	136	141	154	153	159	163	173	183	179	193	188	201	209	209	228	226	236	242	258	272	266	288	284	299	308	310	328	346	359	360	388	363	369	397	414	460
	1.4263	106	108	112	106	115	114	114	114	129	137	135	139	133	141	153	160	159	162	174	181	175	189	194	201	204	212	228	216	234	243	257	268	279	277	277	290	303	308	327	344	340	356	367	367	373	400	422	457
	1.4261	105	103	105	106	114	116	118	123	126	130	136	138	142	149	151	156	151	155	168	171	182	179	185	197	194	208	208	211	240	232	252	271	258	273	273	289	303	298	319	330	344	350	366	362	370	385	412	462
	1.4259	104	112	103	111	121	114	119	116	127	128	129	131	138	146	137	150	155	156	161	167	166	176	179	186	188	204	210	219	224	233	242	260	260	259	275	283	292	293	326	335	333	347	349	355	360	380	400	459
	1.4257	102	99	103	108	115	111	110	121	114	128	125	124	125	135	145	144	147	148	157	164	160	170	180	181	183	189	207	218	214	225	237	252	252	260	265	287	285	293	312	316	320	341	356	355	365	381	409	447
	1.4255	98	103	96	107	106	108	108	111	121	127	124	126	140	135	146	145	146	156	153	155	163	164	183	183	175	195	203	204	220	214	235	247	248	243	254	272	282	284	299	314	320	338	334	341	353	375	413	443
	1.4253	100	99	103	102	107	110	111	119	117	114	121	125	125	129	142	144	140	145	161	160	156	169	168	184	178	196	206	199	219	216	226	242	245	244	257	267	274	276	296	303	323	325	344	341	346	371	395	442
	1.4251	93	97	100	103	109	112	108	112	113	118	125	123	126	135	132	146	143	145	152	155	166	168	165	163	178	189	197	198	209	217	224	233	241	246	246	254	268	280	297	294	303	328	338	354	361	374	386	438
	1.4249	95	92	97	100	102	102	101	105	116	122	123	128	129	123	129	139	135	145	141	149	158	158	167	178	176	179	192	196	206	201	222	230	233	235	244	257	267	276	283	293	303	325	333	337	346	368	390	435
	1.4247	88	88	93	94	100	102	106	111	115	108	112	130	121	122	133	132	131	143	142	148	156	158	164	171	167	176	193	193	207	209	224	222	231	233	245	243	256	266	276	293	297	312	322	337	344	370	397	419
	1.4244	97	93	102	101	104	102	106	106	112	110	121	113	120	127	132	135	144	140	135	144	149	159	161	157	170	176	190	188	194	200	210	229	229	226	241	240	253	266	266	286	285	309	321	336	347	358	399	432
	1.4242	88	88	87	90	96	100	102	103	107	117	120	114	117	113	123	130	130	132	141	144	144	157	167	156	169	168	178	182	198	194	208	210	221	223	231	246	243	252	258	276	286	299	312	331	331	357	386	433
	1.424	88	83	94	83	98	97	96	104	109	106	111	116	115	116	125	129	121	134	140	146	147	146	154	158	157	170	176	184	191	191	206	205	212	214	216	223	234	248	263	272	277	299	294	330	330	359	377	424
	1.4238	87	88	90	95	97	99	102	104	103	104	110	115	118	119	120	130	131	128	134	138	139	153	150	159	159	172	174	177	186	191	188	204	216	225	214	224	239	244	260	263	277	282	310	324	329	350	383	414
	1.4236	90	88	93	93	92	101	97	95	108	108	114	111	113	115	124	128	124	124	132	134	136	150	152	153	154	166	165	172	180	196	195	201	211	211	211	222	233	246	262	263	273	292	299	318	323	343	376	405
	1.4234	82	87	84	91	91	93	93	96	104	102	106	107	110	110	114	119	120	133	132	131	141	142	149	158	150	157	159	170	180	174	188	198	210	200	207	209	225	234	245	248	270	268	290	304	317	336	368	407
	1.4232	82	88	94	93	90	95	89	95	107	100	102	103	106	114	110	118	114	123	129	135	134	137	141	147	146	160	159	169	173	165	192	194	190	199	204	216	215	236	237	242	254	263	294	299	324	330	358	395
	1.423	83	84	85	87	90	90	96	102	99	102	106	100	107	117	119	118	116	117	125	125	129	133	137	141	147	149	160	160	169	173	183	188	191	207	207	207	215	228	230	248	252	269	289	307	310	318	355	390
	1.4228	81	80	83	85	84	91	89	95	101	101	105	99	100	101	107	113	115	119	124	127	134	128	142	146	141	147	153	161	168	168	182	191	188	193	195	209	213	210	228	236	235	260	272	295	293	323	362	390
	1.4226	86	85	86	85	89	98	91	91	97	98	92	107	99	107	107	111	114	116	122	124	119	137	132	137	139	148	156	151	165	164	172	177	185	188	195	192	201	215	223	227	239	257	268	287	298	315	340	385
	1.4223	82	79	82	86	82	85	92	93	93	92	100	95	110	107	108	114	114	121	115	127	120	132	138	134	152	140	146	151	157	169	170	184	175	178	184	202	201	214	213	229	231	253	255	285	301	325	335	376
	1.4221	72	76	81	80	84	88	80	87	89	95	98	99	102	104	114	107	107	110	113	118	125	129	130	139	135	141	152	147	150	156	162	171	177	174	180	197	196	207	209	222	231	247	260	278	281	307	343	377
	1.4219	74	79	77	85	83	79	90	91	91	91	94	101	97	101	101	102	105	116	111	115	123	124	129	136	127	140	139	143	156	144	157	165	171	171	175	184	189	206	201	207	223	234	250	271	279	301	325	359
	1.4217	77	81	79	84	82	86	85	88	88	94	99	96	101	106	107	104	113	112	111	116	115	123	122	123	128	134	144	131	147	153	155	156	163	172	182	184	192	191	209	203	217	229	246	266	274	302	324	358
	1.4215	81	73	76	79	79	86	76	86	88	93	98	91	96	92	93	102	101	105	109	114	120	119	124	129	121	135	140	144	142	141	152	164	166	169	163	177	187	186	196	206	208	236	246	263	269	302	326	356
	1.4213	71	80	79	76	77	81	78	85	90	86	89	96	92	100	94	105	99	102	114	111	113	111	113	124	121	126	131	138	143	148	156	162	160	168	162	165	176	190	191	198	206	216	242	252	268	289	315	343
	1.4211	79	78	81	79	81	84	79	82	89	92	88	89	88	98	98	102	98	105	100	110	110	121	114	120	121	132	134	134	137	141	145	151	156	162	167	171	175	182	191	190	204	205	227	254	263	277	314	331
	1.4209	70	71	72	76	77	78	75	79	88	84	92	86	90	90	89	98	101	104	101	109	113	115	118	119	119	123	125	133	133	146	146	151	158	162	163	168	172	169	187	182	193	202	226	247	256	283	295	331
	1.4207	71	72	76	73	75	82	80	87	84	84	85	87	90	90	96	99	92	103	102	105	110	111	107	117	113	120	121	135	135	131	138	143	157	146	151	159	162	169	176	182	194	195	217	240	244	270	298	330
	1.4205	70	77	76	74	76	72	80	75	80	82	82	86	80	87	91	102	90	98	102	99	104	101	104	117	116	124	130	127	131	140	136	146	141	148	159	161	162	172	177	178	192	194	212	232	251	271	283	305
	1.4202	70	72	68	68	73	81	74	78	74	89	89	85	81	94	90	100	92	95	94	106	109	109	112	107	112	112	127	119	129	127	133	142	145	148	147	160	164	153	175	179	182	192	218	236	238	267	286	309
	1.42	70	69	70	74	71	74	78	82	80	82	86	78	80	84	90	88	92	100	100	103	104	108	111	115	106	114	118	122	124	122	136	140	148	137	141	154	148	156	166	171	176	190	210	225	242	255	284	317
	1.4198	68	72	70	70	74	74	76	77	78	74	76	80	79	85	91	99	90	97	91	94	95	100	103	108	111	118	111	119	127	126	131	134	131	139	137	140	148	153	165	160	170	176	213	222	232	249	262	298
	1.4196	66	73	66	70	73	72	75	70	73	91	80	80	87	87	91	90	87	89	92	90	103	106	99	107	106	107	115	110	115	127	123	134	133	140	143	141	150	153	166	155	163	175	199	214	229	248	265	281
	1.4194	68	68	71	67	66	80	71	76	77	81	73	80	80	87	85	85	94	91	94	95	95	99	106	104	102	104	115	113	122	113	126	133	131	134	133	135	142	153	151	167	160	176	184	205	226	250	265	292
	1.4192	66	66	76	67	71	76	80	76	76	77	79	81	79	83	89	89	88	91	91	94	99	97	98	101	106	108	112	116	122	118	125	124	125	121	130	133	139	146	154	163	153	164	194	207	215	233	262	289
	1.419	71	69	72	69	75	67	72	69	72	75	76	79	80	83	89	84	85	84	88	93	95	97	96	95	101	105	112	110	109	119	116	131	123	131	131	135	135	145	147	152	149	164	187	206	213	233	248	269
	1.4188	64	66	61	63	66	71	68	70	68	74	76	79	82	74	88	81	81	88	88	91	91	100	99	95	94	105	105	112	110	114	117	119	127	121	124	130	138	136	142	148	153	164	183	204	207	227	251	264
	1.4186	60	66	63	65	72	68	68	74	73	72	70	77	76	83	80	83	84	90	89	84	90	92	99	98	97	104	105	102	112	103	114	118	116	123	120	127	129	136	140	135	150	155	179	197	204	222	247	252
	1.4184	66	63	71	66	70	68	66	67	71	69	73	72	68	83	82	84	84	86	84	84	88	90	88	94	95	98	104	102	102	111	110	112	115	127	123	127	127	135	141	139	153	151	177	191	201	210	236	254
	1.4182	64	59	62	66	63	65	70	72	71	77	76	73	76	77	77	78	81	83	85	87	86	89	93	94	91	100	107	97	104	105	108	123	116	119	119	121	130	126	132	132	142	156	169	191	189	219	239	253
	1.4179	60	61	59	64	65	66	73	68	72	66	69	81	77	79	72	77	77	82	86	87	92	86	94	94	94	96	92	102	107	106	109	112	113	112	113	113	122	129	128	135	135	147	164	186	190	204	228	254
	1.4177	64	65	70	70	66	63	73	67	76	69	68	76	77	73	80	76	76	79	84	80	86	91	87	93	95	96	95	98	99	105	107	102	107	111	113	119	116	125	128	131	135	148	166	183	191	205	223	240
	1.4175	59	61	55	61	66	70	65	64	66	73	68	66	73	71	80	78	78	79	86	80	85	87	89	91	94	94	97	94	100	102	98	109	111	116	110	112	119	129	130	131	134	134	169	178	183	197	214	236
	1.4173	56	54	64	57	54	67	66	61	70	69	67	70	71	72	73	78	73	83	79	88	81	83	86	85	86	90	92	97	105	94	103	99	106	108	103	111	116	114	117	128	132	139	151	166	180	200	212	236
	1.4171	64	58	60	58	64	59	64	62	70	64	65	72	72	71	79	75	74	77	81	82	82	85	87	88	86	90	84	92	97	98	103	103	107	108	112	104	112	120	119	117	130	132	156	167	173	193	200	220
	1.4169	62	59	62	62	61	61	58	64	64	68	65	72	70	66	72	75	75	78	74	79	84	84	87	85	86	85	96	94	88	93	95	103	102	108	103	111	108	114	122	116	123	135	150	169	177	186	198	221
	1.4167	58	59	60	58	62	59	57	62	66	73	75	63	65	66	71	71	73	71	72	72	79	76	84	86	83	91	84	85	90	94	102	103	101	101	100	100	115	114	112	121	120	130	143	162	175	190	199	220
	1.4165	60	62	64	57	62	59	63	61	66	63	68	64	64	65	66	67	68	69	75	80	81	74	75	89	79	78	93	96	96	92	100	98	95	99	105	106	106	108	107	111	123	117	136	158	162	175	191	200
	1.4163	60	53	57	62	63	59	62	57	62	66	65	66	72	68	76	76	68	69	67	72	73	80	72	77	87	87	93	88	86	94	89	97	91	101	106	104	108	110	112	111	117	118	142	157	163	173	190	200
	1.4161	52	58	54	51	57	63	54	56	59	65	66	64	62	65	72	63	72	66	67	72	79	82	79	78	84	77	79	83	88	83	84	92	98	93	93	99	100	103	104	114	112	121	137	154	159	174	182	205
	1.4159	56	55	52	59	53	56	61	59	65	64	63	64	61	64	68	63	62	73	68	77	77	74	77	80	76	76	80	83	85	91	93	87	87	93	90	97	99	102	104	106	106	113	135	142	158	166	182	198
	1.4157	54	57	61	59	60	57	63	54	56	62	59	62	66	67	65	63	68	70	68	69	72	78	72	74	80	76	88	80	81	86	83	89	85	92	95	94	96	104	100	98	116	117	130	150	154	170	175	187
	1.4154	54	51	51	52	57	60	53	59	58	66	60	62	58	59	65	64	71	66	72	70	72	78	77	77	78	79	81	78	80	82	87	85	92	92	91	91	96	95	99	105	105	104	126	144	154	162	176	178
	1.4152	52	55	52	51	59	57	56	55	61	55	61	63	61	64	63	65	60	66	70	73	73	75	73	70	73	78	82	80	89	82	86	88	91	89	90	86	91	97	97	96	105	108	121	139	143	157	167	182
	1.415	54	50	52	56	54	54	63	53	57	61	54	57	62	63	65	69	65	62	69	73	67	67	72	76	77	81	76	78	88	84	83	79	84	88	94	95	94	96	98	90	106	110	127	136	146	152	165	183
	1.4148	50	51	50	51	57	60	55	54	61	62	62	56	61	62	68	65	67	64	60	72	67	74	74	69	77	77	82	77	76	83	80	85	87	89	91	90	90	91	97	95	103	102	122	137	144	155	157	176
	1.4146	53	48	52	52	52	56	55	55	63	58	59	54	63	61	63	62	58	65	70	70	72	74	68	75	71	62	74	72	79	75	85	82	88	88	88	87	88	90	90	92	102	96	115	131	144	150	161	175
	1.4144	51	50	53	57	55	52	53	56	60	54	59	65	57	59	62	58	63	66	66	67	68	63	67	67	71	73	77	68	76	77	76	81	85	79	84	86	85	89	99	94	97	98	114	138	141	146	151	162
	1.4142	54	53	58	46	56	48	50	50	54	53	57	58	61	60	62	67	66	61	61	59	67	67	68	70	70	70	78	67	74	78	76	84	81	83	82	88	89	83	90	87	96	100	118	132	132	143	159	161
	1.414	48	48	48	44	50	53	48	54	57	61	58	63	56	53	58	57	58	60	63	67	69	58	67	68	67	71	70	68	72	76	78	79	81	83	81	87	84	85	86	94	95	101	105	125	130	140	149	162
	1.4138	48	48	51	50	49	53	58	51	54	56	54	57	51	61	57	62	58	59	60	65	64	63	63	68	61	72	77	67	78	64	74	79	80	77	75	81	83	86	88	86	96	95	107	124	132	145	146	154
	1.4136	54	50	52	51	49	48	60	48	53	60	56	53	56	56	60	58	60	58	57	65	56	64	65	62	71	70	74	67	69	70	72	77	72	81	80	79	77	80	84	86	89	95	106	125	127	132	140	154
	1.4134	44	53	48	48	53	52	48	54	57	61	55	55	57	57	57	57	58	61	54	58	62	64	63	69	68	69	70	63	68	72	76	74	80	78	73	81	77	86	85	91	84	94	101	114	128	133	140	149
	1.4132	50	44	50	55	49	50	50	50	53	54	50	52	52	56	58	56	52	63	56	63	60	61	63	70	60	65	70	69	72	71	69	73	77	75	73	76	79	70	82	81	86	89	102	116	118	130	138	148
	1.413	47	48	49	49	51	48	50	49	53	57	54	56	54	58	58	57	57	57	60	54	56	59	63	61	63	66	66	63	69	74	65	72	76	73	77	78	79	81	84	76	89	87	102	114	125	126	130	142
	1.4127	45	51	43	43	52	50	48	53	44	52	52	52	60	56	55	59	55	57	62	55	61	68	64	63	67	61	69	69	63	70	69	76	73	75	72	71	79	80	78	89	84	93	95	115	121	130	136	143
	1.4125	46	45	49	44	50	48	49	55	55	48	51	50	50	56	56	56	50	55	57	63	59	54	67	66	57	64	67	63	69	68	74	71	69	69	72	69	72	76	72	83	83	87	96	118	112	123	136	142
	1.4123	51	50	53	49	47	44	49	48	45	48	49	50	46	55	58	50	58	54	59	54	56	58	60	62	56	70	68	60	60	65	64	70	68	75	70	72	76	77	77	78	87	85	101	113	117	119	127	134
	1.4121	44	49	44	47	50	54	46	47	55	55	54	46	46	55	51	55	58	48	51	58	57	59	58	64	60	60	65	66	68	70	64	69	71	76	73	68	78	74	75	82	74	89	95	101	118	118	127	125
	1.4119	44	46	46	46	50	54	47	55	54	55	51	52	47	51	56	51	50	55	52	56	57	57	60	56	60	56	61	65	63	66	67	66	70	67	66	69	73	72	69	84	71	83	92	102	107	120	123	128
	1.4117	50	48	50	43	46	45	49	52	47	49	48	56	50	52	52	55	59	49	52	57	51	59	57	53	58	63	60	62	67	64	59	66	65	73	68	72	72	67	72	77	80	80	95	103	115	112	116	126
	1.4115	49	46	44	42	50	48	48	45	44	49	53	42	50	51	56	51	56	54	50	52	57	57	52	55	57	53	64	58	60	66	64	69	69	68	72	72	71	71	70	74	74	81	89	106	112	118	121	122
	1.4113	46	45	40	43	43	44	42	49	46	52	51	48	49	46	51	48	49	52	52	53	61	55	57	56	54	59	58	61	63	56	65	64	64	67	65	67	72	73	74	72	76	81	83	99	106	114	119	120
	1.4111	48	41	49	47	45	47	45	44	49	45	42	50	49	52	45	54	46	52	57	53	56	50	55	52	53	56	57	61	60	61	61	64	60	65	65	66	65	73	69	69	76	78	82	99	100	103	112	119
	1.4109	47	47	47	51	50	40	46	41	46	55	50	47	51	50	54	55	49	44	56	48	50	59	54	50	55	58	65	59	52	62	55	60	63	70	66	73	64	69	68	64	79	78	89	96	99	105	109	115
	1.4107	43	44	43	47	43	53	43	44	48	48	49	44	47	50	46	44	44	47	51	54	50	54	57	55	53	54	55	49	64	57	63	64	62	61	57	60	68	66	66	72	65	80	80	94	104	107	107	117
	1.4105	41	47	49	46	49	40	42	49	47	46	46	46	50	50	49	45	47	52	54	53	55	49	50	58	51	54	51	57	58	59	57	58	60	59	61	60	64	65	68	64	74	71	80	88	96	98	100	111
	1.4103	47	46	45	46	47	39	47	47	43	45	44	45	48	48	45	52	48	47	45	46	44	50	53	48	57	54	58	52	54	63	60	63	58	68	65	63	65	63	67	67	74	76	83	98	99	101	105	106
	1.4101	40	40	41	42	44	47	41	42	41	52	50	43	48	51	46	48	48	47	49	47	54	54	50	51	51	50	58	55	57	58	58	60	64	55	54	61	59	67	65	73	64	76	79	87	89	100	106	114
	1.4099	40	42	45	46	41	45	43	46	49	44	45	47	45	46	50	51	47	52	52	50	52	50	49	54	52	51	51	56	60	53	55	59	57	58	63	56	59	60	58	68	66	70	80	83	90	94	100	108
	1.4096	42	45	46	42	44	46	43	42	44	42	41	47	49	47	50	52	43	47	46	52	46	47	49	46	50	53	50	54	54	59	54	57	60	59	61	61	55	62	65	63	64	71	78	97	89	95	100	99
	1.4094	44	40	43	38	44	42	45	48	44	48	51	38	50	45	45	47	47	47	46	46	47	52	52	43	50	51	53	49	50	55	52	58	58	63	57	62	59	60	64	60	58	71	80	92	88	102	102	98
	1.4092	38	41	41	43	45	50	37	49	47	40	46	48	45	42	47	45	44	45	48	52	48	49	49	53	49	51	55	53	55	54	50	54	59	51	49	54	57	62	60	61	64	64	75	83	86	93	95	100
	1.409	43	47	46	48	43	40	48	39	45	42	42	48	41	44	51	45	45	45	43	43	47	47	48	47	46	52	51	46	51	54	58	59	53	57	56	57	58	62	63	56	66	61	76	85	86	89	93	95
	1.4088	40	44	38	42	43	47	39	44	38	46	43	42	45	42	51	41	47	44	45	44	44	54	42	44	49	50	49	48	48	50	60	56	54	59	55	62	56	58	58	59	58	68	71	87	89	94	97	98
	1.4086	38	39	41	40	40	48	43	41	44	45	40	40	40	42	45	47	45	47	46	47	47	44	47	50	43	46	53	49	51	49	55	48	61	52	50	55	63	58	55	62	57	61	68	78	83	91	93	97
	1.4084	47	39	42	42	39	39	42	41	46	42	41	43	41	45	42	49	45	44	45	47	46	49	49	46	44	54	49	52	49	49	52	50	52	49	54	55	54	54	56	54	57	58	73	75	79	85	90	89
	1.4082	42	36	43	38	41	42	39	43	37	44	42	43	46	43	47	44	43	46	49	44	46	46	46	43	49	47	49	48	45	50	49	57	52	58	57	59	50	57	58	57	57	62	73	82	79	84	83	89
	1.408	35	41	40	41	38	42	42	43	44	43	42	40	43	39	42	45	43	51	45	41	50	49	49	51	45	47	50	47	52	49	48	50	56	47	50	52	55	49	53	61	60	64	66	75	80	87	91	90
	1.4078	41	37	46	44	42	42	41	41	45	35	37	48	45	39	43	44	44	44	49	46	45	45	46	52	41	46	44	47	53	48	46	49	49	57	46	50	58	54	54	54	58	56	67	77	77	74	84	88
	1.4076	41	39	42	40	45	35	42	37	42	39	42	39	45	47	47	45	45	40	43	39	44	49	45	48	49	47	49	47	48	51	49	51	51	52	51	52	49	54	58	53	56	63	65	72	81	82	86	85
	1.4074	36	37	36	35	45	41	37	41	39	43	45	41	39	40	39	38	41	42	43	41	45	40	50	47	50	42	45	42	48	44	48	52	49	51	48	50	53	49	54	54	50	63	62	75	79	85	85	83
	1.4072	38	37	41	40	39	37	38	36	45	42	39	42	40	37	39	42	34	45	45	49	50	41	43	46	47	44	50	51	51	47	48	44	50	48	52	49	52	50	50	52	49	53	64	69	74	74	78	87
	1.407	35	41	36	43	42	36	42	40	38	38	40	39	41	38	44	45	40	43	38	40	44	42	43	42	45	46	48	44	44	51	47	48	49	45	52	51	50	50	50	52	57	59	64	70	78	74	73	73
	1.4068	35	34	33	40	39	43	36	37	34	41	41	38	41	40	39	40	46	42	41	44	45	46	42	43	42	43	46	42	43	46	42	45	47	49	46	49	53	49	52	56	49	58	60	69	75	76	76	84
	1.4066	41	36	35	36	38	37	35	42	42	32	39	39	39	43	36	40	35	46	41	42	45	43	44	46	38	48	43	44	49	43	45	45	47	45	50	44	49	47	52	50	49	56	58	69	70	70	76	81
	1.4064	41	41	41	41	40	43	45	39	42	34	38	41	41	37	40	44	41	37	38	44	42	44	43	42	45	44	48	45	43	52	45	50	45	49	49	55	47	47	58	50	55	50	63	67	76	67	71	76
	1.4062	39	36	35	34	40	35	35	38	42	42	39	35	43	41	41	40	44	35	40	39	39	48	46	44	42	41	47	46	44	45	48	47	45	46	47	45	49	47	48	50	48	56	61	70	74	75	78	73
	1.4059	36	38	38	33	35	38	39	37	38	35	39	36	33	35	38	38	39	42	41	45	45	35	43	45	41	44	38	49	45	44	48	46	49	40	48	44	47	46	46	49	54	51	58	66	65	71	73	77
	1.4057	40	36	37	42	38	35	34	38	43	37	41	37	42	43	40	42	37	42	43	41	39	45	36	44	40	45	40	47	42	46	47	43	43	43	47	48	44	49	47	47	52	48	55	62	69	66	68	76
	1.4055	38	41	37	33	42	39	38	36	32	41	41	36	39	39	46	42	39	39	42	40	40	40	44	41	43	45	48	41	39	42	44	48	46	48	40	49	43	48	52	49	46	54	62	66	67	74	68	73
	1.4053	38	38	36	38	30	41	33	36	40	40	43	39	38	38	34	40	33	40	38	38	44	41	46	38	44	45	40	41	46	43	46	43	47	44	44	44	45	47	45	51	48	47	58	62	63	71	73	74
	1.4051	38	39	36	38	35	33	41	39	34	31	37	44	37	39	39	39	38	39	39	42	40	40	41	41	42	42	40	44	44	40	43	43	47	40	41	43	43	42	49	49	50	49	50	64	65	70	69	67
	1.4049	43	37	38	41	39	40	39	35	34	37	35	39	38	38	38	42	43	36	37	41	44	41	39	38	47	41	48	38	42	45	42	45	45	47	44	48	45	44	47	45	49	49	57	62	65	65	68	72
	1.4047	34	39	36	36	33	39	38	38	33	39	38	35	42	37	32	36	40	42	33	36	44	41	41	36	38	42	41	38	40	42	45	41	42	42	42	41	43	37	44	52	41	51	45	61	61	67	65	73
	1.4045	35	36	38	36	37	38	38	37	36	33	39	38	35	35	36	33	36	34	42	42	40	40	39	39	40	37	40	45	45	41	45	42	40	45	41	41	41	41	46	40	47	46	56	58	64	63	62	65
	1.4043	41	37	34	36	40	34	39	36	34	34	38	39	41	36	38	39	41	35	38	39	38	43	37	36	43	42	39	36	39	43	39	47	43	39	41	47	40	45	45	45	48	48	56	58	73	64	63	62
	1.4041	31	31	32	32	37	40	31	36	32	35	35	34	39	37	33	38	38	40	40	35	38	38	38	40	39	40	40	37	39	36	40	44	40	44	42	40	43	41	45	45	46	52	49	59	60	64	65	69
	1.4039	32	36	37	38	36	30	36	36	38	34	36	39	35	35	34	35	32	38	39	40	38	37	39	39	39	39	36	45	42	39	43	37	40	44	42	41	41	42	43	42	43	42	51	52	56	60	64	65
	1.4037	36	38	40	36	38	37	36	33	30	34	34	33	36	39	40	39	36	34	36	35	38	39	38	36	38	40	34	36	35	41	36	41	38	40	42	41	42	47	44	40	47	48	51	55	57	58	62	63
	1.4035	35	33	30	35	36	37	34	35	37	37	35	34	35	35	34	38	34	33	37	33	38	44	40	37	39	35	41	41	38	42	37	45	44	43	38	43	42	40	42	43	39	43	48	55	57	66	57	65
	1.4033	34	33	33	34	32	35	36	40	36	29	38	43	29	41	31	37	31	40	37	36	39	35	40	41	36	35	36	38	42	43	40	41	41	39	42	35	40	35	46	44	40	43	47	51	60	57	67	64
	1.4031	33	37	35	39	33	32	38	36	37	33	37	34	37	33	38	36	33	34	35	40	35	38	36	38	38	40	43	42	36	34	38	43	36	42	40	41	42	42	42	36	44	46	50	56	59	56	49	57
	1.4029	32	42	32	33	33	35	35	32	33	38	36	33	36	33	34	37	38	33	34	32	34	38	39	40	40	34	38	35	34	42	38	44	39	44	39	37	41	46	42	44	38	45	53	53	59	58	60	61
	1.4027	34	35	33	34	28	36	39	37	34	35	34	36	37	33	31	35	31	34	35	38	36	36	37	42	37	31	36	38	37	39	42	32	42	36	37	40	39	38	40	41	45	47	47	48	56	61	60	60
	1.4025	38	35	37	36	32	31	32	38	36	30	33	39	34	36	34	34	28	35	36	36	35	34	34	35	39	39	36	42	44	35	37	39	33	34	39	37	38	39	37	38	40	37	42	47	52	57	54	56
	1.4023	37	34	35	31	35	35	37	28	29	36	34	31	33	38	33	35	41	34	33	33	36	41	35	33	42	34	38	34	35	39	39	42	36	42	38	45	40	39	41	36	46	42	47	50	54	56	51	53
	1.4021	31	30	33	31	31	32	31	35	32	34	38	35	34	31	32	37	33	34	32	35	39	39	36	41	34	38	36	34	40	37	36	38	44	36	40	39	43	39	39	41	35	47	42	56	50	53	60	59
	1.4019	33	36	33	34	34	33	34	40	39	33	30	36	34	32	32	34	34	38	38	39	35	38	37	35	33	36	36	40	39	34	39	39	37	38	37	39	40	38	41	38	43	43	43	50	52	50	53	51
	1.4017	37	39	34	38	38	34	36	35	31	38	29	31	33	36	39	36	36	32	37	34	32	33	40	31	40	38	36	35	37	36	35	41	34	43	38	44	37	42	42	35	41	41	46	47	54	53	52	52
	1.4015	31	35	30	31	32	36	31	29	32	34	40	33	31	33	33	29	32	32	28	32	31	31	38	33	35	33	36	38	40	35	36	36	38	38	36	33	41	37	36	41	34	40	42	49	55	49	54	57
	1.4012	33	31	36	29	29	32	31	31	35	29	32	37	36	32	35	31	34	36	33	33	35	32	35	38	35	35	35	36	37	36	39	38	38	37	37	38	38	36	39	37	37	41	44	43	51	51	53	58
	1.401	32	35	36	32	33	29	35	29	31	31	31	32	34	38	39	37	39	30	31	25	33	34	31	34	40	42	35	32	37	41	31	35	39	39	34	42	35	37	34	42	40	37	41	52	51	48	51	53
	1.4008	33	33	30	32	30	39	30	32	29	34	30	32	38	30	31	37	33	32	32	33	34	35	35	36	33	33	38	31	33	37	32	39	41	41	37	36	34	37	36	43	36	38	42	45	50	57	54	54
	1.4006	32	32	32	31	31	34	30	34	34	30	33	33	34	31	28	31	25	36	36	33	35	32	38	34	31	33	38	36	40	34	32	33	35	36	34	35	38	35	37	38	32	39	40	46	44	48	48	54
	1.4004	33	32	36	33	37	29	34	32	33	33	27	32	29	34	30	34	33	35	41	31	31	31	28	33	33	37	33	42	34	40	39	37	41	35	40	40	36	35	38	31	40	40	44	47	52	45	44	44
	1.4002	28	33	30	31	36	34	28	31	31	32	28	33	31	32	36	32	37	32	30	26	28	32	32	32	40	31	34	32	37	39	35	41	34	38	34	37	37	35	38	36	36	44	46	49	54	54	49	48
	1.4	31	33	32	34	32	34	28	32	34	31	34	30	28	35	33	29	27	38	32	36	31	29	34	35	34	31	33	32	33	36	33	32	38	31	36	32	38	33	31	33	35	39	38	40	49	47	57	48
	1.3998	31	30	29	32	31	31	33	31	34	31	28	31	32	34	34	33	26	28	32	33	29	32	33	33	33	34	31	33	32	31	36	37	34	33	33	31	30	37	41	35	39	37	38	44	52	44	49	49
	1.3996	31	36	31	31	39	34	31	28	30	30	28	30	33	33	36	33	33	33	29	29	30	36	32	30	36	30	34	34	34	38	34	34	34	35	34	37	33	33	32	40	37	37	43	48	48	52	50	50
	1.3994	31	32	28	32	29	35	29	34	31	35	32	30	36	28	29	29	32	33	28	33	38	32	35	37	29	29	35	30	37	33	35	35	35	30	34	30	36	34	31	41	35	34	38	42	43	48	52	55
	1.3992	32	31	35	29	33	36	34	36	30	26	32	32	33	31	33	34	32	35	35	34	33	30	34	35	33	34	29	37	35	31	32	31	30	31	30	30	32	32	38	35	37	40	39	44	44	42	45	50
	1.399	31	38	31	32	35	31	38	30	34	32	27	34	33	35	32	34	31	29	33	31	33	33	32	32	35	33	36	31	31	34	29	35	29	39	33	36	33	40	38	32	43	37	42	41	47	42	44	46
	1.3988	27	31	32	28	32	31	25	27	30	33	35	32	32	32	36	28	30	28	29	30	33	30	31	39	31	27	32	29	35	32	31	36	37	36	28	38	37	31	34	38	30	40	33	38	46	47	47	50
	1.3986	28	26	32	25	31	26	29	31	32	35	32	33	32	36	32	30	32	36	32	33	34	29	30	32	30	31	30	36	35	34	36	31	30	33	34	29	35	33	34	31	37	32	39	39	40	40	41	45
	1.3984	33	33	29	35	35	25	33	28	29	30	30	32	30	29	37	34	35	31	27	30	25	32	31	28	34	28	33	31	27	34	34	33	32	33	31	35	32	38	35	36	32	33	42	42	45	50	45	48
	1.3982	29	36	29	30	28	39	29	29	30	29	32	27	33	29	33	29	34	34	29	29	30	30	32	32	29	27	36	33	32	35	29	36	38	29	33	32	32	33	34	40	30	41	40	41	40	46	47	45
	1.398	28	26	26	34	23	30	29	33	29	29	34	34	31	28	24	26	29	32	34	31	33	30	33	34	30	28	33	33	34	31	36	30	33	32	30	32	29	33	29	32	35	32	34	42	44	42	47	51
	1.3978	33	30	33	31	36	28	32	28	29	30	28	32	24	30	33	34	28	29	26	31	29	33	26	29	32	32	31	31	31	37	32	28	31	33	33	36	33	34	36	32	40	30	38	44	43	38	41	44
	1.3976	31	32	31	28	34	33	32	27	25	29	32	26	31	27	30	32	31	31	31	31	32	34	31	30	32	28	32	30	31	32	31	36	33	32	33	37	38	36	33	34	34	34	35	42	41	44	45	40
	1.3974	26	23	33	30	31	32	25	30	28	26	33	30	26	29	26	28	31	31	31	31	32	31	35	31	30	29	26	31	30	29	32	31	33	28	32	29	34	26	35	31	35	36	33	41	43	38	42	45
	1.3972	34	32	33	31	31	28	33	29	29	28	26	33	26	28	31	31	29	25	30	33	30	29	26	30	31	31	28	37	30	31	31	31	31	33	31	33	32	34	32	31	33	30	36	37	37	40	39	43
	1.397	26	35	30	31	31	31	28	30	27	32	31	27	30	28	31	30	31	27	26	26	29	32	31	29	35	26	27	29	29	32	31	35	29	31	34	31	28	31	29	36	32	37	41	43	43	45	45	42
	1.3968	26	31	27	27	31	34	24	31	25	30	29	26	27	25	30	25	25	31	27	33	33	28	34	32	27	28	32	28	38	25	31	28	32	30	28	25	30	29	29	31	31	34	36	36	38	41	48	42
	1.3966	25	32	28	29	28	30	30	32	31	29	28	32	28	26	32	34	29	29	32	31	29	30	28	32	28	36	29	31	31	29	32	24	25	31	29	32	31	33	35	26	35	34	34	37	44	40	41	38
	1.3964	32	32	31	28	33	31	31	25	27	29	26	28	34	31	35	33	31	25	29	25	29	33	26	31	30	27	35	31	29	35	27	31	28	33	31	34	29	35	35	36	32	36	39	38	44	41	41	43
	1.3962	27	27	26	27	28	31	25	26	25	32	31	25	29	27	25	26	25	32	28	25	28	27	30	27	24	29	32	28	31	30	29	27	33	32	30	28	32	31	24	34	27	34	34	38	41	42	44	42
	1.396	31	29	31	32	29	27	26	31	32	24	26	26	23	28	29	25	31	30	31	32	28	25	27	31	32	32	28	32	29	28	36	30	26	34	28	29	32	28	32	30	31	29	34	36	41	38	40	41
	1.3958	30	32	31	30	31	25	33	26	33	26	25	26	24	31	31	31	29	22	27	27	26	29	30	29	29	33	29	32	27	31	29	30	30	33	32	34	28	34	31	29	32	31	32	41	44	41	41	41
	1.3956	26	27	28	27	27	31	25	28	30	31	32	26	28	26	27	26	26	25	29	26	28	28	33	27	29	24	31	29	30	35	28	35	25	31	31	30	29	28	27	32	31	39	35	33	36	42	44	40
	1.3954	31	28	27	28	28	31	29	26	32	30	27	30	28	27	27	26	28	32	31	31	33	27	29	32	29	27	25	34	33	30	34	22	35	30	28	29	29	33	29	28	31	29	32	32	40	37	39	44
	1.3952	31	31	29	31	32	26	31	33	27	23	28	28	28	26	36	29	29	29	26	26	24	24	26	30	30	29	33	27	28	32	26	33	27	31	30	35	23	32	31	30	34	28	35	35	40	36	38	36
	1.395	27	29	32	32	28	32	26	26	22	32	31	25	29	26	31	28	25	30	28	26	24	33	25	26	31	26	31	31	32	32	27	28	33	32	26	29	33	27	31	34	30	32	37	39	36	42	38	38
	1.3948	28	30	21	26	30	30	28	29	30	24	28	28	30	28	24	28	30	28	28	29	26	25	30	28	25	29	27	27	29	26	28	25	31	28	25	30	33	29	25	32	27	29	28	31	30	34	39	41
	1.3946	30	26	32	33	27	25	29	26	30	25	25	28	23	29	26	33	30	24	31	30	27	26	24	23	28	28	30	30	25	30	22	32	31	29	28	28	30	31	32	27	34	29	34	36	37	34	36	40
	1.3944	30	30	27	27	32	28	28	29	27	29	26	22	29	24	28	26	29	29	28	23	27	35	26	27	28	30	32	28	26	30	26	30	28	26	28	28	29	35	27	31	24	33	31	39	36	37	35	34
	1.3942	23	28	31	31	25	32	23	25	28	28	31	29	26	26	27	27	27	25	26	30	27	22	29	31	24	27	29	27	32	29	29	25	29	30	24	20	34	30	29	32	31	32	28	31	36	36	42	36
	1.394	28	27	27	25	29	23	31	28	32	22	21	33	27	25	27	31	25	27	27	30	29	26	26	30	28	29	27	29	31	28	33	26	31	30	31	26	29	30	30	30	28	24	28	35	35	33	37	35
	1.3938	25	34	25	27	27	27	27	23	23	28	24	23	28	26	29	33	27	26	25	27	24	28	26	25	28	24	29	28	28	32	24	33	25	30	30	30	29	31	27	27	29	30	37	33	38	40	34	40
	1.3936	27	23	23	25	24	32	26	20	25	31	31	21	27	26	26	26	25	27	25	28	32	28	31	28	24	26	23	28	29	25	28	27	35	23	27	24	33	28	22	33	28	33	28	33	35	36	40	39
	1.3934	23	27	33	29	28	25	27	31	27	22	24	29	32	25	27	25	28	28	29	32	26	25	25	26	27	26	26	31	26	26	29	25	28	25	27	30	24	24	27	25	27	28	34	32	35	32	36	34
	1.3932	32	29	27	30	28	30	27	28	23	25	26	25	27	28	28	29	24	23	23	22	26	29	25	25	31	28	27	30	26	32	26	32	29	32	27	31	28	30	31	24	34	34	32	34	37	33	32	33
	1.393	25	23	24	25	28	27	22	25	24	29	27	27	31	25	28	27	28	25	26	23	30	29	30	26	24	29	31	28	28	26	28	29	33	30	23	22	31	27	27	28	29	31	27	36	35	36	35	42
	1.3928	26	26	25	24	31	25	27	30	29	26	25	26	23	24	29	25	27	26	26	29	28	23	28	25	28	30	27	30	30	24	32	23	25	27	24	24	27	26	28	30	29	31	31	33	31	32	33	39
	1.3925	29	28	33	30	29	26	29	24	30	26	25	27	28	29	31	27	27	21	27	24	25	27	26	29	30	26	27	27	32	32	24	27	25	27	31	32	28	32	28	29	26	32	32	30	34	33	33	34
	1.3923	25	22	27	25	24	28	25	24	18	28	25	27	31	24	28	22	29	27	23	24	26	26	26	23	25	23	28	28	27	29	22	27	31	31	28	29	28	24	23	29	30	29	32	29	37	37	32	29
	1.3921	29	29	25	22	24	28	25	28	27	28	28	30	27	24	30	26	20	33	29	27	30	25	25	33	24	27	26	31	29	25	31	26	29	30	24	26	29	27	30	28	26	23	27	29	30	31	33	42
	1.3919	29	29	29	27	25	22	30	28	26	27	20	25	26	26	27	29	30	24	28	27	22	23	27	23	25	29	30	26	20	27	25	28	24	23	27	26	23	35	30	28	31	25	30	31	38	32	36	29
	1.3917	24	25	29	25	28	27	19	25	26	29	27	27	28	27	25	31	27	21	27	23	26	29	29	27	29	25	30	23	27	29	26	31	28	29	31	28	26	26	25	32	29	31	32	35	34	36	33	33
	1.3915	22	27	30	25	29	26	24	28	26	27	28	27	24	23	25	28	25	29	30	26	29	26	29	25	24	25	26	24	29	27	30	27	31	27	25	24	27	22	24	29	30	29	25	32	30	35	32	39
	1.3913	28	25	29	29	27	23	30	27	27	26	19	25	17	29	24	29	23	24	29	26	24	25	26	25	27	27	26	25	28	30	24	23	25	25	28	28	28	26	25	28	26	28	29	32	33	30	30	32
	1.3911	24	26	28	27	26	28	23	25	26	31	26	24	27	31	28	26	27	27	21	24	23	28	26	26	32	28	29	23	27	30	25	29	28	32	28	28	27	32	27	25	29	26	30	31	34	34	31	32
	1.3909	26	31	24	25	22	28	23	24	26	29	33	21	26	25	22	23	23	33	24	26	28	20	29	29	25	26	28	27	25	26	28	23	27	24	25	25	28	22	28	28	30	28	27	27	33	34	36	36
	1.3907	31	24	25	29	28	24	25	25	30	23	24	31	25	24	28	28	27	25	29	30	24	27	22	29	26	31	28	27	27	27	29	27	26	27	29	31	24	23	27	26	31	20	26	26	29	27	30	33
	1.3905	27	27	30	29	28	26	24	21	17	29	18	24	26	27	30	26	26	21	19	19	26	30	23	25	30	27	29	27	22	31	22	29	24	30	29	29	22	30	24	23	28	27	33	31	32	31	35	31
	1.3903	24	26	24	22	20	29	20	21	24	29	27	24	25	20	24	29	22	25	22	27	29	30	32	31	23	24	30	25	26	23	28	29	29	26	25	25	31	26	27	33	26	33	30	28	32	31	34	37
	1.3901	20	22	31	27	23	23	26	29	26	25	22	24	16	24	20	23	26	24	25	29	30	24	25	25	27	26	23	25	28	23	29	21	26	21	22	23	20	26	29	22	25	26	23	27	29	28	32	32
	1.3899	29	30	26	28	33	21	27	26	22	22	25	25	21	22	24	29	28	22	23	26	20	29	28	21	30	25	28	27	22	27	24	27	26	26	31	30	27	31	30	23	28	26	32	32	37	29	31	29
	1.3897	26	26	25	24	24	25	23	23	26	27	23	27	26	28	25	18	25	22	25	26	25	25	25	30	30	27	26	21	27	27	26	27	27	28	22	24	29	27	24	30	24	28	28	28	31	29	34	37
	1.3895	27	24	26	25	28	26	25	25	27	27	27	23	22	21	21	24	23	24	26	30	29	22	26	24	20	26	24	29	27	20	26	24	25	25	27	24	25	23	26	27	27	26	29	25	29	33	24	35
	1.3893	29	26	27	26	28	23	27	24	23	23	24	26	23	25	25	26	21	23	24	23	24	22	22	21	27	28	26	28	25	26	24	26	24	27	29	27	23	26	29	27	30	28	30	29	31	29	30	36
	1.3891	25	25	26	21	25	26	24	24	24	28	26	18	23	26	26	23	26	24	25	23	26	28	25	22	24	23	24	19	25	27	26	29	28	28	29	25	28	24	20	26	27	29	28	30	30	34	32	30
	1.3889	27	24	23	22	23	28	23	25	30	22	27	28	22	20	23	24	21	27	28	23	25	24	30	28	20	26	25	27	27	20	28	23	28	22	23	20	25	28	26	27	27	30	22	29	26	29	33	33
	1.3887	27	29	27	25	28	22	28	25	22	22	19	25	24	26	24	24	25	23	22	27	26	29	23	21	24	28	23	24	24	25	25	28	24	25	24	22	23	32	28	26	30	25	23	28	30	29	32	33
	1.3885	26	25	25	26	24	28	26	26	23	24	22	25	26	25	26	24	29	25	27	24	20	28	25	21	27	26	26	24	29	26	22	26	24	27	26	25	26	28	26	28	25	19	29	29	32	33	31	27
	1.3883	22	23	24	22	23	28	25	25	25	23	25	21	27	22	24	21	22	24	21	22	29	21	26	25	24	28	23	25	29	25	28	21	26	25	20	21	28	19	26	25	24	28	23	26	26	32	30	35
	1.3881	28	27	25	24	26	24	26	30	28	22	24	25	20	21	25	24	21	20	24	27	27	21	23	22	23	27	23	26	27	26	29	27	23	24	26	29	25	22	31	24	27	23	27	25	29	25	31	29
	1.3879	26	30	23	29	27	26	24	20	24	26	20	22	24	25	28	29	25	24	20	21	19	26	21	25	26	22	31	24	25	30	22	29	24	25	26	25	24	27	24	26	28	22	29	33	31	29	26	29
	1.3877	21	22	24	23	23	27	24	21	24	25	27	25	28	21	23	28	21	24	27	27	28	27	25	23	25	20	23	25	21	21	23	27	25	24	25	25	28	20	23	28	22	27	28	24	26	31	33	31
	1.3875	24	24	29	22	20	25	23	24	28	21	21	27	26	22	24	23	21	25	26	20	25	25	24	25	23	26	24	28	26	20	29	24	22	22	19	25	22	24	29	26	24	27	25	28	26	29	25	29
	1.3873	25	28	28	26	27	21	25	19	20	26	24	21	27	28	23	27	21	22	24	22	22	26	24	22	26	25	23	23	25	30	23	27	24	26	28	26	23	27	25	22	26	23	31	31	28	27	26	27
	1.3871	23	20	27	25	24	26	21	24	26	25	27	25	26	20	25	25	24	22	22	23	21	24	26	23	20	24	24	22	26	25	24	26	25	27	24	20	27	21	27	27	21	26	23	28	26	28	29	32
	1.3869	26	23	21	22	22	22	21	26	23	26	25	20	21	24	21	21	22	25	27	27	33	21	22	25	24	27	23	29	25	22	29	21	28	26	24	24	24	21	28	24	25	23	25	25	27	24	26	33
	1.3867	26	31	30	26	26	24	30	25	23	25	22	20	20	22	24	25	25	21	22	23	20	26	24	26	25	28	25	25	24	24	26	30	23	29	29	24	24	25	24	23	29	23	26	26	29	26	28	31
	1.3865	22	22	25	20	26	28	24	19	22	26	25	21	23	21	30	20	20	24	20	25	19	25	25	19	25	22	27	20	24	25	18	26	27	27	24	27	26	25	24	26	23	25	28	30	30	29	30	29
	1.3863	22	20	23	24	19	24	23	27	28	24	26	25	22	21	22	20	24	26	25	23	22	22	22	28	21	22	20	20	26	22	28	20	25	20	20	24	27	25	24	21	25	28	26	22	22	27	31	30
	1.3861	25	28	27	26	28	25	22	22	23	20	22	24	22	26	26	27	22	20	24	24	18	22	24	23	27	23	25	25	25	27	24	23	21	25	22	26	25	22	28	25	23	24	30	22	22	30	28	27
	1.386	20	21	22	22	25	24	21	22	21	28	21	23	25	24	23	22	22	26	23	22	20	27	22	20	24	19	24	20	23	27	23	22	23	27	22	25	25	23	22	25	23	26	29	29	29	24	32	28
	1.3858	22	18	25	21	24	27	22	25	25	26	21	18	22	23	20	26	24	25	24	26	26	18	25	27	22	23	23	23	27	20	27	23	26	22	16	23	31	22	26	23	25	27	26	24	25	29	30	32
	1.3856	23	28	25	26	23	18	23	22	24	22	19	23	21	24	21	20	20	19	25	24	24	25	19	17	18	25	24	24	27	22	27	22	22	24	24	24	23	25	25	22	22	20	27	25	25	28	26	27
	1.3854	22	24	27	30	24	23	26	22	21	22	24	17	20	23	25	26	28	20	19	23	20	24	22	23	24	23	25	21	21	25	21	29	23	30	23	24	27	25	26	28	21	23	27	25	23	34	29	31
	1.3852	23	18	24	23	22	24	18	22	22	27	22	18	27	18	24	18	19	24	24	22	25	23	23	24	22	23	23	25	22	22	21	21	28	26	22	25	27	24	22	24	22	23	20	26	22	28	31	31
	1.385	20	22	24	30	20	20	24	27	25	23	20	25	22	21	20	26	22	24	26	23	22	22	18	24	23	22	23	24	22	22	26	20	22	26	23	22	19	23	26	23	25	24	24	23	28	25	29	29
	1.3848	24	26	27	25	27	26	24	19	22	25	19	22	22	27	28	25	24	19	24	18	19	26	22	23	29	19	27	23	18	26	19	20	23	26	26	26	21	24	28	25	24	25	29	26	30	31	22	24
	1.3846	21	23	18	19	19	22	24	22	23	26	26	23	25	18	22	24	22	22	24	19	25	24	25	24	16	26	19	20	21	19	24	21	27	23	23	21	25	21	23	23	25	23	24	24	28	32	30	24
	1.3844	21	23	26	24	24	24	22	24	26	21	22	24	17	21	22	23	22	21	24	27	24	18	21	28	21	27	15	25	26	24	26	23	23	20	21	19	24	22	22	21	24	24	23	23	24	25	24	33
	1.3842	26	26	23	27	24	18	23	19	24	22	20	23	17	22	24	23	24	18	18	21	22	23	21	22	26	24	27	21	26	27	24	22	23	26	27	25	19	20	25	23	26	22	25	27	27	24	25	24
	1.384	26	20	17	20	20	26	20	20	24	24	24	17	24	23	26	19	26	20	23	24	20	24	24	23	23	23	27	21	24	28	20	29	25	21	20	22	22	18	21	24	22	26	25	29	29	26	24	26
	1.3838	23	23	18	23	24	22	19	23	23	21	26	25	19	20	22	24	20	23	23	24	27	23	22	26	20	25	20	23	25	21	23	18	24	23	21	23	25	25	21	22	23	23	23	24	22	24	25	31
	1.3836	24	27	26	25	23	24	27	24	22	20	19	23	20	24	27	25	21	20	21	18	16	22	20	20	26	27	25	25	21	22	20	23	19	25	24	22	20	23	28	20	26	22	26	22	23	27	25	26
	1.3834	22	22	20	26	23	20	23	22	19	27	27	20	25	29	22	21	19	22	21	23	23	28	20	21	25	18	25	23	20	26	24	22	30	24	22	22	22	26	20	25	23	26	25	24	25	25	28	26
	1.3832	21	23	22	21	22	24	20	21	22	21	28	23	23	23	20	22	22	22	22	20	23	25	21	23	20	24	17	23	23	17	26	20	25	27	21	20	26	20	23	23	29	22	24	21	25	25	29	29
	1.383	25	21	22	23	25	23	22	24	24	20	18	20	22	22	22	22	21	18	23	26	21	22	23	20	22	20	22	24	23	22	22	25	20	22	21	22	23	26	22	20	28	25	25	20	22	19	22	27
	1.3828	26	26	21	23	22	21	22	19	21	24	22	16	26	24	27	25	21	24	21	19	18	26	21	18	23	20	27	21	18	23	20	24	23	26	25	25	25	25	23	24	21	27	28	25	25	25	28	25
	1.3826	22	19	20	21	22	23	23	22	22	20	25	22	21	20	21	20	19	23	22	23	20	20	22	21	18	19	18	23	25	16	23	24	26	20	19	18	23	17	24	25	21	28	25	23	18	26	28	32
	1.3824	23	18	24	26	22	22	19	24	27	20	22	22	19	24	17	23	21	21	24	26	22	22	21	27	22	23	21	26	22	20	25	19	22	20	24	22	24	21	30	21	22	20	24	23	23	23	25	28
	1.3822	24	25	24	25	25	22	25	19	19	21	22	23	19	23	27	28	22	22	20	17	17	19	23	17	26	25	21	19	19	24	18	24	26	26	26	23	20	26	30	23	27	22	26	24	24	25	23	25
	1.382	19	17	20	22	20	26	18	23	20	25	24	26	23	15	23	20	22	22	21	22	22	22	25	24	22	21	19	17	21	20	20	22	28	24	20	17	26	19	22	21	24	22	22	26	19	26	29	26
	1.3818	20	25	18	20	25	20	19	25	25	17	22	26	18	25	17	21	21	22	26	23	24	24	21	22	23	26	20	20	21	19	25	25	23	20	23	18	21	18	24	19	20	24	18	22	22	22	24	24
	1.3816	19	23	25	22	24	23	24	20	18	24	20	23	22	22	23	23	19	19	22	20	22	28	25	18	23	24	25	22	20	23	23	23	26	23	24	21	20	26	24	19	25	22	26	24	28	22	24	21
	1.3814	19	20	18	20	18	20	23	22	21	22	29	20	22	21	23	17	22	19	20	21	20	25	25	20	20	22	23	22	23	21	18	25	22	22	21	22	26	22	22	24	21	24	22	27	26	27	23	27
	1.3812	22	20	20	21	20	23	22	23	26	22	19	25	22	23	21	23	22	25	22	22	25	18	19	23	18	20	20	25	28	19	28	16	22	21	19	20	19	19	24	20	22	24	21	20	20	24	20	30
	1.381	25	25	25	25	24	16	24	22	22	19	20	24	22	21	24	24	18	18	22	19	22	20	19	21	22	22	22	23	21	22	18	22	16	24	24	26	19	21	24	22	23	20	30	26	27	22	22	23
	1.3808	19	22	22	19	19	26	17	18	18	23	19	19	24	24	22	17	24	21	19	20	19	19	23	19	20	20	21	20	18	25	20	24	25	24	21	17	26	22	21	24	17	25	24	25	23	25	29	26
	1.3806	18	16	20	17	19	22	19	23	23	22	21	20	20	15	22	22	19	22	22	23	28	22	19	27	20	19	21	24	24	20	21	21	25	20	19	22	28	23	19	23	22	15	19	22	22	23	27	29
	1.3804	24	23	21	20	24	19	25	19	22	16	16	24	13	19	22	25	20	20	27	24	22	23	17	21	19	24	19	23	22	26	19	18	22	18	21	22	18	23	21	21	27	22	23	23	24	21	24	23
	1.3802	23	25	21	20	21	16	18	17	16	26	21	21	20	17	24	24	20	21	20	18	20	26	20	19	25	20	24	21	20	23	18	26	25	24	22	26	23	18	23	26	22	27	24	28	29	22	21	24
	1.38	16	21	19	20	20	21	18	23	25	23	23	22	22	18	18	18	20	24	19	24	20	25	25	22	18	24	17	17	22	17	23	18	26	19	16	19	26	15	25	24	17	24	17	22	21	26	23	25
	1.3798	23	18	21	25	22	18	20	24	23	17	22	24	18	19	19	25	18	20	20	24	26	21	19	19	21	21	23	19	25	23	22	16	20	23	16	20	17	20	24	22	25	23	26	22	22	21	22	26
	1.3796	24	25	21	23	23	17	22	19	22	22	23	19	23	24	23	25	22	18	14	17	20	23	18	19	23	19	25	18	19	23	16	20	21	22	24	21	22	22	25	17	22	23	28	28	30	26	23	25
	1.3794	19	15	19	18	17	25	23	18	18	24	19	17	23	18	19	21	22	21	16	22	19	20	23	23	19	17	21	17	18	23	22	20	21	22	22	20	26	19	18	24	20	24	22	22	24	27	28	26
	1.3792	21	19	23	19	21	20	20	24	23	17	20	18	18	18	19	20	17	20	22	21	18	20	18	22	20	21	17	23	24	20	22	22	18	19	20	19	23	20	25	22	25	20	23	22	22	20	27	22
	1.379	21	22	24	22	23	18	23	14	18	22	22	17	20	24	23	22	23	19	19	22	19	20	19	16	20	16	25	16	18	23	22	24	19	23	24	23	19	29	27	21	23	20	25	25	24	26	24	21
	1.3788	22	16	20	16	20	20	16	16	20	24	25	18	22	16	22	18	19	19	20	21	19	23	20	20	18	19	22	20	24	17	19	23	24	20	20	20	25	20	22	24	20	24	21	23	24	21	24	28
	1.3786	21	22	20	20	20	20	18	25	22	17	13	22	17	19	20	17	16	23	21	22	23	17	20	24	16	17	21	23	18	17	23	17	21	17	17	17	23	21	21	16	19	22	16	23	19	21	18	23
	1.3784	24	20	23	21	19	18	23	22	18	19	16	19	19	19	21	20	20	18	20	19	21	18	20	19	24	26	23	21	21	24	23	20	20	22	23	24	23	27	23	21	25	20	22	24	24	22	25	23
	1.3782	18	23	20	18	20	21	20	18	22	25	19	18	19	22	19	16	23	18	21	19	20	19	22	17	22	22	23	22	24	23	23	20	25	21	23	20	27	18	23	20	19	24	23	28	23	22	24	25
	1.378	23	18	16	18	15	22	18	23	19	21	24	18	18	16	22	17	16	25	21	22	23	18	23	22	21	16	20	25	23	19	23	19	20	18	20	21	24	20	16	22	18	24	24	20	21	22	25	28
	1.3778	20	23	23	24	25	19	20	23	23	19	18	18	16	23	25	22	18	21	21	21	16	19	19	20	26	22	19	20	22	23	19	25	17	18	24	21	16	22	23	18	20	21	25	20	20	22	23	24
	1.3776	20	18	19	16	22	21	23	21	20	23	20	21	27	20	20	19	25	18	17	20	19	23	20	18	18	19	21	16	15	16	18	21	25	23	24	21	22	23	21	19	20	23	24	22	22	25	24	22
	1.3774	18	15	16	16	18	27	20	22	25	17	23	20	17	16	19	17	17	16	18	18	24	19	23	23	19	19	18	17	23	15	21	18	20	18	16	22	22	17	24	22	20	26	24	20	23	20	26	24
	1.3773	22	20	23	20	19	18	21	20	16	16	15	21	19	23	17	21	18	22	18	19	20	18	18	19	17	22	22	25	22	20	20	23	18	17	20	19	18	23	24	18	24	17	21	22	19	21	23	22
	1.3771	21	22	24	23	17	16	17	18	17	21	16	15	19	18	23	22	23	17	18	15	17	23	15	19	20	18	20	17	18	20	20	22	20	25	21	25	24	20	19	17	19	21	24	23	25	21	25	25
	1.3769	18	20	22	21	17	25	16	19	25	24	19	19	22	18	16	17	18	22	17	23	23	20	22	20	18	20	17	16	20	18	22	20	26	22	13	18	26	17	22	22	16	17	23	20	21	24	23	27
	1.3767	21	20	23	22	22	17	19	25	21	17	19	25	13	16	19	21	20	24	19	22	23	22	20	19	21	18	20	22	23	16	21	22	15	19	22	20	17	20	21	20	22	17	21	18	20	24	21	24
	1.3765	24	18	25	27	23	19	19	15	20	19	22	19	21	20	22	23	24	18	16	16	16	24	19	20	23	20	24	17	18	22	16	21	19	21	22	23	22	23	21	19	24	20	23	24	25	21	23	20
	1.3763	15	19	15	17	18	19	22	23	18	24	22	17	24	17	22	17	20	19	17	21	20	22	19	22	16	15	18	18	17	20	20	18	22	16	18	22	23	15	19	20	22	22	19	21	19	22	26	26
	1.3761	17	20	17	17	20	22	19	20	20	19	20	21	18	15	18	19	13	24	24	22	20	15	19	21	19	22	16	20	25	18	21	20	16	18	14	20	17	17	25	21	20	17	20	20	22	21	20	25
	1.3759	24	19	22	19	22	18	24	19	15	23	17	24	21	22	23	18	21	19	17	16	18	19	19	20	19	18	21	17	17	20	15	22	21	20	21	22	18	22	21	18	23	22	20	21	22	19	23	24
	1.3757	15	16	19	18	15	19	16	20	21	19	22	17	19	14	19	18	19	18	18	18	17	18	22	17	21	17	23	13	20	20	19	24	19	22	16	20	24	16	23	19	16	25	22	21	25	25	24	22
	1.3755	21	22	16	19	20	22	19	20	22	18	17	24	18	16	16	18	18	23	20	23	24	19	16	18	15	16	16	24	23	16	24	17	19	17	16	17	23	18	19	21	20	18	24	20	17	20	25	22
	1.3753	21	16	25	23	16	17	21	18	19	19	17	24	18	19	18	21	17	17	18	19	18	18	18	21	16	22	12	23	19	20	18	16	16	25	24	22	19	20	19	17	22	20	25	22	25	25	21	22
	1.3751	17	16	18	18	24	19	16	15	16	22	20	20	18	22	20	19	23	18	16	20	16	22	21	17	19	17	26	17	20	20	19	23	22	22	20	21	24	19	19	23	16	20	24	24	23	25	26	20
	1.3749	18	20	16	17	21	23	24	22	24	19	21	23	19	15	16	21	16	22	20	19	19	15	19	23	18	18	17	20	20	15	23	20	24	19	18	18	20	16	17	19	20	21	21	16	21	22	25	27
	1.3747	21	18	23	23	18	16	20	20	17	18	19	22	16	20	18	22	20	16	18	22	19	19	18	19	16	20	16	18	20	20	18	21	15	19	22	19	18	24	23	21	23	19	25	19	20	18	20	19
	1.3745	22	20	15	15	18	18	21	16	13	25	19	20	28	18	22	19	22	22	17	21	14	21	19	16	21	20	20	15	20	21	20	22	18	21	21	16	19	21	17	22	18	21	22	19	22	22	22	20
	1.3743	10	18	22	17	17	23	13	21	14	18	19	18	22	17	15	15	17	16	17	17	19	14	23	18	19	20	20	21	21	15	21	21	19	17	19	17	21	17	23	23	17	22	20	22	18	25	24	25
	1.3741	24	17	21	20	18	16	21	22	21	15	17	21	15	21	17	21	18	18	22	23	20	19	21	21	17	19	16	20	18	18	22	22	18	15	19	14	19	20	22	20	18	15	19	17	19	18	17	23
	1.3739	17	23	19	22	23	18	22	19	18	21	18	18	22	20	26	22	22	18	18	18	21	19	23	16	21	17	22	19	16	24	18	23	18	22	20	22	17	21	22	20	16	17	21	23	28	20	19	20
	1.3737	18	17	20	17	19	26	15	16	17	24	22	16	20	18	16	13	16	17	18	20	20	21	15	18	20	20	19	18	20	16	17	20	24	15	20	18	21	15	17	25	19	22	20	20	14	24	28	24
	1.3735	16	20	20	19	20	19	19	24	20	15	18	20	21	16	22	18	16	22	16	18	19	15	19	18	17	22	18	20	24	18	22	18	17	20	20	17	17	16	17	17	19	19	20	17	22	19	18	28
	1.3733	23	23	21	18	20	19	24	16	17	17	21	16	18	24	22	19	21	15	14	18	14	20	15	21	20	19	18	16	14	25	16	20	18	19	20	22	19	22	20	17	24	17	18	23	19	20	20	20
	1.3731	16	19	15	15	19	18	19	19	16	24	23	18	21	19	17	25	22	17	19	15	20	22	18	21	18	21	19	19	19	15	16	21	22	20	18	16	23	18	19	23	18	25	19	19	21	18	26	25
	1.3729	17	21	23	17	17	19	15	20	18	18	19	20	18	22	18	17	15	18	23	22	21	15	17	22	17	17	17	20	21	15	17	17	20	18	17	18	20	15	20	17	19	20	20	18	16	20	20	22
	1.3728	25	19	20	25	19	18	18	18	21	17	15	19	17	18	24	22	16	18	18	18	17	16	15	15	17	22	20	18	17	20	19	17	16	21	24	18	18	22	18	22	21	19	19	19	21	17	22	16
	1.3726	18	17	18	16	18	21	18	20	16	17	19	17	22	18	19	17	20	14	16	17	17	20	16	15	21	21	19	17	15	23	16	23	18	22	19	20	19	20	20	21	15	22	19	20	25	21	25	21
	1.3724	22	18	17	18	17	18	19	22	23	19	19	18	14	16	16	18	19	17	19	21	18	19	21	21	17	19	20	22	22	18	23	20	19	17	18	16	19	16	20	18	16	20	24	18	20	15	25	21
	1.3722	18	19	20	25	20	15	17	17	19	21	16	24	23	18	24	17	18	17	13	22	13	15	14	18	19	19	16	21	18	22	17	18	18	17	19	22	19	19	20	19	21	16	22	20	20	19	20	17
	1.372	22	18	18	16	17	19	19	16	13	19	15	15	18	19	20	19	24	19	14	17	15	19	15	18	18	16	22	18	17	23	17	19	17	20	22	23	17	17	20	17	20	23	20	25	22	23	20	18
	1.3718	16	18	15	16	17	20	15	20	20	18	19	19	19	16	16	22	16	24	16	15	21	18	18	21	22	16	18	18	17	17	24	15	20	16	16	19	20	17	20	21	17	21	17	18	20	21	23	23
	1.3716	23	15	23	24	15	19	17	19	18	16	17	21	14	15	19	17	18	23	16	19	16	13	15	16	16	20	20	19	15	20	17	18	16	16	21	15	18	19	21	20	21	20	19	18	21	16	21	16
	1.3714	25	20	25	21	17	18	21	18	18	17	18	19	19	20	20	20	19	16	16	17	15	22	16	17	17	21	20	17	15	19	20	19	20	21	17	22	17	20	20	19	20	16	22	25	21	18	19	21
	1.3712	16	22	16	18	20	19	17	18	16	17	27	14	15	12	17	15	20	20	13	17	19	19	19	20	18	20	20	17	17	18	18	22	22	16	16	17	18	13	21	20	16	20	21	18	19	21	21	25
	1.371	21	16	15	25	18	14	18	19	22	13	16	19	17	17	19	17	16	19	21	16	17	16	16	24	18	20	17	23	24	18	22	18	16	18	23	15	18	18	17	16	19	17	20	18	22	18	18	21
	1.3708	20	23	18	20	19	16	20	18	18	19	18	15	19	21	22	17	18	17	16	16	14	17	17	15	21	20	17	20	16	27	17	20	18	20	23	18	18	17	20	17	21	15	21	19	20	21	23	20
	1.3706	17	18	14	18	19	21	16	16	17	19	18	15	17	17	15	17	20	18	20	16	18	22	18	20	13	17	19	21	17	18	16	18	17	18	19	16	20	17	12	22	16	19	17	19	16	24	23	23
	1.3704	14	23	18	20	18	15	17	22	17	18	21	20	20	16	15	18	16	26	19	21	18	15	17	21	17	18	17	17	20	19	22	18	17	18	15	17	16	15	21	18	17	18	20	19	16	16	19	21
	1.3702	22	17	20	18	23	15	19	15	16	18	17	18	17	23	18	16	16	14	17	17	19	21	17	11	20	21	18	17	14	24	15	14	17	18	18	20	17	23	18	18	25	17	18	20	19	14	20	18
	1.37	19	15	17	16	19	19	18	19	19	20	16	15	22	17	17	18	23	17	16	16	19	23	19	17	19	18	16	15	14	18	18	23	17	17	14	18	21	20	18	18	20	22	18	18	21	20	22	19
	1.3698	16	19	18	16	20	17	15	17	17	12	16	19	14	19	17	17	16	18	17	16	17	15	20	18	20	16	15	23	21	18	21	20	18	17	14	15	18	17	17	18	16	18	22	17	20	16	18	19
	1.3696	23	19	21	23	24	16	20	16	13	18	16	22	21	22	20	20	14	17	20	19	17	17	18	20	19	20	20	24	17	20	20	14	14	20	17	18	16	20	18	11	16	16	18	18	22	22	18	18
	1.3694	18	21	16	17	22	17	20	15	13	23	18	13	21	18	25	17	21	15	18	18	19	21	19	19	18	18	22	15	17	22	19	25	18	18	21	17	18	20	14	22	17	21	22	22	20	23	20	16
	1.3693	16	18	19	15	17	21	16	18	20	19	22	16	17	13	18	16	15	22	19	17	20	14	20	21	17	17	16	19	18	16	19	17	20	16	17	16	19	15	18	22	20	20	15	20	19	21	24	23
	1.3691	17	16	21	19	18	16	19	22	24	17	11	17	12	16	19	18	17	22	18	20	16	19	16	17	18	21	17	16	20	20	15	17	15	16	16	16	14	20	22	15	18	21	19	16	13	15	20	16
	1.3689	19	18	16	21	22	18	18	13	16	17	18	15	18	13	22	20	17	13	16	14	17	23	19	18	18	18	22	19	17	16	19	18	18	21	20	24	17	19	15	20	20	23	22	19	19	16	16	18
	1.3687	17	20	13	16	17	22	16	20	15	19	19	16	17	15	17	17	17	22	19	16	20	20	20	18	16	16	17	16	16	15	23	18	21	14	13	13	21	16	16	22	15	26	16	19	16	20	20	20
	1.3685	17	17	20	20	16	15	20	19	17	13	16	20	17	21	15	18	17	17	23	19	15	17	15	17	18	21	16	20	20	13	20	16	18	18	12	17	17	13	20	16	19	15	18	16	14	19	21	20
	1.3683	21	19	18	20	20	15	16	16	18	18	15	16	18	23	19	23	20	13	15	14	16	17	17	17	18	20	18	21	17	22	17	17	17	20	20	18	22	21	16	15	20	17	16	24	19	16	18	16
	1.3681	18	20	17	17	15	24	19	21	14	18	23	17	18	13	16	16	17	14	16	17	20	23	21	16	16	17	22	18	14	14	17	20	20	18	18	17	18	17	14	21	13	17	18	19	18	22	19	20
	1.3679	16	16	20	18	17	21	16	23	22	13	19	14	14	16	17	17	13	19	17	22	21	14	14	19	18	23	16	21	22	19	19	15	19	15	18	16	17	18	14	16	20	17	17	16	19	17	16	22
	1.3677	19	20	20	17	19	19	19	17	11	20	17	19	16	21	19	17	21	15	13	18	15	20	15	17	16	20	20	16	15	17	13	18	15	19	20	17	12	20	17	17	21	15	16	19	19	15	15	16
	1.3675	15	20	16	15	15	19	16	14	17	18	20	18	21	12	19	17	19	14	17	15	20	20	17	17	20	14	19	16	16	17	15	19	18	15	16	16	19	17	16	23	16	20	17	22	20	24	23	16
	1.3673	18	22	17	15	15	17	17	16	17	14	18	24	17	14	16	15	16	23	18	19	21	17	17	20	14	17	16	20	20	17	20	13	19	12	16	17	16	18	13	16	15	18	16	16	17	18	19	19
	1.3671	18	16	22	18	19	12	19	17	16	16	13	18	15	20	19	17	17	19	20	18	17	18	15	15	21	20	20	18	15	19	17	17	17	18	17	14	15	20	21	14	21	14	25	18	20	18	15	14
	1.3669	18	19	16	19	20	22	15	15	16	22	17	15	20	24	20	16	19	14	17	11	14	19	17	15	17	17	20	17	16	18	16	21	20	20	15	14	18	19	14	18	16	16	20	24	18	19	18	20
	1.3667	19	17	18	17	16	23	17	22	19	15	20	20	16	13	14	16	13	18	20	17	18	15	21	20	17	18	15	20	21	14	18	17	17	17	20	15	17	15	18	16	17	19	20	16	17	22	20	22
	1.3665	18	21	23	19	18	14	17	18	20	16	15	23	18	18	21	17	15	18	22	16	14	15	15	14	20	19	17	18	20	18	17	16	15	20	17	17	14	16	15	13	17	17	14	18	18	18	15	20
	1.3663	19	16	16	17	17	20	18	16	17	17	15	16	20	15	17	18	20	17	14	13	16	18	15	20	20	14	18	15	14	19	17	15	20	19	18	18	15	22	17	20	17	20	16	21	20	19	18	17
	1.3662	15	16	13	14	15	22	17	16	17	15	21	18	17	16	16	15	16	18	17	20	18	17	24	20	19	17	16	18	19	12	15	19	18	17	16	17	20	17	17	22	15	20	15	16	16	19	25	21
	1.366	19	16	19	17	16	17	17	18	18	15	16	19	16	16	15	18	18	19	18	22	19	15	15	14	19	20	14	18	18	16	19	15	18	19	21	13	12	18	17	13	19	13	16	18	14	14	17	12
	1.3658	20	18	18	20	19	15	17	16	16	18	15	18	19	20	23	20	19	17	13	14	18	16	17	16	23	15	20	16	16	21	19	19	17	17	20	18	16	19	20	19	20	20	20	20	19	19	20	15
	1.3656	16	18	19	15	15	23	16	15	22	23	16	15	21	13	17	13	17	20	15	20	16	19	19	18	15	12	16	17	13	16	17	18	19	17	11	13	22	15	15	19	15	20	15	16	15	19	24	22
	1.3654	16	13	17	18	18	15	17	22	19	12	19	22	15	16	19	18	16	20	20	20	19	13	16	18	17	19	19	17	20	15	23	15	14	17	19	19	17	15	17	17	16	13	15	15	17	19	18	20
	1.3652	19	20	20	18	18	14	15	14	20	17	17	16	18	17	18	21	18	16	16	14	12	15	17	17	22	20	18	19	18	19	14	16	16	18	22	16	17	17	17	20	18	20	18	17	19	16	20	17
	1.365	13	15	13	17	15	19	18	15	16	18	20	17	22	12	20	15	17	18	17	14	17	17	16	17	21	14	18	17	14	17	17	17	18	15	18	13	20	18	16	19	15	19	17	17	18	21	20	21
	1.3648	16	15	18	16	15	20	12	16	21	15	18	19	15	17	14	18	17	20	15	19	20	17	15	23	17	17	14	18	20	13	15	16	16	13	16	17	17	16	17	14	19	17	16	14	14	20	17	19
	1.3646	16	18	20	17	20	14	21	15	16	15	16	15	20	22	18	19	18	17	17	12	16	15	16	11	18	18	16	17	15	17	15	16	21	18	14	20	15	22	19	15	22	15	18	19	18	18	16	15
	1.3644	15	21	13	15	19	21	16	18	19	17	18	17	20	15	22	18	18	16	14	18	17	19	20	19	16	18	18	16	16	16	17	24	17	20	16	18	21	14	15	20	15	22	17	18	16	17	21	18
	1.3642	18	17	18	16	15	20	20	19	13	16	17	18	15	15	17	15	16	16	20	22	23	17	17	19	11	15	16	22	19	16	18	17	18	18	12	12	15	18	15	17	14	15	17	17	14	16	17	20
	1.364	21	18	23	17	15	14	17	22	18	16	17	19	15	21	23	18	14	16	19	17	18	17	16	14	18	21	15	20	17	18	19	14	12	14	17	19	14	15	18	17	18	12	19	16	17	18	13	20
	1.3638	17	19	15	15	22	17	20	11	16	18	16	15	16	17	16	15	20	19	15	16	16	22	16	15	19	17	22	14	15	18	17	20	21	20	23	20	18	18	13	19	14	19	21	24	16	20	18	20
	1.3636	15	15	14	16	12	17	15	18	20	19	16	15	17	14	13	12	14	18	12	17	16	17	18	18	17	15	16	17	16	15	16	12	18	15	15	18	20	14	16	23	17	18	20	16	14	20	21	19
	1.3635	20	17	18	20	18	16	24	14	20	19	15	19	16	20	17	18	16	20	18	18	16	16	16	18	17	20	19	16	17	17	12	16	17	17	17	16	15	16	17	14	21	16	20	18	21	12	17	19
	1.3633	16	18	16	15	16	15	17	14	15	23	16	17	19	15	19	19	16	10	15	17	15	21	15	15	18	15	21	12	15	17	13	18	15	18	20	16	17	18	15	13	20	17	17	20	22	18	17	16
	1.3631	16	16	19	14	19	20	15	20	15	15	21	17	17	20	17	19	16	18	15	17	18	18	16	16	15	20	16	15	16	18	17	20	19	17	16	15	17	15	14	22	16	22	18	18	14	15	21	17
	1.3629	19	18	19	17	15	12	13	20	19	15	16	15	16	16	17	17	17	20	22	21	21	22	15	15	15	16	15	18	15	16	16	13	19	16	16	16	17	18	18	14	21	15	15	15	17	14	16	18
	1.3627	22	21	19	19	21	15	20	13	18	15	18	16	15	19	18	21	20	13	13	17	16	15	18	16	17	19	17	18	15	21	15	16	16	18	18	20	15	16	19	17	18	17	15	16	20	19	14	18
	1.3625	15	16	13	13	18	20	16	15	18	23	18	17	16	13	16	11	16	14	16	16	17	19	18	15	17	12	18	18	15	15	12	18	21	20	13	15	18	18	16	18	14	17	14	17	15	21	19	19
	1.3623	15	16	16	18	18	17	12	20	20	14	16	18	18	17	19	14	18	18	16	17	19	15	19	18	17	16	15	19	22	17	17	12	12	15	17	16	15	19	15	17	18	14	18	15	17	17	18	19
	1.3621	19	17	17	19	20	17	18	15	17	20	16	18	17	18	21	19	18	15	14	16	17	18	13	15	17	17	16	21	14	20	14	16	15	19	18	17	16	20	17	14	19	16	18	18	19	15	17	13
	1.3619	15	17	13	18	16	16	17	16	16	22	20	17	17	17	16	20	15	15	16	15	19	15	19	15	18	13	17	15	14	15	17	19	20	17	19	18	17	11	15	17	15	18	18	22	16	20	22	16
	1.3617	15	15	17	13	19	18	15	21	18	15	16	19	17	16	16	18	16	21	20	19	21	13	23	19	15	16	13	21	17	16	20	16	19	17	14	12	19	14	16	22	16	17	17	14	16	17	18	20
	1.3615	20	18	18	18	18	16	17	17	15	16	16	19	17	18	17	18	12	14	20	16	16	15	16	15	18	15	15	19	13	17	19	15	12	20	18	20	15	21	20	12	20	16	16	18	19	16	15	13
	1.3613	14	16	17	14	19	16	10	14	17	17	16	16	17	18	22	18	21	16	14	17	13	16	19	16	21	17	22	15	16	20	14	19	17	15	16	20	17	14	18	21	15	20	17	21	20	17	16	19
	1.3612	20	13	14	20	14	18	12	19	17	13	18	16	16	16	15	14	16	19	17	18	19	16	18	18	16	15	14	19	18	15	20	16	19	17	10	15	20	17	14	18	16	14	18	15	16	20	18	19
	1.361	18	17	18	20	14	14	19	18	18	14	20	19	19	15	23	20	17	14	15	17	14	15	14	15	16	19	16	16	18	16	17	15	16	16	16	18	19	19	20	17	20	14	15	15	18	17	16	15
	1.3608	21	19	17	16	20	15	22	16	15	16	14	13	20	17	19	19	18	14	16	14	16	18	12	13	18	13	20	17	16	20	12	21	16	17	21	19	16	21	16	19	17	15	17	17	21	17	17	19
	1.3606	12	16	15	17	14	18	18	17	15	16	20	14	20	18	15	14	11	19	15	15	18	17	20	17	15	12	15	15	19	20	19	16	17	15	15	15	18	17	13	23	13	17	14	17	14	17	21	15
	1.3604	20	15	20	15	14	17	17	15	17	13	15	21	15	17	15	19	20	20	16	18	21	17	15	16	16	17	19	14	18	17	18	14	13	19	16	16	17	16	17	20	20	13	18	18	12	16	15	12
	1.3602	22	20	15	19	17	15	22	17	17	19	14	13	20	19	18	19	20	12	16	13	18	19	16	17	15	17	16	13	13	16	14	19	17	22	18	18	16	18	20	15	17	17	19	19	18	18	18	14
	1.36	18	17	16	15	16	16	13	16	15	18	17	15	17	16	14	14	23	15	15	16	15	13	17	13	13	15	17	15	15	17	17	15	21	17	19	11	17	14	16	19	16	22	13	17	15	20	18	17
	1.3598	16	14	17	18	17	12	15	24	22	20	14	21	13	16	14	13	15	18	19	19	17	14	17	18	18	18	13	19	19	13	19	14	17	16	15	16	16	15	15	15	18	15	18	18	14	14	14	19
	1.3596	16	19	21	17	21	15	21	18	16	14	14	15	14	20	17	19	17	15	15	17	14	18	12	14	18	21	14	15	18	18	20	15	16	16	18	18	14	19	19	14	18	14	20	17	22	16	17	17
	1.3594	17	18	13	12	14	16	15	16	15	19	17	16	21	13	17	12	18	14	9	15	16	20	15	17	15	13	19	19	17	15	12	20	21	16	15	20	19	14	15	19	14	18	19	18	15	21	19	16
	1.3592	12	16	20	15	15	15	16	16	18	16	20	18	19	15	15	15	14	19	17	21	20	13	19	20	18	18	15	16	18	15	23	14	16	17	15	15	17	21	16	17	18	15	18	13	17	16	19	19
	1.3591	16	16	18	19	15	16	20	17	18	17	16	18	17	17	20	19	15	15	17	18	16	15	15	16	16	15	16	17	13	18	14	14	16	17	18	19	15	19	20	15	19	16	19	16	18	13	15	14
	1.3589	16	18	13	16	16	16	12	15	16	20	12	15	18	18	18	16	19	19	13	13	15	21	16	17	16	13	20	17	10	17	12	20	18	16	17	17	16	18	17	17	17	18	20	20	19	20	20	17
	1.3587	16	14	17	13	16	20	12	21	21	15	18	21	15	18	16	11	14	16	16	20	18	9	21	16	12	11	17	15	19	18	18	14	19	16	13	14	17	14	18	17	17	22	17	12	18	13	17	16
	1.3585	19	19	18	20	20	15	21	20	19	16	17	24	16	16	20	17	12	16	22	19	15	14	17	15	15	26	15	21	19	19	15	14	12	20	18	17	14	18	19	10	20	15	17	18	19	15	15	18
	1.3583	18	18	17	12	20	18	18	19	17	20	16	12	16	17	20	19	17	17	11	13	17	17	13	15	19	17	19	16	17	19	16	22	18	21	20	19	11	16	17	19	14	19	21	18	19	18	18	17
	1.3581	16	17	13	18	15	17	14	17	19	17	22	12	18	17	14	16	13	18	18	17	17	16	17	19	18	17	15	18	20	17	16	17	15	16	14	15	19	15	12	17	15	17	18	15	16	19	22	20
	1.3579	18	18	16	15	17	12	15	16	21	17	16	20	16	14	16	21	15	20	18	17	20	18	17	16	16	18	15	18	17	14	17	18	22	14	17	16	13	15	18	15	17	14	15	14	16	15	15	14
	1.3577	19	22	19	17	17	14	15	18	15	15	14	12	13	19	14	20	18	15	19	13	14	21	15	13	19	16	21	15	14	20	13	17	17	17	20	17	16	20	21	15	20	17	22	19	20	17	12	12
	1.3575	12	18	14	17	13	14	13	15	14	18	19	17	18	16	14	15	15	14	15	14	14	17	18	14	19	15	13	18	19	13	16	20	20	15	14	15	20	17	14	20	13	20	17	20	15	17	18	18
	1.3573	15	13	23	13	16	14	17	18	15	18	14	16	15	14	16	16	18	17	18	20	22	12	13	18	16	21	15	20	19	15	17	18	13	14	14	15	17	15	17	13	17	17	14	14	18	15	15	17
	1.3571	19	21	17	21	21	16	20	18	19	17	14	15	11	16	20	18	19	18	17	15	18	14	13	11	18	22	20	15	14	17	12	20	15	16	16	15	15	18	20	16	15	18	20	24	18	19	18	17
	1.357	16	13	18	10	11	20	16	14	16	22	18	14	16	18	16	13	17	16	16	17	16	19	18	17	13	15	20	18	18	15	18	22	16	20	18	15	17	13	15	19	15	18	19	15	16	14	17	17
	1.3568	17	15	16	14	17	15	14	17	20	16	17	19	15	15	19	16	15	17	19	21	19	14	16	15	19	17	18	19	19	17	17	16	16	12	17	16	18	15	13	16	17	21	20	13	18	12	16	16
	1.3566	14	19	20	19	18	14	22	15	16	17	12	18	15	18	15	16	18	17	18	12	13	13	14	12	17	18	17	16	13	18	14	12	20	14	19	20	14	14	19	16	21	16	22	17	17	12	13	12
	1.3564	15	18	11	15	19	19	15	17	15	14	20	14	20	18	19	15	20	14	17	15	13	20	17	16	22	15	20	15	14	17	13	18	16	21	17	19	16	19	14	17	13	18	19	22	22	19	18	16
	1.3562	17	17	15	16	16	20	16	18	17	14	18	20	17	15	17	13	15	20	18	20	17	14	20	19	10	15	13	16	19	15	15	14	20	17	14	13	20	17	14	16	17	13	15	15	15	16	22	19
	1.356	17	20	20	18	17	15	18	18	16	18	13	21	18	18	17	19	17	14	19	18	17	14	16	19	18	22	13	15	17	18	16	16	15	17	18	14	15	16	17	15	22	20	18	14	18	16	15	16
	1.3558	17	18	17	16	22	14	15	16	13	17	15	16	19	18	20	17	19	15	12	16	13	20	18	13	16	18	16	13	15	17	15	21	15	20	16	19	18	16	15	19	14	18	15	19	18	20	18	16
	1.3556	15	13	16	14	13	19	15	16	14	16	19	15	11	16	16	16	14	19	17	21	17	12	18	18	16	16	16	15	20	18	17	14	20	13	15	13	20	14	15	20	17	17	15	15	16	17	23	18
	1.3554	17	18	20	21	20	12	17	18	19	16	17	16	13	14	17	17	15	15	17	19	17	15	14	14	14	20	15	22	17	16	16	16	12	14	14	18	16	16	16	16	17	17	17	15	17	17	12	14
	1.3552	19	14	20	17	19	16	19	17	16	18	15	14	17	19	15	24	22	18	12	17	15	18	14	15	17	14	18	16	15	19	13	18	15	17	15	18	18	15	19	17	18	16	24	15	18	17	17	15
	1.3551	15	13	16	13	16	21	16	16	16	16	21	16	20	11	16	14	10	21	17	9	17	16	20	20	15	18	14	17	15	14	16	14	18	13	16	17	17	14	15	20	14	16	19	15	15	16	23	18
	1.3549	16	15	17	14	17	16	14	18	17	17	12	19	16	16	15	15	15	21	19	17	15	16	17	15	13	18	14	18	18	14	20	14	17	16	9	16	13	17	17	13	17	16	16	21	14	14	13	16
	1.3547	19	18	20	15	19	15	19	15	15	16	17	16	20	20	20	20	16	13	15	10	13	20	15	16	18	23	20	13	15	17	15	17	14	18	17	18	17	18	18	16	16	17	18	17	21	16	15	16
	1.3545	12	15	16	13	15	19	15	12	17	17	16	15	19	13	12	16	17	18	16	16	17	21	17	13	13	14	17	20	15	14	15	16	17	12	15	13	20	17	16	19	14	21	15	19	16	20	17	18
	1.3543	17	14	16	17	17	13	13	22	19	14	14	20	16	16	15	18	15	19	17	22	19	14	15	19	15	18	16	21	19	15	22	17	14	15	18	13	15	18	14	14	16	17	16	12	16	16	13	17
	1.3541	18	19	19	18	22	15	19	13	16	15	14	16	16	20	20	17	17	18	12	13	14	16	16	13	19	17	16	16	13	19	11	18	17	16	16	17	15	16	19	14	18	18	19	17	20	12	17	15
	1.3539	17	14	12	15	15	16	16	15	14	19	19	15	18	17	17	13	21	18	16	17	14	20	16	17	15	14	16	16	15	19	16	17	21	18	19	16	17	14	15	20	17	18	18	18	17	18	17	15
	1.3537	13	17	17	17	16	17	16	15	17	15	19	21	16	15	14	16	12	19	18	16	15	13	15	19	18	17	13	15	18	17	15	15	16	14	14	19	18	15	14	15	20	12	15	15	12	12	17	22
	1.3535	17	19	16	18	17	16	21	14	13	17	16	16	13	19	16	18	13	13	20	16	15	17	15	13	17	16	15	15	15	13	16	16	16	14	18	16	15	17	18	14	18	18	17	17	17	13	13	13
	1.3533	14	18	17	16	18	18	14	13	16	16	19	12	17	17	18	20	16	20	12	16	17	18	17	14	16	13	20	14	16	18	18	22	13	20	15	18	17	18	16	19	13	20	17	16	18	15	16	13
	1.3532	17	9	17	13	17	18	14	19	15	17	17	17	12	15	10	13	13	15	16	17	16	14	19	16	14	16	14	18	15	14	16	12	17	16	11	16	18	17	15	20	17	18	14	14	20	15	23	19
	1.353	14	19	19	19	15	11	16	20	19	13	13	19	16	16	16	19	15	17	19	17	17	13	14	14	16	23	15	20	19	16	16	16	11	20	15	16	13	17	17	14	22	17	13	14	17	12	11	15
	1.3528	15	21	20	16	21	20	17	12	17	16	17	14	16	17	18	16	16	16	15	17	14	20	15	16	20	17	20	11	15	21	12	18	15	18	18	17	16	18	15	15	18	18	20	17	18	17	18	15
	1.3526	14	13	18	13	10	18	16	21	18	20	23	15	20	13	15	18	16	16	15	17	17	12	16	17	13	15	16	15	19	7	22	15	19	19	17	17	18	16	14	13	15	19	16	14	15	19	18	16
	1.3524	16	16	21	14	17	13	18	15	22	17	16	16	14	14	14	18	15	17	18	17	18	14	10	15	16	14	12	15	20	19	15	18	12	15	15	19	14	15	16	14	16	16	18	16	18	13	18	17
	1.3522	17	18	16	18	20	16	16	15	16	15	15	15	15	17	17	21	14	11	14	14	14	22	14	14	18	17	18	18	15	17	11	17	13	19	16	18	16	18	18	16	19	15	17	22	19	15	16	13
	1.352	15	15	17	14	17	21	16	14	19	17	17	15	15	19	19	13	16	13	14	14	16	18	18	16	15	19	17	12	15	15	16	19	17	14	17	15	19	15	15	23	12	16	15	13	11	15	20	25
	1.3518	14	10	16	15	13	14	15	19	19	17	13	18	15	13	12	13	18	16	21	20	19	13	16	18	16	17	15	19	13	16	16	14	20	10	15	14	15	14	16	13	19	14	16	11	16	14	15	17
	1.3516	20	20	18	21	19	16	17	16	17	13	15	18	14	18	18	20	15	12	10	14	17	16	16	12	16	16	20	13	14	16	12	12	14	18	15	15	15	15	18	15	16	13	18	17	16	15	12	14
	1.3515	15	9	16	20	12	20	19	15	12	19	17	15	17	15	14	12	17	11	15	17	17	16	13	17	16	15	18	13	14	18	15	18	13	18	18	15	18	17	15	18	17	17	15	13	19	17	17	15
	1.3513	15	16	15	15	14	16	11	19	20	15	19	19	12	14	16	18	15	16	17	17	16	13	15	16	16	14	14	16	17	14	20	17	15	15	13	14	19	16	13	14	17	16	17	15	17	14	16	18
	1.3511	19	17	20	23	16	16	18	13	17	15	16	15	19	17	20	19	18	13	17	14	16	18	13	12	17	14	17	15	17	19	12	14	15	13	17	21	15	20	17	16	19	15	17	18	15	16	12	15
	1.3509	16	14	14	17	15	21	12	14	15	19	18	15	19	19	16	17	15	17	16	16	15	17	20	16	19	11	19	15	15	13	16	18	18	15	15	15	16	15	15	19	16	18	17	20	16	17	20	15
	1.3507	13	14	18	17	18	23	14	16	20	15	20	15	14	14	16	13	14	14	17	16	22	14	21	16	12	16	15	13	19	13	16	16	18	13	16	16	19	12	14	17	18	15	16	16	12	16	18	18
	1.3505	18	19	14	20	14	15	17	19	17	13	11	17	16	17	15	20	13	12	19	18	15	18	14	14	16	18	18	15	16	15	13	15	15	16	18	18	15	17	17	14	18	16	16	15	17	14	13	16
	1.3503	15	19	13	16	19	17	15	15	12	19	15	15	17	20	17	19	17	15	12	17	16	14	14	17	18	15	20	14	16	19	10	19	16	18	18	17	16	19	20	16	13	20	18	19	18	16	16	16
	1.3501	15	13	15	16	13	19	17	15	15	15	17	16	17	16	15	13	15	17	16	18	18	16	19	17	13	16	12	15	16	13	18	15	20	17	15	14	19	17	13	15	15	15	17	12	15	15	19	21
	1.3499	17	17	18	16	19	16	17	23	19	14	15	18	16	17	17	18	16	15	18	20	15	17	14	15	13	21	14	17	19	16	18	16	15	14	13	16	16	15	17	15	17	15	14	19	20	16	14	13
	1.3498	18	19	20	19	19	15	18	12	17	16	12	13	18	18	20	18	17	12	16	14	12	13	15	15	19	13	21	14	12	16	12	18	12	15	18	18	14	22	16	14	17	13	19	20	19	18	16	16
	1.3496	16	14	14	15	16	18	15	16	17	15	18	18	19	16	16	15	14	18	12	17	16	19	15	19	14	15	12	12	16	12	18	16	20	17	13	15	15	13	13	19	15	19	11	17	17	15	19	21
	1.3494	16	17	16	16	15	14	19	24	16	14	11	19	13	17	15	15	15	19	19	15	18	16	16	18	19	20	14	19	17	16	17	12	14	15	14	14	8	18	17	16	18	17	18	18	17	13	14	17
	1.3492	18	19	19	23	16	15	23	14	17	13	15	17	19	16	22	22	16	14	17	12	15	18	17	19	19	14	18	19	17	16	15	17	15	19	18	17	17	20	17	14	23	18	15	19	16	15	16	12
	1.349	13	18	15	15	14	17	16	14	11	18	17	15	15	17	16	12	19	14	16	12	17	16	16	15	13	17	16	15	20	16	13	20	16	20	16	16	18	15	15	17	15	23	16	16	20	19	21	15
	1.3488	15	15	19	16	16	12	16	20	16	16	12	15	15	15	14	17	15	19	20	19	17	18	17	18	17	20	13	20	16	15	18	13	12	13	18	13	17	15	15	14	16	20	16	15	17	14	17	20
	1.3486	19	16	18	17	22	16	20	16	17	15	18	17	19	16	21	21	17	14	18	14	16	16	15	12	21	17	15	17	16	20	13	14	14	16	14	18	13	17	19	14	16	15	18	16	18	16	10	15
	1.3484	16	19	18	15	16	16	19	12	14	16	17	15	16	16	17	14	15	16	18	15	15	20	18	16	15	13	18	15	13	17	14	16	19	15	17	20	17	15	13	18	18	14	20	20	16	19	18	18
	1.3483	15	13	18	16	19	14	17	17	22	15	20	18	18	11	17	17	18	15	18	15	18	14	16	18	13	18	10	13	19	15	17	16	23	16	13	13	16	16	14	17	18	16	14	9	12	15	18	20
	1.3481	19	19	19	19	16	14	19	15	18	17	17	17	12	15	20	18	12	14	19	17	15	18	15	16	17	18	14	20	14	13	11	14	14	12	16	17	12	17	20	15	18	17	16	14	16	12	13	17
	1.3479	16	18	11	18	16	15	15	16	14	19	17	13	17	19	16	15	17	14	15	12	13	19	18	17	20	14	18	15	16	16	16	20	18	17	16	16	18	12	11	23	15	22	16	18	15	17	16	17
	1.3477	18	11	17	16	14	18	12	19	16	16	18	12	17	15	14	14	16	18	16	21	18	11	19	18	18	19	11	17	17	17	17	17	20	16	16	15	18	15	16	18	15	18	18	16	18	16	16	20
	1.3475	17	17	16	18	17	18	22	19	19	12	16	19	12	14	13	20	16	14	20	16	16	18	15	14	16	20	14	19	16	16	17	15	15	21	11	14	16	19	19	11	17	16	14	16	20	15	15	17
	1.3473	16	15	18	17	18	17	12	14	12	18	16	15	20	16	19	16	17	11	14	13	11	18	15	16	18	14	19	15	14	18	16	18	16	18	19	16	14	19	20	15	13	20	22	20	14	19	15	13
	1.3471	17	14	17	13	14	19	15	20	15	20	21	14	16	14	14	14	17	21	15	11	15	19	19	19	12	15	16	14	14	13	18	15	19	15	16	16	23	14	13	25	17	15	15	14	14	17	20	17
	1.3469	13	16	14	17	18	12	16	21	20	15	15	16	15	15	13	15	17	17	17	15	18	13	15	16	14	20	15	19	15	15	16	17	15	15	11	14	14	16	16	13	17	16	13	17	15	15	14	19
	1.3468	16	19	18	13	16	15	19	16	15	16	16	15	17	18	20	18	18	13	16	12	17	16	18	14	18	18	18	17	15	18	13	16	15	13	21	17	14	16	18	19	20	15	18	16	16	16	17	10
	1.3466	12	16	16	15	13	18	16	12	13	17	17	17	19	17	16	17	17	20	13	16	16	17	18	15	15	12	12	15	16	15	16	15	18	16	14	15	19	14	15	20	15	18	12	15	14	19	20	17
	1.3464	11	16	17	13	13	16	18	19	19	12	15	18	12	16	12	17	14	20	18	19	19	15	14	17	18	18	11	19	18	14	19	15	14	13	15	15	13	17	15	15	14	14	12	11	17	15	15	17
	1.3462	17	18	18	18	14	16	20	17	16	17	13	16	14	19	17	21	19	16	16	15	15	16	19	13	17	15	17	20	13	17	13	17	15	13	16	18	16	19	17	14	15	13	15	20	19	18	18	14
	1.346	18	14	16	17	15	16	15	16	15	20	16	15	21	16	17	14	18	16	19	18	15	20	20	15	15	14	16	14	12	20	12	17	20	17	17	15	19	13	12	17	15	20	19	17	17	17	13	15
	1.3458	15	16	15	18	19	19	16	17	18	18	16	19	13	16	12	13	15	17	18	17	22	12	16	18	12	18	14	19	20	12	17	15	16	15	12	16	20	14	15	17	14	16	15	12	16	16	18	20
	1.3456	17	16	17	23	12	15	19	18	16	18	14	15	15	15	17	17	17	13	16	17	11	16	15	13	19	18	17	17	16	18	12	16	16	15	17	17	11	20	18	15	14	13	17	16	17	18	13	16
	1.3454	13	17	19	13	19	18	16	16	15	16	19	15	20	14	14	16	17	15	12	11	14	21	17	17	19	17	20	13	15	14	13	19	19	18	22	19	19	15	15	19	14	12	21	17	18	14	20	16
	1.3453	11	17	13	13	13	20	16	17	22	16	19	16	16	13	15	16	15	16	20	20	22	16	16	15	15	15	14	15	16	16	16	17	20	13	13	13	22	10	15	15	19	14	14	16	16	15	15	16
	1.3451	15	15	20	18	15	13	18	16	15	15	16	20	15	17	18	18	12	17	20	20	13	17	14	13	15	17	14	20	15	17	17	15	16	15	19	16	16	20	18	10	17	13	17	17	16	13	15	14
	1.3449	19	16	18	16	22	14	17	12	12	17	10	15	17	16	19	18	18	15	13	14	13	15	16	15	15	17	21	14	13	20	12	17	15	20	19	15	14	17	17	18	15	22	18	20	19	17	14	13
	1.3447	17	14	14	15	13	16	14	18	17	18	22	16	20	11	16	14	12	14	16	17	17	15	22	21	12	13	16	18	13	15	17	14	17	13	13	17	17	14	13	19	15	16	16	11	16	16	17	17
	1.3445	16	14	22	18	14	14	12	18	17	13	11	17	8	16	15	17	15	16	19	16	19	12	15	18	20	21	16	18	19	17	16	13	16	13	13	16	13	14	19	13	16	13	15	16	15	15	16	15
	1.3443	19	14	16	21	21	16	15	15	15	17	14	16	16	18	17	17	18	13	15	16	16	16	14	15	21	12	19	15	15	16	14	20	15	17	20	20	10	18	17	16	13	17	19	16	17	15	15	13
	1.3441	12	15	15	16	11	17	15	13	19	16	18	13	20	10	14	16	13	15	14	13	16	18	19	18	18	13	18	16	16	14	14	14	21	15	14	13	21	14	16	21	14	17	13	15	12	19	17	17
	1.344	13	16	16	15	15	13	16	16	18	16	13	14	13	19	15	14	14	20	19	14	23	15	14	15	12	14	13	19	18	14	21	12	14	14	15	16	14	15	17	15	17	16	16	15	15	14	14	19
	1.3438	14	22	17	19	19	15	18	16	12	16	15	19	17	19	22	19	16	16	12	15	14	15	15	13	19	19	19	14	15	17	15	18	15	18	18	18	16	19	17	17	18	15	20	19	17	15	14	16
	1.3436	16	13	15	15	15	16	14	16	15	19	17	13	21	16	18	16	20	15	14	16	15	20	19	14	15	15	19	14	10	15	15	17	18	16	15	12	19	18	15	17	14	21	16	20	18	18	17	13
	1.3434	14	13	17	14	16	18	15	18	20	14	18	18	17	13	19	15	11	16	17	17	18	13	15	20	15	18	13	18	17	15	18	16	15	13	17	16	16	14	16	17	15	15	16	18	15	15	16	16
	1.3432	20	18	18	16	22	11	13	19	15	15	10	16	16	17	15	16	14	14	18	12	11	16	15	14	22	22	16	20	17	19	12	16	14	15	15	15	14	18	15	16	17	15	13	15	18	16	12	14
	1.343	15	12	16	16	16	17	20	15	15	21	19	15	22	15	18	15	18	13	16	15	18	23	17	13	15	13	14	13	18	17	14	20	15	22	21	19	19	13	16	16	17	16	18	18	18	18	18	15
	1.3428	13	12	17	15	15	15	15	21	18	14	18	14	17	12	15	13	15	20	16	19	18	12	15	18	14	18	13	18	17	15	20	13	18	13	14	15	18	13	15	19	19	15	10	13	12	15	17	19
	1.3426	19	19	15	18	17	17	18	18	18	16	12	21	14	17	17	15	16	14	20	17	16	15	15	18	17	17	15	15	19	15	14	13	14	15	15	11	13	18	15	12	17	14	17	16	13	14	19	15
	1.3425	17	22	14	15	19	15	14	15	14	18	18	15	19	16	19	18	16	16	10	16	18	21	14	14	17	15	19	14	14	16	13	18	15	18	17	17	16	20	16	17	15	18	19	18	19	18	17	13
	1.3423	12	15	12	15	13	18	13	15	12	17	14	15	15	12	15	12	15	15	17	22	16	14	18	16	15	14	17	15	14	14	14	17	19	17	16	12	16	12	16	15	15	18	16	16	15	21	18	16
	1.3421	18	14	17	19	13	18	16	20	18	13	13	20	13	15	15	17	16	15	15	17	16	14	15	15	16	18	13	18	18	12	13	15	13	15	13	15	14	15	20	15	14	17	14	15	11	12	14	16
	1.3419	18	15	19	17	18	15	17	15	15	15	14	14	17	23	16	18	20	14	13	16	12	17	16	12	18	15	18	18	14	15	12	17	16	17	19	18	17	19	12	14	18	18	18	18	21	16	17	13
	1.3417	13	14	13	13	17	17	17	17	15	19	21	16	18	15	15	12	16	17	15	14	22	16	20	16	14	16	13	15	15	12	19	15	18	17	16	16	21	16	19	15	17	16	19	15	16	18	19	15
	1.3415	15	16	18	13	17	12	17	16	19	13	14	15	14	15	16	16	22	23	16	18	17	14	11	17	15	19	16	19	18	14	18	18	14	13	10	13	12	13	14	16	17	11	18	18	15	15	17	19
	1.3413	20	16	19	21	17	18	18	17	14	15	15	17	18	19	17	16	19	13	15	16	13	16	15	14	17	16	17	10	18	20	13	20	16	18	19	17	16	18	19	12	19	15	19	14	15	13	15	14
	1.3412	14	17	15	11	16	21	11	13	16	18	20	20	16	14	16	15	20	15	16	16	16	17	17	19	15	12	15	13	15	13	15	18	18	15	12	16	21	14	18	20	12	20	13	15	13	16	17	18
	1.341	12	18	13	13	14	17	12	19	16	15	16	17	13	15	18	17	11	14	17	17	18	14	16	16	15	16	18	15	15	13	17	17	15	13	12	16	15	11	16	15	15	14	14	14	13	12	14	16
	1.3408	16	16	20	17	16	14	16	15	17	15	14	18	13	24	18	18	16	16	15	13	12	14	16	13	15	17	17	16	14	20	16	17	11	16	17	15	15	17	19	15	15	16	14	17	20	14	16	16
	1.3406	15	16	15	17	17	20	13	18	14	20	19	15	16	16	16	13	20	17	15	18	18	19	17	15	17	16	17	17	13	18	13	18	17	19	16	15	22	12	15	16	14	19	18	15	19	17	14	12
	1.3404	16	13	15	15	12	18	14	19	19	16	18	16	16	13	16	18	15	16	17	18	19	12	16	17	17	15	15	16	17	13	21	14	15	13	12	12	15	14	15	17	13	18	12	10	16	17	17	20
	1.3402	18	17	17	17	20	17	19	16	20	17	14	16	15	19	18	15	17	13	17	13	15	16	12	15	14	18	19	20	18	18	14	15	16	13	15	17	14	16	15	16	16	14	19	12	16	16	14	20
	1.34	16	16	16	16	16	14	15	17	15	19	18	12	17	14	19	17	18	18	17	11	16	18	14	15	16	15	18	13	14	19	21	16	13	20	21	22	15	17	12	18	15	15	22	18	19	14	15	14
	1.3399	10	15	15	12	12	13	15	17	18	15	15	13	15	11	15	14	15	18	14	15	16	14	15	16	11	15	15	13	20	14	16	17	17	12	9	14	13	12	15	17	13	23	14	15	14	14	16	19
	1.3397	15	15	14	20	13	16	16	18	15	16	13	17	13	13	16	17	17	18	21	18	17	20	14	15	15	17	14	16	16	15	16	16	14	16	13	16	13	17	18	14	19	14	14	15	17	16	14	15
	1.3395	20	17	18	15	19	14	19	11	15	15	15	18	16	22	17	18	16	15	12	12	13	14	15	13	20	15	17	14	12	20	12	17	16	19	16	14	14	16	18	13	15	14	16	15	16	20	12	14
	1.3393	15	12	16	11	13	18	17	17	16	17	17	14	17	11	12	15	16	15	17	18	15	18	20	18	16	15	15	14	14	13	16	13	17	17	10	13	20	15	12	15	15	18	14	17	17	19	16	16
	1.3391	13	18	20	17	14	18	16	19	17	10	15	18	12	14	16	18	16	17	17	18	16	14	13	17	17	17	13	19	14	14	19	14	11	17	15	12	15	13	16	16	14	10	14	13	16	19	17	17
	1.3389	15	16	20	19	16	16	21	11	12	17	14	16	19	14	18	16	18	16	16	14	13	17	12	14	14	17	12	13	13	16	14	15	15	18	16	16	16	18	14	16	20	16	20	13	13	15	14	14
	1.3387	12	16	15	12	13	17	16	16	15	16	19	16	17	11	18	16	18	15	15	13	17	21	19	16	15	12	15	16	14	13	17	18	15	19	15	14	20	14	16	17	15	17	16	17	16	18	19	17
	1.3386	14	17	15	14	16	17	18	20	17	12	11	15	12	18	15	20	13	16	17	20	16	17	16	19	18	16	13	18	18	18	20	12	14	12	17	11	16	13	20	16	15	15	15	15	13	12	14	18
	1.3384	16	19	18	20	18	14	15	16	16	15	15	18	15	17	18	15	18	14	15	17	12	18	19	14	17	19	13	15	12	19	13	11	17	16	17	16	17	22	19	16	16	15	17	17	18	14	17	9
	1.3382	13	13	12	12	12	19	16	15	18	18	16	16	18	17	15	12	19	16	16	16	15	17	22	17	17	19	14	14	14	17	17	17	17	20	15	17	17	12	15	18	14	21	17	17	16	20	16	16
	1.338	14	17	13	12	17	16	14	22	17	14	16	17	14	14	14	15	15	14	18	19	19	14	17	15	13	17	12	20	17	15	20	13	21	15	12	11	16	19	13	17	11	14	16	14	11	15	15	19
	1.3378	16	21	22	16	19	13	19	17	18	11	17	18	13	18	16	17	14	11	18	15	15	15	14	18	14	16	14	15	17	17	15	12	14	14	16	18	13	14	20	15	14	17	19	16	12	16	16	13
	1.3376	16	13	13	14	17	19	15	19	17	18	14	11	19	18	16	15	17	17	16	14	16	18	16	14	16	17	22	14	16	19	16	18	18	17	17	17	17	14	11	18	13	15	18	19	15	16	19	16
	1.3375	15	16	13	19	16	21	13	20	18	15	16	17	10	11	13	17	13	20	15	17	18	14	18	21	16	15	12	15	20	18	17	13	19	15	13	12	16	10	14	16	15	18	15	15	15	15	16	17
	1.3373	18	16	15	19	16	14	16	15	16	13	12	17	18	18	18	15	15	15	20	17	14	14	11	17	18	16	13	16	18	17	16	14	13	13	21	13	11	15	18	12	15	15	17	15	10	10	13	13
	1.3371	16	19	17	17	18	15	20	15	15	19	15	14	16	17	16	15	18	15	13	16	15	19	16	14	19	13	14	11	14	19	12	18	13	21	18	21	15	18	17	12	17	17	18	17	15	18	18	13
	1.3369	15	15	16	11	12	20	12	16	14	16	19	15	15	20	18	17	17	15	16	16	17	14	18	18	13	17	15	14	18	12	21	13	19	14	12	13	17	15	18	16	13	20	14	18	17	18	16	20
	1.3367	17	17	14	16	16	13	17	20	17	14	13	16	14	15	18	12	15	16	21	19	18	16	14	18	16	20	15	18	18	15	17	14	16	15	13	15	15	16	16	13	17	14	15	13	14	16	17	14
	1.3365	17	16	18	15	16	15	16	15	13	16	16	12	16	21	19	15	18	17	12	15	17	17	16	14	16	18	16	14	15	21	12	18	15	19	20	19	16	19	16	16	17	19	18	15	15	15	16	16
	1.3363	15	15	11	12	17	17	11	13	16	21	15	15	19	17	17	13	15	15	12	14	16	16	19	18	15	17	16	14	17	14	19	16	21	14	13	14	17	17	13	16	13	17	13	18	15	16	15	18
	1.3362	15	15	19	19	17	15	14	18	17	12	13	14	12	12	14	18	16	13	18	16	18	16	14	15	18	19	16	20	21	14	14	13	15	11	14	14	14	14	13	14	15	16	14	13	16	16	17	16
	1.336	22	16	18	21	18	16	21	16	14	14	17	16	19	17	19	21	14	15	12	11	16	17	12	15	18	15	18	18	15	19	12	17	20	15	18	16	17	20	17	12	13	13	20	20	16	10	15	14
	1.3358	11	16	15	16	15	21	16	14	15	18	14	14	18	16	15	17	20	14	16	14	19	15	18	16	16	12	16	12	17	17	14	17	21	18	18	17	17	16	11	17	14	20	15	20	18	18	18	18
	1.3356	16	17	12	15	13	15	18	17	16	17	16	15	12	17	15	20	13	16	18	19	21	16	18	18	12	16	15	20	20	13	17	16	16	14	13	12	16	13	16	13	10	16	15	11	15	13	13	17
	1.3354	18	16	20	17	16	13	18	13	12	13	11	17	15	18	16	19	17	11	16	16	14	16	18	16	16	21	17	17	13	15	16	16	15	18	16	17	13	23	17	16	19	14	16	12	17	11	18	13
	1.3352	17	15	17	13	17	19	14	14	14	18	20	16	20	18	15	14	19	13	12	18	13	18	20	13	15	15	19	15	14	18	15	18	18	16	17	16	17	18	15	17	15	20	18	17	14	16	17	16
	1.3351	17	14	14	15	15	17	15	18	18	12	16	17	15	15	14	13	14	20	17	16	14	18	19	17	16	14	20	20	14	14	19	17	14	15	14	16	16	15	17	18	17	13	13	14	17	17	17	17
	1.3349	18	15	19	15	17	15	15	18	16	13	12	20	17	17	15	18	15	14	19	18	15	10	16	13	14	17	16	16	15	20	12	11	13	17	15	16	12	16	21	13	18	15	16	14	17	15	19	13
	1.3347	16	16	17	16	18	16	13	14	16	20	16	13	19	18	19	18	17	17	16	15	16	16	14	13	18	17	16	14	14	17	14	17	18	20	16	16	19	18	11	16	18	15	20	19	20	15	16	15
	1.3345	10	14	15	15	16	18	15	16	15	17	17	14	18	14	14	16	16	16	16	21	17	17	20	16	14	15	15	10	15	14	14	15	18	15	14	15	15	14	15	17	15	20	13	17	15	20	17	18
	1.3343	16	16	18	16	12	12	15	17	17	11	15	17	15	17	19	15	12	16	22	16	19	13	13	17	15	18	17	19	16	14	19	14	13	16	16	15	10	16	18	13	17	13	14	15	11	15	13	15
	1.3341	17	17	17	14	19	14	15	14	16	19	14	15	16	18	17	15	20	12	15	13	13	19	15	14	17	16	18	13	12	16	11	18	15	20	17	20	19	20	17	11	17	19	19	23	20	18	17	15
	1.334	13	10	12	15	18	20	15	15	16	15	19	14	13	16	13	11	15	19	15	18	16	18	18	18	13	12	15	16	16	16	10	16	17	16	15	15	15	13	14	16	12	20	14	17	14	13	15	15
	1.3338	12	15	16	18	17	14	14	18	16	15	13	18	15	16	8	13	15	19	21	20	20	15	15	20	16	17	14	22	16	12	15	17	12	10	13	14	14	16	15	15	15	15	18	16	17	15	17	16
	1.3336	20	17	20	17	15	16	20	14	14	18	17	13	17	16	16	15	15	13	15	16	12	15	12	16	17	14	16	11	13	21	9	13	15	20	19	17	15	18	18	13	17	13	17	17	16	10	16	15
	1.3334	11	17	14	12	14	17	11	14	16	19	16	13	21	14	15	19	16	12	12	14	14	19	16	17	15	12	16	15	15	13	15	17	16	16	15	15	17	12	11	20	13	17	17	18	17	18	19	18
	1.3332	12	13	19	16	16	14	16	19	20	12	14	20	13	12	14	13	19	19	20	18	18	18	15	19	17	18	13	20	19	14	17	18	15	16	13	13	17	14	15	15	14	15	16	14	10	16	15	16
	1.333	18	16	19	17	22	14	15	13	18	14	17	18	16	18	25	19	16	15	15	14	12	16	14	11	15	22	18	17	17	16	13	14	15	20	17	16	15	18	19	16	16	15	17	12	16	14	13	13
	1.3329	15	18	14	14	16	20	16	12	14	17	16	13	15	15	18	15	16	13	15	17	11	22	18	15	16	16	17	13	16	16	16	18	17	18	16	17	18	16	13	18	16	20	14	18	17	14	18	15
	1.3327	13	14	14	13	13	20	14	19	16	14	13	19	16	17	13	12	13	17	19	17	19	14	19	17	12	13	17	18	17	14	19	16	16	17	12	12	17	14	14	20	14	15	16	16	13	16	15	18
	1.3325	21	17	22	17	18	15	16	17	16	16	11	15	16	19	17	16	17	16	16	13	17	14	14	15	15	19	13	14	17	15	13	16	11	16	18	14	15	16	16	11	15	13	20	16	14	17	13	12
	1.3323	15	14	13	16	18	19	15	12	15	17	16	12	19	17	16	15	20	13	15	15	16	18	11	16	12	12	20	11	17	18	16	17	19	21	19	18	17	15	16	17	18	16	17	18	19	17	16	16
	1.3321	12	14	15	16	15	18	14	19	17	16	17	13	14	14	17	16	13	18	17	17	16	13	17	18	16	16	15	15	18	18	19	14	16	15	15	16	16	13	17	20	17	15	15	15	14	18	17	18
	1.3319	18	16	18	19	17	15	19	14	15	15	13	18	10	15	16	19	14	16	20	20	15	17	15	15	15	19	15	18	18	15	19	15	14	11	19	18	14	21	18	15	18	13	16	13	10	13	14	16
	1.3318	15	20	16	16	20	17	17	13	18	15	18	13	18	18	20	17	20	16	13	16	13	16	16	13	22	15	23	16	15	17	11	19	15	17	17	15	17	15	15	20	19	20	18	15	15	14	13	15
	1.3316	15	14	12	15	10	20	14	15	15	18	15	14	16	15	16	13	16	19	13	14	23	18	17	12	14	13	14	15	13	13	16	13	17	14	13	13	16	17	14	20	16	15	15	13	16	17	19	15
	1.3314	18	15	19	15	15	16	15	20	17	13	13	17	15	14	14	17	13	17	20	15	17	13	16	18	15	20	16	17	23	14	19	13	13	20	13	15	14	17	17	11	15	17	19	17	18	14	16	18
	1.3312	18	20	16	18	17	13	17	15	15	13	11	13	19	19	19	18	16	16	17	13	12	18	15	15	17	18	16	15	9	18	15	17	15	20	18	18	14	17	16	14	19	16	19	20	18	17	13	13
	1.331	11	14	14	15	13	17	14	14	16	18	19	13	18	14	14	15	20	11	13	18	13	15	15	17	14	15	18	16	18	15	16	19	18	16	14	13	18	13	13	17	13	22	14	15	16	16	16	17
	1.3308	16	15	18	15	13	15	14	16	17	12	14	16	14	17	16	15	12	19	19	18	16	10	13	18	19	17	18	17	21	13	14	12	13	13	17	10	16	17	15	12	17	14	13	13	15	18	12	20
	1.3307	18	15	16	19	14	12	18	16	18	17	13	17	16	17	17	18	15	16	17	15	9	20	14	11	16	16	21	14	12	17	16	14	16	20	21	20	15	21	15	18	22	12	13	14	17	10	18	13
	1.3305	13	14	15	14	17	17	14	16	16	17	16	15	18	15	16	16	18	14	13	13	16	18	16	14	19	18	19	15	14	16	15	17	17	18	11	14	16	17	14	21	18	21	14	18	20	16	19	17
	1.3303	14	13	15	16	15	20	17	16	18	15	12	18	15	18	11	16	16	17	17	17	16	13	16	19	14	15	12	17	19	15	16	12	18	8	14	12	18	16	12	19	16	15	16	10	7	13	19	15
	1.3301	17	15	18	16	16	16	16	18	15	13	14	16	16	17	19	16	16	14	15	16	16	15	15	12	15	19	16	16	16	18	16	17	13	15	16	20	13	20	16	16	17	15	18	13	17	12	16	16
	1.3299	11	15	15	16	16	15	16	16	14	19	16	13	19	16	17	14	20	14	18	14	17	19	13	15	14	14	18	14	10	19	15	20	15	19	17	16	15	16	10	18	15	15	15	21	18	16	13	12
	1.3297	14	12	17	16	12	20	13	20	18	12	16	14	15	15	16	18	14	15	16	18	15	16	16	18	17	14	18	17	20	14	20	16	14	15	16	14	18	13	14	17	13	16	16	14	13	12	13	16
	1.3296	17	18	20	19	19	15	15	16	16	16	15	17	17	17	17	14	16	17	17	16	17	16	16	14	18	19	14	13	16	17	17	13	13	16	15	12	14	16	15	15	15	17	15	15	12	14	13	15
	1.3294	19	17	14	17	20	16	15	17	15	18	15	16	16	15	19	15	20	14	14	16	11	16	16	17	21	14	19	19	14	16	13	16	17	18	18	20	17	19	14	12	18	20	17	19	17	16	15	13
	1.3292	11	16	15	15	14	19	16	19	16	15	16	13	16	13	15	10	15	17	11	18	20	11	16	19	13	14	13	13	18	14	13	17	20	15	15	15	17	13	17	18	15	15	14	13	10	15	16	14
	1.329	15	15	13	16	11	18	16	18	14	10	14	22	14	14	14	18	16	19	16	18	13	18	15	18	13	20	15	22	20	16	17	11	15	18	13	14	16	17	15	14	16	13	19	15	13	13	16	13
	1.3288	16	17	16	14	16	16	16	13	14	17	18	10	20	19	18	18	17	13	15	14	15	13	15	14	20	19	17	14	15	16	15	18	13	21	18	17	16	22	14	16	16	19	17	21	18	16	10	15
	1.3287	13	15	13	14	13	17	14	16	11	18	20	13	15	15	14	16	15	17	13	17	17	18	18	17	15	15	15	14	12	12	15	15	17	17	16	14	20	13	12	20	13	17	16	16	15	20	20	13
	1.3285	17	14	15	16	14	10	13	22	19	12	10	17	17	17	18	18	15	17	17	20	15	12	17	17	15	21	15	17	18	14	20	16	13	15	16	12	15	12	15	16	12	13	17	16	16	16	17	17
	1.3283	19	16	21	17	16	15	19	15	16	10	13	12	17	16	19	16	18	16	16	17	15	16	12	15	18	18	16	16	9	21	13	17	15	16	20	15	13	18	18	14	21	12	17	16	16	15	16	12
	1.3281	13	16	13	19	15	16	17	18	17	19	16	13	20	15	13	17	18	19	14	12	15	18	18	14	19	16	15	15	15	10	12	18	19	14	13	15	16	15	14	18	16	18	17	16	16	19	20	14
	1.3279	15	14	16	11	15	14	18	17	15	16	18	15	16	15	16	14	13	18	14	14	20	15	16	20	16	18	14	17	17	18	14	13	16	12	13	13	16	14	17	17	16	11	13	16	12	17	14	17
	1.3277	17	19	18	16	18	15	22	16	16	14	11	14	18	17	17	19	14	15	15	13	14	15	14	17	18	18	16	16	11	15	14	14	16	16	12	18	18	17	17	13	19	16	17	15	17	17	17	11
	1.3276	19	17	13	13	17	16	11	15	12	19	17	9	20	15	16	14	16	14	15	12	18	18	17	17	19	12	15	16	17	18	14	18	17	17	14	16	15	14	16	16	12	23	18	22	18	19	14	15
	1.3274	15	14	13	16	10	13	13	18	15	13	16	14	18	15	13	15	12	20	19	14	15	15	18	15	15	15	15	21	14	11	20	13	13	11	13	13	19	15	16	16	13	15	14	15	11	15	16	16
	1.3272	19	16	15	18	18	13	15	17	18	12	11	18	14	15	18	14	16	13	17	19	18	16	14	17	16	19	14	17	20	17	16	18	14	16	16	18	14	15	21	15	16	16	15	15	14	15	17	12
	1.327	16	17	16	16	18	12	16	14	11	18	14	15	18	17	19	13	20	15	10	10	16	16	13	15	19	16	23	14	14	15	10	15	17	16	16	17	11	17	17	15	15	17	20	17	18	16	14	17
	1.3268	15	12	14	21	13	19	15	16	16	11	17	14	16	13	14	13	14	20	15	14	16	12	17	20	13	14	12	17	17	15	17	13	17	15	13	14	17	13	14	17	13	18	15	16	14	15	14	19
	1.3267	17	15	17	16	16	13	20	17	18	15	16	18	17	17	14	13	16	16	22	15	17	12	11	15	14	20	13	16	17	13	13	12	12	13	19	16	15	16	18	16	13	11	17	16	10	13	16	14
	1.3265	15	15	15	14	15	13	16	13	12	16	15	15	13	20	17	20	18	15	16	13	14	21	16	15	16	13	20	16	16	15	16	18	12	16	19	18	18	18	16	15	15	16	19	16	18	18	14	13
	1.3263	12	13	13	11	15	20	13	12	13	16	18	15	19	14	17	13	10	16	16	16	18	16	18	17	15	15	16	15	18	14	16	14	14	13	15	13	13	8	13	20	12	19	15	16	12	18	19	19
	1.3261	11	14	17	19	13	15	12	16	19	15	17	23	15	15	12	12	17	17	20	20	14	11	15	16	15	19	16	19	17	19	19	13	12	16	16	12	13	16	14	13	14	12	16	13	16	11	15	16
	1.3259	20	22	17	15	19	15	16	19	13	16	16	14	13	17	20	19	17	12	12	14	14	16	12	12	15	18	15	12	15	16	14	19	15	17	16	18	13	15	18	12	14	14	19	18	18	16	15	16
	1.3257	12	14	15	15	18	14	14	16	13	18	20	16	19	14	12	13	16	13	16	12	16	17	14	16	12	14	19	17	14	12	17	16	16	18	15	13	19	15	13	18	14	17	16	15	16	19	16	16
	1.3256	11	16	14	14	17	15	14	14	20	14	15	15	17	15	15	15	14	17	16	19	14	12	15	14	14	14	13	16	23	14	18	14	13	15	16	15	15	14	15	14	13	15	14	13	17	15	16	17
	1.3254	15	17	17	16	19	11	17	12	11	13	17	13	16	17	19	16	15	14	14	13	15	18	15	13	14	17	14	15	15	16	13	11	15	18	20	22	15	17	17	11	17	12	19	14	16	11	15	12
	1.3252	16	12	11	12	14	19	16	16	11	14	15	15	18	15	14	16	20	17	12	12	13	19	17	12	15	11	19	13	15	16	15	18	17	19	17	17	12	16	14	17	12	22	14	21	20	16	19	16
	1.325	15	10	10	15	15	16	14	14	18	15	20	16	15	15	17	16	13	17	21	18	19	16	16	19	10	15	13	18	18	12	19	16	17	13	16	12	17	14	14	12	13	12	15	12	11	13	16	14
	1.3248	17	18	17	17	17	12	16	15	18	10	11	17	15	18	21	19	17	16	18	15	14	17	13	11	15	19	17	14	13	14	12	14	14	17	13	15	16	14	14	14	17	14	15	14	20	15	13	13
	1.3247	17	14	15	13	16	11	17	14	13	18	15	15	14	18	16	18	18	17	13	14	13	16	17	13	15	17	16	16	14	18	14	19	16	18	16	20	15	13	17	15	11	18	17	20	17	17	14	13
	1.3245	11	11	16	15	14	20	19	17	16	16	15	16	15	12	14	16	14	20	16	15	18	12	18	19	14	12	16	14	22	15	16	10	15	14	18	16	16	12	14	16	12	13	15	16	14	17	16	20
	1.3243	20	12	18	15	17	15	17	18	15	12	14	19	15	18	11	17	13	15	17	18	19	14	15	16	16	17	17	21	13	16	15	17	14	12	14	15	14	13	13	11	14	16	17	14	14	14	14	15
	1.3241	13	19	17	16	15	15	19	20	14	16	16	11	17	19	18	22	18	16	12	10	15	17	14	15	17	16	16	13	16	17	13	17	16	15	20	18	14	17	14	17	13	15	18	18	16	14	14	19
	1.3239	11	17	14	13	12	16	14	14	16	13	16	12	13	13	12	13	14	17	16	14	14	13	17	14	11	12	12	17	12	13	14	16	22	13	14	10	15	16	15	19	15	19	14	15	17	18	18	19
[truncated: 151 more rows]
[truncated: 153 more columns]

## Sheet: Figure1g
Figure 1g	Column B: X-axis, Photon energy (eV)
[truncated: 1,341 more rows]
[truncated: 153 more columns]
