# Supplementary material for: Quadrupolar excitons and hybridized interlayer Mott insulator in a trilayer moiré superlattice
Source: Nat Commun. 2023 Aug 1;14:4604. doi: 10.1038/s41467-023-40288-9 (PMC10393975; doi:10.1038/s41467-023-40288-9)
Supplement: Supplementary file 3 — Source Data [file 41467_2023_40288_MOESM3_ESM.zip › source data file 2.xlsx]

## Sheet: Figure2a
Figure 2a	Column B: X-axis, Photon energy (eV)
Row 2: Y-axis, Electric field (mV/nm)	Matrix data: Z values, PL intensity (arb. unit)	63	62.37	61.74	61.11	60.48	59.85	59.22	58.59	57.96	57.33	56.7	56.07	55.44	54.81	54.18	53.55	52.92	52.29	51.66	51.03	50.4	49.77	49.14	48.51	47.88	47.25	46.62	45.99	45.36	44.73	44.1	43.47	42.84	42.21	41.58	40.95	40.32	39.69	39.06	38.43	37.8	37.17	36.54	35.91	35.28	34.65	34.02	33.39
	1.5826	15	10	14	14	12	14	12	10	9	15	15	15	14	12	12	13	8	11	10	13	12	12	9	12	14	15	13	9	9	10	12	9	14	14	12	15	11	10	16	6	12	13	11	8	12	13	13	13
	1.5823	11	16	13	16	16	12	15	18	13	9	13	12	19	12	13	16	13	12	15	13	13	10	16	17	16	13	16	15	13	11	16	12	12	16	14	16	16	15	13	15	16	14	19	13	11	15	17	11
	1.5821	17	14	17	20	16	17	16	17	18	14	15	17	19	17	20	16	18	18	16	20	17	15	16	16	16	15	13	16	18	17	17	18	12	14	16	14	15	15	14	21	15	18	13	13	13	18	13	20
	1.5818	17	16	16	12	12	19	13	16	15	21	14	20	15	15	18	19	15	17	14	11	14	15	13	11	11	19	16	16	11	19	14	20	20	15	16	13	13	13	17	14	12	14	16	15	16	14	14	15
	1.5815	14	20	17	15	18	15	16	16	10	16	12	13	12	17	14	20	13	15	15	13	15	11	16	16	11	12	17	16	14	12	16	19	16	17	16	16	17	17	14	10	20	10	15	18	16	16	16	12
	1.5813	18	15	18	22	19	17	19	17	21	15	17	18	20	20	20	17	20	17	19	18	16	14	18	20	16	15	15	15	18	20	23	22	15	17	14	14	15	13	17	18	20	19	21	15	14	14	15	17
	1.581	17	15	16	11	13	15	16	14	17	17	20	17	13	18	15	11	16	18	18	13	17	17	13	11	16	21	12	13	15	18	14	13	15	16	15	14	14	14	15	10	13	18	10	15	17	16	17	19
	1.5807	15	19	16	14	14	11	17	15	16	17	16	20	15	16	15	19	14	13	15	14	16	16	19	13	11	16	17	17	13	15	12	10	16	18	14	18	15	14	17	15	17	13	15	15	13	17	19	13
	1.5805	19	22	16	17	21	17	22	20	17	16	16	16	21	18	17	21	19	14	22	21	14	17	20	20	17	19	17	20	23	17	22	19	15	15	19	19	21	19	19	19	20	21	16	15	16	15	18	14
	1.5802	17	16	20	14	14	15	15	13	19	16	19	19	14	17	18	15	18	20	14	20	17	20	16	13	19	19	16	15	18	18	12	14	15	17	10	16	16	14	13	17	15	21	15	17	15	16	13	17
	1.58	12	19	16	15	14	17	18	16	16	21	17	19	20	11	14	18	17	20	14	14	13	16	14	17	15	15	16	17	15	16	16	15	19	18	16	20	12	19	18	14	16	15	17	18	17	17	20	15
	1.5797	16	17	17	20	21	19	15	19	18	16	16	14	19	18	17	18	18	15	19	20	15	18	21	18	17	16	18	23	23	15	19	16	14	18	20	17	19	17	16	21	22	17	23	13	16	19	19	16
	1.5794	16	11	18	22	15	19	19	15	16	17	16	20	20	22	19	16	16	17	15	15	16	20	16	13	17	20	14	15	16	19	17	18	17	17	13	13	17	13	18	17	16	20	15	16	13	18	18	21
	1.5792	15	17	20	13	17	18	19	17	17	20	20	22	12	14	17	15	13	19	15	13	15	15	18	19	14	20	16	17	15	19	19	16	19	18	15	18	12	18	20	16	16	17	15	17	17	15	18	17
	1.5789	13	19	14	14	19	15	22	17	21	13	16	18	24	19	18	18	19	17	20	20	16	18	18	20	16	17	19	19	20	16	16	17	17	16	18	19	22	18	18	20	22	15	22	16	18	19	19	14
	1.5787	18	14	17	17	14	19	19	18	20	18	16	18	20	22	21	14	23	15	18	16	16	21	14	16	17	14	14	15	20	18	19	18	17	22	19	15	16	17	18	17	14	15	15	14	17	14	12	15
	1.5784	22	18	18	16	18	20	17	19	19	22	16	18	16	16	17	16	20	18	14	12	18	17	13	13	14	19	17	18	17	16	15	17	21	14	13	21	15	16	20	16	17	18	20	21	18	13	17	18
	1.5781	16	20	17	18	22	17	23	20	16	21	11	18	18	13	13	19	19	14	18	17	17	15	19	21	15	20	19	19	18	16	19	16	20	20	21	22	20	21	18	20	20	18	21	20	21	25	22	16
	1.5779	16	19	15	21	17	19	19	20	18	16	17	16	18	18	19	17	16	16	20	23	17	17	17	15	15	16	19	20	20	19	15	19	14	15	13	15	18	14	17	23	15	17	20	16	17	18	14	16
	1.5776	17	14	16	16	15	21	17	12	21	20	19	20	16	15	21	13	14	18	16	16	20	18	20	15	18	20	14	13	15	18	14	15	21	17	16	17	18	15	17	16	16	17	14	15	19	13	16	16
	1.5774	16	23	20	20	18	16	18	20	18	20	15	16	15	15	17	18	18	19	19	15	16	15	19	20	16	18	21	19	18	18	18	18	20	23	21	16	20	20	18	16	19	16	20	22	23	17	20	17
	1.5771	14	16	11	19	19	17	18	20	18	15	15	18	21	23	20	16	19	16	18	20	18	16	18	19	23	18	13	18	16	16	18	20	16	21	14	15	17	17	17	21	19	20	19	14	15	15	15	15
	1.5768	19	19	18	17	18	20	14	18	21	16	19	20	15	18	23	16	18	18	16	14	17	18	16	16	20	18	18	15	16	19	17	21	17	15	18	17	14	18	17	15	17	17	12	15	18	18	16	22
	1.5766	20	18	15	17	19	15	16	15	15	19	24	20	19	18	16	16	18	23	13	16	16	17	19	13	18	18	18	17	19	15	15	18	20	17	18	17	16	19	20	13	17	17	18	19	21	22	21	16
	1.5763	16	19	15	22	21	16	20	22	19	16	17	18	18	15	16	20	19	15	22	23	16	18	18	20	18	16	15	22	20	16	20	21	16	18	21	19	18	19	14	18	20	16	20	16	17	22	20	18
	1.5761	18	18	17	17	14	23	15	17	21	16	16	15	20	19	18	20	19	13	15	19	21	19	13	13	18	16	17	18	20	21	16	19	15	15	11	18	18	17	17	18	18	22	13	16	17	14	13	18
	1.5758	15	19	24	16	19	19	17	16	17	23	18	21	16	17	19	16	13	19	17	16	14	16	16	19	20	18	18	19	15	16	18	18	18	18	18	19	17	22	20	17	16	17	16	19	22	19	20	18
	1.5755	15	18	15	20	15	17	20	20	18	16	17	16	20	16	17	19	19	18	21	19	19	17	19	20	16	16	20	20	21	18	18	14	13	18	18	17	20	18	15	19	19	16	16	17	15	19	18	16
	1.5753	15	16	15	17	17	18	18	14	20	16	13	15	16	18	18	15	16	13	17	14	21	18	19	18	20	17	14	13	17	18	16	20	16	13	15	14	18	18	17	19	18	20	17	16	15	11	18	18
	1.575	21	18	18	18	19	22	18	18	17	18	24	21	18	15	16	16	18	20	16	15	18	23	20	19	16	19	19	20	14	16	19	19	25	20	20	17	15	17	19	15	20	16	17	20	22	16	17	24
	1.5748	15	20	13	16	18	14	21	16	18	16	14	16	18	19	17	17	19	17	20	16	18	16	25	19	19	17	16	19	15	15	20	17	17	16	19	19	19	21	18	16	19	21	20	21	17	20	22	15
	1.5745	15	15	20	21	22	20	22	19	15	17	18	16	18	18	16	15	20	14	17	23	22	19	17	18	18	19	17	18	21	20	19	18	17	15	15	20	16	13	16	19	17	18	17	15	15	15	14	15
	1.5742	21	16	22	19	13	20	15	19	20	20	21	20	16	20	20	17	17	20	18	16	18	21	18	20	17	16	14	16	16	18	14	16	19	21	15	16	13	17	18	18	20	20	15	18	19	15	13	20
	1.574	15	19	20	17	18	15	20	18	13	20	16	17	14	15	15	21	19	18	17	16	18	14	20	18	16	17	20	18	16	15	18	17	18	19	18	18	18	18	16	12	23	11	22	22	20	23	21	15
	1.5737	15	16	19	19	16	18	19	23	15	15	16	17	20	19	20	18	23	14	20	18	23	18	20	17	17	15	15	20	21	14	18	19	17	15	20	16	18	17	18	20	17	18	19	12	18	12	15	17
	1.5735	20	17	19	15	15	19	17	17	23	20	18	19	16	20	19	18	17	17	14	15	19	17	20	17	18	21	18	13	15	19	16	17	20	18	15	15	17	15	18	16	17	18	15	17	18	16	18	21
	1.5732	15	18	18	16	17	18	18	17	15	18	20	17	18	17	16	18	17	19	19	14	15	17	17	16	18	15	18	16	14	16	20	16	17	18	18	18	15	19	20	18	16	15	20	20	20	21	24	15
	1.5729	15	19	20	18	20	15	20	18	16	15	14	17	20	16	16	19	16	16	20	19	13	18	18	15	14	18	17	17	19	17	17	20	16	16	17	20	18	20	16	21	22	17	19	16	15	20	15	13
	1.5727	18	18	21	18	15	21	16	18	21	16	20	18	18	20	18	16	21	19	17	20	17	22	17	15	20	20	15	17	16	20	18	19	18	17	20	19	18	17	16	17	17	18	16	18	20	14	16	22
	1.5724	18	21	20	15	16	15	16	16	17	20	16	17	15	17	18	15	18	13	18	17	18	12	19	15	14	18	22	16	17	13	15	9	17	16	16	19	15	19	21	17	20	16	17	18	17	16	21	14
	1.5722	17	20	20	21	19	16	19	21	16	16	17	13	19	15	18	23	19	13	20	18	16	18	22	18	15	18	17	15	20	16	18	18	15	17	17	17	18	17	18	17	22	14	15	14	18	17	16	16
	1.5719	17	15	17	21	18	20	18	15	18	16	17	18	17	17	19	16	19	16	18	22	17	20	17	14	16	18	15	17	18	21	16	20	14	18	16	17	13	14	17	19	18	22	12	18	16	17	15	18
	1.5717	20	15	20	20	17	20	19	16	13	24	19	20	16	16	19	15	17	22	15	15	15	15	18	15	16	19	18	16	17	16	19	14	17	15	16	12	20	16	21	16	14	16	16	18	20	16	17	19
	1.5714	15	18	16	14	12	15	19	14	18	16	17	20	19	15	16	19	14	15	18	18	17	15	17	19	16	15	18	18	18	17	15	15	17	17	22	20	21	18	16	16	17	17	18	18	19	17	18	17
	1.5711	17	14	20	22	19	20	22	19	18	15	16	15	20	21	19	16	21	20	21	23	18	20	17	17	16	18	17	19	17	16	21	20	19	17	16	16	17	14	15	18	19	18	19	14	16	16	16	18
	1.5709	20	15	19	16	18	19	18	16	19	18	18	20	17	19	20	22	15	18	17	16	17	22	15	15	16	18	17	15	12	22	17	18	17	20	17	18	16	18	18	21	17	16	16	20	20	15	19	23
	1.5706	12	21	19	16	21	17	20	16	16	15	14	15	18	18	17	16	16	14	19	18	17	17	23	15	17	16	22	17	15	12	15	19	16	21	18	19	15	20	18	17	23	14	14	18	15	24	16	15
	1.5704	19	15	18	21	20	15	16	19	20	13	19	15	18	18	16	20	20	23	16	20	17	19	20	20	15	15	15	18	17	18	20	17	12	15	18	17	18	16	14	16	19	18	18	13	20	15	15	17
	1.5701	22	14	16	17	14	24	18	16	20	20	18	16	16	20	21	16	14	12	17	16	19	16	19	17	15	18	19	15	13	19	18	19	21	15	18	17	12	14	16	13	17	24	13	20	17	16	18	22
	1.5698	15	17	20	20	18	13	18	18	15	17	15	20	16	13	15	16	18	18	14	14	15	17	16	14	16	16	23	16	17	16	18	16	20	17	15	18	19	20	19	18	19	16	17	17	22	17	17	14
	1.5696	20	16	17	20	19	18	21	20	15	18	16	15	18	16	16	16	20	13	21	19	18	14	20	18	15	14	17	22	19	16	18	21	17	16	20	20	18	17	16	22	20	16	17	17	15	17	14	15
	1.5693	21	14	17	20	15	18	17	16	21	15	20	17	15	20	18	15	16	15	14	16	21	19	19	14	17	18	17	16	16	22	17	19	15	19	18	15	15	15	15	15	16	18	14	17	12	16	13	18
	1.5691	16	17	23	15	15	17	17	16	17	16	17	16	15	16	16	20	17	17	15	16	15	16	18	16	18	17	16	15	18	17	15	14	20	17	18	14	19	17	20	18	17	16	13	17	21	16	20	16
	1.5688	16	20	16	21	23	17	23	19	17	15	13	14	19	15	12	23	20	16	18	19	17	18	18	19	14	18	18	19	16	15	22	19	13	18	17	18	16	22	17	20	19	17	21	15	14	19	20	17
	1.5686	20	16	17	18	18	19	16	17	18	16	17	16	20	17	19	16	20	15	16	16	18	20	11	13	20	22	15	17	19	17	16	21	15	18	13	17	14	16	16	18	13	19	16	16	18	14	12	19
	1.5683	16	18	19	15	17	18	15	19	15	18	19	21	16	17	16	16	14	18	18	16	19	17	21	16	16	16	15	17	14	15	18	16	18	16	12	15	14	16	18	17	12	15	16	21	19	18	15	20
	1.568	17	19	17	18	21	16	20	19	17	16	14	16	18	16	17	19	17	17	22	16	14	16	13	20	16	19	21	20	20	16	16	14	17	15	17	16	20	15	18	19	19	18	20	18	20	18	17	18
	1.5678	19	15	16	20	16	18	22	21	19	16	16	18	17	19	19	13	18	15	22	17	21	19	16	18	18	13	11	19	18	19	21	20	17	13	20	15	20	17	12	19	14	16	15	17	14	18	15	19
	1.5675	20	18	17	17	18	17	14	13	18	20	18	16	15	18	15	17	16	16	12	13	15	20	15	12	17	15	18	15	16	17	17	14	16	17	16	18	15	13	16	15	13	16	18	14	18	17	18	20
	1.5673	15	18	19	17	19	16	21	20	13	17	15	20	19	15	17	18	15	17	16	19	18	15	22	18	15	18	19	18	19	13	18	16	16	19	19	20	21	19	17	16	18	16	17	18	21	20	18	17
	1.567	15	17	17	19	19	16	22	18	19	18	14	17	19	16	15	18	19	15	16	19	17	17	18	17	20	17	17	19	19	19	17	21	15	17	19	17	20	17	15	20	18	19	22	18	14	20	14	17
	1.5668	18	15	20	15	17	18	15	16	18	22	21	19	18	18	17	14	18	22	15	16	18	17	17	16	18	21	16	15	16	19	18	13	17	12	16	15	13	15	18	15	17	18	15	14	13	15	13	18
	1.5665	16	22	15	19	18	17	19	18	16	23	15	20	16	16	18	16	19	20	13	17	13	17	21	14	15	16	23	21	16	15	14	17	21	19	18	16	14	21	18	18	19	17	20	21	19	17	20	16
	1.5662	12	20	16	19	17	15	20	21	18	17	18	14	16	18	17	19	20	15	22	17	17	14	16	23	17	18	16	20	19	16	19	17	13	15	19	19	16	18	13	21	17	19	19	12	16	18	17	17
	1.566	19	18	23	15	16	18	15	16	19	18	19	20	15	18	19	17	16	14	14	15	20	23	16	16	18	23	16	15	18	20	17	15	17	14	16	14	17	17	18	16	16	16	12	17	15	16	19	20
	1.5657	17	20	20	17	17	19	16	15	15	20	15	19	16	15	20	18	13	18	14	16	16	19	16	20	18	17	20	13	17	13	15	16	21	18	18	20	17	19	20	13	19	16	18	21	21	17	22	15
	1.5655	17	20	17	17	23	17	22	18	15	14	14	18	16	14	15	19	17	15	20	22	16	15	20	20	17	17	16	19	19	16	22	20	15	20	19	19	24	20	17	24	20	19	20	17	15	20	21	15
	1.5652	22	16	13	18	20	19	17	16	17	16	15	17	19	20	21	15	18	11	12	20	21	21	15	13	19	17	11	17	17	19	15	19	11	17	16	17	12	16	14	15	15	19	20	19	17	14	15	20
	1.565	17	16	19	18	16	20	17	17	17	19	23	23	17	12	15	13	15	19	17	14	14	14	16	19	17	20	17	16	17	16	15	17	15	16	17	18	17	20	20	16	17	16	16	20	18	18	20	16
	1.5647	15	23	14	17	26	18	17	20	13	17	13	16	18	17	12	21	17	14	22	19	13	11	20	20	14	15	18	21	19	21	18	22	13	19	20	16	16	23	15	18	17	17	20	19	17	18	16	17
	1.5645	15	15	15	17	16	18	15	16	21	12	17	17	20	20	18	15	19	15	18	22	18	16	15	17	22	17	14	18	18	19	16	18	18	15	16	18	15	16	16	16	15	21	18	15	14	16	15	20
	1.5642	20	15	22	15	14	18	15	17	18	20	15	21	14	17	16	16	17	18	12	13	13	17	18	17	15	18	13	17	16	19	17	15	15	15	15	18	16	16	18	12	16	13	15	22	18	15	17	15
	1.5639	15	20	16	16	18	16	22	18	18	17	14	15	16	20	19	20	15	14	17	14	15	15	18	17	17	15	16	18	17	12	18	15	15	21	19	17	15	15	18	20	18	12	20	16	19	21	22	18
	1.5637	18	15	12	19	18	17	22	17	17	17	18	16	18	19	15	15	18	15	18	17	16	14	14	18	17	16	14	16	21	20	20	20	14	13	20	13	19	16	15	18	16	16	16	14	12	17	16	17
	1.5634	22	15	18	17	17	19	16	12	16	20	16	16	16	23	22	17	19	17	14	16	18	21	18	17	19	20	18	16	14	18	14	15	17	18	15	15	14	16	17	17	16	14	16	14	18	17	18	22
	1.5632	16	19	19	16	17	19	20	19	16	20	15	18	15	17	13	18	18	19	16	15	14	19	20	21	13	17	19	18	17	15	14	17	22	23	18	18	15	18	19	19	20	18	20	17	18	20	19	15
	1.5629	14	17	17	20	17	18	21	21	17	19	13	15	17	21	17	17	21	18	16	19	19	18	17	18	18	15	15	18	20	16	17	20	13	16	16	17	16	16	14	19	19	17	16	15	16	16	12	19
	1.5627	15	16	18	16	17	24	14	12	16	15	20	15	16	17	18	17	16	19	17	14	23	21	16	16	18	22	13	15	17	18	13	17	14	16	17	15	16	14	19	14	15	20	15	14	16	13	20	18
	1.5624	15	18	21	14	16	16	13	17	16	16	15	22	15	17	16	16	17	20	15	15	13	16	18	16	15	16	18	18	15	14	18	15	19	20	19	19	15	20	22	17	18	13	17	22	16	18	19	17
	1.5622	16	18	13	16	17	16	20	20	20	16	14	16	19	18	18	18	21	17	22	18	14	14	17	17	16	16	19	19	17	12	17	17	17	16	19	20	20	16	17	15	20	15	19	14	15	20	17	16
	1.5619	19	16	18	17	16	20	21	16	20	16	19	17	16	19	16	18	17	15	17	16	20	22	18	17	18	20	18	16	18	21	18	16	18	15	16	16	16	17	15	17	16	21	12	14	14	14	14	16
	1.5616	21	18	19	14	16	14	17	16	13	21	19	18	18	14	19	18	16	24	14	14	17	17	18	15	15	19	20	20	16	13	15	16	23	18	14	18	12	22	19	18	15	15	19	17	20	19	24	16
	1.5614	16	17	18	21	20	17	20	20	13	21	14	15	18	14	15	16	16	16	18	20	14	15	18	23	15	14	19	17	19	17	17	17	14	18	18	15	22	18	10	15	19	16	21	17	16	20	19	18
	1.5611	17	18	15	18	18	17	15	17	17	15	15	15	19	23	13	19	22	16	14	16	21	21	15	16	18	16	18	20	21	18	17	17	15	12	13	15	17	12	14	16	14	17	15	16	17	16	14	19
	1.5609	15	16	22	17	16	22	16	19	18	22	21	22	16	15	19	15	14	21	17	19	15	20	16	20	15	20	16	16	15	17	16	17	17	16	14	16	18	13	19	17	15	19	16	19	18	18	16	18
	1.5606	12	19	17	17	17	12	16	21	14	15	19	17	15	20	14	16	20	14	18	13	16	14	19	15	14	13	17	25	21	15	16	12	18	19	20	19	17	22	16	15	19	16	20	18	15	17	18	16
	1.5604	13	14	13	19	21	20	18	19	18	19	16	17	20	17	21	14	18	15	21	20	21	12	17	20	19	18	13	17	16	19	21	18	14	11	18	17	18	14	16	17	16	17	17	16	17	14	17	20
	1.5601	16	16	19	17	15	18	16	17	20	21	20	21	16	18	19	14	16	20	16	17	16	21	18	16	16	22	16	17	16	18	18	16	20	14	17	18	14	17	17	19	16	18	20	17	18	15	16	20
	1.5599	16	22	18	16	17	12	19	16	15	18	17	14	15	19	14	16	15	14	16	19	11	14	18	18	15	12	17	20	18	12	16	14	20	17	18	18	19	19	18	18	20	16	18	20	16	21	19	17
	1.5596	17	13	18	22	17	16	18	22	20	17	21	15	17	20	15	23	22	16	18	19	19	17	18	19	18	15	18	21	20	17	20	20	16	16	17	15	17	17	14	17	23	18	17	20	15	14	16	19
	1.5594	19	18	18	19	16	22	18	16	19	17	20	19	16	17	19	18	17	15	15	16	22	18	20	16	20	19	12	16	18	21	19	16	16	17	17	14	13	17	22	15	19	21	20	16	16	15	20	19
	1.5591	14	19	19	17	19	18	20	18	18	19	18	18	16	14	14	18	15	19	16	18	15	17	17	17	13	19	20	15	18	14	18	16	23	23	18	19	17	18	22	14	17	18	18	19	18	18	16	17
	1.5588	16	17	15	20	19	18	20	22	15	18	20	17	20	18	19	21	22	16	23	19	16	14	16	20	16	18	21	22	20	17	20	19	17	14	21	21	21	16	18	16	19	20	18	18	15	15	17	15
	1.5586	19	14	13	19	18	20	17	18	19	15	23	13	18	23	21	17	20	19	16	20	19	18	14	12	18	19	16	17	17	19	16	20	14	16	18	14	17	17	17	17	15	21	14	16	13	18	17	21
	1.5583	18	22	16	16	16	19	19	17	15	20	22	19	14	17	13	17	18	19	16	16	17	16	15	16	19	18	22	16	20	16	18	13	19	22	16	16	13	21	18	17	12	15	15	21	22	18	18	15
	1.5581	14	19	18	17	20	13	19	18	18	18	19	18	16	20	20	18	21	12	20	18	17	15	18	22	19	16	20	19	20	16	20	15	18	20	24	23	23	20	18	22	20	16	21	16	17	21	22	16
	1.5578	15	14	14	20	19	18	13	18	23	17	20	16	21	19	19	19	22	14	18	20	16	22	16	18	19	21	15	14	20	25	19	23	16	15	17	17	19	17	15	22	14	22	15	19	14	14	17	18
	1.5576	18	19	23	20	18	17	19	15	15	19	22	17	14	15	18	15	16	18	18	15	17	18	15	16	15	15	17	18	14	16	13	11	18	18	15	17	16	18	17	17	19	20	16	19	18	18	15	22
	1.5573	15	20	16	18	20	13	20	20	17	14	17	18	20	15	16	23	16	17	20	20	13	17	18	20	16	16	20	18	20	18	16	17	17	20	18	22	19	23	15	15	18	17	17	23	18	22	21	17
	1.5571	16	16	16	20	17	22	18	19	20	16	17	16	24	21	22	13	22	17	17	17	20	18	17	17	18	17	15	18	17	19	19	19	13	16	19	15	19	14	16	20	15	22	16	16	12	16	16	18
	1.5568	20	16	19	17	18	22	10	18	21	19	17	19	15	16	20	15	19	16	15	18	19	21	18	15	17	19	17	14	15	21	15	14	19	14	15	14	15	17	17	16	19	14	16	21	20	19	15	19
	1.5566	16	19	20	17	17	15	20	21	17	16	16	18	18	16	14	19	16	13	21	14	15	15	17	18	17	15	19	17	20	18	19	14	19	15	20	19	21	21	16	21	22	19	17	17	18	20	20	16
	1.5563	17	14	16	19	18	18	19	18	17	15	17	16	19	19	20	17	20	16	17	20	22	20	19	23	18	19	17	15	18	19	19	19	16	15	20	15	19	14	18	21	18	20	15	16	14	17	14	14
	1.5561	19	19	19	16	18	23	15	14	20	17	21	19	18	19	15	14	14	24	16	18	19	20	17	20	20	20	17	14	18	18	14	18	16	15	13	18	15	18	16	17	14	18	16	16	18	13	16	17
	1.5558	18	19	18	15	16	13	17	20	20	19	18	17	17	15	16	20	16	18	16	19	15	16	18	17	14	15	16	15	15	15	15	16	20	18	18	22	16	21	18	20	19	17	18	21	21	18	16	16
	1.5556	12	17	15	21	22	15	20	22	17	18	17	17	25	16	15	20	23	16	22	21	16	21	18	21	21	16	18	19	22	18	21	22	16	13	21	20	18	19	18	20	17	18	21	16	15	13	15	16
	1.5553	19	15	16	17	12	24	15	18	19	16	17	16	18	20	23	17	21	16	17	18	19	17	12	19	20	21	17	15	17	18	18	16	17	15	17	17	15	16	18	19	18	17	13	16	17	17	17	19
	1.555	15	18	28	22	16	18	17	17	19	21	22	21	13	18	19	18	15	19	16	20	13	17	19	16	15	18	22	16	17	16	17	15	22	17	18	19	15	20	20	12	19	15	17	20	21	19	17	17
	1.5548	17	19	18	20	16	17	18	20	20	19	18	18	16	17	15	22	17	15	19	20	14	18	21	22	17	17	17	20	20	19	21	20	16	17	20	24	24	20	16	17	17	16	20	15	15	21	18	19
	1.5545	22	16	17	22	19	16	15	16	21	19	16	21	19	21	20	15	18	16	13	19	22	20	18	15	20	22	15	14	18	18	20	16	19	14	15	14	18	15	16	20	14	22	17	15	18	17	15	18
	1.5543	16	18	20	14	18	21	19	16	12	18	20	24	16	15	18	19	14	22	16	17	18	23	17	17	15	17	19	14	17	12	18	15	18	16	13	15	18	19	18	16	18	13	15	16	17	17	16	18
	1.554	18	21	19	19	18	16	20	22	21	18	20	18	23	14	17	21	17	18	15	19	17	18	20	22	16	16	20	20	20	16	18	15	17	20	21	19	17	20	18	17	20	19	18	21	17	19	19	20
	1.5538	18	16	18	19	18	16	15	16	19	15	16	17	20	22	26	19	22	16	18	21	17	20	18	19	20	16	17	13	21	21	17	19	18	16	17	16	16	19	20	17	17	20	17	16	15	16	11	16
	1.5535	18	19	23	15	17	19	17	15	17	22	17	17	15	15	17	16	20	15	16	19	19	16	19	17	16	16	16	18	16	19	16	17	17	22	17	16	15	18	17	15	15	18	19	19	18	19	17	20
	1.5533	15	19	17	15	20	16	19	20	16	18	16	16	14	15	16	20	18	17	19	18	15	17	19	20	18	14	21	16	18	17	15	17	19	19	23	17	19	23	14	17	21	16	20	20	19	21	20	13
	1.553	20	15	16	18	18	17	18	22	21	19	14	16	22	18	19	15	20	12	20	20	26	15	14	22	20	16	16	19	16	20	24	19	17	16	20	16	15	15	17	18	18	19	22	15	17	15	18	16
	1.5528	18	15	21	19	16	25	16	13	21	19	17	20	17	17	18	18	15	18	15	18	21	15	16	15	17	21	16	17	16	18	18	16	14	17	15	19	16	14	23	19	14	17	14	16	16	15	12	16
	1.5525	17	21	20	17	18	16	18	17	18	19	17	19	14	15	16	23	18	18	19	16	14	16	17	17	17	17	20	18	15	17	15	21	19	20	17	18	20	21	21	19	19	18	17	15	18	20	15	14
	1.5523	22	17	14	20	21	13	17	17	18	15	17	15	22	19	15	18	20	16	15	22	16	16	19	22	18	17	16	23	21	18	14	19	15	21	20	17	19	15	12	17	19	19	15	19	18	17	15	17
	1.552	15	18	18	16	12	24	17	14	23	14	20	20	21	20	20	17	17	18	17	17	21	22	14	16	19	19	19	14	17	19	15	18	14	14	16	18	17	14	17	16	14	20	17	17	16	17	17	19
	1.5518	16	21	17	17	16	20	17	20	17	18	19	20	15	14	16	19	14	18	16	16	14	18	20	17	15	15	20	16	18	17	17	19	21	20	14	21	17	22	17	18	18	17	17	19	21	22	18	16
	1.5515	17	17	16	18	21	15	22	22	20	15	19	20	19	18	20	20	18	15	20	18	17	15	16	20	18	13	19	21	15	13	21	19	16	19	18	20	19	17	16	19	18	16	20	16	12	19	16	16
	1.5513	22	16	17	17	16	19	17	17	20	16	17	19	18	20	24	16	22	14	15	16	18	24	19	20	19	20	12	18	18	18	22	18	16	16	16	15	14	12	16	17	13	22	13	14	15	13	15	18
	1.551	20	17	19	17	19	22	18	17	17	22	25	19	18	18	17	16	13	21	17	15	14	17	15	17	18	20	22	17	15	17	17	16	17	18	15	14	13	17	21	16	18	15	18	20	14	18	18	16
	1.5508	17	20	14	17	19	15	18	20	18	15	13	18	24	13	15	21	18	14	18	19	15	17	20	19	17	15	18	21	17	17	21	16	19	18	19	21	18	19	14	18	19	19	17	15	14	18	19	16
	1.5505	18	13	13	21	16	18	18	16	17	16	18	16	18	21	23	16	20	13	16	22	20	21	14	17	17	19	13	16	19	16	18	21	17	16	13	17	14	18	9	20	14	23	14	20	18	14	14	15
	1.5503	18	18	23	16	19	19	15	16	17	22	20	22	15	15	15	16	18	18	17	17	14	21	13	16	18	20	18	17	16	15	18	19	17	16	16	18	16	15	18	14	15	13	16	17	19	20	16	20
	1.55	18	18	14	16	20	17	19	22	16	19	20	18	19	17	13	24	17	17	15	19	16	18	19	19	16	16	19	16	20	19	18	21	16	24	18	25	17	20	15	14	20	17	19	21	20	20	19	16
	1.5498	16	18	17	20	17	20	17	19	19	16	17	16	20	23	21	15	21	19	21	17	21	14	16	18	22	18	12	16	19	20	17	17	18	15	18	14	17	14	16	16	15	22	19	11	14	13	14	16
	1.5495	19	18	18	12	16	17	13	17	19	20	21	20	16	19	18	17	19	17	15	18	19	22	18	19	17	19	17	16	16	17	15	17	15	14	19	18	18	14	17	15	16	15	17	19	18	14	14	18
	1.5493	15	22	16	15	16	13	20	18	14	21	16	18	14	17	16	19	15	16	19	18	14	16	16	15	18	16	22	19	15	17	17	15	21	18	25	16	19	19	18	18	17	17	19	22	22	18	15	15
	1.549	18	19	18	20	22	12	15	20	20	16	15	15	20	22	16	20	24	15	17	21	16	18	18	19	18	18	17	18	19	20	21	18	19	17	21	19	23	14	15	21	23	25	16	14	16	17	15	19
	1.5488	19	15	22	18	18	21	16	17	19	18	22	17	14	17	20	16	16	16	13	12	18	20	17	13	19	18	19	17	20	18	15	16	17	17	15	13	13	19	18	15	17	20	16	18	18	14	19	19
	1.5485	13	23	21	18	17	16	17	18	17	17	19	21	20	13	14	13	15	18	15	16	12	19	16	17	16	18	16	15	17	14	14	16	16	20	20	16	14	17	14	16	17	15	16	19	18	22	20	14
	1.5483	17	16	16	17	18	15	20	20	19	16	13	15	21	19	18	19	16	16	19	15	17	17	24	16	17	16	17	18	22	16	15	20	14	18	19	21	17	19	15	19	20	19	18	15	18	20	17	17
	1.548	17	21	17	23	15	20	15	16	16	17	20	17	17	17	21	16	20	18	15	16	21	17	18	16	20	20	13	17	12	24	15	22	17	16	16	16	17	13	16	20	13	23	15	15	16	13	12	18
	1.5478	20	21	20	15	18	16	22	16	12	20	20	17	16	14	19	17	16	23	19	15	17	17	18	17	14	18	19	18	16	16	15	15	19	20	19	20	19	18	22	16	15	15	17	18	21	19	15	17
	1.5475	14	23	13	18	21	18	17	21	22	17	14	18	19	18	19	19	18	13	21	17	17	17	17	15	19	15	18	18	13	15	20	14	17	16	19	16	19	17	15	18	20	19	25	10	12	21	18	14
	1.5473	21	18	16	20	21	20	15	18	21	18	17	16	21	17	16	20	20	17	19	16	19	19	18	19	19	18	14	15	20	19	20	18	14	14	14	15	14	17	15	17	16	17	13	16	16	15	15	19
	1.547	20	16	17	15	17	16	18	17	18	17	17	20	14	18	17	15	15	20	17	18	17	18	16	15	17	16	20	20	17	14	18	17	19	16	15	18	13	15	21	13	17	16	16	19	20	16	16	19
	1.5468	15	21	16	19	21	13	20	23	17	18	15	13	21	20	15	20	15	11	22	16	14	16	17	18	16	17	21	23	18	18	21	17	17	20	19	18	20	22	15	15	22	15	20	16	19	19	22	17
	1.5465	16	17	17	18	17	18	15	17	19	14	13	16	22	16	18	16	20	14	22	19	20	19	15	18	16	17	16	17	22	16	18	19	17	15	16	15	18	16	16	18	17	20	15	19	14	18	13	19
	1.5463	16	15	18	17	18	21	14	15	19	20	20	16	16	15	21	15	15	16	13	15	17	19	17	15	15	18	20	16	13	20	15	17	19	19	17	17	15	17	19	17	17	15	17	18	18	18	14	18
	1.546	16	20	15	14	17	14	15	20	15	20	17	17	18	15	14	19	14	15	16	16	17	18	20	18	13	17	18	20	14	15	18	16	20	23	21	20	20	18	18	13	20	16	15	17	17	20	19	16
	1.5458	15	16	14	20	18	15	18	17	23	18	20	15	21	22	20	17	20	13	19	19	19	14	20	18	18	16	19	18	18	18	18	19	13	15	16	11	19	15	14	17	19	18	17	15	13	15	16	14
	1.5455	23	16	21	14	16	18	14	16	18	17	22	18	14	16	17	16	18	15	16	16	17	20	17	17	19	23	19	13	16	20	13	20	16	18	15	15	16	17	19	13	15	18	13	19	18	17	17	19
	1.5453	14	16	18	16	17	14	15	16	12	19	15	19	16	18	17	19	13	16	15	20	15	15	20	16	16	17	20	19	16	16	16	12	23	21	19	17	13	18	17	17	18	12	17	17	18	21	20	16
	1.545	19	18	15	17	18	15	18	22	16	15	14	16	19	18	17	21	16	16	21	19	16	15	19	20	22	16	17	20	18	19	19	22	18	17	17	23	18	19	11	17	21	15	20	14	16	16	18	14
	1.5448	17	17	16	15	18	20	15	13	18	14	20	18	16	20	23	13	20	17	15	16	23	18	16	15	20	15	18	15	14	19	13	19	18	15	15	16	13	15	19	19	15	16	14	15	13	13	16	20
	1.5445	16	22	18	15	17	17	14	17	16	20	15	19	18	15	16	16	13	17	14	19	14	14	18	17	14	15	22	18	15	16	13	19	20	22	16	14	15	17	18	15	16	15	17	17	19	17	18	14
	1.5443	17	17	20	20	15	18	18	18	16	16	14	15	21	15	17	18	23	16	21	17	16	14	17	16	14	12	18	20	23	18	20	18	15	18	16	17	20	20	14	22	20	17	16	16	15	16	18	15
	1.544	16	14	16	20	17	20	14	13	21	18	18	16	18	24	21	14	19	13	16	20	20	18	16	16	20	19	17	11	17	18	13	20	15	16	13	16	12	16	18	19	14	20	15	14	16	14	19	14
	1.5438	21	14	20	16	17	15	14	17	15	16	20	23	15	15	14	15	12	17	17	17	13	18	14	13	16	16	16	14	16	20	15	14	17	20	14	16	14	17	20	16	16	15	14	18	20	16	15	17
	1.5435	13	16	15	18	20	15	18	17	19	16	17	16	18	19	16	18	15	16	18	18	19	14	22	20	15	15	22	14	17	15	20	19	14	19	20	18	18	19	18	16	19	14	19	19	14	18	20	14
	1.5433	16	14	20	20	20	18	15	17	18	15	13	16	19	20	17	16	24	17	17	17	20	22	18	16	19	19	17	16	22	20	18	15	13	17	16	16	17	15	16	23	17	20	17	17	17	15	16	18
	1.543	17	17	20	15	16	19	15	14	21	19	22	19	18	14	19	18	17	16	19	20	20	19	20	15	15	18	15	13	16	19	14	16	18	17	18	20	13	15	18	14	18	13	14	23	20	18	14	16
	1.5428	14	21	15	18	17	13	17	22	15	24	12	16	13	15	14	18	19	16	19	14	16	13	18	18	17	16	21	20	18	17	16	18	18	19	24	18	17	23	17	13	21	14	17	19	17	14	17	18
	1.5425	15	16	16	21	18	18	15	18	16	17	17	15	18	21	18	17	19	14	18	23	22	16	19	23	18	16	16	19	22	18	19	21	14	13	16	20	17	16	16	17	19	17	17	14	13	15	15	11
	1.5423	16	16	19	15	18	21	16	17	21	18	16	20	14	17	19	16	14	20	15	18	18	20	16	13	14	22	15	15	19	19	15	15	13	17	13	15	15	18	19	16	13	17	17	16	16	15	15	22
	1.542	14	18	22	14	18	17	16	16	17	17	20	18	17	16	15	18	19	16	20	16	17	17	16	18	16	14	20	17	16	16	19	15	19	19	19	21	18	19	20	15	18	18	18	16	17	16	18	16
	1.5418	17	16	12	23	15	14	22	18	17	15	16	13	18	17	16	17	20	15	17	18	19	16	20	20	16	19	16	19	16	17	18	17	16	17	16	15	26	17	15	19	18	21	20	13	15	18	17	8
	1.5415	20	20	18	20	16	20	14	19	20	15	19	20	15	17	16	16	17	17	14	12	16	21	11	18	19	17	15	13	16	21	19	18	17	23	14	17	15	14	17	18	16	17	12	18	14	15	13	18
	1.5413	16	18	19	17	15	16	20	19	19	20	19	21	14	13	18	19	14	16	20	15	15	16	17	17	15	16	20	16	16	15	18	17	23	18	14	19	16	25	21	14	18	13	14	18	18	21	16	16
	1.541	15	18	15	20	19	18	18	16	9	15	17	15	20	12	17	19	19	14	19	18	17	15	17	20	17	15	20	22	19	15	18	20	14	17	19	23	19	17	14	17	19	16	18	12	16	17	19	17
	1.5408	20	19	16	22	17	20	17	15	22	17	19	15	16	16	22	12	17	16	17	18	20	19	15	13	20	18	12	12	13	19	14	19	16	14	13	15	15	12	18	21	18	20	17	17	17	13	17	15
	1.5405	17	18	20	12	13	18	17	15	14	19	20	20	15	18	14	15	12	18	20	14	16	14	17	18	14	16	15	17	16	19	13	18	16	19	17	14	15	16	19	11	15	13	17	20	18	17	15	18
	1.5403	17	18	16	17	21	17	16	21	16	15	12	19	20	20	18	21	17	11	16	17	20	15	18	20	14	18	18	21	20	13	18	16	15	18	17	20	19	15	14	17	22	14	18	15	15	17	20	10
	1.54	18	13	14	22	16	20	16	15	20	16	18	15	17	20	18	15	18	13	16	23	16	18	15	16	23	18	12	13	18	18	19	19	16	12	12	14	12	14	15	18	16	17	19	13	17	15	16	15
	1.5398	20	17	16	17	16	21	19	19	19	15	20	19	18	12	15	16	15	18	18	9	18	15	16	17	13	17	18	15	20	18	13	16	16	17	15	19	16	16	17	19	17	14	12	16	19	16	14	20
	1.5395	20	17	14	16	23	13	21	17	18	19	13	17	17	17	15	22	17	15	15	17	15	17	21	20	16	18	24	19	16	15	17	18	20	19	22	18	16	20	14	16	25	15	20	17	16	19	19	13
	1.5393	13	15	14	20	20	19	21	17	17	17	15	16	15	18	20	18	21	15	16	19	18	20	16	22	17	16	16	16	21	22	19	20	18	15	11	16	19	14	14	19	16	18	19	10	13	18	14	18
	1.5391	19	14	19	17	18	20	16	17	19	20	18	22	14	15	20	13	17	20	15	17	21	22	17	15	17	19	12	16	12	22	14	17	17	15	16	17	14	15	18	13	14	20	15	17	18	14	15	23
	1.5388	15	15	18	17	22	15	17	20	13	21	15	16	18	16	15	19	20	21	16	16	12	15	16	16	16	13	21	19	16	16	19	16	19	20	19	22	16	19	19	18	14	17	19	19	20	16	17	13
	1.5386	16	13	13	22	15	17	17	20	23	16	13	18	20	16	21	20	22	12	19	20	18	16	18	22	16	18	14	16	20	17	20	19	12	14	20	16	19	14	17	19	19	19	17	12	13	13	15	15
	1.5383	22	19	17	15	14	18	15	14	17	16	18	19	18	17	19	16	15	18	11	16	22	19	12	16	18	19	15	15	14	17	17	17	17	16	14	12	16	16	17	15	16	15	11	17	20	20	12	21
	1.5381	19	19	19	16	16	18	17	15	17	19	17	20	16	14	15	17	15	18	17	13	16	16	14	18	12	17	18	18	17	16	17	16	20	23	16	24	18	17	17	18	16	18	14	17	18	19	18	16
	1.5378	18	15	16	22	23	13	18	17	17	16	15	16	21	17	14	15	18	15	20	19	15	18	21	17	17	17	19	16	22	15	19	16	15	18	17	17	17	19	16	17	17	19	23	14	15	17	19	17
	1.5376	17	16	15	16	16	19	15	13	24	15	21	13	18	22	19	16	19	16	18	20	20	18	12	15	23	16	16	16	15	20	14	17	15	16	13	18	17	12	18	15	15	22	14	14	15	16	16	18
	1.5373	18	16	19	15	17	15	19	21	16	20	19	19	16	13	17	19	13	18	19	17	16	15	17	15	15	18	16	17	15	18	16	14	20	20	16	16	17	21	19	15	13	15	16	24	16	16	17	18
	1.5371	13	16	17	22	19	15	16	20	17	13	12	16	17	17	20	23	18	13	18	15	16	16	18	20	16	16	19	21	17	17	18	15	16	18	19	21	24	17	15	17	18	16	19	17	16	17	21	16
	1.5368	15	17	17	21	12	20	14	19	20	15	13	17	17	18	16	17	18	18	19	20	22	18	15	18	18	18	14	17	19	16	16	19	14	20	17	13	15	13	18	18	16	19	12	15	14	16	18	18
	1.5366	16	16	19	17	15	17	19	15	19	19	18	19	14	14	16	16	15	18	16	15	15	16	15	15	15	19	18	20	12	15	13	16	22	16	14	16	17	18	20	15	13	16	17	20	18	17	18	19
	1.5363	19	21	12	17	20	12	19	21	18	16	13	13	16	17	15	16	20	15	18	17	16	15	19	22	15	15	18	18	18	13	21	20	19	20	19	23	19	17	19	16	24	19	16	18	16	17	18	16
	1.5361	16	18	10	18	18	19	20	16	17	18	17	15	19	20	16	16	20	15	18	21	20	18	14	17	18	17	17	16	19	18	21	16	16	15	14	16	15	13	16	19	14	20	15	16	12	18	14	17
	1.5358	19	16	21	16	16	20	19	17	20	16	20	17	18	16	16	16	14	21	18	16	16	22	17	18	18	17	16	15	15	17	15	17	21	17	15	18	19	15	18	16	15	15	16	12	19	17	16	18
	1.5356	17	21	18	21	18	16	21	21	17	22	13	17	15	14	13	22	15	19	15	14	18	16	16	21	15	17	21	16	17	18	15	15	18	18	17	18	18	20	19	16	18	13	18	19	16	18	18	15
	1.5353	16	16	15	21	18	18	17	16	18	14	16	11	20	20	17	19	21	12	19	20	18	15	17	19	21	15	17	18	18	17	23	17	14	16	16	17	19	14	15	15	20	19	22	15	16	15	18	13
	1.5351	18	16	21	16	13	21	14	17	17	16	16	21	15	18	18	17	14	17	16	16	18	18	13	17	15	19	15	15	14	20	15	18	14	17	16	15	14	14	17	14	18	15	11	18	14	15	13	20
	1.5349	14	18	19	18	18	12	19	18	14	20	18	19	16	17	15	20	15	21	15	15	16	14	16	16	17	17	17	17	14	16	11	14	23	21	20	19	14	15	19	16	18	13	17	20	19	16	22	14
	1.5346	19	19	15	20	20	16	21	20	15	12	15	18	17	18	15	16	19	13	18	17	15	17	19	18	20	14	19	17	19	17	21	22	18	20	21	18	22	17	15	20	20	17	17	13	16	21	15	17
	1.5344	17	13	21	17	17	16	17	15	19	16	20	16	18	18	18	17	17	19	15	20	18	19	15	17	20	16	15	15	17	20	14	16	12	17	13	15	12	16	19	21	12	18	18	20	19	16	12	19
	1.5341	22	18	20	14	16	17	17	18	14	18	18	20	13	13	18	17	12	16	16	15	13	14	17	19	12	19	21	16	18	17	15	15	19	19	17	15	17	19	19	17	15	16	16	19	21	19	17	14
	1.5339	17	17	15	17	19	16	19	22	16	18	14	14	20	15	14	19	19	15	12	17	16	13	21	16	16	19	17	18	18	14	19	18	18	18	13	18	19	17	16	18	17	15	20	14	14	15	15	15
	1.5336	18	17	14	18	16	16	20	18	18	13	13	17	16	17	21	13	20	15	17	18	20	21	11	16	20	19	13	17	16	19	21	18	16	11	15	14	16	14	19	20	14	19	18	15	14	14	13	19
	1.5334	17	17	22	18	15	15	14	18	14	24	18	24	15	16	11	18	15	17	15	14	14	18	15	17	15	17	14	16	18	18	20	16	18	20	15	15	14	13	19	15	18	15	14	24	18	19	16	18
	1.5331	15	18	15	16	20	13	18	16	12	16	14	17	17	19	18	18	17	18	18	16	18	13	18	19	17	13	17	20	15	17	21	13	17	17	20	25	17	17	15	17	18	18	19	18	19	20	21	12
	1.5329	14	16	18	22	17	21	20	18	22	17	20	14	15	18	20	14	18	14	17	18	21	20	19	18	22	20	14	13	18	18	17	21	16	17	14	16	18	17	14	18	20	19	14	14	17	13	12	17
	1.5326	19	15	16	15	14	16	17	14	19	17	17	19	13	18	17	16	15	21	12	13	19	19	16	14	17	19	17	16	15	14	18	17	19	18	16	16	19	19	17	16	16	14	17	18	15	13	18	16
	1.5324	15	21	16	18	20	18	17	21	16	14	16	19	16	14	15	22	15	16	17	19	16	16	20	18	16	20	18	14	15	14	18	17	17	21	21	18	20	18	13	18	20	19	18	19	17	20	18	14
	1.5322	16	16	15	21	14	17	16	18	17	15	17	15	22	19	20	17	19	16	17	18	22	20	18	24	21	16	17	17	18	17	20	16	14	18	14	15	16	15	17	18	18	17	20	15	17	15	15	15
	1.5319	18	18	19	16	14	20	16	15	15	19	20	18	13	16	20	16	18	20	17	15	16	18	15	16	17	18	18	12	16	18	18	18	15	12	16	15	13	17	20	14	16	17	12	17	18	17	16	18
	1.5317	14	19	16	14	17	15	15	17	12	23	16	16	17	15	17	18	19	17	14	18	18	15	21	14	16	12	19	17	19	18	17	17	15	18	17	18	16	18	17	14	19	16	17	21	21	17	18	17
	1.5314	13	17	16	21	21	16	19	19	14	17	18	16	17	19	16	15	20	13	21	19	16	15	18	18	16	14	14	20	20	16	20	19	13	13	15	16	20	13	17	17	17	20	22	15	13	14	15	14
	1.5312	18	14	19	17	17	16	15	16	18	15	21	16	16	21	20	14	17	20	13	17	18	20	18	16	18	17	15	15	20	23	15	17	16	13	15	15	17	13	12	21	16	20	16	15	14	18	16	17
	1.5309	17	17	16	17	18	15	17	16	14	22	17	19	18	15	18	16	14	16	17	16	18	13	15	16	16	15	17	13	16	16	13	13	23	20	14	16	16	20	16	14	18	13	19	16	18	17	22	16
	1.5307	18	20	21	18	18	18	20	22	15	13	16	14	22	17	15	19	16	16	20	21	16	18	19	20	18	20	17	20	18	12	21	20	12	22	17	20	18	16	16	15	20	14	16	21	17	18	17	16
	1.5304	15	15	15	16	17	22	18	14	20	13	17	18	20	20	21	18	19	17	16	17	19	18	14	13	15	16	17	19	17	14	15	18	17	16	12	15	13	17	16	15	15	16	17	17	15	18	15	19
	1.5302	18	19	20	19	17	15	20	18	17	20	20	23	16	16	13	15	14	20	19	16	17	16	15	13	17	18	20	15	13	14	13	12	17	20	16	17	14	20	18	13	15	16	16	20	18	17	16	18
	1.53	14	21	13	16	20	16	15	20	13	14	14	14	15	18	18	20	18	16	19	19	18	19	16	19	12	12	18	19	21	16	15	13	14	17	16	14	14	17	15	16	18	18	20	16	17	16	17	14
	1.5297	13	16	18	19	18	18	19	15	17	15	18	16	19	20	20	13	19	16	19	18	18	21	13	19	15	17	15	15	16	18	21	18	17	14	16	14	15	14	19	17	10	19	17	14	15	15	14	19
	1.5295	20	15	22	16	15	20	12	21	18	18	18	17	13	17	17	18	16	14	18	16	18	18	17	15	15	22	16	16	17	20	16	15	19	16	14	15	15	18	15	12	14	19	13	20	17	15	15	19
	1.5292	15	20	16	16	19	17	20	19	18	19	14	13	13	17	18	19	15	15	18	19	14	15	18	19	16	19	18	16	16	15	18	14	19	20	19	17	20	20	19	12	21	16	20	16	13	22	22	15
	1.529	16	18	18	23	18	19	15	20	19	14	15	18	21	15	18	17	17	19	18	18	15	20	18	17	20	19	17	20	18	17	19	20	13	14	11	16	18	14	15	20	16	21	16	14	14	16	20	13
	1.5287	19	17	16	16	19	15	15	14	19	20	18	19	18	17	17	17	15	14	11	18	20	20	16	15	15	21	13	17	15	17	15	14	16	16	14	17	18	16	19	16	14	19	13	17	16	17	15	21
	1.5285	14	19	17	19	19	15	19	16	16	20	15	18	17	13	17	21	15	18	21	17	15	11	19	13	15	16	19	19	18	17	14	16	15	22	15	19	16	23	17	15	18	15	22	18	19	16	15	12
	1.5282	15	19	12	20	18	18	18	20	15	17	18	14	18	20	15	15	21	15	20	20	17	18	19	17	20	14	13	16	18	15	17	14	15	12	15	19	15	16	14	22	20	16	20	18	17	14	12	17
	1.528	17	15	20	18	15	16	14	17	21	18	22	20	13	21	20	15	18	19	14	16	18	18	13	19	19	21	14	16	15	19	15	16	16	13	16	14	16	17	14	15	13	14	14	19	18	15	16	15
	1.5278	16	20	22	14	14	20	16	16	12	20	16	15	16	15	17	17	15	14	15	14	12	14	19	16	15	15	17	14	18	14	16	14	20	19	18	18	18	17	17	14	13	14	15	14	19	18	17	15
	1.5275	16	18	14	18	18	14	18	17	15	15	16	17	17	13	17	20	17	14	21	16	17	13	22	19	18	18	18	17	20	15	19	17	14	15	18	17	20	18	15	21	21	15	22	11	10	21	20	16
	1.5273	18	15	17	18	15	23	13	17	20	16	21	20	20	19	17	15	18	17	16	18	15	20	20	15	19	22	14	19	17	17	16	21	14	17	13	14	15	13	13	21	15	19	15	18	17	13	13	15
	1.527	17	20	17	13	14	15	16	16	14	20	18	21	16	15	18	17	13	17	14	13	16	14	15	16	14	19	15	19	16	17	16	16	15	18	15	14	17	15	17	13	15	12	13	17	19	16	18	16
	1.5268	16	21	18	21	19	17	18	17	13	18	15	14	18	15	16	21	17	14	19	16	17	14	19	19	15	17	20	19	20	16	20	18	15	19	15	19	19	18	15	16	15	16	22	18	17	18	18	17
	1.5265	17	17	19	17	13	19	19	16	16	18	15	14	18	20	18	17	22	14	16	20	18	18	16	18	21	17	13	12	15	18	17	19	16	15	13	19	14	15	18	19	14	19	16	16	18	15	11	20
	1.5263	17	16	20	12	17	17	16	17	15	20	19	18	11	16	18	16	13	19	12	17	15	18	14	12	16	20	13	14	12	20	11	17	16	17	17	14	15	12	19	13	15	9	17	16	15	14	12	17
	1.5261	16	19	18	16	17	18	17	20	19	14	15	15	20	18	20	20	17	16	24	17	16	13	23	20	16	16	15	14	20	13	19	13	13	18	18	18	18	19	15	16	19	16	20	19	19	23	18	11
	1.5258	16	15	14	16	20	17	20	21	19	14	16	16	17	18	19	16	15	14	18	20	20	16	16	18	20	16	15	18	15	18	16	20	12	17	18	6	21	14	16	18	16	15	14	11	17	13	16	20
	1.5256	21	19	16	16	15	22	15	13	19	16	21	20	17	18	20	17	17	20	14	10	15	16	15	16	14	16	20	15	14	16	15	14	15	18	16	17	15	16	18	15	15	15	15	18	16	15	13	17
	1.5253	16	18	20	16	20	16	18	16	15	18	17	17	16	12	15	19	20	18	14	12	17	14	22	16	16	20	18	15	15	18	10	13	18	22	15	14	16	20	19	16	18	17	16	15	17	25	19	13
	1.5251	15	16	22	21	19	16	16	18	16	11	17	15	16	18	18	20	17	13	19	18	16	17	12	18	18	15	18	16	17	19	15	20	16	15	12	16	17	16	13	18	17	19	21	14	14	10	13	16
	1.5248	24	18	18	15	18	20	14	18	19	13	20	18	18	18	20	16	17	16	11	10	17	21	14	16	16	12	13	14	16	20	15	18	17	16	14	16	13	18	14	10	16	13	12	12	20	17	17	20
	1.5246	14	17	16	20	18	19	15	18	14	17	16	17	16	16	16	18	16	17	15	17	15	16	17	15	16	18	19	19	14	19	15	15	15	19	21	17	17	15	19	16	17	16	17	17	18	16	18	15
	1.5244	16	20	17	25	18	18	20	17	17	13	12	13	21	16	17	19	15	15	19	17	14	16	19	18	12	16	15	17	18	15	18	18	13	17	16	19	17	15	14	19	23	19	17	11	15	16	16	14
	1.5241	16	15	17	19	14	18	18	11	17	16	21	17	18	21	22	14	19	16	17	13	20	14	11	13	17	18	14	16	14	21	14	16	17	16	15	15	12	13	13	17	15	17	14	15	14	17	14	19
	1.5239	15	20	18	16	13	17	17	18	17	17	14	24	18	16	15	20	16	20	15	10	13	19	19	16	16	17	21	15	15	13	15	16	18	20	17	18	13	18	19	14	16	14	16	17	17	18	19	12
	1.5236	16	22	15	19	18	16	23	22	13	17	16	14	20	16	18	19	15	16	18	18	16	15	20	17	17	16	17	15	20	16	18	14	12	16	17	17	15	18	13	16	20	13	20	13	17	20	20	13
	1.5234	14	17	13	16	13	18	16	16	18	10	17	18	17	20	17	17	19	18	19	18	19	20	16	15	19	15	14	16	16	16	17	19	17	13	15	16	14	12	14	21	17	20	14	10	17	15	16	18
	1.5231	20	17	20	12	20	17	14	18	15	22	15	20	10	19	15	16	14	16	13	13	12	20	20	18	14	13	16	21	15	16	15	9	19	16	15	20	13	19	13	11	16	15	13	16	20	17	15	21
	1.5229	16	18	15	18	20	19	21	19	16	15	13	13	16	18	21	18	15	16	18	14	16	17	18	16	15	14	19	16	16	18	19	16	14	16	17	18	15	17	17	17	19	14	19	17	17	21	20	13
	1.5227	16	17	17	20	16	20	17	17	19	19	17	18	18	16	16	10	18	13	18	17	20	16	17	19	16	15	15	16	13	17	19	19	13	15	15	15	16	13	13	18	17	18	14	15	15	15	13	15
	1.5224	18	15	16	17	17	19	18	14	14	15	20	17	13	20	20	15	14	17	15	13	16	19	16	15	15	20	16	13	13	19	19	13	18	13	17	15	15	16	15	17	15	14	14	17	16	12	15	17
	1.5222	15	20	18	15	18	16	19	20	14	20	14	19	16	13	14	15	19	17	15	16	13	14	17	20	17	16	19	19	17	15	12	13	20	17	19	17	17	19	17	16	17	15	21	17	14	19	17	12
	1.5219	17	16	18	19	19	15	23	16	18	12	18	15	16	18	15	19	16	17	20	20	18	17	19	19	16	15	15	19	20	19	20	19	14	14	18	15	17	17	12	21	18	15	15	17	16	16	11	15
	1.5217	18	18	22	14	13	21	15	17	19	15	15	18	16	18	18	15	16	17	17	16	18	20	16	14	23	18	14	18	14	18	15	16	17	16	14	13	16	14	17	16	15	17	16	16	13	15	15	16
	1.5215	20	19	20	17	15	13	15	18	15	18	14	19	18	14	14	18	16	16	14	17	13	17	18	15	14	17	15	16	17	13	14	14	18	17	18	19	16	16	18	15	20	16	18	17	17	19	18	17
	1.5212	16	17	16	22	20	18	16	25	12	15	15	15	18	17	17	18	17	13	20	20	16	15	17	16	16	15	17	17	15	16	18	23	16	17	16	14	17	20	14	21	18	17	21	18	15	18	16	15
	1.521	24	19	16	19	15	18	17	17	16	20	18	16	16	18	19	14	17	15	16	19	20	20	17	16	18	16	13	17	16	16	14	18	13	18	15	15	14	15	15	16	16	20	15	16	15	16	13	17
	1.5207	14	19	18	15	18	14	16	15	15	18	22	16	12	16	19	18	18	18	13	15	17	15	16	15	16	19	20	14	16	18	14	11	18	20	17	14	13	14	21	13	16	16	17	20	17	18	16	9
	1.5205	13	22	17	21	20	17	22	22	17	16	15	17	15	16	15	17	21	17	18	17	14	17	18	20	14	17	17	19	18	14	20	17	14	16	22	17	18	18	10	22	20	18	16	15	16	22	17	13
	1.5202	19	14	17	17	17	17	13	11	16	14	15	14	19	20	17	17	20	14	13	16	20	20	15	16	18	21	14	14	18	21	18	18	16	15	15	15	14	17	13	18	15	16	15	16	17	14	15	16
	1.52	22	17	19	13	19	16	13	17	17	18	17	19	15	16	15	16	15	18	12	13	16	16	16	14	13	17	16	15	15	13	15	13	19	17	15	15	16	15	17	14	16	16	13	18	19	18	17	16
	1.5198	16	17	15	20	17	16	18	16	16	17	13	16	19	15	19	20	14	13	19	18	14	14	18	19	14	16	19	17	20	18	21	13	16	19	19	20	16	17	14	18	18	15	18	20	20	20	15	14
	1.5195	13	17	18	18	16	18	18	16	18	17	15	14	18	12	18	13	18	14	19	18	16	13	16	18	20	18	16	15	13	18	17	18	16	16	15	15	16	14	17	21	15	17	15	13	13	18	11	20
	1.5193	16	16	15	16	15	20	13	15	13	17	17	19	17	12	15	16	14	17	14	13	14	15	18	18	14	19	14	14	15	13	16	17	17	18	13	16	16	15	13	13	14	13	17	20	20	13	15	20
	1.519	12	19	16	17	17	19	18	18	13	18	15	15	14	14	17	17	14	11	17	18	16	13	14	18	14	17	18	15	14	13	16	14	18	14	15	18	14	18	17	17	16	15	18	18	16	18	19	10
	1.5188	13	15	18	20	19	16	20	18	22	16	15	20	16	18	12	17	17	15	18	17	19	19	14	23	18	15	15	18	19	17	19	17	12	15	17	11	17	16	14	20	16	17	16	13	15	18	15	13
	1.5186	19	11	16	17	15	15	15	12	19	15	19	20	19	16	21	16	20	17	14	16	18	20	15	14	18	24	14	14	14	17	15	14	16	16	14	18	14	11	17	16	13	16	14	13	15	18	15	19
	1.5183	13	23	18	17	18	19	12	18	15	16	12	17	16	16	13	21	16	17	16	18	13	15	17	20	14	15	19	17	16	15	14	14	16	18	15	18	19	18	20	18	16	18	18	17	19	19	20	13
	1.5181	16	16	14	20	19	16	20	21	13	15	13	12	19	16	15	17	20	14	20	19	16	15	15	18	20	16	18	19	19	15	18	17	13	16	16	19	18	17	14	16	18	16	17	18	16	17	15	13
	1.5178	19	16	12	18	18	19	18	14	20	14	16	20	15	15	21	15	20	14	15	15	17	18	16	17	16	17	16	16	16	19	12	17	14	12	17	13	13	16	15	16	16	19	12	13	16	12	17	17
	1.5176	16	17	20	16	12	18	18	16	16	18	14	14	16	15	20	16	13	17	13	15	17	17	15	12	16	15	18	15	16	15	15	14	16	20	18	19	12	20	20	13	13	17	17	18	18	16	15	17
	1.5174	15	18	18	18	22	16	18	19	17	13	14	12	22	16	20	20	17	15	15	23	18	17	15	19	16	16	19	19	18	14	20	18	15	15	18	15	18	15	18	21	18	14	20	15	12	19	13	11
	1.5171	19	14	17	17	16	19	13	15	21	17	17	16	16	20	13	15	17	12	16	18	17	20	16	14	19	19	11	14	18	23	20	20	14	14	15	15	16	12	13	15	17	20	13	16	13	14	13	18
	1.5169	17	14	18	16	16	15	16	19	16	21	22	19	16	20	18	17	15	15	16	15	16	15	16	16	16	16	18	19	14	17	16	13	16	17	18	17	14	17	17	14	15	16	16	18	15	19	16	15
	1.5166	12	19	11	19	19	15	18	18	16	17	18	18	16	17	16	19	17	15	18	16	10	15	18	18	20	13	16	18	16	17	19	11	16	17	20	21	19	18	13	18	15	13	19	17	16	24	18	15
	1.5164	17	16	15	17	13	19	16	13	18	18	14	15	19	17	20	17	21	12	10	18	14	17	16	15	18	15	12	15	17	15	17	19	13	16	11	13	16	16	16	17	16	19	13	18	15	14	14	22
	1.5162	18	16	20	17	15	20	14	17	19	18	20	14	15	13	18	17	17	16	16	18	16	17	16	16	15	17	16	11	14	19	13	14	18	18	14	11	15	17	20	15	17	15	16	22	18	17	16	16
	1.5159	19	21	17	17	19	15	17	19	12	15	15	14	14	19	17	17	17	13	15	15	17	14	16	19	14	13	18	19	17	14	15	17	16	19	17	21	15	17	15	15	13	17	17	19	17	19	17	19
	1.5157	13	17	16	21	19	15	18	21	22	17	13	17	17	15	19	17	20	15	18	18	17	16	14	21	15	15	13	19	19	17	20	19	13	14	15	12	19	17	18	21	14	17	15	16	13	12	15	15
	1.5154	16	16	17	17	17	19	13	15	19	22	21	18	15	17	18	13	14	17	17	11	18	17	13	14	14	23	14	15	16	18	15	12	15	17	13	15	17	13	16	15	15	16	14	15	18	16	13	20
	1.5152	14	20	18	18	17	12	16	18	14	18	19	20	18	17	15	19	19	17	19	12	15	12	20	18	12	15	17	14	15	16	15	13	19	17	16	17	19	18	17	17	19	16	19	18	18	17	17	15
	1.515	16	14	15	17	16	15	19	20	16	14	17	14	18	15	16	20	20	12	18	19	15	16	20	19	20	14	15	20	19	15	18	20	14	14	12	12	19	16	16	19	19	11	17	16	11	16	15	12
	1.5147	19	15	14	18	14	21	19	15	14	22	18	15	16	18	20	16	17	16	14	15	18	22	14	14	17	17	16	14	19	18	14	19	14	12	15	14	16	15	19	15	18	20	14	18	13	15	14	17
	1.5145	16	20	17	14	20	15	14	15	15	22	17	17	15	20	12	17	16	17	12	15	17	13	18	13	16	13	19	14	14	14	14	17	20	15	19	20	13	19	19	15	12	15	18	19	17	14	18	13
	1.5142	15	20	12	14	21	18	21	21	16	17	16	14	24	16	16	18	16	10	23	17	18	17	17	16	16	17	18	20	17	12	14	20	13	17	18	19	17	17	15	13	18	16	19	12	17	19	14	15
	1.514	16	13	16	19	17	20	14	17	19	20	19	19	15	19	18	12	16	16	17	19	18	19	13	16	18	20	14	12	13	23	18	16	17	14	13	10	13	14	18	18	14	20	14	13	11	13	15	18
	1.5138	16	16	23	15	17	16	16	16	15	18	18	19	13	15	17	17	12	17	16	15	15	14	19	13	13	17	20	16	17	15	14	13	17	17	15	19	15	14	17	14	15	17	15	20	18	15	18	18
	1.5135	13	17	14	15	17	14	20	18	19	20	13	15	20	15	19	16	17	16	17	16	16	14	16	18	18	13	17	16	18	17	19	13	13	20	14	13	19	18	18	16	19	12	20	16	13	18	17	14
	1.5133	16	16	18	18	13	20	12	15	20	9	17	18	18	24	20	20	20	11	16	20	15	17	15	15	20	17	19	14	18	19	18	20	15	15	14	20	13	15	15	17	14	17	12	18	16	13	11	17
	1.513	18	16	17	15	19	16	15	16	16	19	15	20	13	15	15	12	13	17	18	16	18	16	17	19	13	19	13	15	15	14	13	15	16	19	14	15	17	17	20	14	17	16	13	17	18	14	18	17
	1.5128	14	17	16	18	15	15	17	18	14	13	16	16	16	13	15	19	16	17	19	15	11	18	18	18	17	16	19	17	16	15	19	15	16	20	18	18	14	20	16	15	18	13	18	19	18	19	17	13
	1.5126	17	12	16	19	19	18	18	19	18	17	18	16	17	16	20	18	17	13	19	19	18	14	17	18	18	14	14	19	19	17	15	18	15	15	12	17	14	15	19	20	17	21	13	15	13	17	12	13
	1.5123	17	15	19	16	16	19	15	14	16	17	18	21	16	16	19	16	15	19	15	18	16	16	17	14	14	19	14	14	15	20	16	16	17	14	16	13	13	17	17	14	12	15	15	20	19	12	19	17
	1.5121	14	22	19	19	15	14	17	18	13	18	15	17	12	13	17	18	17	15	18	15	17	15	18	16	16	17	16	20	11	15	13	18	18	16	17	17	20	16	19	15	18	16	19	14	18	17	14	15
	1.5119	16	14	20	21	17	12	14	20	15	16	17	14	19	18	19	18	19	12	19	20	17	17	16	18	18	15	15	17	17	14	22	17	14	13	16	12	19	15	14	20	20	18	16	15	13	16	15	14
	1.5116	18	16	18	17	12	20	15	15	19	14	17	15	15	18	15	13	16	17	14	15	17	18	16	11	20	20	16	15	15	18	17	15	16	14	15	17	14	13	15	15	17	22	12	13	15	14	16	19
	1.5114	11	17	18	16	17	15	15	18	15	17	16	13	12	15	12	16	14	16	15	16	17	18	17	16	15	16	18	17	16	11	12	16	18	22	18	20	18	21	19	15	18	14	15	20	17	18	16	13
	1.5111	15	18	16	17	18	12	21	19	17	14	14	16	17	20	15	20	17	16	18	16	15	14	20	20	19	14	15	19	18	15	18	18	16	16	14	17	17	18	16	20	16	19	18	17	14	16	15	14
	1.5109	18	16	13	21	13	19	15	18	25	16	18	20	14	18	18	15	18	14	15	14	20	20	14	17	16	21	14	13	16	21	11	16	14	15	12	17	15	16	17	17	17	18	11	14	13	14	11	17
	1.5107	15	18	16	14	16	16	12	14	16	22	17	17	14	16	21	16	15	19	15	16	13	15	14	15	16	15	18	16	14	18	14	13	17	15	15	14	14	16	20	13	14	15	17	17	18	15	16	13
	1.5104	13	17	15	18	19	16	14	17	16	12	15	14	15	14	15	15	22	15	22	18	14	13	18	18	13	13	19	17	13	14	15	20	15	20	16	19	19	18	11	18	20	18	15	15	15	18	19	13
	1.5102	17	15	14	18	13	20	15	15	18	21	16	17	20	20	15	18	20	15	10	19	21	17	13	17	20	21	14	16	18	19	21	19	16	15	15	10	15	16	12	18	14	15	15	16	16	15	11	18
	1.5099	19	19	17	16	14	16	17	15	13	18	18	18	15	15	14	13	18	17	16	12	16	19	17	16	15	15	15	14	16	15	16	17	16	19	15	15	16	17	18	14	14	16	13	15	20	16	17	13
	1.5097	16	20	15	16	19	13	18	20	16	13	16	10	19	15	15	20	13	15	17	16	21	18	18	18	15	14	20	15	15	13	20	19	20	19	15	20	14	21	15	17	18	17	19	16	15	20	16	16
	1.5095	16	15	16	15	18	18	20	20	19	13	15	19	22	19	14	16	20	14	17	18	15	19	11	17	22	15	17	18	16	17	19	20	20	18	14	14	17	14	14	21	15	16	12	14	15	16	14	17
	1.5092	19	15	18	14	13	19	15	12	14	16	17	17	17	15	15	19	15	17	13	13	14	16	20	16	15	21	14	12	15	18	14	12	18	15	13	16	16	17	21	13	18	16	16	16	19	16	13	18
	1.509	15	17	16	13	13	15	17	18	15	16	13	15	17	13	13	19	16	18	18	17	14	15	16	17	12	16	19	15	12	17	17	15	16	17	17	18	17	18	16	15	15	14	20	18	20	16	19	12
	1.5088	19	17	18	16	16	14	20	16	20	14	17	18	17	17	18	15	20	13	22	18	18	19	16	15	13	10	11	17	17	15	19	20	12	17	17	12	17	15	14	15	20	16	12	14	15	15	18	17
	1.5085	16	13	19	17	15	18	13	12	14	19	19	17	18	15	15	16	16	21	12	16	15	17	15	16	16	19	14	17	12	22	16	16	18	11	15	13	13	15	20	12	12	17	15	12	11	13	14	20
	1.5083	16	22	17	17	18	17	16	16	13	16	16	17	12	13	15	12	17	16	13	15	12	14	14	17	13	15	17	18	14	16	18	16	18	16	21	16	17	17	20	16	20	18	16	12	18	17	19	10
	1.508	20	13	13	22	19	12	19	21	13	13	15	15	22	18	12	19	16	15	22	17	14	14	22	17	16	16	12	16	20	16	19	16	15	15	15	17	16	18	10	19	16	15	17	16	16	19	17	13
	1.5078	20	19	13	16	17	21	14	18	16	13	16	17	16	18	20	15	17	19	15	18	15	17	13	14	16	19	17	19	15	19	16	16	15	14	15	14	14	14	14	17	12	17	13	13	15	13	15	17
	1.5076	13	20	18	15	15	14	16	14	13	19	17	19	17	11	15	19	14	19	13	16	16	18	20	16	13	17	19	15	17	17	16	12	19	20	14	19	15	16	19	12	15	12	17	19	20	18	16	14
	1.5073	12	19	15	20	20	15	19	18	15	16	15	15	21	14	16	20	15	17	22	18	16	17	17	22	17	14	21	19	14	15	18	17	17	18	19	17	17	20	15	22	18	18	17	14	16	15	15	16
	1.5071	18	17	19	20	14	17	16	14	17	16	17	17	16	20	18	15	18	13	13	16	17	16	15	14	20	17	11	11	19	18	13	20	16	15	17	16	13	13	14	13	16	22	13	15	18	16	13	18
	1.5069	13	20	19	18	15	16	15	15	11	22	17	19	16	15	16	18	16	18	12	15	16	16	13	17	15	20	18	11	14	11	15	17	17	18	15	16	15	15	20	14	14	13	17	15	18	16	17	13
	1.5066	17	18	23	15	14	14	20	20	17	15	16	16	17	17	14	17	15	15	16	16	15	17	18	17	14	12	19	20	15	14	17	19	17	19	19	16	19	20	16	18	20	14	16	16	19	20	21	12
	1.5064	16	16	12	21	21	18	14	16	16	17	14	18	19	19	19	18	17	15	13	16	17	17	17	14	20	17	14	13	17	22	17	12	14	17	14	16	15	15	15	15	13	18	12	12	9	17	12	18
	1.5062	15	18	18	17	15	16	10	15	16	16	20	22	13	12	17	14	14	17	14	18	13	16	14	16	13	15	18	17	14	18	14	15	19	16	15	15	17	15	17	14	17	15	16	17	15	15	18	16
	1.5059	13	20	18	16	17	11	18	18	13	16	16	14	15	16	14	18	16	16	16	12	13	15	18	14	13	15	18	18	18	16	17	16	15	19	17	21	16	18	16	16	17	15	19	17	18	19	16	15
	1.5057	16	15	14	14	19	18	19	15	20	13	16	16	16	16	19	15	18	17	20	18	16	15	16	18	18	14	17	17	16	20	18	21	10	15	15	14	16	17	19	18	16	22	16	15	11	16	18	16
	1.5054	19	15	17	19	16	21	15	17	18	18	13	19	16	18	19	15	16	18	16	14	14	17	17	15	18	20	15	15	14	19	17	15	13	18	10	15	13	20	16	14	12	16	13	18	18	18	15	17
	1.5052	12	19	18	14	19	16	16	15	14	20	14	14	14	13	15	19	14	18	16	19	16	12	17	17	14	16	20	18	9	12	14	14	17	18	18	17	12	17	17	18	13	11	18	15	19	17	15	14
	1.505	16	16	11	20	18	16	17	20	20	17	16	16	16	17	17	18	18	12	18	16	15	15	18	21	17	22	12	18	19	19	19	18	14	16	18	17	20	16	13	17	19	17	17	16	15	16	11	14
	1.5047	15	14	15	18	14	18	14	13	21	15	20	18	17	17	18	14	16	15	18	13	22	18	15	16	19	17	17	16	15	15	17	13	16	19	13	15	13	15	17	15	15	13	17	16	15	16	16	16
	1.5045	14	16	18	13	16	18	14	17	15	16	16	19	16	14	15	17	14	19	13	17	14	15	13	16	16	18	20	17	16	14	16	15	20	17	13	19	17	18	17	15	15	15	16	19	16	16	17	14
	1.5043	18	18	16	16	18	15	20	19	17	12	15	16	21	17	15	20	15	10	17	20	16	14	16	15	13	15	14	21	23	17	16	16	16	20	16	19	18	16	13	16	21	16	16	14	14	19	16	18
	1.504	20	13	12	18	18	16	19	14	20	14	13	15	17	17	19	12	15	17	15	21	18	19	14	15	17	19	10	13	12	20	13	18	15	13	13	14	23	16	15	19	13	17	14	13	13	16	16	20
	1.5038	19	17	19	16	11	17	14	14	12	17	18	15	17	17	12	17	14	17	18	15	15	14	14	13	11	16	17	15	17	12	14	18	18	16	13	16	12	19	16	14	16	14	17	18	19	15	13	17
	1.5036	11	18	18	16	16	16	16	20	16	14	17	13	19	14	18	22	18	10	20	16	15	14	16	18	15	12	17	17	14	15	17	16	13	16	18	21	22	19	15	16	17	14	19	17	15	17	18	13
	1.5033	15	14	16	18	17	22	14	17	15	15	13	14	15	22	16	11	16	15	14	20	17	16	16	15	18	19	17	16	20	21	16	21	13	16	15	14	13	13	16	16	18	18	14	13	18	13	13	17
	1.5031	17	14	17	15	15	17	13	15	17	19	20	19	13	14	18	12	17	17	15	17	14	13	9	15	15	18	15	13	9	14	15	14	17	22	14	14	15	16	15	17	17	15	13	18	17	15	17	13
	1.5029	14	20	14	14	16	17	19	16	15	18	13	16	14	16	14	18	16	16	15	16	13	19	16	23	15	16	17	16	15	14	18	16	16	18	17	19	16	20	14	15	17	16	15	15	17	19	19	16
	1.5026	18	13	14	20	14	17	19	16	23	16	15	16	17	19	19	16	21	15	15	17	17	18	14	18	20	14	16	19	19	17	15	20	16	17	14	16	15	13	16	15	18	22	15	13	14	16	12	19
	1.5024	19	15	19	14	15	16	16	17	17	16	21	16	14	18	18	15	15	21	12	16	17	17	16	16	13	18	18	14	11	19	14	15	18	16	16	15	11	12	16	12	12	14	13	13	15	18	16	17
	1.5021	12	20	17	17	15	16	15	19	13	17	16	16	15	15	15	18	16	17	18	15	13	19	15	15	16	16	18	19	17	17	13	16	20	18	18	17	17	22	15	11	19	17	19	18	19	18	18	10
	1.5019	13	15	12	18	22	17	15	19	19	17	16	15	24	16	16	16	17	15	19	19	20	15	16	18	18	16	12	20	17	18	19	20	13	14	18	16	17	16	16	15	19	15	17	13	13	10	12	20
	1.5017	19	15	17	18	12	19	15	16	15	13	20	17	15	19	20	13	16	15	12	17	17	18	16	14	17	20	14	13	16	17	15	14	14	15	12	17	15	13	13	17	14	19	14	15	15	15	18	14
	1.5014	11	20	19	13	16	16	15	16	20	20	15	20	17	15	21	16	14	16	15	18	13	15	17	15	13	16	22	14	13	13	18	15	17	19	16	17	17	16	17	19	18	12	16	16	15	19	17	12
	1.5012	17	15	16	21	18	17	20	19	14	13	16	14	17	13	16	18	17	12	19	17	15	16	16	20	20	18	19	18	19	17	20	20	15	18	17	20	14	18	16	20	19	15	14	15	12	17	18	16
	1.501	22	14	15	23	18	16	17	16	17	13	17	16	17	17	24	15	17	16	12	16	19	16	17	13	17	20	13	15	12	16	10	16	16	11	11	17	18	14	15	17	17	19	15	16	14	14	15	17
	1.5007	16	20	19	15	15	14	17	17	14	17	22	17	14	15	15	18	15	20	14	15	13	14	13	13	14	19	16	15	19	15	16	15	19	18	15	16	15	20	15	18	15	14	13	22	20	16	18	17
	1.5005	13	13	15	16	17	15	18	19	14	14	14	12	14	17	19	22	20	13	19	16	13	14	20	19	18	13	17	20	18	15	18	17	13	20	19	17	18	19	13	19	22	14	16	13	18	18	15	16
	1.5003	18	14	15	18	16	19	13	14	21	16	15	16	17	20	20	17	15	14	13	18	22	15	15	16	17	16	11	14	18	17	18	17	13	15	17	15	15	13	17	13	16	18	12	15	16	15	13	17
	1.5	16	15	15	15	12	19	13	15	12	18	19	16	14	17	16	13	14	19	13	13	14	17	15	14	17	17	13	17	14	19	13	15	15	16	16	14	12	16	19	12	13	15	15	19	18	16	19	16
	1.4998	13	17	15	15	18	13	20	18	15	18	17	19	17	16	15	17	14	14	20	15	18	15	19	16	16	17	18	18	15	15	17	17	20	17	20	19	16	16	13	18	22	15	14	13	15	18	11	13
	1.4996	18	9	14	18	14	17	16	15	18	13	16	15	15	20	20	17	17	17	17	17	15	17	15	17	19	15	15	15	22	20	17	18	13	16	14	19	17	15	13	19	17	19	15	17	15	14	12	17
	1.4993	20	14	16	16	16	17	14	13	17	19	21	18	15	14	18	14	15	16	15	11	17	20	16	14	16	19	15	14	18	17	12	14	17	18	15	14	16	16	15	15	17	16	19	14	18	14	17	21
	1.4991	15	20	16	14	19	16	15	18	16	15	17	16	15	15	15	16	16	16	13	17	12	11	18	16	15	13	22	20	17	13	16	14	15	19	19	18	19	20	15	20	18	13	17	22	19	15	16	16
	1.4989	16	14	17	21	16	15	17	18	18	15	12	12	16	18	16	17	24	15	18	18	15	17	16	17	19	16	15	16	17	14	16	19	14	14	15	17	17	14	16	18	18	20	15	14	14	16	12	13
	1.4986	22	17	20	18	16	21	14	16	17	17	18	18	14	17	16	15	13	18	13	16	17	19	13	15	14	18	16	16	14	17	15	16	12	10	13	15	13	13	16	15	13	17	14	15	14	17	15	17
	1.4984	11	18	18	18	14	15	15	18	12	19	16	16	13	14	14	16	15	18	15	11	12	17	16	13	16	15	19	17	15	15	16	16	15	18	18	18	18	16	18	14	19	15	17	20	16	19	17	18
	1.4982	18	15	17	18	18	15	14	18	15	19	17	14	21	17	15	18	17	13	17	18	18	10	19	19	18	17	14	15	14	17	19	16	16	15	19	19	19	14	12	19	19	13	14	17	16	17	15	15
	1.4979	14	15	17	15	17	20	16	16	16	17	19	17	18	21	17	12	20	15	13	14	17	17	14	12	19	18	15	14	16	17	13	14	15	14	15	13	17	16	13	13	15	18	15	13	14	14	15	17
	1.4977	17	15	20	13	14	13	16	16	17	16	20	19	16	15	13	18	11	17	16	12	12	15	17	16	15	13	13	14	17	16	14	16	16	19	14	19	17	17	17	14	16	13	13	20	19	19	18	14
	1.4975	16	18	16	17	20	16	18	18	17	15	13	12	17	17	12	20	16	11	16	18	15	15	15	22	17	14	20	18	19	15	18	15	16	17	19	18	19	17	13	15	19	16	19	16	15	18	15	12
	1.4972	19	15	14	18	15	16	15	17	18	16	16	18	18	18	20	13	17	19	12	15	17	19	16	15	16	16	14	12	17	19	16	18	18	13	15	13	15	14	13	15	16	18	16	15	18	17	13	18
	1.497	15	19	20	13	19	17	16	15	17	18	17	17	13	12	12	18	14	19	12	15	15	15	14	14	13	14	16	17	13	16	15	15	20	17	11	16	13	17	17	16	12	15	12	21	19	14	16	16
	1.4968	15	22	13	15	18	14	16	16	16	15	12	15	16	13	13	17	20	15	15	13	13	15	19	23	15	9	16	19	14	14	18	13	12	19	19	16	17	18	14	14	17	18	18	19	16	19	16	15
	1.4965	17	14	16	22	18	20	21	16	17	18	18	12	20	20	16	16	17	17	15	17	19	14	13	20	18	18	18	15	18	19	16	16	14	13	17	12	16	14	18	18	18	18	15	13	12	12	15	12
	1.4963	16	17	17	15	15	21	16	15	18	19	16	19	14	16	16	19	15	18	17	11	15	19	16	16	16	16	17	8	11	19	11	15	22	11	18	12	14	14	21	18	17	17	15	18	17	15	14	15
	1.4961	17	16	18	15	19	13	19	19	15	18	15	16	18	14	10	20	15	15	15	14	13	15	18	15	14	13	19	18	17	14	16	17	16	18	15	17	18	21	14	12	18	14	18	16	19	21	18	17
	1.4958	14	16	13	15	15	15	16	16	19	12	19	16	18	17	14	18	18	11	16	22	15	18	13	18	17	16	15	17	21	21	16	16	16	14	13	16	16	16	15	23	16	18	17	17	14	10	14	12
	1.4956	17	17	21	18	16	16	15	15	18	19	17	17	15	14	20	16	14	18	15	12	15	20	18	10	18	17	15	18	16	22	11	14	15	17	13	16	13	13	16	16	13	18	12	16	19	18	14	18
	1.4954	12	17	18	18	17	15	17	20	16	17	14	17	12	12	14	19	15	20	21	14	16	11	17	16	13	15	17	22	15	18	17	14	16	13	16	17	15	18	19	15	14	16	17	20	16	18	20	13
	1.4951	14	16	16	18	18	14	14	18	15	12	11	14	20	20	19	18	18	11	17	19	15	14	17	19	16	12	14	20	17	16	20	17	12	16	16	18	15	13	14	17	19	17	15	14	15	17	15	14
	1.4949	20	15	16	18	15	19	15	15	18	16	17	16	17	19	20	12	17	17	15	16	17	20	13	15	16	21	15	15	14	18	16	14	12	13	15	16	13	13	15	20	10	17	17	14	18	14	12	16
	1.4947	14	22	23	15	12	17	15	17	15	16	17	17	13	16	14	15	13	16	14	16	11	14	15	16	15	15	20	15	17	15	17	20	21	19	17	17	15	15	16	16	17	14	14	17	17	18	18	11
	1.4944	16	15	13	20	15	15	15	15	16	15	13	13	19	16	17	19	15	18	16	16	17	16	18	20	15	15	16	17	20	16	18	17	14	21	16	17	17	16	9	16	21	19	19	13	13	18	16	13
	1.4942	17	17	15	18	14	19	14	13	17	13	16	16	20	19	25	14	18	14	15	18	18	23	15	13	18	19	12	11	16	17	17	16	11	11	14	11	13	16	12	20	16	17	16	14	16	11	14	12
	1.494	16	16	20	18	16	14	15	12	13	20	15	16	14	16	17	17	10	22	12	15	12	16	16	17	10	16	13	14	14	15	14	10	16	21	15	18	13	15	18	13	14	13	16	15	22	19	17	14
	1.4937	14	16	15	17	18	18	18	18	16	14	13	13	16	13	14	21	15	16	16	17	14	17	20	18	13	12	23	19	16	14	14	16	15	18	16	17	18	15	11	16	17	15	19	17	16	19	22	17
	1.4935	17	18	17	19	16	16	14	16	16	16	13	12	13	23	20	16	20	15	15	16	17	18	17	13	18	20	15	17	15	20	19	19	13	15	14	15	13	14	18	18	13	21	15	13	15	18	16	18
	1.4933	18	16	14	16	17	17	15	18	13	19	21	17	16	16	17	17	13	18	13	14	17	18	10	13	12	17	16	14	15	15	12	16	19	15	10	15	16	14	22	15	16	12	16	15	20	10	15	14
	1.493	15	15	16	19	20	15	19	20	19	14	10	15	17	16	14	18	15	13	18	16	17	12	17	21	19	14	14	16	14	17	18	15	19	16	15	16	16	20	17	16	20	12	14	17	15	19	16	15
	1.4928	16	12	17	20	17	16	15	15	18	12	16	16	21	21	17	16	13	13	17	16	17	16	14	18	20	15	17	15	23	15	18	17	12	15	14	16	15	15	17	17	18	20	18	12	12	12	16	13
	1.4926	16	18	20	14	11	18	17	16	18	18	19	20	13	15	19	18	17	20	14	16	17	22	13	15	16	22	15	13	13	17	12	13	20	17	16	15	17	16	23	18	14	15	13	14	13	14	13	17
	1.4923	17	16	16	18	20	12	17	16	12	17	17	15	18	14	15	17	16	16	17	18	14	15	15	16	15	14	16	18	15	14	12	13	17	21	16	22	15	19	13	15	20	14	15	14	19	19	16	15
	1.4921	12	16	15	17	19	16	18	20	16	19	16	14	19	14	15	16	18	14	20	17	13	15	18	17	19	16	16	18	15	17	19	18	13	13	18	17	20	13	15	17	18	16	18	14	12	11	14	12
	1.4919	19	14	18	13	13	17	15	12	13	16	18	15	14	16	18	17	14	15	13	14	14	19	14	14	15	17	16	13	13	16	11	16	16	13	13	15	10	17	20	9	12	18	15	14	16	16	14	20
	1.4916	12	18	20	16	15	13	16	13	14	20	16	18	17	15	15	18	14	16	15	12	15	13	14	16	12	15	16	15	16	14	14	16	18	15	19	16	15	16	20	16	15	14	18	19	17	16	17	15
	1.4914	13	18	15	18	19	12	15	21	18	14	15	15	17	15	15	14	17	15	20	15	18	15	17	17	16	17	16	16	20	20	19	18	15	12	18	17	17	17	13	17	19	16	19	15	14	13	18	14
	1.4912	17	12	14	16	14	18	12	12	20	17	17	18	13	16	20	14	17	15	15	12	17	18	16	16	20	14	15	12	15	14	15	17	13	17	12	15	18	15	18	17	18	19	15	11	15	17	11	16
	1.4909	16	16	20	14	11	12	17	18	16	22	18	18	17	11	14	16	14	16	16	17	14	12	12	13	13	16	18	14	15	12	17	14	16	17	16	14	17	17	15	16	13	13	13	18	19	18	17	16
	1.4907	12	17	16	16	20	17	20	15	15	15	14	16	20	17	16	18	17	14	17	16	15	14	15	16	17	15	18	21	22	16	16	11	15	17	15	19	18	16	17	16	17	17	20	14	14	17	19	16
	1.4905	16	16	16	20	11	18	17	14	20	17	15	18	14	19	18	15	17	12	15	18	18	17	15	17	16	18	14	13	19	20	16	18	17	15	13	13	11	16	18	18	13	19	11	14	13	14	12	16
	1.4902	17	17	17	13	18	19	13	14	15	17	20	15	13	17	15	14	16	16	16	17	15	19	18	14	14	14	18	16	12	17	11	11	18	15	11	15	13	15	17	13	16	14	13	18	23	16	14	17
	1.49	14	18	12	17	20	12	21	17	16	17	12	15	17	17	17	18	13	12	17	13	19	15	18	20	15	13	16	18	16	17	14	12	19	20	16	19	18	15	19	17	17	17	17	17	15	18	17	12
	1.4898	13	17	17	18	16	13	15	19	16	15	14	14	17	17	19	12	18	15	18	18	18	18	11	19	17	17	14	15	18	15	16	15	16	13	14	16	15	13	13	16	12	17	17	12	14	14	15	15
	1.4896	18	13	18	17	15	20	15	15	16	18	20	20	16	19	18	17	14	18	13	15	18	17	16	16	14	16	15	13	12	15	14	15	16	18	15	13	17	14	20	16	12	17	16	12	19	13	17	18
	1.4893	15	17	14	16	17	11	18	16	16	16	15	15	18	14	11	18	15	16	18	15	11	14	15	17	18	15	16	18	16	18	16	13	15	21	20	17	17	20	16	14	19	16	17	20	16	18	19	14
	1.4891	18	15	12	16	17	15	18	15	19	11	16	14	18	17	20	15	23	15	16	16	16	17	18	16	18	10	13	15	17	14	14	16	10	18	13	15	16	13	13	15	20	19	18	14	18	19	16	17
	1.4889	16	16	18	13	17	18	14	17	21	17	18	17	14	18	16	12	11	20	14	17	16	20	11	16	18	16	17	11	11	17	15	16	16	16	13	12	14	15	17	15	11	15	15	16	17	15	17	16
	1.4886	16	16	16	11	13	14	15	17	19	16	15	13	15	16	15	19	16	15	17	13	11	16	15	12	15	11	16	14	17	17	14	16	18	18	17	23	15	17	17	13	17	12	16	20	15	20	13	15
	1.4884	12	18	16	20	21	16	20	21	15	15	11	14	19	17	18	16	17	13	15	20	18	13	17	19	15	17	13	15	16	13	14	19	13	15	17	17	16	15	15	17	19	20	18	13	12	19	16	12
	1.4882	17	19	18	15	14	19	14	14	14	14	16	16	13	21	19	13	15	18	13	18	15	20	15	15	18	15	16	18	10	19	14	19	13	12	15	16	16	16	16	19	11	17	14	16	15	10	11	19
	1.4879	18	17	22	13	17	13	16	13	16	22	17	19	16	15	12	13	17	16	17	14	16	12	15	15	13	18	14	11	13	11	14	16	19	15	16	15	12	14	18	16	16	13	17	17	12	18	16	11
	1.4877	14	17	16	18	17	14	19	17	21	16	17	14	19	16	15	20	17	13	17	17	12	15	18	19	15	15	18	17	14	17	17	16	14	18	17	17	18	17	12	14	19	16	16	15	14	18	19	16
	1.4875	18	13	16	18	13	15	17	14	21	19	16	17	18	19	20	17	18	14	12	17	16	20	17	15	18	17	13	12	20	17	18	17	16	16	14	16	11	15	17	14	17	20	16	15	15	17	11	14
	1.4872	19	17	19	15	15	16	16	17	15	18	21	18	15	16	11	15	13	18	15	15	15	14	14	19	13	18	14	14	13	16	14	13	20	15	16	13	16	19	15	14	13	15	16	20	19	19	17	15
	1.487	14	20	14	14	15	17	16	16	17	13	16	13	17	14	16	17	17	14	19	14	16	15	18	20	15	14	19	21	18	13	17	14	12	11	16	25	19	18	14	15	19	22	18	17	17	18	20	15
	1.4868	16	13	15	23	17	18	18	16	18	18	17	19	18	15	18	16	19	16	17	22	18	14	17	17	19	20	15	15	15	17	15	20	16	15	12	14	15	12	15	16	14	18	17	15	14	16	12	13
	1.4866	17	15	16	16	11	20	15	14	14	17	16	19	14	21	18	14	17	18	17	13	17	13	12	13	17	15	14	17	16	19	16	15	16	14	16	16	14	14	17	15	12	14	15	15	14	15	15	18
	1.4863	13	17	15	15	16	15	18	17	15	17	14	17	14	14	15	16	15	14	18	15	18	8	17	15	15	12	15	16	16	12	15	13	19	18	19	14	20	21	15	15	19	14	18	17	16	20	18	13
	1.4861	13	18	17	18	16	18	16	16	16	14	17	16	21	18	16	14	20	16	21	20	16	16	18	19	16	16	15	13	18	21	17	17	14	14	14	16	16	15	14	19	16	20	17	15	15	15	16	15
	1.4859	18	17	15	13	16	20	19	17	18	17	17	18	11	19	19	15	10	20	12	17	19	18	14	13	15	15	16	15	11	14	15	16	14	15	12	18	13	14	12	16	16	21	11	15	17	15	14	16
	1.4856	15	17	15	15	19	15	18	14	17	17	17	17	18	16	16	20	16	16	12	17	13	16	21	20	16	15	17	15	16	15	14	13	18	13	17	18	15	20	17	13	16	13	16	23	17	17	22	17
	1.4854	14	15	14	22	18	16	20	17	15	14	14	12	17	17	16	15	17	15	19	16	19	17	17	19	18	13	15	23	21	12	13	18	14	17	16	19	18	17	15	20	20	18	20	14	17	16	13	14
	1.4852	18	14	16	18	13	12	17	15	18	19	22	20	16	14	22	15	18	17	13	16	18	18	14	13	16	16	16	11	12	21	16	15	18	15	15	16	12	16	12	15	11	15	16	12	13	14	11	16
	1.4849	14	19	17	15	15	16	15	17	14	17	16	14	16	13	13	17	16	19	16	10	16	12	14	11	16	15	16	17	16	15	15	14	15	18	16	16	18	16	19	16	16	16	12	18	18	14	16	16
	1.4847	12	14	18	21	20	13	17	19	14	15	14	8	17	16	15	17	15	12	20	17	20	14	19	17	13	13	19	14	18	9	18	15	13	16	17	13	20	17	16	17	20	15	16	13	12	18	19	14
	1.4845	19	16	16	14	14	18	13	14	17	11	14	16	15	20	17	14	18	14	16	18	19	17	13	16	18	16	16	15	16	18	14	15	13	16	11	13	11	16	16	17	12	16	13	14	14	16	11	17
	1.4843	20	14	19	16	12	17	18	16	15	21	17	19	14	16	14	15	11	16	18	14	12	16	15	17	16	17	13	12	9	14	14	12	18	16	12	17	15	19	14	15	18	15	14	17	17	17	14	17
	1.484	16	15	16	19	19	14	15	16	11	14	16	14	18	15	12	19	16	16	16	17	13	16	18	20	16	14	20	15	19	15	17	12	15	15	17	14	20	19	10	16	17	15	15	15	17	15	17	14
	1.4838	16	15	14	20	14	18	17	16	17	13	15	14	16	18	18	11	17	14	16	18	16	17	15	16	14	12	10	16	19	17	16	18	13	15	14	16	16	11	15	19	15	19	15	13	13	11	11	13
	1.4836	17	15	18	15	14	16	17	13	16	19	20	18	17	13	17	16	16	19	15	13	16	16	16	14	15	20	14	16	12	17	19	13	20	17	15	13	15	14	19	12	12	11	12	19	19	17	12	18
	1.4833	13	19	16	14	17	19	15	17	14	14	13	17	14	13	16	16	16	14	14	16	10	9	20	16	12	16	19	17	12	12	14	16	15	14	21	17	15	18	17	17	16	15	10	15	16	15	19	14
	1.4831	16	16	17	20	16	16	18	20	18	16	13	18	15	19	17	15	19	14	15	17	19	14	15	16	18	13	16	13	20	19	19	19	14	15	14	13	15	14	14	14	16	17	18	17	15	12	13	15
	1.4829	18	17	19	16	13	18	16	13	16	15	18	19	9	17	17	13	16	14	13	9	19	13	14	16	15	17	14	14	10	18	15	15	15	15	15	17	13	12	16	14	16	17	14	15	13	15	16	21
	1.4826	14	17	16	15	15	15	17	14	11	19	11	16	15	14	12	18	15	17	10	14	15	15	16	19	13	17	18	15	18	16	18	16	20	16	13	16	15	17	16	16	23	14	16	19	14	19	16	14
	1.4824	14	15	13	16	19	13	20	16	17	11	14	13	18	16	17	15	18	15	15	20	18	14	16	23	18	15	13	17	17	17	17	18	14	16	17	15	18	14	12	20	18	16	17	16	13	11	16	13
	1.4822	22	16	12	19	17	15	19	16	16	17	18	17	14	14	17	11	12	13	17	14	16	18	18	19	17	15	14	16	15	18	10	18	15	17	11	16	11	15	15	17	18	19	14	19	17	22	14	18
	1.482	14	17	20	9	16	15	20	17	13	20	18	21	17	11	13	18	16	18	15	11	17	15	14	16	14	14	17	12	13	13	20	14	19	16	15	15	15	16	17	13	15	14	15	21	15	17	17	16
	1.4817	17	19	14	18	19	15	14	12	14	12	12	11	13	17	17	15	19	13	18	17	16	14	18	19	16	15	17	18	22	13	15	16	13	13	21	14	15	13	19	16	18	17	19	13	14	17	18	17
	1.4815	15	12	15	24	13	19	12	15	15	14	19	12	18	17	17	14	18	11	16	16	17	16	13	13	17	19	13	15	12	17	14	18	13	15	13	13	15	16	16	14	13	16	14	12	15	8	13	16
	1.4813	14	18	20	14	14	15	14	18	12	16	15	17	16	18	15	12	12	12	15	12	14	14	15	14	14	17	16	16	13	15	16	13	16	18	18	13	17	14	18	14	15	16	13	16	15	18	16	12
	1.481	12	14	17	16	17	14	18	17	16	12	11	14	17	16	16	20	16	14	20	20	15	16	20	19	15	16	17	14	17	17	18	11	13	17	18	18	14	15	13	15	16	15	18	12	16	16	22	10
	1.4808	18	16	16	17	14	16	15	12	17	12	14	19	17	17	19	16	17	15	16	16	15	17	15	17	21	17	16	16	14	21	20	16	13	11	15	12	16	16	14	23	13	17	16	17	16	17	16	17
	1.4806	20	13	14	15	14	17	14	18	13	19	17	16	14	12	12	15	12	16	10	15	15	17	14	14	15	18	11	16	14	16	15	13	18	16	14	15	15	16	15	12	15	16	16	18	16	14	14	16
	1.4804	13	16	11	15	20	14	18	19	14	18	13	16	17	19	17	21	18	15	18	14	15	15	16	17	15	15	17	19	15	15	17	13	16	19	17	18	17	15	19	14	18	15	17	17	15	17	15	13
	1.4801	15	15	17	20	16	18	18	18	20	15	13	14	17	17	18	14	17	13	19	19	18	17	15	17	13	15	17	17	16	21	15	16	13	11	13	16	15	12	18	17	14	22	17	12	16	13	13	16
	1.4799	16	15	18	11	14	18	15	13	16	18	17	15	17	17	15	22	13	18	19	16	17	17	14	16	14	16	13	13	12	16	17	15	18	15	16	15	14	12	17	15	13	15	14	15	16	16	13	17
	1.4797	18	16	18	18	20	14	15	18	13	17	14	13	12	15	15	16	18	14	15	12	14	14	20	20	15	13	19	15	16	16	16	16	18	18	17	18	18	17	18	17	18	15	14	19	19	19	18	14
	1.4795	13	14	14	20	19	15	16	18	10	15	16	14	19	18	16	17	17	16	17	18	15	16	14	18	22	15	16	19	19	15	19	18	15	18	15	16	15	14	19	19	16	18	15	12	14	16	14	12
	1.4792	19	16	16	16	15	15	15	16	20	15	19	18	19	18	16	12	14	17	13	15	17	19	14	16	15	17	17	14	13	21	16	14	16	15	13	18	15	14	16	15	15	17	13	15	16	13	16	17
	1.479	15	17	14	19	15	13	18	17	15	19	19	13	13	14	14	15	17	16	10	12	18	17	17	16	13	16	17	16	16	7	14	13	15	19	14	19	15	13	17	14	15	13	17	18	15	19	19	17
	1.4788	17	17	15	17	16	14	18	17	15	13	15	15	16	13	17	16	16	11	19	17	16	15	19	19	13	15	18	19	15	15	20	15	12	18	17	17	16	15	16	15	18	19	17	15	14	18	16	14
	1.4785	17	14	15	17	16	22	17	13	16	15	16	13	15	19	17	16	20	18	15	16	16	15	11	13	17	18	15	16	14	18	12	20	12	12	12	15	11	16	15	15	15	18	14	15	14	15	13	20
	1.4783	18	16	17	15	18	15	13	14	17	20	15	15	18	18	14	19	16	16	17	13	13	14	14	15	12	16	15	16	16	13	11	11	17	15	16	15	11	17	17	14	13	14	18	18	17	11	17	15
	1.4781	14	18	17	17	19	17	16	16	13	12	13	15	17	14	17	16	16	12	19	17	17	13	18	23	16	16	13	17	19	16	15	19	14	15	16	19	18	15	20	20	20	14	19	16	10	16	17	15
	1.4779	17	13	16	18	15	17	13	15	19	13	15	16	21	15	16	12	18	16	16	19	21	18	13	17	18	19	14	11	20	13	22	16	17	15	16	15	12	11	13	19	12	16	16	14	17	15	12	17
	1.4776	20	15	19	14	15	19	17	15	17	17	17	19	13	13	16	14	10	18	16	20	13	16	13	15	13	17	17	12	15	15	12	14	19	15	14	17	20	15	17	14	16	14	13	21	16	17	15	18
	1.4774	17	17	12	16	16	16	16	17	18	13	12	15	17	15	15	16	15	18	17	15	15	16	22	15	17	14	17	19	17	8	16	14	15	20	15	17	17	16	16	15	20	15	20	17	16	19	16	13
	1.4772	17	17	17	17	15	17	16	17	18	15	17	15	15	17	13	14	18	16	18	19	17	19	14	18	17	19	13	15	13	16	17	21	12	17	15	14	16	13	16	18	15	17	17	11	13	15	13	15
	1.4769	17	16	16	14	17	18	15	15	18	17	15	13	17	15	17	16	17	16	12	13	17	20	15	13	14	15	13	16	15	18	12	16	15	15	12	15	13	17	15	13	17	18	14	18	18	14	11	18
	1.4767	17	20	17	16	18	15	18	23	14	20	12	16	15	12	16	17	14	14	15	18	14	13	20	19	15	16	17	22	16	14	15	13	19	16	18	17	15	19	18	14	16	16	17	13	16	16	18	14
	1.4765	13	11	16	17	16	18	16	21	13	14	15	14	14	18	18	16	19	11	17	14	16	16	18	17	16	16	13	16	17	17	17	15	10	15	15	16	15	14	14	19	17	18	17	13	16	16	15	13
	1.4763	20	14	21	11	14	20	12	11	16	16	19	22	17	15	17	15	16	16	17	15	15	20	15	17	16	17	17	12	14	17	15	16	14	15	13	16	15	12	13	14	11	18	13	17	15	18	15	17
	1.476	15	20	19	15	17	14	18	15	17	16	18	19	15	13	16	17	10	17	13	18	17	16	16	15	16	16	16	15	16	13	16	14	16	20	19	17	15	15	18	17	19	18	11	20	17	15	18	14
	1.4758	18	17	15	19	13	14	16	15	18	14	14	12	20	15	16	16	19	14	17	16	15	13	17	16	22	14	16	20	20	18	16	16	14	16	15	16	22	12	17	21	16	17	18	17	14	14	16	14
	1.4756	20	13	15	17	15	15	17	19	15	16	18	16	15	19	17	13	17	17	15	17	17	18	16	15	16	19	14	15	12	19	12	16	20	11	16	15	15	10	15	18	15	18	13	13	16	12	13	18
	1.4754	14	18	18	15	16	18	15	16	14	18	17	18	14	15	16	13	17	18	17	16	15	15	17	16	14	14	15	17	15	16	15	14	16	16	16	18	11	17	16	15	16	15	20	18	20	15	13	14
	1.4751	15	17	16	18	19	15	18	17	11	16	14	14	19	16	16	18	18	14	19	17	18	14	17	20	14	12	17	17	13	14	18	16	15	16	18	19	18	15	15	13	19	12	17	14	14	16	17	15
	1.4749	17	18	13	16	16	19	13	18	19	15	16	14	16	19	20	14	19	12	12	20	15	17	12	13	17	18	15	16	17	20	19	18	13	16	13	14	14	14	15	18	11	17	14	14	13	15	15	15
	1.4747	16	17	17	13	17	14	12	16	16	22	19	19	15	15	15	18	15	17	14	12	16	12	10	17	19	20	13	16	14	15	14	11	16	17	17	16	12	12	19	15	15	16	15	14	16	15	18	14
	1.4745	13	17	18	14	23	16	17	17	15	14	16	16	17	17	14	19	12	14	16	12	12	17	20	18	14	16	18	18	19	13	19	14	15	17	18	18	19	18	15	16	17	17	13	12	17	17	20	11
	1.4742	13	12	15	16	16	19	16	15	18	14	13	14	17	19	14	14	21	14	15	20	16	21	15	15	18	14	16	16	15	16	18	22	17	12	12	16	16	13	14	20	14	20	15	9	15	15	15	16
	1.474	18	12	16	15	15	20	14	14	16	18	24	16	18	16	19	15	15	20	16	16	13	16	16	14	16	18	14	12	14	20	16	13	14	13	12	12	17	14	18	12	14	14	11	18	15	15	14	23
	1.4738	15	20	16	18	13	12	14	14	11	18	13	9	14	18	15	18	18	17	16	16	16	15	22	13	18	13	19	20	17	15	13	13	15	15	17	19	14	20	18	15	17	17	18	19	16	19	17	13
	1.4735	15	20	18	17	17	16	18	17	16	11	15	15	19	18	18	16	16	12	18	20	17	18	13	17	15	17	12	17	16	17	16	18	12	13	15	14	19	13	16	23	15	18	16	14	12	15	14	16
	1.4733	17	15	14	14	15	20	14	13	16	16	20	16	12	21	18	12	17	16	14	11	15	19	14	11	15	19	16	14	17	16	13	13	14	17	14	17	14	14	13	10	15	17	13	16	17	14	14	20
	1.4731	13	16	17	16	15	12	16	15	15	20	14	18	13	15	16	15	14	16	13	15	12	16	19	18	15	12	16	15	16	14	13	17	14	20	15	15	18	16	17	17	18	15	13	16	17	19	17	13
	1.4729	14	16	18	15	15	15	20	20	18	15	15	15	18	18	15	16	17	11	16	19	13	15	16	16	18	15	16	18	18	15	19	16	13	15	17	18	17	15	13	16	17	16	16	16	14	14	16	15
	1.4726	17	14	14	16	16	17	16	18	19	20	15	18	15	17	17	14	15	13	12	15	18	18	15	18	17	17	12	14	12	19	13	16	14	16	17	18	14	16	13	16	16	20	13	16	16	15	12	18
	1.4724	12	17	17	13	13	18	13	15	14	18	18	18	17	13	10	17	14	16	18	16	14	15	15	17	15	18	18	12	13	14	16	12	16	18	13	17	15	18	15	13	18	17	13	17	18	17	15	17
	1.4722	13	16	15	17	15	13	19	18	18	14	14	12	19	13	15	17	18	13	19	18	11	18	20	15	11	14	15	17	19	13	16	18	14	16	13	18	16	16	15	19	17	17	18	12	14	15	13	13
	1.472	18	12	18	19	16	17	13	13	17	16	15	15	17	13	17	15	17	15	12	17	21	18	14	14	13	16	14	14	18	19	16	18	12	12	14	13	17	12	16	17	16	20	12	15	14	12	10	16
	1.4717	18	16	18	15	14	17	13	16	10	19	16	17	13	15	15	16	13	18	14	15	14	17	17	15	12	17	16	16	15	18	15	13	14	16	16	12	17	15	18	15	13	16	16	18	19	15	18	18
	1.4715	16	20	16	14	20	16	15	18	18	17	18	13	18	17	14	15	13	10	16	16	15	15	16	16	13	16	16	16	14	16	17	15	16	20	17	16	20	17	14	16	20	13	19	13	17	16	18	12
	1.4713	15	12	14	16	14	14	16	14	20	13	18	12	12	18	19	16	16	10	15	13	16	16	17	15	19	15	14	14	19	17	19	17	17	15	16	15	14	15	14	19	13	19	12	18	16	15	14	13
	1.4711	17	14	16	16	16	19	13	19	17	17	22	17	12	16	14	13	12	18	12	14	15	14	18	13	16	17	14	15	17	18	14	15	19	15	13	16	18	14	16	12	13	15	13	13	19	15	14	13
	1.4708	13	16	16	15	18	15	20	17	12	11	13	15	16	16	14	18	12	14	17	16	12	16	16	15	14	15	19	16	16	12	16	11	15	21	17	20	18	15	14	17	20	16	19	19	15	18	15	15
	1.4706	16	16	16	20	18	19	15	16	20	13	15	16	18	20	18	12	18	15	16	19	17	15	14	14	15	14	14	12	20	18	18	18	11	17	12	16	17	15	14	16	16	19	19	13	13	17	14	15
	1.4704	17	11	19	15	11	15	15	14	14	18	22	16	16	16	16	14	14	17	14	15	17	17	16	14	16	20	13	13	14	17	17	16	15	16	14	17	13	15	18	13	17	13	12	16	13	15	13	20
	1.4702	10	22	12	16	15	16	14	16	11	16	13	13	16	13	15	18	17	16	13	17	13	14	16	15	15	10	16	17	13	17	14	15	15	17	17	18	15	15	19	15	15	14	20	15	17	16	18	12
	1.4699	18	13	16	20	20	13	15	17	15	12	17	14	17	18	15	17	16	14	15	23	19	17	18	18	18	15	16	18	14	15	16	17	13	16	14	15	17	14	13	19	17	17	16	17	16	16	13	12
	1.4697	17	15	14	15	14	18	15	15	16	18	16	19	13	18	19	15	17	14	14	15	17	18	14	14	14	20	14	15	12	18	16	16	13	17	16	17	17	13	12	18	14	18	12	15	17	14	18	15
	1.4695	14	17	21	15	18	14	13	12	12	17	17	16	17	18	15	19	14	18	17	17	13	16	16	15	17	14	21	13	18	15	13	15	18	18	15	20	16	16	14	14	13	13	14	21	16	17	18	13
	1.4693	12	18	15	16	18	14	19	20	18	9	15	17	16	15	13	19	15	13	16	18	17	19	16	16	13	16	11	16	17	17	14	15	15	16	22	16	18	16	13	17	17	15	14	15	15	14	13	17
	1.469	16	12	14	18	16	15	15	16	18	17	20	18	17	19	17	16	19	17	12	18	16	17	13	11	17	16	17	19	16	17	16	14	10	16	15	11	15	13	12	19	16	21	10	15	13	13	12	17
	1.4688	16	16	20	12	14	15	17	17	15	13	17	17	13	15	14	15	15	17	17	15	13	12	15	13	13	14	18	10	15	17	14	15	15	16	14	15	16	16	20	12	14	15	14	17	15	11	15	18
	1.4686	12	18	17	18	16	15	17	20	16	15	14	10	16	15	13	17	15	15	20	19	14	15	17	15	12	17	17	16	16	15	15	15	12	22	22	17	17	15	16	15	19	15	16	15	11	16	19	15
	1.4684	18	15	18	17	18	18	12	14	18	17	19	20	15	18	16	16	20	14	12	15	18	17	13	15	17	17	15	12	13	19	18	19	13	13	10	12	17	14	11	16	15	16	12	16	12	13	11	18
	1.4681	16	18	21	12	13	21	11	14	16	20	14	20	12	10	17	16	15	15	11	13	16	17	15	14	16	20	14	10	13	19	14	15	15	15	15	15	15	13	19	17	16	12	12	17	14	12	15	17
	1.4679	12	15	17	14	20	14	17	14	16	14	12	15	15	13	16	21	10	13	15	15	13	16	19	20	16	14	17	17	16	18	19	15	13	17	19	18	17	21	14	15	20	16	16	14	16	20	15	15
	1.4677	15	15	18	17	14	17	19	14	20	13	17	17	19	19	18	15	15	14	15	18	17	16	15	13	16	15	14	15	15	18	22	18	17	13	15	16	16	11	13	18	16	19	17	12	13	17	13	18
	1.4675	23	14	19	16	15	16	13	10	16	19	14	18	17	17	17	15	14	18	11	12	15	20	19	13	17	20	13	16	15	15	15	10	18	15	12	17	13	14	18	14	16	17	12	14	16	15	13	16
	1.4672	14	19	14	15	15	15	15	18	11	16	16	14	16	15	14	19	13	15	15	18	14	16	15	15	16	14	18	16	16	9	15	15	17	14	19	18	14	16	16	15	17	13	16	16	19	18	17	17
	1.467	12	15	12	18	18	14	16	21	16	14	15	14	16	17	13	17	16	15	17	17	18	17	19	17	17	16	13	22	17	17	19	15	13	12	15	15	16	14	15	20	16	19	18	13	16	15	15	13
	1.4668	17	15	22	12	16	16	14	13	16	13	19	18	14	15	21	18	15	17	15	14	18	16	12	14	12	16	15	13	15	16	16	15	13	13	13	15	16	15	16	12	17	17	15	15	15	12	13	16
	1.4666	12	17	19	19	14	14	14	15	13	20	14	21	14	14	15	17	12	12	15	15	17	10	14	17	11	19	18	11	16	14	15	13	20	16	17	15	14	15	19	23	15	14	10	15	18	17	21	9
	1.4664	14	16	14	18	18	15	17	18	15	10	16	15	17	14	16	15	14	14	19	20	17	15	19	17	15	19	16	18	16	15	19	17	14	13	20	20	16	15	14	18	19	16	20	16	16	21	14	15
	1.4661	14	13	12	17	16	21	16	16	20	14	18	18	17	20	16	14	15	13	16	13	17	18	13	15	16	17	14	14	12	16	16	17	13	13	16	14	15	15	16	16	17	18	12	13	11	12	14	16
	1.4659	14	15	18	12	16	16	12	16	13	19	17	17	18	15	16	14	14	20	12	16	13	14	16	17	15	16	19	16	18	16	15	12	15	22	14	15	12	17	15	12	17	17	15	15	20	17	15	13
	1.4657	12	19	14	14	18	16	18	19	13	13	12	14	18	11	15	24	12	17	18	22	17	14	17	18	15	10	18	21	14	13	18	17	15	16	19	17	17	17	17	17	19	14	18	11	14	15	19	15
	1.4655	17	9	12	18	17	19	15	14	14	16	18	13	16	18	14	16	19	11	13	14	20	18	18	13	17	15	14	16	14	19	15	17	15	15	15	15	10	14	14	17	17	16	14	16	15	13	16	19
	1.4652	16	13	20	12	14	16	14	13	10	21	17	17	11	16	13	13	16	19	18	14	17	12	16	17	10	15	16	15	12	13	13	11	18	14	11	15	11	14	19	14	12	17	13	16	20	14	14	17
	1.465	14	20	15	18	12	11	18	19	17	15	15	20	17	14	14	17	16	14	17	15	16	16	18	18	12	18	16	15	16	16	17	11	18	17	18	17	15	14	16	16	18	11	16	15	19	17	17	13
	1.4648	14	12	17	20	18	17	15	16	17	17	16	15	17	15	19	14	17	14	17	14	18	15	15	15	20	17	18	17	16	14	16	17	13	11	12	16	14	12	15	17	16	17	14	12	12	14	12	15
	1.4646	19	15	19	15	13	15	13	15	17	19	16	19	14	19	18	16	14	18	11	12	15	18	19	12	16	22	17	15	13	16	14	12	19	15	17	15	19	15	18	14	13	17	13	15	16	11	14	19
	1.4643	16	17	17	13	15	14	19	16	13	15	13	11	16	16	12	16	14	14	15	13	13	12	17	16	14	15	20	21	15	15	13	12	16	16	16	17	15	17	17	10	16	17	16	17	18	18	17	14
	1.4641	15	13	15	15	18	17	17	19	18	12	16	14	12	17	17	16	17	15	18	18	17	16	14	19	21	13	14	15	19	18	19	20	16	11	18	12	15	15	12	19	16	19	15	14	17	16	11	14
	1.4639	19	17	15	15	14	19	14	11	14	18	16	13	13	19	16	11	17	19	13	14	15	21	15	12	19	18	15	15	13	19	13	14	14	13	11	16	12	15	18	12	14	17	15	16	18	14	15	19
	1.4637	14	18	18	15	13	13	20	17	14	16	16	18	15	12	18	16	16	16	15	17	15	15	19	14	14	17	17	14	14	13	14	12	18	14	15	16	17	16	15	18	13	15	13	15	19	18	16	12
	1.4634	15	15	13	13	16	15	19	21	9	12	14	13	21	17	15	17	17	14	16	20	16	16	16	18	17	18	14	18	16	16	21	15	15	16	16	16	18	17	15	20	18	17	15	10	15	16	17	16
	1.4632	17	14	18	18	16	17	16	14	17	16	18	16	17	18	21	16	17	17	14	15	18	19	12	14	18	19	16	16	15	15	13	15	14	16	14	9	13	10	12	15	15	14	13	10	12	13	17	15
	1.463	15	16	16	14	13	14	12	16	13	13	19	17	13	14	15	13	15	20	15	16	15	16	16	16	16	18	21	14	15	15	16	11	16	17	17	18	17	19	14	14	13	15	14	16	17	19	19	14
	1.4628	16	19	15	15	17	15	18	14	15	10	16	15	17	14	16	19	14	11	17	13	13	14	17	16	16	12	18	17	16	14	16	13	12	16	17	22	18	16	13	16	21	15	16	16	18	20	17	14
	1.4626	22	15	17	19	15	17	13	15	18	14	15	15	18	16	20	17	17	14	12	19	15	17	17	13	19	19	14	16	20	18	15	15	16	16	14	16	13	12	15	16	18	17	12	13	15	14	12	16
	1.4623	16	17	15	11	16	15	14	12	14	13	14	17	16	18	15	15	20	17	15	11	15	16	15	14	13	18	17	14	16	12	13	12	17	17	12	16	13	18	18	16	12	15	19	13	17	15	12	17
	1.4621	13	19	15	17	15	12	22	22	14	16	16	15	14	12	12	18	17	14	18	16	14	14	17	18	12	15	15	15	14	15	18	17	16	18	19	17	16	15	16	16	17	13	22	14	14	19	16	12
	1.4619	13	14	18	17	15	17	16	13	17	15	17	14	17	18	20	16	19	14	15	18	17	17	18	15	18	17	11	15	15	20	20	17	14	16	12	15	13	16	15	16	15	14	11	17	15	12	16	19
	1.4617	16	12	19	16	11	14	15	17	16	16	15	17	14	16	18	12	11	19	15	15	18	16	14	13	14	20	12	11	12	15	11	12	18	17	14	13	18	12	20	14	17	16	15	16	13	13	15	17
	1.4614	12	23	10	16	15	15	13	17	13	16	16	15	16	14	13	15	13	14	18	15	11	14	17	15	14	15	19	20	13	15	20	15	17	18	18	18	15	18	12	14	15	16	14	21	17	18	16	10
	1.4612	11	12	13	20	20	17	18	18	15	15	14	14	18	18	17	13	17	16	18	15	17	16	13	18	18	17	16	15	17	14	17	20	13	15	13	15	15	15	14	16	18	15	16	14	18	13	12	15
	1.461	19	11	17	9	18	18	17	14	21	14	16	18	16	20	18	16	14	16	13	14	15	19	12	16	13	19	14	15	13	17	15	15	18	12	14	13	15	18	14	11	15	18	11	16	15	15	14	16
	1.4608	13	18	16	15	14	15	14	16	14	14	17	18	14	13	15	17	19	18	16	17	12	15	16	12	15	13	16	17	16	17	9	12	16	20	15	20	14	16	22	15	14	17	17	20	21	19	14	15
	1.4606	16	14	15	19	16	16	20	21	19	15	15	14	15	15	14	18	18	12	17	19	17	14	16	16	15	16	14	15	15	16	16	20	14	14	17	12	18	14	12	15	17	19	12	12	11	14	17	14
	1.4603	18	14	15	16	14	19	13	16	17	16	19	13	16	20	18	15	17	18	14	16	14	19	14	16	15	16	14	15	17	16	14	15	16	13	15	11	16	15	15	16	13	16	13	15	17	13	18	15
	1.4601	14	17	19	12	12	14	17	12	15	17	20	16	16	13	18	14	16	17	10	15	13	15	13	15	11	14	15	11	14	14	15	13	20	18	16	16	18	16	20	15	19	16	16	22	15	16	15	13
	1.4599	14	22	14	17	14	17	19	20	15	11	14	13	16	19	11	18	15	14	19	15	11	14	17	17	15	12	18	19	17	18	22	17	13	17	18	21	18	16	12	17	21	15	16	13	16	15	16	15
	1.4597	17	13	16	18	15	17	16	13	19	14	17	13	14	20	18	15	15	16	15	15	17	18	15	11	18	19	14	14	17	16	14	19	13	16	15	16	13	15	14	16	17	20	11	12	13	16	15	19
	1.4594	18	17	14	12	12	13	13	16	14	17	18	18	13	18	14	15	13	20	14	13	12	14	17	17	15	17	19	14	12	17	17	16	18	17	11	12	13	18	18	15	11	13	15	18	17	16	12	17
	1.4592	14	18	14	14	19	16	22	17	13	17	14	15	17	14	19	19	18	17	17	15	15	13	18	18	15	14	18	15	17	15	16	17	16	16	12	18	16	19	16	19	18	15	17	12	15	19	15	12
	1.459	18	10	14	16	15	17	18	16	20	17	17	11	20	16	20	16	17	14	14	19	16	18	17	14	18	15	14	15	16	18	19	16	12	13	16	12	15	14	14	17	17	20	11	13	13	14	16	14
	1.4588	18	17	14	14	13	16	15	16	17	15	15	16	14	14	17	15	15	16	12	16	14	16	14	12	13	17	14	14	12	13	15	12	14	14	14	16	13	15	18	13	18	15	12	18	18	12	16	16
	1.4586	13	17	18	16	18	17	15	16	14	14	15	14	14	14	11	16	12	17	16	14	16	15	19	15	13	12	16	15	17	15	14	16	17	18	16	15	17	21	14	14	20	14	17	19	15	14	19	15
	1.4583	16	14	21	16	16	17	17	17	15	11	15	13	20	15	17	13	18	14	19	17	14	17	12	18	15	13	13	15	20	20	22	17	11	12	16	13	18	16	11	19	16	17	11	15	15	13	16	17
	1.4581	18	16	18	14	14	17	15	14	17	15	16	17	11	19	21	17	14	15	11	16	18	16	14	17	12	20	15	15	15	15	13	15	16	15	13	17	12	15	16	11	13	16	15	15	16	16	16	17
	1.4579	15	18	18	13	15	12	15	18	17	17	15	16	15	15	14	23	14	18	13	12	12	14	21	16	14	15	16	17	13	10	17	15	16	19	18	17	14	18	14	16	15	16	16	20	19	18	20	13
	1.4577	15	16	12	16	18	16	20	18	18	13	16	13	16	15	17	15	18	10	18	20	14	17	16	17	14	15	13	13	18	15	17	17	11	13	15	16	20	15	14	18	17	18	15	12	13	16	14	14
	1.4575	18	13	15	15	14	17	12	11	16	17	18	16	16	16	16	12	16	12	13	13	18	18	17	16	17	19	16	12	14	21	14	17	15	15	14	11	14	17	14	15	14	16	14	14	15	15	13	17
	1.4572	14	18	18	13	15	16	13	17	11	16	13	14	13	12	13	15	12	14	14	15	12	19	18	14	16	12	16	17	13	16	11	12	15	15	15	15	14	16	18	12	19	13	18	16	16	18	18	14
	1.457	17	11	18	17	19	15	16	20	12	13	12	11	17	19	14	19	14	15	16	13	15	16	17	15	16	14	15	17	18	13	17	15	13	15	12	16	15	19	14	16	17	14	18	14	14	13	15	16
	1.4568	17	17	14	18	13	20	17	16	18	13	13	18	14	18	18	12	16	15	15	13	15	18	12	15	18	15	14	17	15	17	14	15	9	12	15	12	14	12	18	19	12	24	14	13	14	13	14	18
	1.4566	15	19	17	16	16	15	16	14	12	17	18	16	14	16	14	15	13	15	12	16	11	18	16	14	12	18	19	15	17	16	14	17	18	18	13	17	15	17	18	17	13	15	14	19	17	17	16	13
	1.4564	17	18	12	15	13	15	19	20	16	13	18	15	20	14	16	19	17	13	18	17	13	16	19	22	15	14	15	18	13	15	16	13	15	17	15	19	16	20	14	18	17	17	20	14	12	16	17	13
	1.4561	17	15	15	15	15	18	17	13	16	12	12	14	16	18	20	13	19	12	11	18	17	16	15	12	19	14	15	10	16	13	17	16	17	13	13	12	14	13	12	15	12	14	16	15	13	15	14	17
	1.4559	17	17	18	14	14	14	17	14	14	16	18	13	17	17	12	17	15	20	14	11	14	17	17	15	15	14	17	17	15	17	9	14	16	18	13	13	16	13	17	16	12	14	17	16	16	14	15	14
	1.4557	16	16	17	14	19	13	17	20	18	15	12	15	16	14	14	16	18	13	16	16	17	14	16	17	15	13	18	15	16	12	18	15	15	17	19	18	16	17	13	13	16	16	15	17	19	18	14	12
	1.4555	14	18	17	20	14	19	18	16	17	16	10	13	19	20	20	14	17	13	16	18	20	18	13	19	17	15	17	16	17	19	18	17	12	11	13	15	12	14	9	20	15	17	13	14	14	13	10	15
	1.4553	15	14	19	14	11	15	13	16	14	15	14	19	14	17	19	12	18	16	17	11	17	18	14	13	12	20	14	10	15	17	18	10	16	13	18	15	14	15	16	15	13	15	14	17	15	13	14	14
	1.455	11	16	16	16	18	9	16	18	12	18	16	18	14	12	14	17	14	16	16	14	13	14	19	15	12	11	14	15	16	11	14	16	19	20	17	20	15	19	15	14	17	13	18	20	16	21	16	12
	1.4548	18	14	14	16	19	15	18	19	19	12	15	17	19	19	15	16	16	13	17	17	17	16	14	22	17	14	13	16	15	13	19	17	15	13	19	13	17	18	14	17	15	16	20	16	14	16	17	17
	1.4546	19	14	18	17	14	19	13	11	20	14	17	14	13	17	17	17	15	17	11	16	16	20	16	17	17	16	14	14	10	17	15	19	18	14	12	14	13	16	19	13	15	16	12	17	13	16	14	16
	1.4544	10	16	18	12	16	9	14	15	12	18	14	17	13	15	11	19	15	15	15	15	12	16	16	11	13	14	22	15	15	12	13	17	18	17	15	21	13	15	18	19	15	11	17	19	18	17	17	15
	1.4542	17	15	13	21	20	12	20	17	17	15	16	11	19	17	15	17	16	12	20	16	20	11	16	20	15	13	11	15	17	17	19	17	15	13	18	13	15	14	15	19	19	17	16	13	14	15	13	13
	1.4539	18	12	16	15	15	20	12	13	18	15	16	14	15	16	20	15	17	15	16	18	18	17	15	11	18	14	14	15	13	17	13	15	14	13	16	13	15	12	13	17	15	18	17	12	13	13	12	16
	1.4537	14	15	17	16	16	12	15	18	12	18	15	18	12	15	15	16	12	16	17	14	14	13	17	16	11	16	16	14	14	12	13	16	18	18	14	17	15	15	17	17	17	15	14	20	16	15	18	13
	1.4535	15	18	13	18	18	12	20	20	16	13	15	14	17	17	18	15	13	15	13	16	16	15	22	17	13	14	15	20	19	12	15	15	17	20	20	18	15	16	12	19	18	15	16	15	13	19	16	12
	1.4533	19	13	14	15	15	20	14	16	18	15	15	14	10	16	16	12	16	15	13	16	17	18	12	16	16	16	12	13	17	15	17	14	14	15	16	14	15	13	9	15	14	17	16	13	14	16	14	16
	1.4531	17	12	19	13	18	16	15	12	18	15	18	16	16	16	15	13	11	18	13	12	15	17	15	15	12	18	17	14	12	14	14	16	16	17	15	16	12	17	21	13	14	16	15	20	18	13	13	17
	1.4528	15	16	15	15	20	12	20	18	15	13	13	16	17	15	13	18	14	14	19	16	16	17	15	15	18	16	19	18	14	15	18	13	19	14	18	17	19	16	17	15	17	13	20	14	15	17	13	14
	1.4526	17	11	15	22	15	19	15	16	20	16	13	13	16	15	14	16	19	10	16	17	15	16	17	15	17	17	9	18	17	21	15	17	12	11	14	15	17	17	15	17	14	18	14	16	12	12	14	18
	1.4524	17	13	13	20	13	18	13	12	16	16	17	17	13	12	16	15	18	17	13	12	13	15	18	14	16	18	17	12	9	14	14	14	15	15	12	12	18	15	19	12	14	15	16	16	19	14	17	16
	1.4522	15	17	18	13	18	11	15	18	13	15	16	16	15	17	13	17	11	13	17	12	17	9	15	16	12	14	17	18	15	13	15	16	15	16	17	17	16	18	15	15	16	14	16	18	15	16	18	15
	1.452	14	16	12	18	18	20	18	15	14	15	16	14	17	18	19	16	16	14	15	16	20	16	13	18	18	13	14	17	12	16	18	13	13	16	12	13	14	14	14	17	17	17	19	12	11	16	13	14
	1.4517	19	16	17	15	13	17	16	17	17	19	19	18	13	16	14	14	16	15	16	13	18	17	12	13	14	17	16	15	13	16	15	14	18	15	13	12	11	19	15	15	15	14	15	14	16	15	17	17
	1.4515	14	17	13	19	16	12	16	17	13	16	18	16	15	15	12	16	16	18	15	16	11	11	17	15	15	18	16	16	14	12	16	17	18	18	13	16	15	18	16	16	15	15	15	21	19	20	13	15
	1.4513	16	15	12	18	20	14	18	17	17	13	13	15	18	18	16	21	15	13	16	15	15	17	16	20	17	16	11	18	17	14	21	16	14	14	17	15	17	14	10	17	20	17	19	12	14	16	15	13
	1.4511	18	14	15	16	13	21	14	14	18	16	18	18	12	18	16	19	20	13	12	16	16	19	16	14	16	18	14	12	15	17	14	18	13	15	14	12	12	14	14	17	13	17	14	15	14	9	15	19
	1.4509	13	19	20	13	15	15	15	16	11	18	15	17	17	12	15	16	13	20	15	17	13	12	14	12	17	11	15	16	12	14	18	16	19	17	14	17	13	15	19	13	14	12	15	14	20	17	16	11
	1.4506	20	17	13	21	20	11	15	20	14	14	12	14	18	19	14	17	13	13	18	16	14	16	15	16	14	14	14	23	15	17	21	17	13	18	23	18	19	17	11	14	16	13	16	14	14	19	17	18
	1.4504	16	13	14	19	12	21	15	15	17	15	17	17	15	18	18	11	15	13	12	14	16	18	15	16	16	15	13	12	19	14	16	13	15	12	11	17	15	14	15	18	13	17	13	12	15	14	17	15
	1.4502	15	14	16	13	10	15	14	19	12	12	16	20	15	14	15	14	9	15	17	13	13	16	15	13	13	17	17	12	14	17	13	15	17	20	13	14	13	15	17	14	17	16	14	15	16	15	19	17
	1.45	15	17	12	16	20	13	18	17	18	14	13	16	20	17	13	18	13	13	14	15	15	14	16	15	18	12	15	17	18	17	15	14	15	18	17	18	14	14	15	16	18	13	17	15	16	18	14	13
	1.4498	18	10	15	21	19	17	15	12	18	15	14	17	20	19	14	13	22	14	14	17	15	18	12	19	20	16	14	13	17	15	17	15	17	13	13	14	15	13	16	17	14	19	17	11	14	15	18	16
	1.4495	17	12	16	12	12	15	13	14	16	18	20	16	12	13	13	17	15	18	15	12	13	17	9	12	14	16	16	13	17	18	14	14	16	17	14	11	10	18	17	14	13	16	17	19	18	17	10	18
	1.4493	14	21	21	15	17	12	16	16	11	17	14	13	15	13	14	22	15	15	18	15	13	17	20	17	14	9	15	17	15	12	13	16	15	17	18	17	18	17	14	18	16	13	16	18	18	16	19	15
	1.4491	14	13	13	20	17	16	16	15	17	15	7	13	15	17	18	13	20	14	16	17	18	17	15	14	15	15	16	18	18	19	17	15	5	12	12	13	14	13	13	18	17	18	16	15	13	12	14	15
	1.4489	18	12	18	15	16	17	16	16	17	18	17	15	13	15	17	13	11	21	15	14	14	16	10	12	16	17	17	14	10	13	13	14	14	14	15	13	13	10	19	16	15	18	13	11	14	16	16	14
	1.4487	12	17	18	15	17	12	15	19	9	17	15	16	14	13	16	15	15	15	16	15	13	15	14	16	12	15	16	14	13	15	16	18	14	17	18	18	17	16	14	18	19	14	13	19	19	18	18	14
	1.4485	14	16	16	16	17	13	17	18	15	15	16	17	16	21	16	15	19	13	14	19	17	16	20	20	15	15	16	15	19	14	17	17	12	15	15	15	18	13	16	19	17	17	22	15	17	9	15	14
	1.4482	15	17	20	17	12	17	14	15	17	18	16	18	13	17	15	13	14	12	11	17	15	16	17	17	20	21	15	12	18	20	10	17	12	13	11	14	14	16	15	12	15	19	12	16	15	16	14	16
	1.448	13	16	15	13	12	14	14	13	13	19	17	16	18	13	15	16	14	16	16	16	15	18	14	9	13	14	19	15	14	15	13	15	18	16	16	19	12	16	20	14	12	14	17	19	15	16	17	16
	1.4478	15	15	12	18	18	12	18	16	13	15	15	15	19	13	13	20	16	14	17	13	16	14	18	18	17	10	13	10	17	16	17	13	13	16	18	15	17	15	16	12	18	15	16	15	15	15	17	14
	1.4476	18	14	13	16	14	23	11	17	17	15	15	13	17	21	16	13	20	15	11	18	17	19	11	15	16	16	15	17	14	18	17	15	12	12	14	11	10	13	11	19	13	19	16	17	13	13	11	15
	1.4474	15	17	18	17	14	13	16	17	10	20	13	18	12	14	13	15	14	16	13	18	12	12	16	16	15	19	19	14	15	16	14	13	17	15	13	17	15	16	22	13	15	13	16	18	12	15	12	10
	1.4471	14	16	14	18	15	14	18	20	13	14	17	14	17	15	19	20	16	11	21	16	9	15	17	19	14	16	16	19	17	16	16	16	14	19	18	18	16	18	14	14	20	15	17	17	15	16	18	12
	1.4469	20	11	15	20	15	19	16	12	20	15	12	17	20	19	17	10	16	15	12	17	14	15	16	14	19	16	16	11	20	16	16	18	11	13	11	12	13	13	17	21	14	19	15	16	13	16	16	15
	1.4467	17	16	21	11	12	15	18	14	13	18	19	19	13	14	15	12	12	17	16	14	13	16	10	13	13	16	16	11	14	18	14	14	16	15	16	12	16	17	14	9	16	13	14	16	20	14	10	15
	1.4465	12	18	10	16	17	15	20	22	15	12	12	11	16	15	14	20	20	12	16	16	15	13	15	18	14	13	19	18	20	14	15	13	18	15	15	19	13	14	16	13	15	15	15	18	15	20	15	13
	1.4463	15	14	17	18	17	16	15	16	16	14	15	17	16	17	16	11	16	13	19	16	15	16	15	19	18	12	13	15	17	17	16	19	11	14	13	11	16	13	12	15	15	19	14	13	16	13	16	16
	1.4461	17	16	14	10	12	19	15	15	15	14	17	17	14	15	17	12	16	18	17	16	17	19	12	11	13	10	16	14	14	16	16	12	18	14	17	16	12	14	17	16	15	13	12	18	15	12	14	17
	1.4458	12	18	18	19	16	11	16	15	14	18	14	12	14	18	14	18	14	17	15	13	15	12	17	18	15	14	16	16	12	14	12	16	16	20	18	17	16	14	16	17	15	12	17	14	16	17	15	12
	1.4456	16	16	14	17	14	18	18	18	15	18	11	12	19	16	17	14	19	11	19	15	16	13	16	17	18	16	16	13	20	17	22	16	12	9	13	15	16	16	10	16	15	17	13	15	14	10	14	14
	1.4454	13	16	19	15	14	18	13	15	17	15	14	18	15	17	18	14	13	16	8	15	17	17	16	12	16	18	15	13	13	18	17	15	14	15	12	14	14	15	13	13	14	19	16	14	14	16	9	18
	1.4452	12	20	18	15	15	13	14	14	15	20	16	18	13	15	11	21	11	18	17	16	11	16	16	15	14	18	17	12	15	15	13	14	15	16	14	19	14	17	17	12	15	10	15	16	18	19	18	13
	1.445	15	13	12	16	20	14	17	16	16	15	12	10	15	18	13	15	15	11	16	16	15	13	19	18	16	14	12	15	17	16	15	18	13	13	15	19	16	14	15	18	16	15	19	14	10	17	17	14
	1.4448	16	13	18	18	15	15	12	13	17	13	17	16	11	16	19	15	17	14	14	14	16	16	13	14	19	16	15	15	18	17	15	14	9	12	15	12	11	13	14	18	16	15	12	15	13	14	10	18
	1.4445	17	19	20	13	13	16	15	15	14	22	13	16	13	12	16	17	14	17	16	16	12	10	17	13	14	16	16	14	14	16	14	11	14	15	14	16	10	17	16	16	14	13	14	19	19	17	16	16
	1.4443	14	18	15	18	16	16	18	18	14	13	11	11	19	18	15	20	14	16	15	19	16	13	17	19	10	12	18	18	16	15	16	16	14	14	18	16	19	15	10	18	19	11	19	11	15	16	22	13
	1.4441	21	15	15	20	10	15	14	16	14	14	11	14	19	16	18	15	16	12	16	16	17	18	15	14	17	20	14	13	16	20	17	19	16	12	13	13	15	15	15	17	15	13	13	17	18	16	14	18
	1.4439	20	14	21	14	14	13	19	15	13	18	17	19	12	16	16	13	11	13	14	16	15	16	15	14	13	16	15	17	15	14	15	16	15	19	13	16	15	18	19	16	14	15	14	16	20	17	15	16
	1.4437	14	21	15	14	16	16	18	17	18	13	13	17	17	14	13	18	15	14	13	15	14	10	18	18	13	14	17	16	18	13	15	12	13	19	20	18	16	17	15	15	16	15	15	16	18	17	17	16
	1.4435	16	15	12	20	13	14	17	15	16	16	14	13	17	19	15	14	16	14	12	19	17	18	16	15	18	19	13	14	19	14	15	18	12	15	14	15	15	16	16	20	16	18	15	12	14	15	13	15
	1.4432	19	15	20	13	12	14	15	16	17	13	19	16	12	13	13	17	17	18	14	13	13	16	16	15	17	14	21	13	14	15	12	16	13	15	16	19	12	19	16	16	12	15	15	15	18	14	13	19
	1.443	17	16	14	12	17	16	18	19	15	18	16	10	14	15	15	22	12	17	15	16	13	14	22	19	16	13	15	17	14	12	18	19	17	16	19	18	16	18	16	16	18	13	15	21	14	17	19	15
	1.4428	18	14	16	18	14	18	14	17	15	12	15	14	17	16	17	16	20	8	15	17	18	17	16	16	19	16	16	17	18	18	20	16	14	12	15	13	15	11	14	17	16	19	16	10	14	15	15	16
	1.4426	19	16	14	11	15	18	14	16	15	18	16	20	14	17	19	13	13	15	15	14	18	15	14	12	16	18	11	15	13	17	14	16	13	13	14	15	13	13	13	18	15	13	10	14	15	16	14	18
	1.4424	11	20	17	14	17	16	14	13	14	18	16	16	16	11	15	19	13	19	14	16	16	14	17	17	16	13	18	14	16	16	11	14	16	17	14	18	15	15	15	16	15	11	14	17	18	17	17	16
	1.4422	14	16	16	18	17	16	18	19	17	15	13	16	18	18	18	15	16	13	19	17	18	15	19	19	17	14	15	16	18	14	22	14	11	15	16	15	17	14	15	15	19	18	18	11	15	12	15	15
	1.4419	15	12	17	16	15	15	15	12	20	15	16	15	15	14	15	14	19	16	10	17	15	18	17	12	18	16	18	16	14	18	15	16	15	15	13	15	12	16	13	15	13	21	15	12	16	15	11	15
	1.4417	14	17	19	13	12	15	18	14	16	19	15	15	14	10	12	18	12	20	16	15	11	15	18	17	14	12	20	15	12	10	9	14	16	18	19	17	13	16	16	17	13	15	14	18	19	20	18	20
	1.4415	13	16	12	18	21	15	18	17	15	15	13	11	17	15	16	21	19	11	17	17	17	17	20	19	16	11	16	18	18	13	18	18	15	15	20	11	19	18	16	18	19	14	14	14	13	18	16	17
	1.4413	15	13	17	16	8	18	14	15	16	15	19	15	16	17	21	11	15	13	16	14	16	19	11	13	18	16	14	12	13	18	15	16	13	13	13	15	15	11	16	22	12	18	14	13	14	11	14	20
	1.4411	17	16	20	15	13	15	15	18	16	18	19	21	16	16	13	13	14	17	16	13	16	13	13	15	11	16	16	12	13	14	16	16	20	17	18	16	16	14	15	18	13	13	13	18	16	18	14	15
	1.4409	12	18	18	12	17	15	17	16	15	16	16	12	16	15	13	16	14	12	16	15	12	11	20	17	13	12	19	14	16	15	21	13	12	19	20	18	13	18	13	13	20	11	16	16	14	16	17	12
	1.4406	17	15	16	21	16	21	15	16	16	16	14	21	18	16	19	9	16	14	16	17	12	17	17	17	19	16	14	13	19	16	16	17	13	13	16	18	13	15	12	20	15	20	13	15	9	16	16	17
	1.4404	15	16	20	15	15	13	15	14	15	17	15	18	16	18	16	15	11	18	13	16	13	16	17	14	12	16	14	15	13	18	12	12	16	13	14	15	10	15	16	15	18	11	13	20	17	16	14	16
	1.4402	13	19	17	15	18	14	16	17	16	15	11	15	16	15	15	20	13	14	15	14	14	15	17	18	16	17	18	18	14	12	13	13	14	19	19	17	17	14	16	16	19	16	18	18	17	15	15	13
	1.44	16	13	12	17	16	14	19	16	17	13	13	12	17	17	20	14	20	13	16	20	19	18	13	16	20	18	12	16	20	15	17	13	13	13	16	13	12	16	15	18	17	19	22	15	15	12	15	12
	1.4398	16	15	18	13	14	18	14	16	15	19	18	14	15	14	18	13	11	20	16	13	15	19	11	13	18	17	14	13	13	18	13	15	16	18	9	16	14	12	20	17	13	17	16	14	16	15	14	15
	1.4396	17	18	18	15	16	14	17	22	12	19	15	15	13	14	16	16	14	18	15	13	12	15	17	14	13	13	16	16	12	14	17	13	21	21	18	16	19	16	17	13	14	14	16	17	19	14	17	14
	1.4394	11	16	12	16	18	16	20	16	15	10	16	14	20	18	21	16	17	12	17	20	16	12	17	18	20	15	15	16	17	16	19	15	12	10	14	15	19	15	12	18	16	14	18	10	10	14	20	14
	1.4391	19	12	17	15	13	18	11	15	15	19	17	21	12	15	15	14	14	15	15	14	17	17	14	14	19	17	17	13	16	18	12	20	14	11	15	14	12	18	14	17	16	22	12	10	14	15	12	16
	1.4389	16	16	15	12	17	13	13	15	13	16	20	16	13	16	12	17	6	17	16	14	12	14	16	16	14	13	17	15	15	13	14	12	15	18	17	18	14	18	17	13	14	13	16	20	20	19	15	16
	1.4387	15	17	18	17	19	17	16	20	16	14	13	16	15	15	15	16	15	10	18	17	16	17	17	23	19	16	17	16	14	15	17	18	12	15	14	18	16	14	14	18	17	15	19	16	12	17	13	12
	1.4385	18	14	15	14	15	18	15	12	17	11	17	12	20	18	18	14	20	15	13	16	18	17	17	14	13	17	11	15	12	17	15	15	13	11	11	11	13	16	15	17	13	18	16	16	17	16	12	17
	1.4383	16	21	20	13	13	16	17	14	19	20	17	21	17	10	13	15	12	18	15	15	16	13	15	14	13	17	13	16	12	13	11	13	18	17	11	19	15	15	16	16	13	15	16	17	18	18	14	15
	1.4381	13	17	11	19	17	16	19	20	13	15	16	15	14	14	15	21	17	12	15	15	14	11	18	16	13	15	17	15	16	14	22	17	10	17	18	17	17	18	13	15	20	14	16	16	12	19	20	16
	1.4378	17	14	14	16	16	22	16	17	15	14	15	15	20	16	17	12	15	13	16	18	16	18	12	15	16	16	13	14	16	13	16	17	15	13	13	15	15	12	17	19	12	17	18	16	13	12	15	19
	1.4376	16	15	19	11	15	18	11	15	12	20	18	18	16	13	14	14	11	14	13	11	16	16	15	17	13	17	15	14	12	16	15	16	13	14	15	14	10	19	19	14	17	13	12	20	18	15	17	14
	1.4374	10	18	13	14	16	18	19	17	17	14	12	13	17	18	15	19	15	10	15	15	13	13	17	16	19	9	18	19	16	13	16	12	17	16	14	16	21	18	13	12	17	15	17	18	17	15	19	15
	1.4372	16	13	11	19	16	18	18	19	16	13	13	18	15	19	16	15	15	13	13	19	18	18	13	17	20	15	15	15	18	16	16	20	15	13	14	16	13	17	15	20	17	18	17	14	13	16	12	15
	1.437	18	16	15	15	13	13	16	12	16	19	22	16	16	17	18	10	13	18	12	13	13	14	13	14	12	16	15	17	13	18	13	11	16	19	11	18	10	22	16	12	15	17	15	16	17	17	12	19
	1.4368	13	18	16	14	18	14	19	17	13	17	15	16	17	11	16	15	13	15	15	16	15	15	17	16	18	15	15	18	18	14	15	12	16	19	20	18	17	17	17	13	20	15	17	13	18	17	16	15
	1.4366	12	14	14	16	14	16	17	18	13	15	16	11	17	17	14	15	22	13	12	20	16	15	17	16	16	14	17	17	18	15	23	14	14	16	19	15	13	13	17	19	19	16	17	14	13	17	17	15
	1.4363	17	15	19	14	12	16	15	13	18	17	19	18	15	17	16	13	15	17	13	16	16	16	10	12	16	17	13	13	10	14	12	15	12	14	13	12	13	16	18	16	15	16	14	14	13	17	16	16
	1.4361	16	15	15	22	14	13	12	15	10	21	16	17	13	14	12	14	11	18	12	12	13	15	15	15	15	13	20	15	15	15	17	16	18	20	20	14	16	17	18	16	20	12	13	15	15	18	17	19
	1.4359	15	14	15	17	16	17	19	14	13	9	12	10	18	20	16	15	13	16	14	17	13	16	17	20	16	12	18	20	21	14	18	17	14	14	15	14	18	17	14	19	19	19	19	12	13	19	17	18
	1.4357	14	13	17	15	12	17	13	17	14	17	18	16	14	17	16	12	15	17	14	18	16	19	12	13	16	16	13	14	16	18	16	16	17	11	11	16	15	15	12	17	14	19	12	14	15	14	14	17
	1.4355	15	13	15	10	15	13	13	15	14	20	18	17	16	17	14	12	16	16	10	13	13	15	13	16	14	13	17	16	15	17	13	12	17	16	13	14	13	17	17	13	12	12	12	17	17	16	14	14
	1.4353	13	19	19	17	17	18	19	20	14	17	12	15	14	16	19	17	15	13	17	19	17	18	22	20	11	12	17	19	15	15	16	15	14	20	15	14	15	18	16	17	20	15	20	14	14	19	21	13
	1.4351	16	16	10	15	15	17	12	15	16	14	16	12	18	20	18	14	20	15	12	15	16	18	10	15	19	16	14	16	15	17	17	15	9	14	18	15	14	10	15	17	14	16	11	14	16	17	15	17
	1.4348	17	16	19	13	16	21	18	16	19	17	19	18	15	15	15	13	11	15	16	14	15	9	14	14	15	19	14	15	11	13	15	16	17	14	18	16	19	16	20	12	14	10	13	13	17	17	16	18
	1.4346	15	18	19	15	18	16	17	17	14	14	12	14	15	17	12	15	15	16	18	14	15	14	20	19	12	18	17	14	16	20	20	14	16	18	18	16	16	17	15	14	17	17	17	18	15	18	17	13
	1.4344	15	16	16	19	14	15	14	16	18	13	15	16	15	18	16	11	16	13	15	19	15	18	13	20	17	13	15	16	22	17	15	17	11	14	13	15	15	17	16	16	16	18	16	19	14	17	14	14
	1.4342	18	12	19	10	15	13	15	14	17	16	17	19	15	17	16	15	16	17	12	18	14	16	15	17	13	17	14	13	16	18	17	12	14	16	14	17	13	17	14	12	21	15	15	18	17	14	15	17
	1.434	14	17	18	17	17	13	18	14	12	15	12	10	15	14	14	20	18	13	15	13	15	12	14	17	13	12	19	15	14	12	13	13	18	19	18	17	17	19	17	14	20	16	18	16	19	16	19	13
	1.4338	14	15	15	18	19	14	22	18	18	12	12	13	18	15	12	17	15	14	15	20	16	17	16	20	16	13	17	11	16	17	18	18	13	13	17	15	19	15	16	19	17	18	18	16	12	16	20	14
	1.4336	17	15	18	14	15	15	15	14	16	15	15	18	13	16	17	16	15	16	16	10	18	18	12	14	18	12	15	11	16	18	16	15	15	17	15	17	12	18	15	13	14	15	16	17	15	15	13	17
	1.4334	15	18	18	13	17	12	17	17	14	19	14	16	14	12	13	15	15	17	18	16	15	14	18	17	15	18	19	15	15	15	19	15	16	13	16	17	15	18	20	15	16	18	15	16	16	17	20	14
	1.4331	19	17	13	21	17	14	17	17	14	15	11	15	17	15	16	15	17	10	19	19	15	17	15	21	19	14	12	14	20	16	16	13	13	14	18	17	17	18	11	18	20	15	17	12	15	18	18	17
	1.4329	19	17	18	17	16	19	14	15	17	16	18	16	13	18	18	16	15	13	16	18	17	17	17	16	15	16	14	13	14	15	12	17	16	11	14	15	17	12	14	17	16	18	13	16	15	16	14	14
	1.4327	12	21	17	13	16	14	11	11	16	16	20	13	19	11	14	16	12	16	12	17	13	17	15	16	16	14	18	13	16	17	14	15	16	17	15	18	18	19	13	15	19	13	15	21	23	16	15	17
	1.4325	15	18	14	15	22	16	19	18	16	16	12	15	15	14	15	16	16	11	16	20	15	14	16	18	16	17	16	18	16	16	17	13	11	16	19	14	18	19	15	13	18	16	20	15	14	20	20	13
	1.4323	16	16	17	11	14	17	15	17	20	13	18	14	19	16	15	14	13	13	11	19	19	21	13	13	21	20	13	15	16	20	16	17	16	13	16	12	16	12	11	19	11	20	12	16	13	14	15	19
	1.4321	19	16	17	11	14	12	15	16	16	17	17	18	13	13	17	17	16	15	17	13	13	14	12	16	12	16	13	18	12	17	16	13	15	14	17	15	11	16	16	11	16	16	17	16	17	13	16	22
	1.4319	12	16	15	18	19	14	16	18	18	14	11	13	18	14	15	16	18	14	15	15	16	13	17	19	15	11	18	17	16	16	17	15	14	14	16	16	19	17	17	17	19	18	17	16	16	16	20	13
	1.4316	14	16	15	16	14	16	18	14	17	14	11	16	17	18	17	11	19	15	15	14	16	17	16	14	18	15	11	13	15	20	17	15	13	16	16	11	14	17	13	18	16	16	15	14	13	17	12	15
	1.4314	17	14	19	14	17	17	12	15	16	16	16	20	11	16	18	16	14	16	14	12	12	15	14	17	15	20	18	16	11	20	18	13	20	17	14	15	16	16	18	13	16	17	14	14	16	15	16	14
	1.4312	15	23	14	15	16	18	15	20	15	9	19	12	16	16	12	16	17	15	15	12	14	13	20	17	16	11	19	17	18	16	18	12	17	21	20	17	17	23	16	17	19	15	20	18	20	17	18	15
	1.431	16	15	15	17	19	14	20	20	18	15	14	14	16	17	17	12	15	13	15	15	21	18	16	14	13	17	14	19	16	14	20	16	13	13	16	15	14	13	18	17	18	20	16	18	15	17	15	16
	1.4308	15	16	19	13	15	17	15	12	17	17	17	17	11	19	15	14	15	17	14	17	16	18	16	13	17	20	14	15	12	20	15	15	18	15	14	18	12	19	15	16	15	17	16	18	15	18	15	18
	1.4306	13	15	16	14	18	14	18	12	10	17	14	13	12	14	10	19	13	17	13	16	17	9	18	14	13	16	16	15	13	14	15	11	15	16	18	18	13	19	19	16	17	16	17	18	18	18	18	15
	1.4304	15	16	15	19	14	15	19	18	15	13	14	12	17	15	17	13	17	13	21	17	13	19	18	16	17	18	16	15	16	14	15	21	13	14	18	15	15	15	15	17	17	16	19	13	13	14	16	14
	1.4302	19	14	16	14	9	17	15	15	17	16	16	16	15	16	19	12	14	11	15	14	17	15	14	17	13	15	12	13	11	19	14	19	16	15	18	15	17	18	14	16	12	18	14	20	17	19	15	19
	1.4299	14	16	19	18	15	15	12	15	13	16	15	15	15	13	10	20	15	16	13	15	14	15	16	19	16	16	19	13	21	14	13	14	20	17	15	16	13	15	18	10	15	13	12	19	18	20	20	14
	1.4297	12	19	16	16	17	16	15	17	15	15	12	14	15	15	16	19	18	14	15	15	14	14	15	16	15	10	19	18	23	15	16	18	15	17	15	17	19	14	15	21	21	18	15	14	16	16	18	18
	1.4295	16	11	16	17	13	17	17	15	18	17	20	14	17	17	17	12	16	14	14	14	20	17	14	15	17	20	16	17	15	21	18	18	15	16	14	17	14	15	15	18	17	21	12	15	19	18	13	19
	1.4293	18	15	19	13	16	15	16	15	13	14	14	17	16	16	15	17	15	18	13	14	14	14	12	16	15	19	18	17	14	15	16	14	20	15	18	16	18	18	19	13	13	13	14	20	19	12	17	19
	1.4291	14	16	13	17	17	15	18	19	14	12	14	15	18	14	19	19	16	11	21	16	13	13	20	17	12	16	19	14	18	16	15	19	15	17	17	18	19	16	16	14	17	16	21	16	16	17	23	16
	1.4289	17	15	15	16	12	15	18	14	19	17	18	14	18	14	15	15	17	16	16	19	17	18	14	12	20	19	16	16	18	16	18	17	18	16	18	15	14	15	16	21	14	19	14	14	17	13	17	16
	1.4287	23	16	18	14	15	13	14	15	17	17	16	17	11	13	11	15	13	16	16	14	16	16	16	18	12	17	14	15	12	19	16	14	17	18	12	17	18	15	17	14	20	16	14	18	17	17	15	19
	1.4285	11	19	13	15	18	15	17	18	16	9	15	14	15	17	12	18	11	16	15	14	18	9	15	18	16	17	23	16	18	16	14	17	14	17	15	17	16	15	18	15	19	15	18	18	18	24	17	13
	1.4282	16	14	13	17	15	16	14	14	16	15	16	17	17	15	15	13	17	14	19	14	17	19	18	18	17	13	11	17	18	17	19	17	14	15	17	18	20	14	13	19	17	18	19	17	16	15	15	15
	1.428	16	14	19	15	16	21	13	14	19	15	16	17	15	16	15	16	9	17	12	17	16	20	15	14	11	19	17	15	11	20	18	17	16	13	16	20	12	18	18	14	15	17	19	17	16	16	13	20
	1.4278	12	17	15	13	13	15	17	15	14	17	10	14	18	15	15	20	18	20	17	15	14	15	16	19	17	17	20	19	12	15	15	12	21	15	13	20	18	19	22	15	15	17	22	21	19	17	20	15
	1.4276	15	13	13	20	17	10	19	18	18	14	14	17	18	14	18	18	17	12	20	20	17	15	18	20	17	16	14	13	20	19	17	16	15	15	20	16	18	19	19	20	18	18	16	14	17	18	17	14
	1.4274	16	14	17	14	16	21	13	12	21	16	19	15	18	17	19	12	18	18	16	15	17	18	11	17	17	18	19	12	14	19	17	19	15	15	16	14	14	15	15	16	15	22	15	17	17	16	20	17
	1.4272	13	19	19	14	16	13	15	13	13	17	14	15	11	15	15	19	13	17	13	14	15	11	18	17	14	9	17	15	18	19	17	13	16	19	17	12	18	16	20	15	20	17	16	20	21	16	18	16
	1.427	14	16	14	17	18	15	18	16	15	14	13	14	17	13	15	17	15	15	17	16	15	13	15	15	18	13	19	21	16	13	19	15	16	16	16	19	15	17	20	20	19	16	20	15	17	18	18	15
	1.4268	15	13	18	17	14	18	16	14	16	11	14	15	15	17	18	12	15	14	14	13	18	18	14	15	16	22	16	17	13	20	14	19	16	15	18	16	16	16	16	18	15	21	10	14	16	17	16	14
	1.4266	16	16	18	14	15	12	15	13	14	19	18	18	16	14	16	15	12	19	15	15	15	15	18	14	15	19	20	14	13	16	14	13	14	20	15	17	13	20	19	15	16	15	15	18	20	17	17	20
	1.4263	15	20	15	15	15	15	16	20	12	17	12	15	19	11	17	19	19	16	22	17	16	11	14	19	15	16	16	21	19	17	19	12	11	21	20	16	18	18	13	20	18	16	22	13	17	17	19	15
	1.4261	17	11	14	13	14	15	21	13	16	16	15	13	18	16	15	15	16	16	15	20	21	19	15	11	21	20	11	17	18	18	15	17	14	16	12	18	10	16	13	17	16	17	17	20	19	16	16	19
	1.4259	18	16	13	12	16	17	15	14	14	19	16	16	14	16	15	15	15	20	15	13	17	17	12	14	17	19	17	16	13	14	13	15	19	16	17	12	16	13	19	13	14	14	18	18	19	17	15	23
	1.4257	12	21	13	14	18	12	20	17	10	11	12	16	15	17	13	18	15	16	17	14	15	14	17	17	15	11	16	20	19	14	15	14	16	21	17	20	19	19	17	13	23	23	14	15	22	21	24	23
	1.4255	14	19	13	19	16	17	20	20	18	11	14	16	17	18	19	13	15	17	17	17	18	15	15	15	16	16	15	18	15	17	19	16	16	12	16	15	18	13	17	22	18	17	19	15	14	18	19	16
	1.4253	20	16	22	19	13	17	10	15	14	19	17	18	14	16	18	16	14	18	13	15	19	19	14	14	15	22	12	13	15	19	14	15	17	18	17	13	18	16	15	15	15	15	13	19	19	18	20	21
	1.4251	11	18	17	18	15	14	18	19	13	14	15	18	10	15	15	17	17	16	12	16	17	14	18	14	20	17	19	17	17	11	15	14	19	21	14	19	19	17	21	17	18	17	18	20	22	19	17	17
	1.4249	16	16	18	16	18	14	18	18	18	15	15	16	16	16	18	15	20	15	18	16	15	14	13	17	15	17	15	15	15	13	19	17	17	20	18	16	20	17	16	20	19	19	22	16	16	21	18	15
	1.4247	19	15	18	17	13	19	18	11	21	17	23	15	13	17	17	15	16	17	14	14	17	15	15	11	15	20	19	17	17	20	16	13	18	18	14	13	13	19	16	15	19	15	14	20	18	18	14	27
	1.4244	12	19	15	16	18	12	15	13	14	15	15	17	15	14	15	18	16	19	16	17	15	12	15	13	18	15	16	18	14	15	13	12	19	17	17	16	14	18	17	18	17	17	17	18	17	20	18	18
	1.4242	14	14	14	17	14	14	22	13	14	15	13	13	17	15	13	15	17	13	18	20	13	16	16	17	17	15	18	19	19	17	18	20	8	16	22	20	19	21	16	19	21	19	18	17	17	20	17	17
	1.424	19	16	12	18	15	15	13	16	20	16	17	11	17	17	18	13	16	14	17	16	18	15	18	16	19	17	17	14	14	20	14	21	15	15	17	14	12	11	16	20	17	20	16	16	16	15	18	23
	1.4238	16	17	21	16	15	14	14	15	14	17	16	19	14	14	19	15	17	18	12	15	16	16	17	15	15	18	15	13	17	17	16	16	19	21	15	18	15	18	19	17	17	19	22	19	20	21	23	20
	1.4236	11	19	12	14	16	13	21	13	14	15	14	16	20	16	19	19	17	15	19	17	13	17	18	16	14	16	22	18	17	16	18	16	18	17	19	19	18	20	18	19	20	16	21	17	19	19	20	17
	1.4234	16	13	17	18	15	21	13	15	15	13	20	14	18	16	15	15	17	15	15	20	18	17	13	18	19	20	16	14	17	18	20	20	16	14	13	15	18	17	17	19	15	24	15	16	17	16	17	25
	1.4232	15	16	20	14	13	17	18	11	15	16	15	19	14	17	14	14	17	17	14	14	13	16	15	14	17	16	15	18	20	20	15	14	20	18	14	16	14	16	19	13	20	19	17	20	20	18	18	25
	1.423	14	21	17	16	20	15	20	18	19	12	15	13	17	14	16	18	15	18	16	14	15	14	17	19	13	13	20	18	17	14	17	14	15	15	20	22	18	21	16	18	15	16	21	16	18	20	25	19
	1.4228	16	12	16	16	17	17	17	15	15	12	15	17	21	18	17	15	18	17	19	16	18	21	15	15	18	13	16	15	18	20	18	18	11	17	15	18	20	16	15	16	19	21	16	16	16	18	16	18
	1.4226	15	13	19	15	17	16	15	15	17	19	15	18	15	13	21	16	14	16	12	14	17	20	18	17	16	22	17	16	13	20	16	15	18	14	14	18	17	16	17	15	19	18	15	18	17	17	25	21
	1.4223	13	17	18	17	16	15	20	17	11	15	13	14	13	16	15	16	13	16	16	17	10	16	19	18	17	14	18	21	17	13	17	16	17	21	20	16	15	20	19	16	20	17	18	17	25	22	23	15
	1.4221	14	16	15	18	16	16	17	17	17	19	14	16	21	20	17	18	18	12	18	17	18	14	12	20	22	17	15	14	18	15	21	17	16	17	16	17	19	17	14	21	20	19	17	16	19	18	19	22
	1.4219	18	18	16	14	12	21	11	11	18	17	16	18	14	18	17	12	15	16	14	15	18	20	16	15	15	19	19	14	16	21	16	17	20	18	16	17	17	20	12	16	18	20	13	18	20	17	24	25
	1.4217	13	17	17	12	16	12	14	14	15	16	16	17	12	17	16	18	14	17	13	13	17	14	15	17	16	14	16	18	16	14	12	12	21	20	17	19	16	20	23	19	23	18	17	21	20	22	22	17
	1.4215	16	14	12	19	18	16	19	22	14	9	17	14	20	20	15	17	21	18	18	21	16	15	20	19	14	15	14	18	17	19	23	19	16	18	17	17	17	17	17	18	16	19	22	18	20	22	20	22
	1.4213	19	13	12	14	14	17	16	16	17	18	18	14	14	17	21	14	16	15	16	18	21	20	13	16	18	16	14	17	17	20	16	19	16	18	20	16	13	21	20	18	16	22	15	18	17	19	15	20
	1.4211	14	15	17	15	19	11	16	16	15	20	18	17	15	12	16	16	15	17	14	18	14	13	15	17	15	15	17	14	13	14	15	15	21	17	18	17	19	23	24	18	17	19	16	22	23	20	28	19
	1.4209	15	17	13	18	17	19	14	19	14	15	11	13	16	16	15	18	15	14	17	17	15	13	18	20	16	14	16	18	18	19	21	18	14	19	21	23	17	20	18	19	22	22	20	20	19	25	21	23
	1.4207	18	14	18	17	14	16	14	19	21	16	17	18	16	17	22	18	13	13	15	15	20	17	15	14	21	19	15	9	16	20	22	20	22	15	14	17	18	17	18	19	18	24	20	18	19	19	19	21
	1.4205	18	15	19	13	12	14	15	20	16	14	18	18	12	17	11	13	15	18	12	13	13	14	18	17	16	19	16	13	16	16	15	19	17	16	14	17	19	17	20	15	20	20	18	20	21	23	18	23
	1.4202	12	20	15	18	16	11	19	17	16	12	13	17	16	14	17	17	14	15	17	19	15	13	17	19	13	14	19	17	17	13	17	13	19	18	22	23	18	21	19	19	20	22	26	23	19	24	22	19
	1.42	18	10	16	17	17	17	19	18	20	12	15	13	18	18	16	16	18	13	15	17	17	16	13	17	20	18	16	18	16	21	16	20	17	17	17	16	16	17	14	20	21	22	17	23	19	22	20	24
	1.4198	17	15	17	15	16	15	16	15	16	21	17	18	13	14	17	18	12	18	14	14	16	16	14	18	13	20	17	15	12	16	15	15	18	14	18	15	20	18	21	18	22	22	21	22	21	17	19	24
	1.4196	16	16	17	15	17	15	19	17	15	18	17	11	13	15	18	15	15	15	15	15	16	12	20	18	13	15	18	15	14	16	16	14	21	20	20	15	19	19	19	15	26	18	24	20	25	24	26	21
	1.4194	14	15	18	18	17	17	17	18	21	11	11	16	17	18	20	15	20	13	20	16	19	17	13	16	18	17	13	16	19	17	18	24	14	17	18	14	21	18	16	24	23	23	22	18	21	21	22	23
	1.4192	18	11	16	13	12	17	12	15	15	20	18	17	13	20	17	15	17	18	13	13	19	15	17	16	16	20	17	15	14	22	20	15	17	19	18	17	18	16	20	20	17	22	17	18	22	20	22	24
	1.419	12	15	15	13	17	16	15	13	14	16	15	16	14	11	18	16	17	20	15	13	11	14	18	17	19	19	21	17	15	14	16	16	17	21	20	22	20	18	18	20	23	23	27	25	24	25	28	20
	1.4188	18	13	15	19	16	13	21	21	20	17	20	14	20	16	14	17	14	15	19	15	18	17	18	18	18	11	14	21	20	19	24	18	17	17	20	22	19	25	20	24	19	22	28	19	20	21	28	24
	1.4186	18	15	16	15	15	19	13	10	20	12	19	19	15	16	17	15	18	14	14	16	16	17	18	20	17	19	16	13	14	21	16	17	16	17	14	16	19	17	19	20	18	22	26	22	23	19	25	26
	1.4184	15	16	17	17	14	13	17	16	16	20	15	19	13	14	16	16	15	17	16	18	12	17	18	15	15	18	16	14	17	15	19	19	19	20	19	21	17	23	25	17	19	23	25	26	24	25	25	25
	1.4182	14	16	14	15	18	16	17	19	18	13	11	15	18	14	15	19	20	13	15	22	17	16	18	19	17	11	17	19	18	18	24	15	13	19	21	19	20	17	16	22	21	19	25	23	22	25	23	31
	1.4179	16	15	15	19	16	18	16	15	16	17	15	13	19	17	21	15	18	15	15	18	25	14	12	18	14	20	16	16	15	20	17	19	18	15	18	20	25	17	18	23	22	25	25	19	22	24	21	30
	1.4177	16	19	20	15	16	12	16	15	16	17	15	18	13	16	16	14	14	16	12	19	15	14	19	20	14	24	20	18	18	18	17	16	17	19	15	20	20	22	24	20	22	20	20	20	26	22	26	22
	1.4175	13	21	16	14	17	19	18	19	15	12	13	15	18	15	12	16	16	15	18	14	12	18	18	17	16	13	20	19	22	18	18	17	19	18	25	23	23	21	18	23	27	24	24	25	25	24	28	25
	1.4173	15	12	15	18	17	15	15	19	18	17	20	16	18	17	16	13	18	16	17	16	18	17	17	15	18	19	18	14	15	20	21	17	16	17	18	17	18	21	20	23	23	27	21	20	20	20	24	27
	1.4171	16	13	22	13	13	20	16	15	12	17	16	16	10	16	16	15	19	21	17	13	14	16	16	18	19	20	17	14	16	18	14	15	20	17	15	19	18	23	23	18	23	20	27	25	30	22	23	24
	1.4169	14	17	15	18	15	14	20	16	13	16	14	12	15	11	16	19	15	15	20	14	15	14	18	18	16	14	16	18	21	17	17	16	19	24	23	23	22	22	21	20	24	28	25	25	27	31	28	22
	1.4167	14	13	15	19	18	18	15	16	17	16	18	15	24	21	20	19	21	15	20	19	17	15	12	15	20	17	16	23	22	20	22	18	13	19	19	17	21	20	18	23	18	23	23	19	22	20	23	23
	1.4165	15	18	19	17	14	16	15	17	17	19	18	18	15	15	20	17	17	15	14	14	20	16	14	15	12	19	15	17	19	21	16	16	19	17	18	21	19	21	25	21	22	25	21	24	22	29	25	28
	1.4163	15	18	17	15	17	12	19	16	16	15	15	13	14	17	14	17	16	17	14	16	11	14	17	16	20	19	20	19	16	20	18	15	19	21	25	21	21	24	23	20	23	18	31	23	28	30	33	22
	1.4161	16	15	17	18	17	16	20	23	18	12	16	16	22	16	15	13	21	10	21	19	16	12	21	22	22	15	14	21	18	17	22	23	19	15	24	28	20	19	19	22	22	30	25	22	22	24	25	24
	1.4159	18	13	17	16	15	16	15	13	18	18	16	17	16	21	16	15	12	16	9	12	18	20	19	13	22	21	17	20	15	21	17	19	21	18	16	17	20	22	23	19	24	25	22	23	27	25	22	30
	1.4157	15	22	19	17	13	16	18	16	15	13	13	16	15	17	15	18	16	17	13	17	13	15	18	18	13	17	19	21	19	18	19	17	23	23	22	24	21	23	24	24	22	30	25	26	31	28	31	25
	1.4154	12	17	13	21	18	16	18	15	17	17	15	15	20	20	16	21	19	21	22	17	18	18	22	18	16	16	16	21	22	21	20	20	16	22	26	20	21	27	16	29	25	25	23	28	29	29	28	30
	1.4152	18	13	15	16	18	20	16	15	18	14	18	17	17	18	20	12	23	21	16	20	20	21	11	16	22	20	16	18	16	23	18	18	20	20	22	19	25	21	24	25	21	29	21	25	27	21	24	29
	1.415	15	17	19	17	17	16	14	13	15	19	16	18	17	15	16	15	13	17	15	13	17	17	16	15	13	21	20	16	19	19	20	17	23	20	18	20	21	24	26	22	24	23	24	27	30	28	32	23
	1.4148	12	21	13	15	17	13	20	20	14	13	16	13	20	16	16	18	17	14	19	18	18	14	18	19	15	14	19	23	20	19	20	18	18	23	22	24	23	24	20	25	24	22	26	26	27	27	29	26
	1.4146	14	15	19	20	16	20	14	16	18	16	17	15	13	20	17	16	20	13	16	17	19	20	15	17	18	20	19	16	22	20	23	25	21	20	19	23	24	19	22	25	26	28	27	25	24	23	26	29
	1.4144	15	16	14	11	17	15	14	14	13	17	17	18	14	18	19	14	13	18	17	14	16	18	17	16	17	19	16	18	19	17	16	16	19	25	19	17	18	20	21	22	29	23	24	28	30	28	29	30
	1.4142	16	21	17	14	18	16	18	18	19	10	12	15	15	15	16	16	16	18	21	17	17	13	20	17	15	20	18	20	21	20	20	15	20	24	27	28	22	28	24	29	30	30	28	25	26	32	31	26
	1.414	14	16	14	17	18	15	15	16	21	17	16	15	20	20	19	17	20	16	20	17	22	23	15	16	16	17	17	21	22	20	22	21	21	23	21	21	16	27	16	25	25	25	27	28	26	23	27	28
	1.4138	14	18	17	16	15	17	15	17	19	18	18	18	14	15	20	15	16	20	16	20	15	19	15	15	20	23	19	18	17	21	17	17	24	18	23	20	22	22	26	25	24	28	26	28	29	25	30	29
	1.4136	13	16	16	20	16	13	19	19	14	18	17	14	16	16	16	16	17	15	19	16	17	18	22	19	18	17	22	24	22	21	19	23	18	23	26	20	25	30	25	22	28	25	26	28	31	30	29	26
	1.4134	14	18	15	16	19	18	16	18	18	17	15	18	18	18	18	20	20	12	18	17	20	16	16	20	21	19	22	19	20	22	25	24	21	20	23	22	28	22	23	24	27	29	28	25	25	25	29	25
	1.4132	20	19	17	16	15	17	12	14	20	16	13	17	12	21	17	16	15	17	17	23	21	19	15	16	20	20	18	15	22	24	20	23	23	21	21	22	18	24	25	23	25	28	24	26	31	27	30	31
	1.413	11	19	18	14	15	13	18	16	11	18	17	19	16	15	12	19	14	20	17	18	17	16	20	18	17	20	23	19	17	22	18	17	26	26	20	26	23	25	26	25	27	28	24	26	33	32	29	31
	1.4127	17	15	15	21	19	16	20	20	19	17	14	18	17	15	18	17	14	15	21	16	17	20	19	18	18	20	17	24	23	22	26	21	22	22	29	26	25	22	25	29	31	31	28	26	28	30	27	30
	1.4125	17	15	15	19	15	18	16	13	19	14	18	15	14	17	19	12	20	19	12	15	19	23	16	18	23	20	20	23	21	23	18	18	19	24	20	23	20	26	25	22	26	28	26	23	27	28	25	31
	1.4123	14	18	19	13	16	17	17	16	15	18	16	20	14	12	13	13	13	18	17	20	17	15	17	18	18	22	21	22	17	19	18	21	23	21	24	26	24	24	32	24	25	26	29	31	32	26	31	28
	1.4121	12	16	15	18	20	15	20	19	14	13	14	12	22	15	14	22	19	12	22	21	22	21	20	24	21	20	20	20	25	23	26	25	18	25	28	23	29	28	23	25	30	24	29	28	29	31	33	27
	1.4119	15	16	14	18	16	16	19	15	17	12	18	15	20	15	23	15	22	19	18	23	23	21	16	18	23	22	19	19	23	24	26	24	23	21	23	25	25	20	27	27	25	29	28	28	30	26	28	29
	1.4117	15	18	20	15	15	19	13	18	12	19	18	17	13	15	17	15	17	20	21	15	15	18	20	15	18	22	19	18	20	20	19	18	25	25	23	24	23	23	26	27	28	28	26	29	27	25	28	30
	1.4115	15	22	15	18	18	15	18	20	13	17	13	15	18	15	17	18	15	18	18	17	17	20	18	18	22	17	21	23	21	25	22	20	25	25	26	29	25	30	25	26	27	27	32	27	26	30	31	27
	1.4113	17	17	14	20	14	19	13	18	18	19	15	14	18	20	19	17	16	18	20	19	22	22	17	18	25	22	18	22	26	22	23	23	22	19	22	19	27	24	25	29	29	36	30	26	27	26	27	26
	1.4111	17	14	16	13	15	17	17	16	17	20	20	21	19	17	20	19	14	23	13	17	15	22	21	18	20	21	17	20	20	26	14	17	24	24	22	24	22	24	26	22	30	31	28	29	34	24	29	33
	1.4109	16	20	15	15	18	16	18	18	14	14	19	17	17	14	14	22	15	17	20	19	16	17	25	22	20	19	24	27	23	24	23	24	28	27	27	27	31	28	27	27	31	26	27	32	31	32	32	24
	1.4107	17	12	16	18	18	21	14	19	18	17	16	18	21	19	18	20	20	17	21	20	22	19	20	19	24	18	19	24	22	26	26	24	20	25	24	25	27	26	19	26	27	26	30	25	27	24	24	29
	1.4105	18	15	16	15	16	19	17	16	20	17	21	17	17	18	22	18	16	16	18	20	23	22	17	16	19	25	21	19	21	22	19	25	22	23	28	24	24	28	31	27	27	31	28	26	25	28	27	30
	1.4103	15	18	17	17	12	15	16	17	13	20	19	19	15	15	14	22	15	19	19	14	19	21	25	19	19	20	23	21	24	22	20	23	28	24	27	26	28	31	28	28	30	25	26	33	30	34	31	27
	1.4101	15	14	19	18	22	15	19	18	17	15	16	16	19	18	21	20	19	16	21	20	21	17	24	24	21	21	20	23	22	21	24	25	28	23	25	29	29	25	22	30	30	29	29	25	26	31	28	29
	1.4099	18	15	16	16	17	21	11	17	16	18	21	19	15	23	19	15	16	19	15	18	22	23	18	20	24	23	23	20	21	28	23	25	23	20	27	25	23	26	22	25	29	30	30	29	27	27	26	33
	1.4096	13	18	20	12	16	15	17	12	16	22	21	20	18	16	17	22	17	20	15	16	18	21	23	21	22	18	24	23	27	23	21	24	24	26	26	25	31	29	30	23	29	29	29	30	34	26	25	29
	1.4094	16	14	15	18	16	15	24	19	17	11	16	15	17	18	14	22	20	17	21	22	18	18	23	22	18	22	25	24	25	25	24	29	22	23	29	27	27	26	25	29	28	28	30	28	26	29	31	26
	1.4092	18	13	13	15	16	18	15	17	20	14	17	15	18	20	21	22	20	16	18	24	25	24	20	20	25	16	18	19	26	28	21	26	27	24	26	22	27	22	28	27	31	33	24	28	31	27	26	31
	1.409	16	16	20	12	16	11	18	18	17	19	17	19	14	13	18	16	17	19	18	20	20	19	20	22	18	23	23	21	25	26	20	25	30	24	23	20	25	30	30	27	26	28	27	29	28	31	29	23
	1.4088	13	18	15	15	17	17	18	16	16	18	15	16	18	17	18	21	17	18	23	17	15	19	23	21	22	19	27	23	29	22	24	25	25	25	28	25	28	29	22	30	31	29	32	30	31	34	30	27
	1.4086	17	13	15	22	19	16	19	18	17	16	18	16	19	24	22	19	20	17	18	23	26	21	21	19	24	25	19	22	28	30	26	28	24	25	30	22	27	25	24	30	23	33	23	26	25	26	28	27
	1.4084	16	19	20	16	13	20	14	17	16	19	19	20	18	19	21	17	18	19	15	21	20	25	22	19	23	25	21	25	24	21	26	19	27	22	25	23	22	27	26	25	27	29	28	29	36	30	25	30
	1.4082	14	19	18	17	17	14	19	21	20	17	17	20	18	18	14	22	19	15	16	18	23	22	25	25	21	20	25	26	25	24	25	21	27	29	28	30	26	30	30	24	31	31	28	34	31	29	29	30
	1.408	16	14	15	18	18	21	19	16	22	17	16	15	23	21	20	23	22	17	23	23	19	22	24	23	26	22	25	24	23	28	26	22	24	25	26	22	27	25	25	31	28	33	27	28	25	26	28	29
	1.4078	21	15	20	14	13	21	14	12	20	17	19	20	16	15	20	20	17	20	18	20	19	28	22	21	21	22	18	23	26	24	19	24	27	26	26	25	28	24	31	27	29	29	29	32	31	26	28	32
	1.4076	16	17	21	17	18	17	20	18	15	19	17	21	16	16	17	21	18	21	17	26	20	20	25	19	23	27	27	26	24	24	25	24	25	29	32	32	25	31	31	26	28	27	28	31	31	27	28	20
	1.4074	20	19	13	21	23	14	15	18	15	14	14	15	22	19	20	25	26	14	22	23	23	18	28	23	24	22	23	27	24	25	29	24	23	28	30	25	32	20	25	28	31	34	31	26	24	25	27	26
	1.4072	23	18	20	18	15	20	14	16	18	18	20	18	19	23	22	15	20	20	18	24	26	23	20	19	24	29	24	22	24	30	25	27	28	25	23	25	29	27	25	26	27	24	25	25	26	28	28	28
	1.407	16	19	20	20	14	18	15	21	19	18	17	20	15	19	13	18	19	20	18	19	17	23	22	21	22	18	29	24	28	26	25	23	27	25	27	31	26	31	29	29	26	27	26	30	32	29	29	25
	1.4068	14	16	16	20	19	14	21	20	18	16	18	18	22	18	18	20	18	16	21	22	23	20	24	25	22	24	22	28	25	24	25	29	27	26	31	28	29	30	26	27	31	30	28	25	25	27	28	25
	1.4066	20	18	18	19	15	23	17	12	23	15	20	18	21	26	21	19	23	18	18	24	26	29	23	22	29	29	23	23	24	32	29	28	20	28	21	22	26	26	26	31	29	31	26	28	24	24	24	28
	1.4064	19	19	18	16	16	15	17	20	17	22	17	19	21	16	18	26	21	27	19	22	22	23	23	20	18	26	20	26	27	22	18	25	34	29	27	28	29	29	30	24	25	27	29	30	29	29	27	28
	1.4062	16	21	16	17	18	17	21	23	19	21	17	20	20	16	23	25	20	20	24	21	22	22	23	25	22	23	26	26	28	28	28	26	25	27	32	31	28	32	27	26	26	22	30	26	25	31	29	23
	1.4059	22	19	15	22	15	18	17	15	20	19	16	13	24	22	24	18	25	19	25	22	24	19	26	22	26	24	21	25	25	28	25	29	18	23	26	28	26	27	25	23	29	32	23	24	23	23	28	27
	1.4057	17	17	23	15	18	18	17	17	16	22	23	23	15	17	19	18	19	19	22	23	22	22	22	24	19	27	24	22	24	28	28	26	29	26	29	25	26	23	29	27	27	23	24	29	30	28	26	26
	1.4055	20	19	17	22	22	21	19	25	16	18	17	18	17	19	21	22	21	15	21	20	25	26	25	24	23	22	29	27	22	27	29	28	27	29	29	28	27	30	25	29	27	24	29	29	28	32	29	27
	1.4053	14	16	18	22	20	19	18	16	23	19	20	20	21	21	24	20	19	18	20	20	27	22	21	29	27	24	20	25	30	25	29	29	28	22	28	31	31	25	21	27	29	33	28	25	26	25	27	27
	1.4051	16	18	21	19	13	19	16	17	23	20	23	25	17	18	21	19	22	26	20	22	21	24	23	22	25	34	27	26	25	29	25	25	30	25	19	28	20	27	28	30	27	25	29	28	28	25	26	30
	1.4049	15	22	20	16	20	11	17	20	15	21	16	20	19	19	18	21	20	26	24	21	20	23	26	25	22	23	27	31	27	28	27	26	30	32	27	29	29	32	24	27	29	28	28	29	32	32	24	25
	1.4047	16	17	15	21	18	17	21	15	23	16	23	15	27	23	21	23	25	19	26	23	26	20	23	26	30	25	28	27	33	35	29	28	26	28	28	25	29	23	22	31	29	31	28	22	20	25	25	30
	1.4045	24	16	20	18	16	22	15	17	19	21	22	17	17	22	22	16	21	27	18	20	25	26	19	22	25	29	27	22	23	31	25	33	26	29	21	25	31	25	27	22	25	31	22	26	25	29	30	27
	1.4043	15	18	18	18	19	14	16	19	18	19	18	20	20	17	18	23	18	22	22	21	22	27	25	18	23	26	27	29	24	26	27	26	30	27	27	25	24	29	30	26	24	27	24	31	28	29	28	25
	1.4041	17	18	18	20	20	21	19	21	19	17	14	18	22	21	21	23	24	18	25	23	25	26	22	30	29	26	28	29	26	26	33	27	26	26	27	28	28	25	25	27	29	30	28	23	25	28	30	26
	1.4039	19	13	22	17	17	21	15	20	18	19	23	23	20	27	22	20	23	19	20	23	31	30	25	26	28	28	25	20	28	30	22	28	25	23	29	25	23	25	24	27	26	31	25	25	25	22	24	31
	1.4037	19	22	22	15	16	17	19	20	20	24	23	24	23	24	21	20	20	23	21	23	24	26	25	24	23	25	28	28	24	26	27	26	30	29	26	28	25	28	24	27	21	24	30	28	30	28	25	28
	1.4035	17	20	17	22	18	18	19	21	20	24	18	18	25	21	23	27	25	22	25	22	21	24	25	30	25	25	25	32	29	28	28	26	26	31	30	29	30	23	25	24	26	28	28	21	28	26	27	28
	1.4033	18	20	18	20	19	18	19	15	24	19	21	15	22	28	25	23	25	20	21	25	28	28	25	26	28	26	28	26	29	28	28	28	25	26	25	24	25	22	29	26	22	31	25	27	27	20	27	26
	1.4031	22	19	23	21	20	19	14	22	19	23	23	18	17	22	20	20	21	23	22	24	25	23	22	24	24	24	25	29	21	27	24	28	27	32	28	24	27	22	27	24	23	26	26	30	28	28	28	25
	1.4029	17	23	15	16	20	22	16	20	17	21	20	18	23	23	21	27	23	20	27	20	23	22	26	29	24	22	28	28	24	26	31	21	26	29	33	26	30	28	28	21	28	22	29	26	24	27	33	27
	1.4027	21	17	17	24	18	20	19	19	20	20	15	19	20	29	25	21	23	22	25	24	25	28	28	27	28	31	27	24	29	29	31	32	24	24	26	25	27	22	24	32	26	26	26	21	27	25	28	24
	1.4025	21	18	21	18	14	19	18	17	23	24	26	22	21	24	26	23	20	23	19	23	22	31	26	21	25	29	30	23	25	27	26	21	26	27	26	23	20	24	28	24	28	28	23	28	29	26	28	28
	1.4023	19	22	19	19	22	21	23	24	20	21	18	22	23	21	23	26	22	20	24	22	23	22	29	27	26	27	28	28	24	23	27	23	28	29	29	29	29	30	28	26	22	19	28	28	31	33	28	25
	1.4021	19	18	21	23	20	22	20	21	16	21	18	20	20	26	20	25	25	19	26	26	25	28	26	26	26	24	27	29	26	29	30	29	24	28	24	24	29	25	21	28	23	29	27	22	24	26	29	28
	1.4019	25	20	24	16	16	25	18	19	26	20	23	23	24	23	26	23	20	29	21	25	30	30	23	24	27	30	22	24	24	25	24	25	26	23	26	22	24	22	32	30	20	31	31	25	29	29	26	28
	1.4017	21	20	23	19	19	17	19	20	18	26	19	19	18	20	20	22	21	22	25	23	23	29	29	25	21	26	29	31	27	26	29	27	26	27	30	31	26	28	29	22	28	26	24	28	30	35	31	28
	1.4015	17	23	18	20	25	22	22	23	21	23	20	19	24	22	25	25	27	20	29	27	24	24	28	31	29	25	25	28	27	28	28	25	23	26	23	28	27	25	23	28	29	32	27	27	24	31	28	28
	1.4012	21	17	21	17	21	22	18	18	24	22	24	25	18	26	25	20	21	22	26	28	28	29	24	22	28	29	20	24	24	26	25	28	27	27	23	26	27	20	28	30	24	27	25	27	26	26	25	30
	1.401	17	22	22	20	19	19	19	25	18	26	24	26	22	20	27	26	21	24	23	20	20	25	30	29	23	26	30	23	26	25	23	24	31	30	24	27	24	31	28	24	26	28	28	31	27	31	30	30
	1.4008	17	21	24	21	23	20	21	22	26	23	20	18	24	22	19	31	29	20	27	29	27	25	31	29	26	20	28	30	27	25	27	27	25	29	31	31	32	28	25	32	29	28	31	31	25	30	32	33
	1.4006	23	15	19	21	19	24	20	15	24	22	23	16	27	25	26	25	29	23	24	27	30	27	24	26	29	26	27	24	28	25	26	28	22	24	25	23	23	26	23	28	30	30	23	31	25	28	26	31
	1.4004	23	24	25	15	17	18	23	22	23	24	23	24	24	24	17	23	21	31	25	24	25	24	22	22	22	26	25	27	22	25	26	26	29	26	24	27	24	28	27	23	20	25	26	27	29	29	24	29
	1.4002	21	20	19	22	20	19	22	19	18	21	25	20	25	23	19	24	21	22	25	29	24	26	28	27	24	25	28	26	27	25	24	26	22	27	30	28	29	30	23	27	31	25	28	29	30	30	29	29
	1.4	20	20	21	21	20	23	23	21	26	24	20	22	27	24	26	22	25	23	28	25	30	27	28	28	24	31	27	25	27	28	24	30	30	23	26	24	26	24	25	31	24	28	28	27	27	26	25	26
	1.3998	20	17	24	19	22	22	17	18	18	21	25	24	18	25	25	20	20	25	27	24	21	26	26	22	25	27	24	25	23	28	25	26	25	22	25	30	29	25	28	27	24	29	27	27	32	29	24	33
	1.3996	17	22	20	18	26	18	22	25	23	22	22	22	23	26	22	30	20	21	26	24	24	25	29	26	26	27	26	27	25	18	22	21	25	28	26	30	28	25	31	26	28	27	31	30	30	28	32	29
	1.3994	18	18	20	26	21	22	21	24	23	20	20	22	28	28	22	23	27	20	23	28	32	29	26	27	27	24	27	22	29	23	30	25	23	22	22	25	29	25	23	32	32	30	31	29	27	26	29	26
	1.3992	21	19	20	19	20	21	20	21	25	20	25	23	25	28	25	25	20	30	27	24	31	27	22	24	25	24	23	23	26	27	24	25	27	26	21	25	21	29	28	27	24	30	25	30	30	31	23	36
	1.399	18	21	22	18	21	17	24	21	20	22	24	23	26	20	23	28	23	29	30	22	28	22	27	23	26	25	28	25	24	25	24	25	32	26	30	27	26	31	33	27	30	25	32	30	32	31	24	29
	1.3988	20	18	20	22	22	23	25	21	26	20	23	20	28	28	24	26	26	24	31	27	31	31	26	29	26	20	23	25	29	22	25	28	22	26	27	24	26	27	29	28	33	31	30	27	30	28	29	31
	1.3986	25	19	24	19	21	22	21	23	26	22	26	25	23	22	31	22	21	28	24	28	31	25	23	24	26	26	29	22	23	25	23	25	27	24	23	23	23	27	28	23	27	30	31	29	27	24	24	29
	1.3984	17	25	24	20	20	20	22	22	20	29	28	22	20	24	22	26	26	26	22	25	24	24	28	24	24	24	24	24	24	28	26	28	28	29	25	28	26	28	26	22	29	22	26	29	32	31	29	27
	1.3982	23	26	21	24	26	23	27	24	23	23	22	20	27	26	27	28	28	21	29	23	28	23	24	29	24	27	22	31	28	24	27	28	25	26	27	27	27	29	29	33	30	29	33	26	29	32	29	28
	1.398	22	24	22	21	20	26	20	24	25	22	25	24	25	28	26	20	28	25	21	27	24	27	26	21	28	28	23	22	23	27	26	26	22	24	25	23	27	27	25	27	29	32	30	29	29	30	31	31
	1.3978	23	18	27	22	20	20	24	24	20	28	22	27	27	20	25	23	25	31	27	28	25	22	25	24	24	26	26	23	26	25	20	26	27	28	25	24	24	27	31	24	32	27	28	32	28	31	24	31
	1.3976	22	17	20	22	24	19	22	25	24	23	21	24	25	25	24	26	23	23	28	28	23	25	28	26	23	24	29	26	26	22	24	26	24	29	30	28	30	29	25	27	28	24	27	26	32	31	29	24
	1.3974	28	19	20	26	22	24	26	20	26	23	21	20	26	27	28	23	25	23	24	27	28	29	23	21	27	22	24	23	26	28	23	26	23	21	26	28	26	24	25	29	25	32	27	26	31	30	28	33
	1.3972	27	22	24	18	19	27	24	26	22	27	28	25	23	28	27	23	26	29	22	23	21	25	23	22	27	25	24	24	20	24	28	23	29	22	28	24	24	26	26	25	27	28	28	32	29	24	28	31
	1.397	25	23	22	22	21	24	25	27	23	22	20	19	26	26	24	31	23	23	23	23	24	23	24	23	22	23	19	28	26	26	28	22	27	31	33	31	33	32	29	22	28	27	27	29	32	33	31	29
	1.3968	24	18	24	26	23	24	25	21	25	22	22	30	29	26	28	23	31	23	25	27	27	25	23	25	27	23	26	26	28	27	28	26	23	25	27	22	29	27	22	27	30	32	33	25	22	28	28	25
	1.3966	27	21	26	19	20	26	23	25	22	18	26	26	19	25	28	23	25	25	24	22	23	23	22	21	21	28	22	26	21	29	22	24	27	28	28	29	27	30	30	27	25	29	27	31	31	28	26	31
	1.3964	22	25	26	26	25	25	25	25	23	25	20	26	23	26	25	28	23	25	25	24	20	25	29	26	22	22	23	24	22	25	23	24	26	26	31	29	31	30	28	25	32	32	32	32	32	29	30	29
	1.3962	19	25	22	28	24	21	25	24	25	23	26	20	27	26	26	22	24	24	26	28	23	23	23	25	26	26	25	29	29	26	28	27	28	27	28	28	28	22	24	29	30	28	27	25	26	29	34	28
	1.396	23	23	26	18	18	25	19	25	26	26	26	22	20	27	32	25	26	25	27	23	24	27	19	23	23	25	25	26	22	23	21	26	23	26	25	28	27	31	26	25	27	27	26	27	30	28	25	33
	1.3958	24	24	25	20	24	22	19	23	25	25	25	20	25	23	23	26	20	27	23	24	22	19	25	25	24	25	28	21	24	25	28	24	31	29	28	28	28	27	31	27	28	25	30	33	31	30	30	26
	1.3956	20	22	26	25	26	25	25	23	26	19	24	20	28	26	27	26	25	20	28	25	22	23	26	21	25	21	25	25	26	22	25	23	21	27	28	28	30	25	25	33	29	28	32	27	29	31	27	29
	1.3954	29	20	25	27	23	25	22	24	24	25	23	25	27	28	29	24	20	24	23	23	28	31	20	22	26	27	24	20	23	27	29	28	26	28	25	25	25	28	28	31	25	33	26	27	26	30	26	31
	1.3952	25	26	28	23	25	26	26	26	22	25	23	24	24	21	23	22	22	24	26	21	21	25	23	21	21	27	27	24	24	27	23	23	30	30	25	26	28	29	29	29	27	27	28	33	33	28	26	30
	1.395	17	26	20	27	28	20	26	23	23	23	23	22	23	23	26	25	24	25	27	28	22	23	29	27	19	26	28	26	29	24	30	30	24	31	32	29	31	32	29	27	34	29	35	25	31	32	32	28
	1.3948	23	20	19	23	20	24	26	22	29	18	28	22	24	30	28	26	31	28	21	26	29	27	22	19	24	24	24	23	26	27	28	26	25	24	24	30	29	28	29	33	28	30	29	30	30	25	29	33
	1.3946	29	24	28	22	24	22	23	23	26	25	28	25	19	22	26	24	23	27	23	24	21	27	24	21	20	26	22	24	26	29	22	29	31	29	27	30	25	33	31	28	32	29	30	34	29	28	24	35
	1.3944	23	26	23	24	25	24	21	24	28	20	26	21	26	23	26	25	25	23	23	26	24	22	25	23	26	26	28	27	24	29	29	30	30	29	32	27	29	31	28	30	31	29	31	32	30	31	33	30
	1.3942	22	25	27	26	21	23	24	28	29	23	21	22	27	25	28	26	25	21	27	27	29	26	25	21	26	24	25	26	29	25	26	28	25	23	29	29	30	25	28	30	26	35	31	29	25	30	26	31
	1.394	25	19	28	24	22	25	22	28	24	29	29	27	23	26	29	22	23	30	22	25	27	28	28	23	25	26	22	22	17	26	28	24	30	27	28	25	29	27	29	29	28	28	28	30	26	27	29	31
	1.3938	21	23	20	26	24	24	25	26	21	25	22	21	24	21	24	23	22	25	28	19	18	21	25	27	27	24	27	28	27	21	25	26	28	32	34	30	36	33	32	28	32	29	31	31	31	29	33	31
	1.3936	21	23	21	26	26	23	27	28	28	19	23	23	27	24	23	26	27	21	25	31	26	26	26	26	26	26	23	25	33	23	27	27	29	25	26	22	30	28	27	34	31	32	31	25	27	30	28	34
	1.3934	30	29	25	23	23	27	21	24	26	25	26	24	28	25	24	23	24	29	22	21	21	30	22	23	24	26	30	26	28	30	27	27	28	29	28	27	27	32	30	28	26	33	28	31	27	32	28	38
	1.3932	20	28	28	25	28	24	23	23	24	28	28	26	25	20	21	26	21	25	27	25	26	23	25	25	20	24	27	26	25	25	23	25	30	27	31	31	29	31	32	28	29	28	32	34	33	30	36	32
	1.393	25	21	22	25	24	19	27	28	25	20	24	20	28	20	25	26	25	24	26	27	21	23	22	29	30	25	24	28	30	26	29	30	23	25	36	31	33	29	25	30	31	32	34	29	27	31	35	31
	1.3928	32	23	24	30	23	25	24	24	26	26	24	25	21	26	28	21	26	25	22	23	24	29	21	21	21	26	22	18	20	29	24	29	24	27	26	25	27	24	31	29	28	32	26	29	30	31	36	34
	1.3925	25	25	23	20	25	23	19	25	18	28	24	22	24	27	24	28	24	21	21	24	25	20	25	25	25	23	27	24	24	30	29	25	30	31	29	28	28	32	27	28	28	25	28	29	32	30	38	36
	1.3923	24	28	24	28	29	25	25	28	22	25	20	21	24	22	25	23	26	20	28	26	24	24	31	27	30	23	28	22	24	27	28	27	26	31	29	32	33	31	27	25	29	24	33	29	26	32	38	35
	1.3921	25	22	22	28	24	24	20	23	28	20	25	21	29	28	28	25	24	25	25	25	29	26	23	21	24	30	27	24	25	29	30	28	27	27	26	28	23	24	29	30	30	39	28	33	33	33	35	36
	1.3919	28	26	26	23	23	25	26	23	23	25	28	26	21	21	21	22	22	25	20	23	23	23	25	23	29	27	22	27	27	24	26	25	31	30	26	31	27	26	25	28	27	29	28	31	35	32	37	39
	1.3917	21	24	25	25	26	25	28	23	20	24	21	22	27	23	22	27	22	22	25	25	24	25	29	25	26	24	28	25	28	25	27	28	31	29	31	30	28	34	30	27	33	29	31	29	33	39	36	35
	1.3915	25	23	26	25	26	28	26	21	26	20	24	21	27	25	24	24	25	24	24	31	30	29	26	26	30	23	26	25	27	26	30	30	24	26	27	24	30	27	28	32	27	34	31	31	33	34	36	39
	1.3913	29	21	27	25	26	24	19	24	25	25	23	26	22	22	26	23	21	25	21	25	25	26	19	24	21	25	23	24	24	25	26	25	28	27	29	26	27	27	29	29	28	32	33	35	33	34	40	40
	1.3911	22	27	23	20	26	23	26	26	25	25	20	20	27	25	23	25	22	23	26	19	24	25	29	28	24	25	30	24	26	24	30	25	31	30	28	30	30	30	30	26	35	26	33	38	35	43	40	38
	1.3909	24	23	22	30	23	25	27	27	28	24	17	22	28	24	25	25	24	22	28	28	30	27	24	27	31	28	28	26	30	28	30	28	27	24	33	27	31	33	26	36	33	33	31	32	34	38	40	38
	1.3907	25	21	28	27	23	20	20	22	24	27	28	27	26	27	23	23	21	23	19	25	26	26	22	23	23	30	30	23	24	32	26	30	26	28	23	30	23	26	26	27	30	31	34	39	34	35	40	45
	1.3905	22	27	29	25	25	28	22	25	21	23	22	25	28	21	23	23	27	27	29	21	25	22	25	28	24	25	31	31	30	21	25	26	31	30	28	30	33	28	35	33	35	31	36	37	38	41	42	42
	1.3903	19	25	21	30	25	20	27	21	24	22	22	20	26	25	20	25	27	25	23	24	29	28	32	28	31	27	29	30	27	27	31	29	26	25	26	33	31	30	27	32	35	34	37	38	36	38	44	43
	1.3901	31	21	29	25	26	25	25	25	25	22	28	25	22	24	26	25	24	25	25	25	26	24	22	27	25	27	28	25	23	30	27	29	28	23	27	28	24	27	30	28	31	31	32	40	42	39	45	50
	1.3899	25	24	28	25	23	24	23	20	24	27	21	22	21	22	22	26	20	22	21	22	26	26	30	25	26	24	24	33	27	27	30	27	29	31	34	31	29	31	29	29	28	32	33	41	41	45	48	43
	1.3897	23	28	24	26	26	24	29	26	23	23	22	25	27	21	23	28	27	23	28	27	23	25	27	34	26	23	31	28	27	28	30	29	28	28	31	29	34	27	27	33	41	34	40	35	39	47	47	47
	1.3895	25	22	24	27	24	25	18	23	23	24	26	29	23	27	30	24	23	24	25	29	27	29	24	22	28	31	28	26	29	27	30	33	24	29	28	25	27	28	33	34	38	38	35	39	37	42	44	52
	1.3893	24	22	25	23	25	26	20	23	25	32	26	29	25	21	26	25	23	26	23	19	26	28	28	30	24	29	25	23	27	27	28	26	29	33	22	35	29	29	30	31	36	35	35	41	43	43	43	51
	1.3891	24	28	23	23	24	24	25	22	24	21	20	23	25	23	23	24	22	24	25	27	25	26	32	31	25	28	30	30	32	26	25	27	29	28	35	30	33	33	31	32	39	38	42	41	44	49	50	47
	1.3889	26	21	24	26	22	27	23	23	24	22	25	22	28	28	24	26	22	30	28	28	29	29	29	25	28	30	28	26	33	29	31	29	26	28	27	26	29	30	31	34	39	41	40	40	49	44	44	53
	1.3887	27	20	26	23	22	26	27	24	23	25	25	27	26	20	26	21	25	23	25	25	23	24	24	27	27	31	27	25	24	29	27	27	33	30	32	28	28	34	35	33	40	36	42	47	47	47	51	58
	1.3885	22	23	22	23	23	23	24	26	22	23	23	24	24	22	23	28	23	25	28	27	26	31	32	25	27	26	34	32	33	24	28	32	32	32	33	31	32	30	34	33	39	38	42	44	45	51	56	54
	1.3883	28	20	24	21	28	24	26	25	24	23	20	25	27	21	28	25	27	25	28	27	31	26	28	28	25	26	28	26	27	30	29	28	30	23	29	25	30	29	33	38	38	40	45	43	43	47	51	58
	1.3881	26	21	23	20	20	25	22	21	24	26	27	29	23	23	28	26	22	27	25	25	29	30	28	22	24	32	23	23	26	31	31	28	31	25	32	29	29	31	34	36	40	45	40	47	47	54	56	60
	1.3879	24	25	24	22	24	20	21	24	19	29	21	24	23	23	26	30	24	25	24	25	25	27	26	29	23	26	30	28	28	27	26	26	35	38	32	33	39	38	39	38	46	44	47	50	53	53	57	59
	1.3877	22	17	22	27	24	23	25	28	25	22	26	23	27	25	29	25	29	24	31	29	26	29	30	29	29	32	30	28	27	28	33	28	29	28	32	33	35	36	36	36	48	49	51	50	53	58	55	59
	1.3875	23	20	27	21	23	16	21	16	27	25	26	25	23	26	30	26	25	32	23	23	29	30	25	26	32	28	25	27	28	33	27	29	27	29	26	31	31	35	36	36	42	46	46	52	53	53	60	66
	1.3873	21	23	30	22	18	22	23	22	28	25	26	26	23	18	26	29	25	23	25	30	27	24	28	28	24	25	29	26	32	28	29	31	34	31	33	33	34	38	41	38	47	42	47	54	58	54	63	62
	1.3871	23	26	18	25	26	25	23	23	23	20	27	17	27	23	22	32	27	26	27	31	28	29	34	31	28	25	24	28	27	29	35	31	26	33	32	38	37	39	33	43	47	48	53	53	60	63	61	59
	1.3869	25	26	26	26	23	24	23	25	29	20	27	24	25	25	30	24	27	28	29	28	29	28	26	26	27	28	22	28	24	27	28	32	29	30	28	38	38	36	40	44	41	50	52	56	56	57	62	65
	1.3867	23	25	24	20	22	27	22	23	23	26	24	25	22	22	24	26	25	28	22	26	25	27	29	27	22	28	31	26	28	30	32	35	32	31	34	32	32	38	40	44	50	48	47	51	56	57	65	71
	1.3865	24	26	23	20	26	22	24	26	23	22	18	28	28	23	26	29	26	25	31	32	29	24	29	32	27	23	27	31	28	28	31	25	33	34	32	38	40	44	38	40	48	53	58	54	52	64	68	61
	1.3863	24	20	20	26	23	25	25	28	26	23	25	28	27	30	25	22	26	26	29	33	30	34	25	27	31	29	25	26	32	30	32	31	33	33	31	32	33	41	42	47	49	54	55	61	60	61	66	68
	1.3861	27	22	30	21	20	24	21	23	25	26	23	29	28	27	26	29	24	29	23	26	24	29	25	27	25	28	27	29	28	24	24	26	35	33	33	35	39	39	40	45	53	50	56	62	66	67	65	70
	1.386	27	24	22	19	25	26	26	26	25	17	20	26	28	21	22	25	28	24	27	32	24	26	31	32	28	31	32	28	30	27	34	37	37	34	41	42	41	45	47	46	54	53	58	61	59	64	67	69
	1.3858	19	22	26	25	22	24	27	25	25	22	24	29	31	25	25	25	32	26	28	32	29	28	26	29	33	27	25	33	32	32	31	35	29	29	33	38	41	41	52	45	51	56	54	60	61	62	64	67
	1.3856	28	22	25	23	24	24	25	20	27	25	29	27	23	26	28	26	23	30	28	26	31	27	25	29	24	35	25	24	26	31	28	35	35	30	39	41	40	41	42	48	49	60	60	63	61	61	69	76
	1.3854	26	24	22	20	24	25	23	28	19	27	24	23	29	27	25	31	26	26	25	26	23	27	30	28	33	28	32	30	32	28	34	32	33	39	38	43	39	50	48	51	58	60	60	62	69	69	74	72
	1.3852	26	23	26	28	24	21	28	29	26	25	24	26	30	26	27	26	26	22	31	26	28	22	26	29	31	24	28	32	35	28	31	35	37	37	37	43	46	41	44	50	61	64	58	62	63	70	64	68
	1.385	26	25	27	19	23	28	22	24	25	27	25	30	30	26	30	22	30	26	27	24	29	29	29	28	27	32	33	25	33	35	32	35	37	41	39	42	42	48	47	51	58	57	61	62	68	65	66	72
	1.3848	22	26	26	24	25	22	22	22	27	25	25	26	26	23	28	29	27	27	28	20	28	26	29	31	29	25	33	33	32	27	33	38	43	42	37	43	43	54	57	51	58	60	63	68	69	75	74	70
	1.3846	20	28	25	26	25	24	23	26	26	22	27	26	27	28	25	27	27	23	29	29	25	27	27	30	32	29	29	33	32	30	37	36	35	38	44	45	47	49	46	53	57	65	63	63	65	76	73	70
	1.3844	20	22	23	25	21	25	25	24	28	23	25	29	30	30	28	26	27	27	28	26	31	27	27	27	31	32	26	31	34	37	30	35	32	37	40	42	50	50	49	51	58	65	64	66	71	66	73	73
	1.3842	26	26	30	23	24	25	20	21	24	27	22	28	28	24	28	30	28	26	27	29	28	28	26	32	23	35	33	33	32	35	33	37	45	40	41	42	48	53	61	56	59	60	63	67	67	70	73	69
	1.384	21	25	20	28	26	26	28	31	27	27	25	26	29	26	29	33	30	28	31	26	29	26	32	27	32	28	32	36	33	33	38	38	39	42	44	46	52	54	50	54	62	63	75	64	71	72	76	73
	1.3838	30	18	24	24	24	28	24	27	27	23	28	23	30	28	29	29	31	25	23	28	31	28	25	28	33	29	30	33	32	39	39	42	35	46	46	47	51	53	60	62	64	69	63	67	63	73	71	71
	1.3836	25	21	26	20	22	27	25	25	25	29	28	28	23	27	25	24	30	27	28	20	27	27	28	28	28	30	33	34	35	33	36	39	43	39	41	49	52	55	58	63	65	64	66	73	70	68	77	73
	1.3834	23	25	27	24	24	24	26	26	28	25	24	23	29	26	31	27	26	27	28	25	26	27	31	35	30	27	33	32	42	32	35	42	44	46	48	56	57	57	61	65	68	72	70	71	73	74	73	72
	1.3832	24	23	24	27	25	28	26	22	29	24	28	25	31	29	33	29	29	28	26	27	27	31	27	27	33	32	31	35	38	38	41	40	41	44	47	50	50	56	58	64	58	69	68	66	64	71	73	76
	1.383	29	20	21	24	23	27	21	19	28	30	24	27	28	30	28	29	26	31	25	22	26	26	31	25	32	35	27	34	38	33	34	39	45	48	50	55	56	57	56	61	65	66	67	68	74	68	69	76
	1.3828	23	27	25	26	25	26	28	27	23	28	27	25	32	22	24	31	22	31	30	27	26	27	31	28	28	35	38	33	36	38	37	43	45	48	55	55	58	60	62	63	70	67	72	70	77	73	75	73
	1.3826	20	22	23	28	23	24	25	25	27	24	26	28	31	29	27	25	33	26	31	30	33	32	29	29	35	26	32	38	37	41	43	43	42	48	56	56	58	57	61	69	62	70	79	68	75	75	71	70
	1.3824	29	19	28	21	23	30	26	30	27	31	28	32	25	28	31	28	26	28	26	30	34	30	26	28	32	35	35	33	37	41	39	47	48	50	51	52	57	58	68	64	69	69	66	67	68	70	73	74
	1.3822	22	26	25	28	26	28	29	26	25	26	23	27	23	24	25	30	28	31	24	23	26	26	33	32	33	33	39	38	39	41	45	43	53	54	57	56	59	57	64	67	66	72	75	77	78	78	77	76
	1.382	25	27	23	26	28	21	26	26	24	25	27	21	31	23	27	31	25	25	31	32	28	27	31	32	35	33	35	40	42	38	48	47	48	54	59	62	57	59	60	66	70	73	67	72	73	75	72	77
	1.3818	23	24	20	24	23	27	22	28	30	27	29	26	26	29	30	25	31	26	29	27	31	34	30	29	38	38	37	34	35	46	49	45	56	52	55	59	60	65	63	72	67	75	70	73	73	69	70	78
	1.3816	23	23	29	27	27	20	26	26	23	30	28	26	31	27	27	31	25	32	24	27	30	32	36	35	31	32	44	38	41	44	48	46	56	59	54	64	63	63	72	71	68	69	75	79	78	70	78	74
	1.3814	21	28	21	26	24	25	31	26	23	22	29	23	27	25	24	31	26	24	32	27	30	30	32	35	34	39	38	40	47	42	49	48	49	56	60	61	64	64	66	70	68	73	76	70	68	76	70	71
	1.3812	27	26	26	27	24	27	26	25	27	23	25	27	28	29	30	28	31	29	28	32	32	31	33	34	37	37	38	43	45	47	49	57	50	53	56	61	59	61	68	71	72	76	71	75	73	67	70	72
	1.381	25	25	27	23	25	29	25	28	25	29	28	28	25	27	27	27	24	32	28	32	32	31	33	34	30	37	43	42	46	46	44	49	58	53	55	62	63	64	71	66	67	78	71	74	70	68	76	82
	1.3808	20	28	25	26	27	26	30	32	26	26	30	27	31	28	26	32	28	29	30	29	28	32	41	38	38	40	42	50	49	51	51	52	51	58	62	61	69	66	64	74	73	68	76	71	74	73	74	75
	1.3806	23	23	28	30	24	32	27	26	29	28	27	27	32	26	32	25	30	32	29	35	32	34	34	41	40	44	43	37	47	53	54	57	52	61	63	66	63	70	57	73	67	74	69	68	76	70	74	67
	1.3804	28	22	29	25	26	30	25	27	24	26	30	33	25	26	32	30	30	34	28	29	32	34	32	36	37	41	49	43	47	53	48	54	64	59	62	66	62	67	70	75	69	75	71	71	72	64	76	79
	1.3802	23	30	26	28	27	24	28	29	27	24	24	22	31	25	29	28	32	29	31	29	29	32	39	40	38	43	45	53	48	50	49	58	61	61	63	66	67	71	68	68	76	70	74	75	73	73	72	72
	1.38	26	22	28	25	25	30	30	29	29	26	26	23	33	26	29	27	31	32	30	31	34	35	34	38	42	41	48	49	50	53	57	60	56	60	67	68	66	66	68	68	66	71	73	69	71	73	76	76
	1.3798	31	24	28	27	26	29	25	22	30	30	26	29	31	29	32	29	27	31	30	31	34	40	37	35	41	46	44	46	51	61	52	58	58	60	61	63	64	67	73	64	67	73	71	70	72	73	73	80
	1.3796	27	29	24	21	26	26	25	29	25	30	27	25	29	27	29	33	27	31	34	35	29	34	39	41	46	41	51	46	52	53	57	62	62	65	64	64	71	66	74	73	76	71	71	72	71	72	77	76
	1.3794	28	25	25	32	29	31	30	32	26	26	25	29	26	30	34	27	36	29	36	38	35	34	41	44	48	45	48	54	51	56	61	59	61	61	69	71	70	69	71	73	73	73	72	69	72	75	77	77
	1.3792	29	25	27	26	25	32	23	27	27	30	33	30	28	31	33	28	35	34	30	31	34	42	39	42	43	49	51	51	60	54	58	59	61	68	64	66	68	65	66	67	71	76	71	72	72	74	76	82
	1.379	26	31	26	25	24	25	24	27	23	32	29	28	31	26	28	27	31	33	35	37	40	40	40	43	47	48	55	48	57	61	62	54	62	68	65	70	66	69	71	73	66	73	80	72	72	75	76	81
	1.3788	26	26	28	31	30	23	29	28	25	24	28	28	27	28	28	31	33	33	36	40	41	40	46	45	45	48	55	58	57	56	62	64	59	67	69	76	76	73	71	69	73	72	71	75	74	73	76	73
	1.3786	22	23	25	24	24	32	24	28	34	30	30	31	29	27	32	31	35	29	31	38	40	42	45	41	50	53	48	57	57	61	64	64	64	63	68	72	71	65	64	72	72	78	78	74	72	65	74	77
	1.3784	29	25	31	23	25	25	28	25	28	32	29	34	31	31	27	27	33	36	36	38	36	43	40	41	47	52	51	59	54	60	58	62	66	64	67	67	69	65	70	68	77	75	73	76	74	73	79	83
	1.3782	22	30	28	23	26	27	33	30	35	26	28	30	35	28	28	35	32	36	38	39	40	43	42	48	50	51	57	59	58	58	65	63	64	72	66	74	65	75	69	72	71	65	78	72	72	74	77	78
	1.378	28	30	26	29	27	28	28	27	33	26	28	28	29	34	34	32	36	34	36	45	46	43	47	47	50	57	50	50	61	63	65	67	64	64	65	67	63	72	71	73	70	77	74	75	75	79	80	80
	1.3778	27	28	30	26	30	31	27	26	27	32	35	33	32	28	34	33	32	33	35	38	39	48	47	48	52	56	60	60	63	65	61	65	66	69	68	64	69	67	70	72	71	71	70	76	73	78	73	86
	1.3776	24	28	25	22	28	26	25	33	28	29	29	28	28	32	31	38	35	39	39	42	43	45	48	53	52	54	60	59	59	63	66	63	70	72	69	73	67	73	69	68	74	69	73	76	80	79	87	80
	1.3774	27	25	30	29	29	29	29	28	32	25	28	28	38	33	39	32	37	39	40	41	43	51	46	54	55	52	59	62	64	59	64	66	64	66	64	69	70	71	70	73	73	75	72	77	79	84	83	89
	1.3773	32	26	31	22	25	30	26	25	27	31	31	33	30	32	36	34	37	38	36	40	46	45	49	54	54	59	62	59	62	64	64	64	66	68	67	72	63	71	72	68	72	77	76	74	76	83	83	95
	1.3771	25	31	29	31	30	27	23	30	28	30	31	28	30	30	34	37	39	44	42	48	43	46	52	52	54	57	61	70	64	68	61	62	71	67	74	69	72	77	69	70	75	75	79	74	83	83	93	93
	1.3769	26	25	28	28	30	26	33	32	33	28	31	33	36	33	37	48	43	39	43	52	52	45	53	56	59	53	57	65	65	59	68	72	65	66	72	75	74	68	70	79	74	72	77	80	82	81	86	99
	1.3767	25	25	26	27	27	29	26	27	30	32	34	30	33	35	38	35	45	36	39	44	47	51	48	52	58	65	65	57	62	74	63	74	66	64	67	68	65	69	63	71	76	75	71	79	84	81	93	99
	1.3765	24	32	31	25	28	30	25	25	25	32	28	35	34	33	38	42	38	44	42	43	46	53	56	57	54	60	64	64	67	63	70	67	70	71	70	72	70	70	72	71	72	74	76	83	86	87	92	93
	1.3763	26	27	27	28	27	29	28	33	30	30	31	34	33	32	38	40	45	45	46	48	45	51	59	60	62	62	63	67	64	68	71	72	68	71	70	72	71	67	69	74	77	76	84	82	89	91	95	103
	1.3761	27	24	28	25	25	30	27	27	34	31	35	32	38	46	39	41	41	47	44	48	55	55	55	55	59	63	59	69	59	66	66	67	64	71	67	70	71	72	71	72	74	77	77	82	89	88	100	114
	1.3759	26	30	30	25	28	27	23	36	32	34	37	38	34	37	38	39	39	44	45	52	44	51	57	63	57	63	63	60	66	66	67	73	73	66	63	71	67	72	77	72	80	74	84	88	92	99	103	108
	1.3757	23	28	24	32	30	28	35	33	31	32	33	29	39	37	42	42	49	49	45	49	52	54	60	58	59	62	66	67	71	71	69	66	63	68	63	71	70	69	75	70	77	80	81	88	95	98	111	118
	1.3755	30	26	25	28	28	30	27	33	33	33	38	38	38	42	45	45	45	47	47	58	56	56	64	58	66	64	65	65	61	70	69	69	66	63	68	71	67	70	72	78	76	83	85	91	92	99	107	122
	1.3753	24	26	30	23	27	30	30	28	26	37	37	32	34	36	43	47	44	53	50	45	51	59	54	59	63	68	64	64	65	69	66	64	69	69	66	69	70	71	73	70	82	83	86	98	104	108	115	127
	1.3751	25	26	25	28	32	28	34	32	35	33	34	38	39	41	41	47	44	48	55	53	59	54	60	63	63	64	69	68	63	68	71	69	65	65	64	74	70	70	76	72	82	84	99	98	96	114	122	127
	1.3749	29	24	27	29	28	32	31	30	31	33	36	40	42	47	44	45	47	51	49	55	59	57	64	63	67	68	67	63	65	69	70	71	63	72	67	71	70	68	73	77	84	88	94	91	100	114	127	141
	1.3747	29	30	28	28	27	30	31	28	32	40	42	45	38	43	51	47	44	57	51	55	58	61	61	62	61	73	66	68	66	69	63	62	70	64	66	66	66	70	77	79	85	94	90	103	113	119	129	145
	1.3745	24	29	28	26	29	32	30	35	34	37	41	42	37	43	44	45	50	53	49	58	54	53	65	69	63	66	67	67	66	69	71	65	68	75	69	73	72	77	79	78	86	84	101	108	115	131	140	138
	1.3743	26	24	23	29	27	30	33	35	36	33	41	39	49	47	45	52	53	52	56	59	56	62	59	66	66	61	69	68	70	63	69	67	69	71	74	68	71	73	78	78	91	95	101	116	116	128	140	152
	1.3741	31	26	32	29	32	30	29	30	38	42	38	45	41	50	50	47	47	52	53	56	62	61	62	63	62	67	63	60	64	74	69	65	63	71	69	71	75	78	81	80	89	92	102	113	115	131	142	164
	1.3739	28	28	32	29	30	31	30	35	35	45	37	38	46	42	46	52	55	53	54	57	61	64	65	63	60	65	68	65	67	65	71	65	72	73	70	75	76	78	83	86	88	93	108	123	125	145	155	163
	1.3737	26	26	29	32	34	28	35	40	40	45	46	47	49	43	49	59	56	53	63	60	67	59	65	69	65	67	63	68	66	65	71	68	66	69	76	71	76	75	79	89	95	102	112	112	131	142	153	162
	1.3735	29	27	27	29	33	31	34	36	36	38	47	44	47	52	55	54	56	51	53	58	59	62	64	62	63	68	66	70	64	73	67	68	68	70	71	76	77	79	82	91	90	103	109	124	137	147	160	172
	1.3733	26	27	32	31	31	33	31	35	39	49	43	50	46	47	52	52	54	59	61	59	65	64	66	66	60	62	71	66	68	64	66	64	69	69	69	76	70	84	92	90	102	108	114	133	141	153	155	172
	1.3731	26	32	29	31	33	33	36	43	38	40	46	42	53	50	51	60	60	59	61	65	58	64	66	68	63	67	63	74	71	66	67	73	68	74	73	83	83	87	85	97	104	114	120	127	140	158	175	179
	1.3729	29	25	28	34	33	33	37	39	44	44	47	51	54	48	60	56	58	58	60	58	64	62	62	64	70	68	69	63	63	72	67	68	68	73	71	78	76	81	90	97	106	119	126	143	149	165	176	193
	1.3728	29	29	36	26	29	35	35	38	38	48	48	50	47	53	51	56	53	61	59	60	60	62	62	65	63	73	69	61	63	71	66	69	72	71	78	77	80	91	90	95	110	118	127	146	157	167	176	196
	1.3726	25	32	33	30	34	33	41	41	42	47	49	50	53	53	56	62	64	60	70	61	63	63	63	68	66	63	73	67	71	70	68	70	71	70	82	84	86	89	95	104	118	125	136	148	155	179	186	196
	1.3724	30	30	31	33	33	40	38	40	44	49	45	49	56	56	56	59	61	59	69	62	69	68	59	65	66	68	62	66	65	73	69	73	68	70	76	80	87	94	100	111	119	125	141	159	157	177	185	193
	1.3722	32	30	28	27	30	40	37	39	44	48	49	59	49	54	55	53	57	58	61	57	59	63	67	63	68	73	65	65	67	73	69	72	71	75	76	80	90	94	106	109	125	134	139	161	168	174	193	200
	1.372	26	32	34	29	34	36	41	47	44	51	51	50	55	50	53	64	58	60	62	62	63	63	66	66	55	68	69	67	69	68	66	72	79	86	84	91	97	99	111	114	123	143	154	164	171	188	197	205
	1.3718	29	32	32	35	34	36	44	46	50	48	55	52	61	60	63	60	61	60	60	63	67	66	64	66	70	67	62	67	70	70	71	74	77	80	87	83	92	102	103	117	138	142	159	174	177	190	202	205
	1.3716	31	29	35	35	31	43	40	41	49	54	51	57	51	57	65	62	57	64	65	68	66	65	63	66	66	65	60	66	64	71	62	75	76	73	84	89	87	99	118	122	139	155	166	171	182	199	195	207
	1.3714	30	33	34	33	36	34	39	47	49	52	51	56	60	55	50	64	63	64	63	65	61	63	69	62	66	62	73	73	67	69	76	69	80	88	88	93	101	113	122	125	138	150	166	171	184	192	198	220
	1.3712	28	31	31	35	43	32	44	52	47	53	57	56	58	62	64	61	71	56	66	68	66	64	65	64	66	59	66	73	66	71	75	73	74	84	87	99	110	112	124	141	149	158	164	180	187	206	207	215
	1.371	36	29	32	33	37	42	43	47	54	58	56	60	62	59	67	63	63	68	63	58	68	71	65	61	69	66	68	67	68	76	73	77	78	80	91	97	108	115	124	135	150	158	170	183	191	204	209	213
	1.3708	30	36	32	30	41	39	44	44	48	55	59	60	58	59	60	65	58	62	62	60	62	68	70	64	60	69	69	71	71	72	81	74	85	91	95	106	108	123	127	149	158	162	183	186	200	204	217	218
	1.3706	33	37	37	37	40	43	49	48	49	54	54	60	64	62	65	66	69	63	71	66	61	60	70	69	67	69	64	73	71	71	80	80	81	97	100	113	113	126	136	146	167	169	180	191	203	209	218	225
	1.3704	37	32	33	38	39	47	42	46	60	58	63	56	66	70	66	62	63	66	62	65	65	67	63	65	66	71	71	67	74	81	81	81	88	96	99	106	116	125	135	148	166	182	185	197	205	214	212	220
	1.3702	33	33	39	40	37	44	46	54	52	62	61	60	61	61	66	62	58	67	64	65	61	63	67	66	59	63	71	72	68	73	76	80	94	97	99	113	122	130	151	149	171	177	187	203	206	222	219	224
	1.37	30	36	34	35	44	46	46	57	51	57	55	60	66	57	63	70	64	58	67	63	57	60	68	70	69	65	74	77	80	76	85	88	90	95	111	118	128	136	153	160	175	180	193	199	206	222	216	221
	1.3698	36	31	38	44	42	52	48	49	58	57	64	60	66	60	63	65	65	58	62	66	72	66	66	67	68	69	68	78	79	81	79	80	88	98	110	125	131	136	155	167	173	180	194	196	205	215	213	225
	1.3696	39	35	37	38	38	50	49	51	50	61	62	63	62	58	62	67	61	68	62	67	62	64	61	68	63	72	76	74	71	80	83	88	98	101	109	124	139	144	163	175	176	186	192	208	209	221	211	225
	1.3694	34	42	41	37	46	44	52	58	56	60	64	65	69	61	65	65	64	64	67	58	64	65	66	71	64	68	70	75	82	74	89	92	99	108	124	138	144	150	168	178	189	195	199	208	212	224	221	217
	1.3693	35	35	41	45	49	49	49	53	60	62	56	61	65	68	64	67	64	65	64	65	69	65	66	68	73	71	71	73	84	88	90	97	105	113	119	138	143	151	159	180	190	191	206	205	209	223	221	231
	1.3691	41	39	40	41	42	51	52	55	55	65	66	65	64	63	64	61	64	66	65	60	64	66	62	66	67	75	73	74	79	88	94	95	112	117	124	140	148	152	171	182	186	197	207	210	214	222	212	217
	1.3689	33	39	40	46	50	48	53	61	58	62	64	66	66	66	61	63	63	66	63	63	63	63	67	66	66	69	75	82	79	87	93	105	107	125	133	145	151	166	183	179	198	195	208	209	215	223	210	215
	1.3687	40	42	42	46	49	46	55	63	53	62	61	64	71	65	60	70	64	61	65	70	69	69	66	75	72	68	77	78	84	90	101	106	117	122	148	148	161	168	176	188	195	203	213	213	210	218	221	228
	1.3685	42	39	45	44	47	53	51	53	63	66	58	64	62	71	67	62	66	64	61	65	69	71	68	69	69	80	73	80	85	94	101	108	123	124	144	150	159	166	184	204	199	207	204	215	207	213	221	221
	1.3683	36	46	45	42	47	51	50	59	56	63	63	66	69	56	62	70	64	66	67	67	63	65	70	65	72	74	90	83	83	95	102	111	130	141	144	163	169	176	196	195	201	199	218	216	215	211	219	210
	1.3681	46	39	44	47	47	51	59	61	56	60	68	59	68	64	63	66	68	60	70	65	65	69	68	73	80	79	81	88	91	96	108	117	127	143	150	166	172	185	189	196	205	209	208	213	211	223	216	219
	1.3679	45	39	44	46	49	57	51	56	62	63	67	61	62	67	67	65	68	63	59	63	68	70	64	69	73	84	82	84	92	100	115	125	133	143	148	161	174	180	195	194	208	215	213	212	213	220	221	214
	1.3677	48	46	49	45	48	53	59	61	58	65	66	68	69	60	64	61	61	65	64	63	60	65	72	71	73	78	89	91	96	106	115	123	150	144	162	170	176	191	192	208	194	209	213	221	220	219	211	207
	1.3675	40	47	37	49	54	50	64	65	61	65	65	61	71	64	65	68	62	63	67	63	64	74	79	76	79	81	87	99	105	107	123	124	138	160	167	171	182	195	202	210	219	202	220	218	213	218	213	209
	1.3673	47	47	45	53	50	57	60	60	65	63	65	64	69	65	65	62	68	65	56	65	68	70	72	77	80	81	89	84	109	114	119	138	148	155	164	170	178	192	203	202	208	210	211	217	212	211	199	209
	1.3671	47	42	45	45	48	53	54	59	63	66	70	66	63	60	57	62	65	65	67	67	66	72	68	72	77	88	95	94	111	120	127	138	150	157	165	177	189	191	205	199	207	207	212	213	215	212	207	214
	1.3669	43	52	48	49	56	51	60	63	60	69	60	66	68	62	60	68	65	60	70	65	63	71	76	81	84	90	99	100	114	123	133	139	153	168	172	192	192	204	206	205	204	205	214	212	208	210	206	208
	1.3667	46	42	51	55	54	61	64	64	68	64	66	65	66	70	64	59	73	61	66	72	72	72	71	75	88	94	99	111	113	122	141	154	158	166	178	184	198	201	204	218	217	207	210	207	207	205	207	197
	1.3665	46	42	44	49	52	58	60	64	62	66	63	66	65	69	69	67	69	64	61	66	67	68	79	80	85	99	108	112	118	131	135	154	165	166	172	188	190	191	207	209	214	202	202	207	209	201	201	204
	1.3663	42	52	49	53	55	54	61	70	59	63	68	69	64	59	64	70	64	65	68	66	66	67	77	82	89	105	108	112	120	134	142	160	180	182	184	199	204	210	212	211	208	214	208	216	207	208	202	199
	1.3662	46	46	45	51	58	61	59	62	63	65	63	64	68	64	64	69	70	69	64	73	72	76	79	89	94	96	108	123	133	140	145	161	172	175	185	191	201	207	206	216	212	201	209	205	201	204	199	198
	1.366	48	48	54	53	55	64	59	60	65	65	63	70	66	69	62	63	69	69	62	71	73	79	81	83	96	108	112	121	130	143	146	170	177	185	193	189	196	198	206	202	209	211	213	203	195	201	202	194
	1.3658	43	55	54	53	56	56	58	61	62	68	65	64	69	62	63	71	66	65	65	70	71	77	89	87	104	106	123	128	138	146	160	172	187	191	193	196	204	203	207	208	213	203	200	204	204	201	198	193
	1.3656	48	46	46	56	59	57	63	65	63	65	63	62	70	63	67	71	73	65	71	72	75	76	94	104	105	116	124	129	148	155	156	173	175	197	201	202	201	203	210	211	202	205	206	197	194	192	202	190
	1.3654	51	47	52	53	55	57	57	62	68	65	69	64	65	64	64	64	70	65	71	74	76	82	85	96	107	125	125	137	142	163	163	176	179	192	194	195	204	196	205	211	207	216	198	202	194	193	192	192
	1.3652	46	51	55	53	54	55	61	60	64	66	65	69	66	66	66	67	65	71	69	71	80	87	92	98	108	119	132	140	150	161	171	179	187	194	196	200	200	203	205	199	203	207	204	200	202	198	183	194
	1.365	47	52	48	55	63	62	64	65	63	68	64	62	71	61	64	72	72	66	76	78	80	91	96	108	110	127	136	141	158	161	162	178	193	195	201	206	204	205	199	213	207	204	203	204	196	197	191	191
	1.3648	53	55	48	56	57	66	57	58	71	66	69	64	66	72	71	71	68	70	71	80	89	91	100	103	119	130	140	144	161	166	178	184	197	187	196	202	200	208	205	203	202	205	197	201	190	193	183	195
	1.3646	52	46	59	54	56	58	64	68	65	70	76	66	65	67	62	70	69	75	74	84	90	85	98	111	118	129	151	153	154	166	182	188	198	193	201	206	197	207	205	203	199	193	197	200	192	180	185	191
	1.3644	47	55	51	58	60	63	55	65	63	64	63	61	66	70	69	72	72	71	86	83	87	94	106	113	116	130	147	160	165	181	185	183	199	204	207	203	199	201	202	201	206	200	201	187	189	189	186	184
	1.3642	55	51	50	56	58	65	61	58	66	68	67	63	72	70	70	70	77	77	81	88	96	103	107	122	132	139	150	157	175	176	185	195	198	196	201	202	193	201	201	210	196	207	196	179	174	183	184	177
	1.364	51	52	56	53	55	63	59	60	65	72	67	69	65	67	71	70	73	81	81	92	93	99	110	119	129	152	155	161	176	177	182	183	193	203	197	195	198	201	209	199	197	189	188	192	184	188	182	180
	1.3638	52	52	54	56	58	56	62	68	63	64	65	66	71	65	76	77	78	76	85	91	91	105	117	132	130	141	166	168	167	181	181	199	200	199	192	201	200	198	202	202	194	191	191	187	184	186	181	177
	1.3636	50	52	51	56	58	63	62	63	62	66	62	70	76	78	74	76	81	81	84	92	100	112	125	140	144	158	168	174	182	184	196	199	199	194	204	194	204	196	198	201	191	193	185	183	178	182	177	173
	1.3635	55	56	52	53	52	62	63	56	65	67	64	73	70	75	75	80	80	87	85	99	110	116	128	136	149	158	170	165	174	193	198	198	202	204	198	193	197	199	199	194	189	191	190	178	180	176	166	171
	1.3633	49	53	56	54	59	61	58	68	62	66	65	72	72	70	70	81	77	92	91	100	104	117	127	147	147	161	174	174	184	191	191	202	201	203	192	189	199	200	201	195	190	179	186	177	178	175	172	167
	1.3631	52	53	52	58	55	55	64	61	64	64	65	67	75	73	73	79	88	92	98	108	116	123	140	143	154	162	171	177	185	185	196	192	202	199	191	200	195	195	189	192	193	189	181	184	179	176	172	164
	1.3629	54	48	58	54	60	59	61	60	67	70	67	69	72	75	77	75	83	95	100	111	119	126	136	151	161	167	182	179	182	191	191	200	201	198	192	187	200	191	199	191	184	185	191	174	176	169	169	165
	1.3627	51	57	56	56	54	55	60	67	58	69	69	72	70	76	79	86	88	96	104	105	116	132	139	151	155	172	182	182	189	196	187	191	199	207	195	194	189	192	201	191	187	173	179	176	175	172	160	168
	1.3625	53	51	53	54	61	61	65	64	64	67	67	67	77	76	81	86	93	95	107	115	125	135	151	158	164	168	183	191	193	196	194	192	206	201	194	187	201	192	198	199	182	184	180	174	167	173	166	159
	1.3623	55	49	55	54	54	63	60	64	67	65	70	77	78	80	81	82	92	97	112	118	127	145	145	156	166	184	180	183	187	198	198	204	199	199	190	193	197	194	193	185	181	172	173	169	168	167	164	162
	1.3621	54	47	56	54	59	60	63	61	65	71	77	76	76	77	85	93	96	110	116	118	133	142	154	158	167	183	186	188	194	188	193	189	205	202	184	197	192	190	192	190	177	172	172	168	167	165	159	165
	1.3619	46	51	52	51	64	59	62	67	64	66	67	76	81	78	84	98	100	103	122	121	137	150	165	169	172	183	185	189	198	189	198	196	206	206	195	190	190	192	184	187	184	169	169	163	167	166	161	161
	1.3617	53	54	53	57	56	59	66	62	71	67	73	74	80	83	91	103	106	113	115	135	142	157	159	175	175	189	183	192	194	194	186	194	197	201	185	188	186	179	182	179	180	173	173	168	162	158	154	155
	1.3615	51	54	57	56	59	63	63	63	65	73	80	84	82	85	95	103	108	119	124	130	142	151	160	176	173	184	187	186	186	197	185	193	190	189	186	189	186	176	182	179	175	167	169	165	157	159	156	158
	1.3613	46	50	51	54	59	60	68	65	68	71	77	77	85	96	91	102	109	121	135	136	147	154	167	170	179	186	196	193	193	186	201	193	194	199	188	179	186	182	186	175	180	164	164	162	167	156	156	154
	1.3612	52	49	58	54	59	63	65	66	75	73	80	84	90	88	106	101	116	123	132	145	156	160	175	184	179	193	188	193	190	192	198	201	191	190	190	179	180	177	175	173	176	162	165	150	156	158	158	147
	1.361	50	51	53	54	60	65	63	66	76	78	78	88	90	103	101	106	116	129	131	144	160	165	172	174	175	193	191	191	188	193	190	197	191	185	189	185	176	173	182	171	167	166	153	163	149	156	152	158
	1.3608	51	56	58	51	59	58	64	66	67	75	85	86	95	95	104	116	118	131	144	154	155	156	175	181	180	183	189	185	182	197	194	189	200	186	184	185	172	178	180	175	172	154	154	162	153	158	145	144
	1.3606	54	50	50	56	58	65	65	73	77	79	86	87	101	102	104	119	128	142	144	156	165	158	180	183	179	188	191	190	193	192	194	186	185	184	181	175	177	166	163	165	169	157	153	145	148	159	154	147
	1.3604	57	56	55	57	55	63	62	69	77	78	85	99	101	112	120	119	132	143	141	155	160	168	169	179	190	197	190	199	186	190	189	189	185	181	175	173	171	172	169	172	156	162	154	153	149	139	148	153
	1.3602	49	51	57	55	55	65	67	67	74	80	92	96	105	118	112	132	133	145	147	161	167	169	186	178	187	189	192	189	186	189	188	191	198	186	183	174	170	171	175	166	155	155	154	156	150	158	143	145
	1.36	49	53	50	60	60	59	69	78	75	81	89	102	111	112	116	135	152	153	164	170	170	168	189	185	188	198	199	189	184	190	182	188	188	178	180	183	175	172	163	161	154	154	156	144	149	144	140	141
	1.3598	54	51	53	57	60	62	66	77	80	81	97	97	112	117	123	131	140	154	156	167	171	177	184	180	186	197	196	187	189	185	178	190	175	176	173	170	169	169	158	164	161	156	148	149	144	148	143	141
	1.3596	51	53	59	53	59	61	65	74	82	89	97	117	114	115	124	135	145	155	152	172	171	171	181	187	185	194	195	184	179	187	182	183	186	180	166	164	162	159	167	161	156	147	142	154	158	143	140	143
	1.3594	52	57	56	65	64	69	75	82	87	89	100	105	124	122	136	155	149	162	161	171	175	179	191	199	190	191	195	186	188	190	184	183	180	174	177	169	164	159	156	155	159	144	145	148	149	144	143	136
	1.3592	57	53	58	56	61	66	74	84	92	90	105	114	122	139	137	149	156	158	164	177	173	183	191	181	186	194	189	188	182	182	180	186	182	174	161	167	161	157	164	162	143	152	151	141	140	136	132	142
	1.3591	55	54	64	60	67	69	73	82	95	103	108	125	129	133	140	144	157	172	164	173	173	179	173	191	188	189	192	195	178	181	176	177	180	169	162	163	163	155	159	156	149	145	145	146	135	141	139	142
	1.3589	52	57	57	62	66	72	78	88	95	97	106	114	135	136	144	157	157	169	166	169	179	181	185	179	191	183	191	181	187	182	183	175	168	175	168	163	167	157	156	154	158	147	142	144	143	143	146	137
	1.3587	50	55	60	64	65	73	82	81	103	103	111	129	136	140	148	159	170	166	173	181	179	182	184	185	191	183	191	179	168	183	180	185	171	165	162	162	161	156	146	148	148	142	140	138	134	134	139	137
	1.3585	58	53	63	64	69	69	80	89	97	109	116	129	138	147	151	153	171	173	176	177	178	182	185	190	190	193	176	180	172	182	171	175	170	163	160	154	155	148	157	149	145	144	136	139	140	140	129	131
	1.3583	52	58	59	61	74	70	82	100	97	117	111	128	147	143	152	162	165	166	180	178	177	182	189	178	187	187	188	178	176	168	177	174	169	164	162	153	156	150	158	144	143	137	141	140	139	137	131	141
	1.3581	51	57	58	64	70	80	90	98	105	112	119	136	150	158	159	166	163	174	177	172	182	180	188	191	187	187	182	177	180	173	170	172	166	155	158	154	154	143	151	151	153	142	138	132	134	138	133	133
	1.3579	54	57	63	62	75	84	87	100	113	121	129	153	152	156	160	163	175	184	178	169	179	189	184	183	186	185	183	170	172	173	167	165	166	158	153	160	150	148	143	141	137	141	137	134	137	131	126	136
	1.3577	58	59	63	67	72	76	88	103	115	120	128	147	155	154	158	173	179	185	181	179	181	172	188	184	179	174	181	179	166	169	169	158	163	167	152	153	146	150	145	149	139	136	132	141	132	136	136	132
	1.3575	59	61	63	69	74	87	96	105	121	128	134	150	164	158	163	176	179	177	183	181	182	178	182	186	190	183	184	173	167	171	164	167	159	156	148	153	153	143	143	142	141	133	139	138	129	130	132	138
	1.3573	59	54	66	70	76	90	95	106	124	124	136	156	164	168	164	174	181	179	177	185	183	180	174	171	180	183	174	173	172	167	162	169	158	160	148	141	144	141	142	140	131	134	133	132	134	131	130	133
	1.3571	62	68	74	66	78	86	102	108	117	134	143	156	163	159	164	171	172	192	182	175	173	180	182	177	175	173	175	166	160	161	151	156	161	155	146	144	148	142	142	141	135	132	137	136	133	135	128	131
	1.357	60	63	63	75	90	91	106	121	122	144	142	156	176	167	167	181	174	179	183	183	182	173	176	182	180	182	173	168	166	164	168	159	157	145	146	141	146	137	141	142	143	134	131	126	129	130	125	128
	1.3568	63	60	72	71	82	101	106	118	131	137	149	158	167	170	172	176	181	180	178	185	174	183	174	178	180	175	172	164	159	158	159	161	151	144	142	139	141	141	142	140	132	131	136	130	124	127	120	126
	1.3566	67	68	71	72	82	96	114	124	125	150	158	177	174	173	169	177	182	186	183	174	179	174	176	184	178	176	171	163	157	153	156	150	151	150	141	134	141	143	138	135	129	128	132	127	125	130	120	131
	1.3564	67	71	74	81	95	96	115	130	144	145	154	164	176	169	172	177	176	182	183	171	176	174	178	172	176	171	171	168	171	159	149	151	145	145	146	140	142	138	140	141	129	128	126	128	126	132	127	123
	1.3562	65	66	81	88	93	106	119	130	148	153	153	170	174	173	176	181	181	177	182	177	181	176	175	177	179	170	167	158	160	156	149	156	148	144	145	137	141	140	132	144	133	130	130	129	119	128	122	120
	1.356	67	68	78	86	96	107	119	136	142	163	168	179	179	173	172	180	180	183	175	174	170	175	166	169	172	170	165	161	153	156	146	143	150	141	145	135	132	133	131	135	128	128	125	125	125	125	126	121
	1.3558	70	73	82	91	101	110	124	139	148	161	169	178	180	169	175	189	179	179	184	171	172	174	177	174	167	163	168	165	150	149	148	149	149	147	139	139	141	132	134	132	124	123	123	126	122	122	119	115
	1.3556	70	72	76	92	106	114	128	148	151	160	167	171	191	179	177	180	184	180	181	177	183	167	177	172	167	168	161	154	155	153	146	148	149	137	134	134	140	129	135	129	125	126	125	125	117	123	118	113
	1.3554	76	80	89	91	108	117	130	143	157	168	170	170	186	180	170	183	177	186	172	170	178	175	164	163	160	161	160	148	149	155	147	143	150	140	130	132	132	128	128	130	118	126	124	123	114	121	118	121
	1.3552	74	82	85	96	108	121	139	146	156	172	170	182	182	180	181	182	178	177	182	168	168	167	173	170	167	155	155	149	144	150	147	143	148	141	137	131	132	132	128	124	130	124	123	131	123	130	122	114
	1.3551	79	84	86	106	116	124	142	154	153	168	173	184	180	180	174	187	182	179	177	171	171	162	169	168	166	158	155	146	147	143	143	142	134	136	130	139	130	134	138	129	128	122	124	123	114	125	115	110
	1.3549	85	89	96	102	113	134	142	158	165	169	176	180	188	185	187	178	182	172	169	169	172	165	162	157	160	157	149	146	144	143	148	140	152	133	127	129	126	126	130	128	128	118	122	116	114	119	110	120
	1.3547	83	86	97	108	123	137	149	156	151	169	177	189	182	177	176	178	178	177	167	167	174	154	160	159	156	150	157	143	143	143	138	142	140	137	134	124	124	126	133	121	124	118	121	120	118	122	114	115
	1.3545	87	97	100	110	127	135	148	159	164	175	167	182	191	180	177	176	178	173	179	170	167	162	162	157	155	154	147	152	145	142	141	142	147	133	129	131	127	127	127	126	128	119	119	112	111	110	116	109
	1.3543	90	96	102	119	128	137	152	163	162	179	181	186	190	177	178	175	185	162	162	162	164	160	159	154	146	148	140	141	147	141	140	143	140	134	122	123	130	127	121	138	114	122	110	117	115	115	103	107
	1.3541	93	99	109	113	119	145	155	162	167	181	174	182	185	180	172	178	168	177	171	153	158	160	162	155	151	155	148	140	137	136	136	137	135	137	124	133	123	127	129	113	115	113	116	121	112	111	107	107
	1.3539	95	104	106	117	134	144	156	169	161	173	174	182	182	177	173	168	175	168	168	168	157	158	158	154	151	152	149	142	137	135	136	132	132	130	122	127	125	123	125	121	121	114	120	115	111	117	114	106
	1.3537	100	99	112	125	140	151	162	167	172	170	179	183	181	174	175	166	180	170	161	155	160	150	150	149	143	146	140	139	143	137	132	126	129	128	126	120	119	121	126	127	115	114	117	117	110	112	101	106
	1.3535	102	107	114	125	131	152	156	170	172	181	184	178	178	168	166	176	169	167	164	151	156	154	157	155	147	147	140	133	127	137	125	132	128	121	129	125	118	121	126	121	118	115	115	113	106	110	104	109
	1.3533	98	111	115	127	145	153	166	168	165	178	173	181	185	171	170	177	176	162	166	159	153	148	154	150	147	135	143	138	137	131	132	127	135	130	120	127	119	124	121	122	121	111	110	118	107	113	109	103
	1.3532	102	109	124	135	144	160	162	167	169	177	177	180	182	175	169	165	168	168	165	150	152	146	151	149	144	134	138	135	134	122	130	123	123	120	131	116	123	118	122	125	113	112	111	105	103	105	110	99
	1.353	111	114	131	128	149	156	163	162	182	180	177	188	176	172	172	164	169	164	158	148	148	142	141	141	138	141	129	125	125	137	129	127	131	121	123	111	126	128	121	111	116	105	115	115	110	112	105	110
	1.3528	113	117	134	132	149	154	163	172	168	184	177	178	180	176	169	167	170	162	154	150	151	145	146	148	137	147	136	137	128	121	127	123	127	126	125	123	120	116	123	114	117	110	106	106	106	111	101	103
	1.3526	114	116	132	138	151	154	166	171	166	176	168	175	183	172	167	163	160	158	159	161	151	141	141	139	138	138	130	133	135	124	124	130	119	126	127	117	121	110	112	114	117	107	110	109	100	107	105	98
	1.3524	120	129	133	142	156	154	162	172	175	174	185	183	178	173	167	157	164	160	155	149	145	141	145	139	138	133	130	129	128	131	123	125	123	119	112	113	109	119	117	116	108	109	104	111	105	108	96	102
	1.3522	122	129	142	146	152	162	161	172	174	174	174	175	178	166	153	162	157	156	153	148	140	138	137	138	131	127	129	128	125	125	125	127	125	121	123	119	117	114	113	107	111	105	102	106	101	105	100	94
	1.352	119	138	133	149	162	163	168	169	166	169	169	172	178	169	163	159	162	145	152	147	139	135	140	141	137	131	131	132	131	117	124	121	117	117	112	122	112	107	111	106	114	108	111	98	102	107	107	98
	1.3518	120	128	140	145	154	169	163	174	175	175	182	171	180	171	158	156	153	163	143	146	144	144	142	136	134	125	128	127	126	124	119	130	121	118	116	111	110	103	108	107	105	109	104	100	96	96	97	97
	1.3516	128	133	151	147	153	158	170	173	171	166	171	175	167	168	164	158	156	151	149	140	143	134	137	133	127	128	127	122	124	120	121	120	125	116	116	108	113	114	120	109	107	100	105	104	105	100	97	98
	1.3515	134	132	139	148	162	166	169	165	168	173	171	171	178	158	159	154	155	146	147	144	137	132	132	138	131	131	126	123	120	113	121	116	114	114	114	113	114	113	110	109	111	103	102	104	93	99	97	92
	1.3513	127	143	144	152	156	161	169	169	174	164	170	166	172	161	157	150	159	150	142	146	136	142	134	137	132	132	124	126	119	119	119	115	123	117	111	115	116	112	106	112	109	107	98	95	95	102	91	98
	1.3511	136	135	142	148	152	170	170	165	173	174	173	168	172	160	161	153	149	145	145	129	134	127	135	128	130	123	124	111	120	114	115	117	122	113	111	112	110	113	107	109	103	94	109	97	97	91	93	89
	1.3509	138	147	147	149	164	168	164	169	166	164	165	179	170	156	143	155	147	140	146	136	131	123	132	139	128	127	125	122	126	116	113	114	122	115	113	112	109	108	109	108	112	97	100	96	95	101	89	91
	1.3507	139	149	146	149	161	166	162	165	162	171	167	176	162	157	153	150	153	146	140	133	134	133	121	127	124	122	126	121	124	115	116	118	113	116	108	113	108	100	109	106	101	99	98	94	96	93	86	93
	1.3505	143	150	149	151	152	169	165	159	166	167	165	170	163	150	146	144	142	151	134	129	140	124	129	125	122	129	119	122	118	121	112	118	120	106	110	107	107	106	111	100	101	101	98	98	90	98	90	94
	1.3503	138	141	151	146	159	164	163	170	165	174	160	161	154	158	150	151	150	142	138	129	128	129	126	130	120	115	122	117	115	114	111	109	116	112	116	116	108	109	110	104	99	96	97	100	94	92	86	93
	1.3501	134	142	146	154	160	159	167	169	162	159	165	164	164	143	146	148	145	136	137	131	130	125	124	128	122	123	113	118	120	119	115	113	112	113	106	110	110	100	102	103	109	100	99	92	86	98	94	86
	1.3499	144	142	150	148	153	161	166	163	164	159	153	166	154	150	149	147	135	135	131	124	129	128	124	126	121	121	118	110	111	114	117	118	107	111	103	111	101	95	94	105	95	101	97	89	85	90	92	94
	1.3498	141	143	155	155	156	154	161	165	161	163	158	164	155	136	147	139	136	134	132	130	126	122	128	124	116	118	122	110	114	112	113	105	114	113	109	107	103	96	101	100	96	98	95	94	88	94	83	89
	1.3496	140	152	138	144	156	157	165	168	157	157	158	164	149	144	135	137	141	141	129	126	121	119	122	124	122	120	114	120	109	110	118	113	111	109	103	105	102	105	99	102	98	93	96	94	81	88	92	90
	1.3494	144	151	147	150	151	166	157	160	158	159	156	155	148	151	143	132	138	131	127	129	128	122	114	121	118	123	120	116	108	110	101	113	105	105	95	101	102	92	99	99	94	98	96	91	91	92	85	88
	1.3492	145	150	150	148	149	163	159	158	148	149	152	153	153	144	132	129	129	129	125	118	118	120	119	115	112	116	123	119	116	114	106	107	112	109	98	99	99	100	98	95	95	90	90	96	97	83	86	86
	1.349	133	149	139	151	157	155	163	153	151	157	148	151	147	141	141	135	136	127	125	124	118	124	124	112	112	115	113	117	113	102	111	108	104	106	105	106	100	100	92	96	92	95	90	89	86	87	88	84
	1.3488	139	142	145	147	151	157	151	157	152	153	154	148	148	140	134	135	136	132	119	126	122	120	111	118	119	119	115	105	104	113	106	108	101	99	100	96	101	98	98	98	92	92	88	85	85	91	90	83
	1.3486	141	143	148	143	152	153	156	153	150	152	149	154	148	137	136	138	130	129	115	121	115	114	115	125	111	111	111	115	99	106	108	107	110	103	107	101	100	92	95	90	90	93	87	89	89	88	84	84
	1.3484	142	145	149	144	157	150	155	155	150	147	148	149	144	140	132	131	127	124	113	119	119	109	113	121	109	107	112	109	114	104	97	97	105	104	93	105	96	98	91	91	97	93	97	88	86	88	86	82
	1.3483	146	145	148	152	147	153	154	155	147	158	143	150	144	132	139	130	129	127	125	119	118	118	116	108	110	112	109	106	106	111	106	107	96	99	95	92	99	91	95	93	87	95	88	82	85	80	84	83
	1.3481	149	137	149	145	145	150	149	138	151	155	145	146	138	140	130	129	125	121	122	115	114	108	113	116	108	111	108	110	100	106	98	103	106	103	93	102	88	96	94	94	87	84	82	85	83	84	84	84
	1.3479	143	147	143	140	147	147	148	154	145	143	135	143	145	130	128	134	121	124	121	116	117	113	113	112	108	112	115	106	106	101	100	102	100	98	104	95	93	97	95	92	97	86	88	91	87	87	87	86
	1.3477	143	141	137	148	143	145	146	157	150	143	138	134	143	138	129	129	129	119	116	113	115	111	112	114	109	107	109	112	104	106	95	105	97	98	102	92	90	91	86	93	89	88	87	86	79	84	85	84
	1.3475	147	147	139	140	138	149	146	141	143	147	147	139	142	134	123	130	126	121	115	118	113	116	113	106	104	114	106	101	100	102	99	102	99	95	94	88	88	90	93	94	90	88	82	86	80	88	83	84
	1.3473	143	149	145	145	137	145	144	142	140	138	134	135	131	129	119	133	117	117	116	110	108	105	115	108	108	107	109	102	101	103	98	100	105	98	105	97	88	93	92	82	87	79	84	81	84	82	84	81
	1.3471	143	150	140	149	144	143	152	151	144	136	133	131	140	130	123	122	127	114	118	119	112	116	119	110	105	112	109	106	104	98	102	104	97	99	89	92	92	89	89	94	90	89	86	81	76	77	84	78
	1.3469	139	136	133	138	137	137	132	140	136	139	132	142	132	132	123	125	122	113	116	111	115	114	104	109	105	108	102	100	98	104	95	101	93	98	93	87	89	86	95	90	83	86	80	83	79	85	76	84
	1.3468	142	141	142	136	137	136	136	136	135	138	130	136	131	126	117	119	116	119	111	108	110	102	116	113	103	109	103	102	97	96	96	93	91	101	93	87	92	92	92	79	88	84	80	82	81	78	80	84
	1.3466	131	145	128	127	141	143	143	140	132	133	127	132	130	125	118	126	120	114	111	113	106	109	110	108	107	102	104	106	105	97	96	94	94	99	87	94	91	91	82	85	88	80	91	81	78	83	77	71
	1.3464	135	128	131	138	135	139	136	143	129	139	132	131	124	120	116	119	118	109	117	107	111	113	105	106	104	105	102	97	102	101	98	97	92	96	86	88	90	90	84	88	81	89	83	81	78	77	79	73
	1.3462	141	142	135	131	131	136	136	129	137	137	132	134	130	121	111	122	115	118	107	112	110	107	109	104	106	105	105	96	104	96	98	92	101	91	88	85	83	86	91	83	81	77	76	82	85	78	77	76
	1.346	134	137	134	131	130	127	136	138	131	131	121	132	128	118	118	112	116	105	106	109	106	103	110	104	98	101	98	99	93	101	97	89	94	91	82	94	85	86	85	83	86	77	87	77	78	83	73	75
	1.3458	141	131	132	130	124	130	128	137	132	129	127	135	127	127	111	113	115	108	112	114	109	110	105	98	102	102	97	101	97	98	96	94	90	86	88	86	84	83	81	85	82	84	80	79	77	78	74	76
	1.3456	133	126	130	131	131	137	127	129	125	126	128	130	121	121	118	116	111	114	110	95	103	103	108	105	95	102	97	98	90	101	95	90	92	86	85	84	87	87	89	80	80	78	76	82	79	78	72	74
	1.3454	129	131	130	134	124	123	128	138	119	129	119	122	124	123	113	109	110	113	110	108	105	100	108	105	99	103	102	96	95	90	92	89	91	94	90	83	88	85	90	80	79	76	77	79	74	80	75	74
	1.3453	132	126	128	125	129	131	133	131	126	122	123	125	129	119	114	115	113	108	107	110	95	108	102	112	100	100	95	92	95	94	87	93	89	84	86	87	82	77	76	88	80	80	76	75	75	76	76	76
	1.3451	130	124	127	134	127	132	123	124	129	128	123	125	121	120	110	116	109	108	101	111	104	103	106	95	94	101	94	87	95	96	86	92	89	82	84	82	79	80	85	82	80	81	70	77	76	75	73	77
	1.3449	127	124	118	121	123	121	128	131	127	124	118	128	123	118	107	113	113	110	111	103	103	99	108	100	91	96	97	90	88	85	89	83	93	78	88	79	90	83	85	77	77	78	83	76	81	78	72	70
	1.3447	122	128	114	125	122	123	128	126	127	116	118	124	120	117	110	109	105	105	112	107	103	101	100	101	96	96	95	93	94	96	89	94	84	82	84	81	86	78	81	85	81	76	81	74	71	73	80	68
	1.3445	125	118	113	125	110	126	120	120	124	125	124	125	119	117	118	108	109	108	96	105	95	94	96	96	98	100	93	92	86	96	91	84	87	86	82	77	77	75	80	77	72	78	73	73	77	69	69	72
	1.3443	127	127	120	118	124	121	119	122	109	123	108	122	125	114	107	107	104	107	100	95	102	97	96	103	93	92	97	86	89	86	87	85	85	83	78	84	82	79	82	77	77	74	75	76	78	78	70	73
	1.3441	107	118	119	119	119	116	122	129	116	118	113	124	121	117	107	111	110	105	99	106	100	95	102	103	95	94	92	89	96	84	85	84	80	86	85	87	80	79	84	76	83	69	77	71	71	75	71	67
	1.344	127	118	115	112	112	119	118	114	118	118	120	112	119	120	109	104	112	108	100	97	98	99	92	95	94	90	87	85	86	85	81	82	80	84	81	71	78	80	76	82	70	74	69	65	73	68	67	75
	1.3438	117	121	116	115	114	114	119	120	117	117	115	116	111	107	110	101	103	103	100	101	95	95	94	91	91	95	91	87	87	84	86	81	90	84	87	77	74	76	79	73	76	75	64	74	76	73	68	72
	1.3436	121	124	118	116	112	111	121	117	113	115	109	111	120	107	103	112	107	108	100	95	94	96	92	93	86	91	93	84	90	80	81	79	86	84	85	79	81	80	74	81	76	66	78	67	71	75	71	68
	1.3434	109	108	109	112	113	110	115	115	120	117	110	120	117	114	112	105	106	102	100	100	96	94	89	90	91	92	92	80	86	83	84	87	76	78	77	72	75	70	74	78	78	70	68	71	71	75	59	63
	1.3432	114	117	109	104	107	116	114	109	109	119	114	114	116	107	105	106	97	101	94	90	92	95	90	94	90	85	89	89	79	88	82	80	82	77	80	76	74	74	77	73	71	72	70	66	68	66	68	65
	1.343	116	116	105	107	112	116	112	116	109	111	112	115	112	106	97	105	104	96	103	95	93	92	95	98	83	89	86	81	86	83	80	81	77	76	79	80	80	79	71	78	77	72	67	70	68	70	68	65
	1.3428	108	112	105	105	110	114	113	118	119	108	113	112	113	112	104	101	102	96	100	100	98	97	84	93	94	89	86	84	88	81	81	81	80	80	81	73	76	72	74	77	73	68	76	69	63	63	59	66
	1.3426	111	110	108	109	104	113	111	111	107	114	124	114	112	105	101	102	101	103	92	89	97	87	88	91	86	92	84	85	78	87	81	76	87	73	77	84	74	70	78	75	70	72	64	71	69	66	66	69
	1.3425	112	108	105	106	110	112	108	111	109	108	110	111	109	103	102	104	100	97	93	92	88	91	95	87	77	84	80	86	85	82	81	80	83	76	77	80	82	77	77	68	79	70	71	67	68	66	64	68
	1.3423	107	106	105	111	103	106	110	105	108	112	111	111	115	107	96	101	106	91	103	87	90	90	87	90	91	84	83	86	82	82	82	84	80	78	73	76	76	73	80	78	69	68	71	64	65	64	65	63
	1.3421	113	104	103	99	105	107	110	105	108	113	116	109	107	104	106	97	101	96	89	95	94	95	86	85	82	85	83	76	74	81	79	78	82	79	72	73	73	69	61	67	67	68	68	65	63	58	59	67
	1.3419	108	111	103	104	105	105	110	106	100	117	112	109	111	101	105	95	101	97	85	82	90	88	95	89	82	82	87	89	77	77	80	73	84	80	78	70	68	73	69	65	76	69	64	70	70	63	70	58
	1.3417	103	102	99	95	106	106	113	111	110	111	105	107	111	97	98	100	101	87	96	90	88	89	91	90	87	82	80	83	82	75	77	83	83	77	76	74	73	72	73	73	66	70	67	70	65	65	65	65
	1.3415	105	105	97	100	103	108	104	102	103	109	108	110	105	105	105	94	93	92	92	89	93	86	89	82	89	90	82	76	83	81	74	77	76	72	72	75	62	68	69	68	71	72	61	60	64	61	62	60
	1.3413	103	98	107	103	93	104	105	103	99	109	112	111	105	99	97	92	93	92	87	88	82	86	86	85	78	87	79	75	80	71	68	75	80	75	72	67	73	74	72	72	68	64	64	63	68	59	60	61
	1.3412	97	100	96	96	102	103	108	106	108	102	101	102	111	100	96	101	97	92	93	91	85	89	89	85	73	76	87	84	80	78	76	73	73	73	77	73	73	70	68	70	71	66	68	63	59	60	61	62
	1.341	106	89	96	98	96	102	106	102	108	106	106	106	107	101	101	94	97	91	89	91	82	84	84	78	81	82	75	78	77	74	76	81	74	73	69	70	74	63	69	72	61	64	58	59	58	64	60	63
	1.3408	100	94	95	99	102	101	100	98	101	105	106	108	102	97	100	93	90	99	93	81	81	83	82	79	78	82	79	78	79	78	72	75	75	75	69	66	70	71	71	61	64	60	55	65	61	62	55	60
	1.3406	96	100	95	94	99	100	97	106	106	107	102	112	104	92	90	96	93	90	85	79	86	79	86	88	78	78	79	83	74	75	74	71	70	75	73	72	73	66	68	66	72	64	64	62	60	67	64	55
	1.3404	101	95	94	99	95	102	102	102	104	105	101	100	104	97	96	87	90	83	84	85	86	83	80	79	77	80	80	78	84	76	79	85	71	71	72	68	67	67	63	70	65	69	61	60	62	59	60	63
	1.3402	98	98	98	89	96	108	101	99	99	103	105	108	101	104	98	97	84	92	81	81	88	80	80	80	77	80	77	77	77	78	72	74	75	70	65	67	64	68	66	67	58	61	63	59	59	63	53	57
	1.34	100	95	91	98	97	99	104	103	94	103	103	103	97	90	91	93	89	87	87	79	79	83	82	84	76	83	74	75	74	72	73	77	76	73	71	67	65	67	69	67	64	61	61	68	61	64	58	54
	1.3399	94	96	89	95	98	97	105	100	103	97	97	95	97	93	85	93	93	88	83	89	84	81	82	82	75	81	74	74	74	72	73	73	67	71	66	70	68	65	63	67	64	60	62	57	54	58	51	58
	1.3397	97	85	93	87	91	101	95	100	98	97	105	99	95	96	91	87	83	82	76	83	82	78	79	74	77	77	73	70	72	72	69	75	67	66	62	61	65	64	62	63	58	63	55	57	60	57	52	58
	1.3395	91	94	88	92	89	95	95	97	102	99	90	103	101	92	90	90	92	85	80	75	75	81	80	73	73	76	78	74	75	71	65	66	74	73	66	66	63	60	61	57	67	54	58	64	61	53	55	54
	1.3393	87	90	90	89	99	98	99	103	94	96	94	101	99	91	87	84	93	82	85	78	71	71	76	80	74	76	77	70	74	72	66	73	64	67	61	63	70	62	64	65	66	58	56	57	51	64	56	54
	1.3391	95	82	88	93	93	105	96	96	101	102	103	96	92	92	90	89	89	80	81	75	82	78	80	77	77	78	71	73	72	76	69	73	71	73	63	60	67	58	59	62	60	61	53	57	56	54	53	61
	1.3389	93	94	95	85	96	100	98	93	96	100	94	94	101	90	82	87	73	86	83	76	80	76	77	76	75	71	78	69	70	69	64	66	75	66	66	61	63	61	63	65	58	60	54	61	58	56	54	56
	1.3387	89	88	83	89	85	92	95	103	97	88	97	93	94	88	91	94	84	83	84	81	80	76	78	81	77	77	75	72	71	72	70	69	68	71	68	61	64	65	62	57	60	59	60	53	57	57	57	48
	1.3386	95	83	80	86	89	93	93	96	98	97	98	101	101	91	92	82	86	84	75	86	82	79	74	76	75	73	72	76	70	73	66	68	66	65	62	62	60	58	61	62	58	59	56	53	54	54	54	56
	1.3384	86	85	88	87	84	93	92	94	94	99	100	94	92	84	86	83	85	82	80	77	76	76	76	76	76	77	68	65	66	68	64	72	66	68	62	59	62	57	64	59	60	54	57	57	54	54	53	56
	1.3382	94	91	87	92	91	93	95	101	91	96	90	94	96	84	82	85	81	80	77	70	77	74	76	80	72	71	77	74	71	69	65	65	66	65	63	69	61	63	64	54	64	58	54	52	55	54	59	48
	1.338	86	82	85	87	86	93	94	98	96	89	97	94	92	82	83	79	79	78	80	72	70	70	76	75	76	79	71	72	67	70	72	67	66	59	63	60	58	59	59	64	63	61	52	56	50	56	52	51
	1.3378	84	82	89	83	86	90	89	88	92	98	95	89	88	85	83	83	76	79	80	69	73	71	77	73	70	77	68	69	64	69	66	62	66	63	62	58	62	62	63	60	56	58	53	57	53	52	55	55
	1.3376	81	86	85	86	95	91	96	93	88	88	89	87	88	92	80	80	79	77	77	74	71	69	74	75	80	72	75	69	67	65	65	68	68	64	63	62	61	58	62	61	59	55	55	53	52	61	55	49
	1.3375	80	77	79	88	81	93	89	94	92	88	81	87	88	84	78	80	81	78	81	73	69	76	74	78	77	73	76	69	67	70	65	70	59	64	61	58	60	57	55	60	58	55	56	52	53	51	54	47
	1.3373	85	82	84	87	85	86	93	88	88	95	94	97	86	86	84	76	76	75	75	70	76	74	75	71	73	74	73	65	62	67	62	62	62	59	59	59	58	57	54	59	53	58	46	52	47	54	50	54
	1.3371	89	90	87	79	81	84	87	89	88	93	88	91	88	83	76	79	76	80	72	79	67	67	74	70	66	70	76	65	64	62	59	63	63	62	59	56	56	57	61	53	57	49	56	56	57	53	54	53
	1.3369	83	84	81	84	88	84	93	91	87	84	86	84	89	78	79	83	81	71	76	72	78	73	76	76	66	76	64	70	65	65	65	63	62	57	57	62	55	59	58	56	51	51	56	51	47	51	52	51
	1.3367	86	78	83	84	84	91	89	92	87	85	86	89	83	79	79	79	79	74	66	70	76	74	71	70	70	68	65	64	60	67	58	64	64	62	60	55	57	58	55	53	56	56	50	50	54	51	50	54
	1.3365	84	83	85	82	85	85	85	89	85	87	87	93	83	80	82	78	75	78	70	73	71	73	79	71	64	68	69	63	63	67	59	58	67	62	61	62	57	54	60	57	49	51	49	52	52	47	54	49
	1.3363	83	82	79	75	90	84	88	84	86	83	81	88	84	81	77	85	78	70	74	79	65	73	79	74	70	65	70	68	67	64	62	58	61	59	60	63	60	53	57	56	55	51	56	53	47	57	50	47
	1.3362	89	77	79	82	78	88	83	87	88	84	88	82	78	80	80	78	80	74	74	71	74	72	69	73	70	68	63	59	61	61	64	64	56	58	55	57	57	55	52	56	49	51	51	51	47	48	49	56
	1.336	85	80	82	78	85	81	81	85	83	85	84	86	80	82	72	78	71	76	70	67	66	67	68	69	64	66	67	64	60	60	62	61	64	53	51	57	54	53	59	54	54	52	49	53	55	52	49	50
	1.3358	74	84	76	82	81	82	89	87	84	80	82	86	82	77	71	79	76	75	79	73	70	69	72	79	66	66	66	64	62	57	60	61	56	60	59	60	51	53	54	53	52	50	53	52	51	56	47	49
	1.3356	80	73	73	82	78	82	80	82	82	84	80	84	85	77	74	75	76	71	72	72	75	68	68	70	68	61	60	63	63	66	65	60	60	59	51	52	59	50	54	53	48	55	48	49	50	46	46	44
	1.3354	82	80	77	75	79	85	78	85	83	82	82	84	82	76	75	75	69	71	74	68	70	72	69	70	64	66	66	58	56	57	53	58	58	54	54	52	52	49	57	48	54	48	51	49	49	48	50	55
	1.3352	74	78	76	77	81	87	84	85	78	81	76	79	83	73	76	79	75	75	73	69	68	65	74	62	58	66	65	60	60	61	57	57	63	56	57	54	53	52	51	54	55	49	50	49	49	49	54	46
	1.3351	79	71	75	71	77	83	79	84	80	74	81	78	84	83	73	75	70	67	66	73	67	65	63	68	66	63	63	62	62	61	58	59	57	52	47	53	56	55	51	52	55	57	53	49	48	51	42	46
	1.3349	82	74	75	73	72	85	79	81	83	84	84	87	83	80	73	75	71	72	68	60	65	68	60	67	67	67	59	59	63	59	55	56	57	53	57	51	48	52	54	50	54	53	46	42	45	47	47	46
	1.3347	77	76	77	72	72	76	81	84	78	85	80	76	79	74	78	76	73	70	70	62	65	65	67	63	62	61	63	58	54	60	56	53	58	55	51	57	50	56	53	55	50	48	46	46	48	53	51	46
	1.3345	73	70	77	71	76	80	76	87	76	78	78	79	85	73	69	76	78	68	71	68	67	65	70	63	63	62	58	62	65	58	58	57	53	55	55	51	56	48	53	51	49	46	52	47	42	49	47	44
	1.3343	72	72	75	72	74	79	78	83	77	78	81	73	76	77	78	71	70	71	64	63	70	67	64	60	64	64	57	56	57	52	58	59	56	54	54	48	51	48	51	48	46	51	48	50	46	46	46	47
	1.3341	73	73	77	70	72	74	77	78	76	75	77	81	75	67	70	71	67	71	64	65	67	63	62	64	58	63	63	60	55	54	53	55	57	56	52	55	49	51	53	48	47	47	44	45	49	45	48	44
	1.334	69	74	67	75	71	75	74	81	78	80	72	73	72	70	67	78	66	66	67	68	64	63	60	65	56	56	58	58	56	56	54	59	55	54	50	56	57	55	51	47	53	53	48	49	44	50	48	37
	1.3338	76	74	70	73	74	83	76	80	84	74	78	77	80	77	70	64	70	68	65	65	66	60	59	60	64	68	55	52	53	51	50	54	54	53	44	49	48	45	44	47	47	53	41	41	40	45	43	44
	1.3336	67	74	80	69	76	74	78	74	77	77	78	77	74	70	69	65	67	69	64	61	62	61	64	57	59	63	52	54	52	51	58	53	53	55	47	54	50	51	48	45	43	44	44	46	50	40	45	45
	1.3334	67	70	66	69	74	72	81	79	76	73	76	75	76	69	70	77	67	67	62	63	59	57	66	62	57	57	57	60	55	52	54	54	54	53	54	54	53	55	49	45	46	44	45	50	48	45	45	41
	1.3332	75	65	63	69	67	74	71	86	78	76	72	74	77	76	76	73	71	67	63	72	59	61	61	62	62	60	53	57	58	59	55	53	49	49	44	50	50	48	45	47	48	48	46	46	42	43	42	44
	1.333	66	63	70	65	67	71	70	80	71	73	80	79	68	70	64	66	70	68	58	60	61	59	65	63	60	60	52	50	54	51	47	49	54	52	51	44	48	39	50	45	44	41	46	48	45	42	42	41
	1.3329	67	72	67	65	70	70	74	80	72	71	73	72	75	69	62	72	69	65	70	64	57	60	59	55	56	57	61	57	50	54	50	56	48	50	53	50	49	53	50	49	50	44	49	45	42	49	43	40
	1.3327	66	66	68	72	70	74	69	77	75	74	68	71	75	69	65	62	68	68	61	61	57	59	57	56	56	51	53	58	50	54	61	55	48	50	50	49	48	46	46	47	50	46	46	40	39	41	43	40
	1.3325	67	67	64	62	63	72	74	71	74	74	76	78	71	70	70	63	67	64	61	57	63	60	57	54	54	58	53	54	51	52	50	46	49	47	48	45	44	44	45	47	45	45	45	43	43	47	43	41
	1.3323	68	63	72	65	75	70	76	70	74	73	74	68	70	62	63	62	64	63	65	57	54	58	59	59	54	49	60	53	51	51	49	49	51	54	47	52	48	48	50	42	50	42	42	44	43	45	44	37
	1.3321	66	64	61	70	71	70	74	77	68	70	76	73	72	71	66	65	68	60	55	60	62	63	62	59	57	53	50	56	56	51	55	54	48	49	50	49	47	47	39	47	46	44	44	42	41	43	45	43
	1.3319	68	62	59	64	67	68	73	71	71	73	71	70	62	64	64	67	62	59	60	54	59	53	56	57	61	57	55	52	55	53	46	52	51	46	43	44	46	46	41	48	42	47	42	40	37	42	40	38
	1.3318	63	64	65	60	66	65	72	67	70	72	67	70	66	71	64	66	65	64	55	59	56	54	59	52	46	48	55	50	48	52	44	48	51	56	49	48	47	47	48	39	43	41	40	43	46	43	42	42
	1.3316	67	66	62	64	72	73	71	74	67	70	70	69	69	65	56	64	67	56	62	62	58	52	54	61	54	51	53	52	49	46	49	53	49	48	46	48	47	45	40	45	47	42	45	38	42	41	40	38
	1.3314	58	57	61	65	65	72	65	66	69	71	69	68	77	70	69	64	64	57	56	53	58	63	52	54	55	51	47	51	54	53	47	50	47	47	39	39	45	43	38	44	43	45	41	37	36	41	40	41
	1.3312	67	60	66	56	71	72	69	66	67	74	67	68	63	61	56	64	59	64	58	54	56	53	55	52	60	50	49	48	49	48	47	38	49	45	44	47	47	41	47	46	41	38	39	41	42	45	42	42
	1.331	62	61	62	65	66	67	70	75	65	65	62	68	67	62	59	59	57	55	57	55	55	53	59	57	49	51	48	50	46	52	51	45	43	48	48	49	46	44	41	44	43	37	36	42	41	42	42	40
	1.3308	63	66	64	65	63	70	68	68	69	64	70	64	66	64	63	63	61	57	53	61	53	54	50	46	58	54	45	45	49	47	50	49	41	47	45	43	48	44	43	44	45	44	46	40	42	39	35	47
	1.3307	65	58	66	61	59	66	64	69	68	70	69	69	59	60	57	61	58	61	58	52	49	53	55	50	49	54	43	47	45	49	43	47	53	46	40	42	41	43	44	44	44	40	44	42	45	41	41	38
	1.3305	62	64	56	60	67	61	66	71	67	62	65	63	68	57	57	63	59	54	57	52	50	50	54	52	43	43	52	49	47	53	49	47	45	45	44	46	42	45	40	42	42	36	40	43	38	43	40	42
	1.3303	59	59	58	58	65	67	67	67	68	66	63	65	68	62	63	58	61	53	53	47	56	50	50	51	54	49	49	50	45	47	47	46	44	38	39	44	46	36	42	44	44	42	42	36	34	36	37	38
	1.3301	63	64	62	57	57	73	65	67	61	72	70	66	59	64	63	56	55	60	52	50	58	51	50	48	50	50	50	48	46	49	42	48	43	44	41	42	40	45	45	33	38	40	41	40	44	36	35	43
	1.3299	55	64	61	60	63	65	64	65	64	64	60	62	64	54	54	57	55	57	56	54	50	45	54	54	49	48	49	50	48	44	44	46	45	44	43	46	43	43	44	43	45	42	47	46	39	40	43	32
	1.3297	59	57	55	61	65	64	67	66	65	71	62	63	63	67	62	57	57	52	52	56	50	51	53	50	52	47	42	54	47	44	51	49	40	39	48	42	45	44	33	43	44	42	42	38	38	36	38	41
	1.3296	63	55	63	57	58	63	61	63	71	67	64	66	57	59	58	50	57	52	49	55	54	53	45	46	44	49	48	41	45	45	42	42	43	43	40	44	39	37	38	43	36	43	35	39	37	40	33	39
	1.3294	64	57	60	61	64	65	64	62	58	66	61	59	58	57	51	56	54	58	50	49	46	46	54	43	43	42	49	45	42	44	43	39	47	44	40	45	42	45	45	42	40	38	37	42	44	40	36	39
	1.3292	65	51	60	61	62	64	65	68	65	61	65	65	61	58	57	55	51	53	52	51	51	49	46	51	45	46	51	54	50	45	46	40	44	42	44	41	47	39	39	40	42	40	42	35	40	38	34	33
	1.329	61	52	57	57	59	64	65	65	61	64	60	57	59	61	56	55	57	49	49	50	52	53	46	46	48	49	44	41	45	43	45	47	39	41	38	34	42	37	38	42	35	40	38	35	38	33	35	39
	1.3288	56	60	57	51	59	59	62	63	58	68	61	60	55	49	51	54	51	54	51	50	44	47	45	44	42	47	45	40	42	43	43	39	42	44	43	44	41	43	36	37	36	36	40	38	36	34	36	35
	1.3287	54	56	52	58	61	62	64	65	66	61	58	60	60	48	51	55	54	54	49	55	41	45	54	48	45	46	47	46	42	47	45	40	38	42	43	41	44	42	37	39	41	40	41	32	37	45	39	32
	1.3285	59	53	54	61	58	63	60	60	61	60	62	54	59	58	57	48	55	54	49	50	50	48	46	48	49	49	39	45	46	43	47	46	38	39	43	36	39	42	33	40	39	39	38	36	38	36	38	38
	1.3283	57	54	59	58	54	63	63	61	55	60	60	59	55	56	55	56	49	48	48	47	49	47	47	47	45	46	41	44	41	39	38	38	44	40	42	40	41	38	41	43	41	38	35	37	36	39	33	40
	1.3281	56	53	54	56	58	60	62	66	53	61	58	53	58	53	47	53	49	53	46	40	44	43	47	45	41	43	43	46	42	41	48	42	41	48	40	39	41	44	36	38	37	36	41	40	35	39	39	28
	1.3279	58	52	53	57	58	59	62	62	59	57	59	54	52	54	57	51	51	49	47	49	49	47	43	44	52	44	40	40	41	46	42	38	39	38	39	38	39	35	38	41	42	40	37	38	30	34	34	36
	1.3277	57	59	62	55	54	65	55	56	57	60	58	56	48	55	51	55	55	48	46	44	46	48	42	41	43	47	45	40	41	44	41	43	43	36	33	33	35	36	41	32	33	38	35	41	38	33	40	36
	1.3276	49	55	52	49	60	60	59	61	57	57	55	53	55	47	47	54	54	49	47	44	44	43	49	45	42	41	48	46	40	46	39	39	41	43	43	45	39	44	36	34	38	33	38	36	38	42	39	34
	1.3274	49	54	57	55	58	57	60	59	58	56	54	52	55	50	45	49	55	46	53	48	50	45	46	46	46	41	39	47	46	41	48	42	35	35	42	34	40	34	34	42	38	39	38	36	32	32	37	32
	1.3272	49	54	55	53	52	58	57	55	58	54	57	53	53	54	48	48	50	47	47	42	49	47	46	43	41	46	38	37	41	47	41	35	39	37	38	41	38	39	31	31	37	35	34	36	35	33	30	38
	1.327	51	58	60	55	54	51	62	58	53	57	54	57	48	51	44	53	46	48	45	44	43	41	48	48	38	39	44	37	36	41	39	43	43	40	40	44	38	39	46	40	35	33	42	31	36	37	36	35
	1.3268	55	53	49	55	59	57	57	59	57	53	48	50	51	54	50	51	52	48	52	43	46	41	46	46	44	40	43	45	40	44	43	38	33	36	37	33	41	41	32	38	37	33	39	35	35	36	37	32
	1.3267	55	48	56	58	51	54	54	53	59	57	56	51	51	50	54	46	42	46	42	48	48	50	41	39	43	46	42	39	37	37	37	35	33	36	39	37	36	37	38	36	38	39	32	32	32	34	32	34
	1.3265	48	57	54	52	52	57	54	55	54	54	51	53	50	48	46	47	45	44	41	45	40	42	40	41	38	40	46	38	35	42	39	35	42	40	37	35	32	40	35	33	34	33	33	38	34	34	33	31
	1.3263	53	51	48	55	57	51	55	59	49	51	48	51	51	44	51	46	46	42	47	43	42	41	46	45	41	37	46	43	39	38	38	37	35	36	41	34	40	38	33	31	41	34	34	28	36	35	34	33
	1.3261	54	50	48	56	48	55	49	51	54	44	56	49	52	51	46	42	50	46	39	46	48	48	42	36	44	45	38	37	40	39	36	40	37	37	35	37	32	30	34	35	36	38	35	35	32	29	36	31
	1.3259	51	54	50	48	47	54	54	52	54	51	55	52	48	45	44	45	42	45	38	41	44	40	38	41	33	41	44	39	33	36	41	35	42	38	36	36	33	32	36	33	36	34	32	31	37	32	29	35
	1.3257	44	53	46	52	56	49	55	55	51	54	47	52	45	47	52	45	44	43	44	42	42	44	47	41	38	38	42	38	36	39	42	36	39	39	39	39	40	37	37	38	35	34	38	32	34	38	36	28
	1.3256	50	49	48	49	51	52	50	49	54	54	46	49	53	48	49	41	45	43	46	44	47	45	42	39	47	37	38	35	40	39	40	32	30	33	31	38	34	31	32	33	35	34	35	31	29	31	30	34
	1.3254	51	48	50	47	50	53	54	53	52	58	51	49	45	48	49	44	41	45	42	40	41	41	38	40	39	42	32	38	35	35	32	32	42	34	39	35	29	32	37	37	35	34	34	31	35	33	29	34
	1.3252	50	54	47	47	51	53	48	53	49	47	46	47	50	43	43	52	42	42	43	38	37	36	42	42	42	36	40	42	38	33	35	36	38	40	36	38	35	37	34	29	38	28	38	36	32	31	33	29
	1.325	49	48	48	54	53	52	51	50	53	49	48	47	50	50	44	41	40	47	45	48	44	37	41	43	39	41	34	37	41	40	34	38	31	31	35	32	35	33	32	32	34	35	36	28	29	32	30	27
	1.3248	47	49	48	46	49	55	50	47	51	48	45	47	44	49	45	43	40	44	35	36	39	42	35	34	39	38	33	33	34	39	34	39	34	35	36	33	32	33	35	31	27	33	35	34	31	28	31	29
	1.3247	44	47	48	50	50	46	54	49	48	55	46	45	43	41	40	42	41	42	42	40	44	34	41	36	32	36	38	36	37	35	34	31	36	35	33	37	36	34	39	35	32	30	32	36	35	36	38	30
	1.3245	40	41	44	53	54	48	51	46	49	47	46	40	51	45	44	45	46	37	44	42	42	41	37	39	43	38	37	40	34	39	35	35	32	34	32	29	41	32	29	34	35	31	38	31	32	32	35	31
	1.3243	48	44	45	47	47	52	45	50	49	47	48	45	47	44	44	37	42	39	38	37	42	36	37	31	37	36	35	37	35	36	31	39	32	34	28	33	35	29	31	33	29	39	32	34	30	28	31	33
	1.3241	42	52	46	47	50	51	48	49	47	50	46	47	42	45	39	45	40	42	38	38	41	35	38	40	34	35	39	35	32	33	35	35	39	35	37	36	29	36	37	33	28	29	31	37	37	34	30	29
	1.3239	42	47	43	48	49	49	49	52	49	49	47	42	46	43	41	44	45	36	44	41	38	42	40	48	36	35	38	41	37	35	39	33	33	37	36	32	35	36	29	30	29	31	33	30	31	35	37	31
	1.3238	47	42	45	49	44	51	42	48	44	48	48	43	40	38	47	37	40	40	38	44	44	37	38	40	39	43	34	32	36	38	31	36	32	31	32	29	31	31	33	32	31	39	31	31	31	27	29	30
	1.3236	47	41	49	42	46	49	47	48	42	48	43	48	40	41	36	39	39	39	37	40	39	38	33	35	38	36	37	35	32	34	34	35	36	32	31	31	33	29	35	28	33	27	29	33	38	29	30	34
	1.3234	39	42	44	50	54	50	48	48	43	44	44	39	45	39	46	43	40	40	42	40	41	34	39	38	34	33	34	38	36	32	35	34	34	35	35	37	36	34	29	32	35	32	28	32	33	35	33	29
	1.3232	44	40	43	45	47	48	44	46	49	47	42	45	44	45	44	43	46	37	35	38	40	39	33	33	40	42	35	29	36	34	37	36	33	29	25	26	34	26	30	37	32	32	32	31	31	29	32	29
	1.323	51	42	44	41	43	46	44	44	44	42	45	46	42	36	42	36	36	43	41	35	39	37	36	37	35	35	34	33	31	34	31	34	35	33	37	31	38	29	34	25	35	32	32	31	35	28	32	32
	1.3229	42	49	41	45	52	45	48	54	42	38	44	41	42	44	38	44	38	38	43	39	36	35	45	37	31	32	34	36	37	28	38	31	36	38	31	35	34	37	27	29	38	29	38	31	30	29	31	32
	1.3227	42	44	39	48	42	41	40	45	48	44	42	36	42	41	42	33	44	40	38	40	39	37	35	36	36	32	34	38	37	34	33	34	28	30	33	31	32	28	33	35	34	34	32	29	27	25	28	33
	1.3225	42	39	50	44	41	50	44	45	42	39	40	41	40	44	39	37	34	40	38	32	34	40	38	36	32	39	36	36	33	36	31	30	32	31	31	34	29	32	35	37	29	34	31	34	31	31	30	34
	1.3223	40	48	46	44	46	41	45	48	43	41	40	42	38	39	34	40	39	39	41	33	33	32	36	37	36	35	38	37	28	32	38	32	35	34	35	32	34	36	31	31	29	27	38	34	29	29	34	28
	1.3221	40	37	39	45	51	47	44	47	46	41	42	42	40	39	38	39	39	34	41	37	38	33	38	40	35	33	32	42	37	32	34	34	32	34	35	32	34	28	27	31	34	34	35	31	27	31	31	31
	1.322	44	42	49	42	40	47	44	40	46	40	43	38	41	39	40	36	36	34	34	39	33	40	33	29	35	35	33	32	33	39	31	32	29	35	28	29	31	28	30	29	30	28	28	27	29	33	26	30
	1.3218	44	41	44	45	45	42	44	43	42	41	38	43	35	37	39	35	39	35	39	35	33	31	37	35	34	34	31	33	28	33	31	33	35	34	32	34	29	30	31	30	31	30	29	36	31	37	34	28
	1.3216	43	42	41	44	45	46	42	46	44	39	39	36	44	41	37	41	40	36	34	33	34	31	33	35	35	33	34	33	38	33	35	33	31	31	33	31	32	34	30	29	30	28	29	28	26	28	26	27
	1.3214	41	44	44	41	43	45	40	37	42	37	40	37	30	42	41	31	34	36	35	36	38	41	35	33	37	38	32	31	30	34	31	35	28	31	31	30	28	24	33	32	29	33	30	27	32	24	26	32
	1.3212	44	44	42	40	39	39	40	40	37	43	41	39	35	37	31	35	38	41	29	31	31	39	33	31	33	36	37	33	30	32	27	32	31	33	35	35	25	35	35	26	32	28	27	33	29	27	26	34
	1.3211	42	42	39	46	46	45	49	40	42	36	34	37	42	35	39	37	38	30	39	40	29	32	38	35	35	31	33	36	32	31	34	28	31	32	33	31	31	32	30	34	31	26	31	29	32	30	34	27
	1.3209	44	35	43	47	43	47	39	37	40	41	39	36	43	33	35	34	40	30	36	37	34	39	32	31	33	32	28	29	37	30	34	35	29	30	29	29	30	31	28	31	26	32	29	26	26	31	27	30
	1.3207	40	44	46	47	39	41	40	39	42	44	42	36	37	33	37	35	32	36	37	32	36	30	32	32	30	32	33	31	27	29	28	31	34	28	31	29	28	30	34	29	32	26	30	31	31	28	31	27
	1.3205	40	40	38	43	44	38	40	41	39	36	33	32	34	34	35	38	36	35	37	35	34	29	36	38	27	31	31	33	30	29	31	32	31	34	35	34	37	33	28	26	33	30	29	32	31	29	31	29
	1.3203	43	41	42	43	42	44	42	42	43	36	37	38	39	37	41	38	40	32	38	39	38	36	33	30	32	35	26	31	32	32	34	30	31	27	28	30	31	31	26	33	28	31	32	26	32	24	26	25
	1.3202	38	40	47	36	43	42	38	38	36	40	39	44	35	35	38	35	27	35	30	32	35	35	33	33	31	32	30	28	22	34	26	30	30	29	26	30	26	28	33	30	30	31	31	28	34	27	25	28
	1.32	40	39	42	35	41	39	40	36	36	40	37	38	35	38	32	35	33	34	34	32	31	31	34	32	30	32	34	32	33	28	32	28	31	33	29	30	31	30	31	32	34	24	31	31	31	30	32	28
	1.3198	38	36	39	43	43	40	34	42	41	37	35	38	37	37	33	33	32	29	34	37	35	31	32	32	34	30	30	31	33	32	29	27	29	28	29	26	35	27	20	31	27	27	31	26	31	28	32	28
	1.3196	41	38	40	36	37	44	39	35	41	37	39	40	34	37	34	33	36	30	33	34	35	38	32	27	30	33	33	31	27	35	30	30	25	29	28	29	27	31	28	24	27	26	25	27	24	28	25	29
	1.3194	39	40	39	38	44	35	37	39	40	37	33	34	36	29	35	34	34	32	35	31	32	29	30	33	27	29	34	30	26	30	29	28	32	26	30	28	29	29	32	25	31	22	29	30	29	28	30	24
	1.3193	37	36	37	39	40	38	41	39	35	32	34	29	34	28	30	38	37	27	40	32	34	34	40	31	32	32	26	34	32	30	34	33	30	30	33	29	32	28	26	27	34	31	30	28	24	30	28	27
	1.3191	40	37	40	39	39	39	37	35	41	39	35	34	34	36	36	30	35	29	32	31	29	33	29	29	36	32	29	32	27	31	26	28	29	28	26	26	28	28	25	32	24	33	27	26	24	26	19	32
	1.3189	40	37	41	41	36	37	36	41	32	38	34	38	32	34	31	37	31	34	31	31	30	33	30	31	25	33	30	33	24	29	28	28	33	34	34	29	25	30	30	28	28	23	26	32	24	28	26	28
	1.3187	37	39	37	42	41	37	40	43	33	36	29	32	39	30	29	34	33	31	34	37	31	32	34	34	32	26	31	32	37	28	32	26	26	33	29	30	26	30	25	30	30	30	33	25	22	26	23	25
	1.3185	40	39	37	40	38	36	34	34	38	32	32	31	32	34	35	30	34	26	30	32	32	37	28	33	32	33	27	26	30	29	32	27	31	22	26	32	27	25	29	30	25	34	25	27	29	24	25	28
	1.3184	39	39	42	31	37	33	35	35	36	36	35	35	36	36	32	33	30	40	29	30	27	34	28	29	25	31	29	29	27	25	29	32	27	25	28	26	25	31	29	26	25	28	23	27	26	26	24	27
	1.3182	39	41	39	36	41	38	38	35	29	32	33	35	37	32	34	35	32	31	33	32	29	28	35	32	28	27	28	33	30	28	29	26	33	28	29	31	31	25	29	25	26	29	29	25	24	27	34	25
	1.318	34	34	37	39	36	41	39	31	35	29	30	32	33	38	36	31	34	31	33	35	27	33	30	32	34	31	29	25	33	33	35	34	28	27	27	29	26	21	25	30	26	28	26	30	24	22	25	26
	1.3178	38	36	38	33	36	36	32	31	36	37	35	37	29	34	35	33	32	33	29	31	29	29	29	27	30	31	28	28	27	31	26	28	33	25	28	27	26	25	28	28	26	28	24	31	29	25	22	29
	1.3176	35	36	37	38	35	32	34	35	33	35	30	32	30	31	30	34	29	29	29	30	28	29	36	26	28	28	34	33	29	30	31	28	27	29	33	28	28	30	30	25	32	24	27	27	26	27	28	24
	1.3175	34	34	35	39	35	36	34	36	35	32	30	28	34	33	34	32	31	28	30	34	33	33	26	31	30	31	28	32	35	31	29	26	28	26	28	28	23	26	23	32	30	29	28	23	23	22	24	24
	1.3173	38	38	41	36	32	35	33	34	38	32	35	31	29	28	31	31	32	34	29	33	31	32	25	28	25	33	27	26	27	32	29	28	25	26	27	28	25	28	27	27	25	28	21	25	22	27	28	28
	1.3171	35	34	37	34	39	33	34	34	34	32	29	31	32	32	30	34	32	30	27	26	26	28	36	29	28	23	33	31	30	28	26	26	29	33	31	29	26	32	31	23	28	23	27	29	29	25	25	26
	1.3169	36	34	31	37	33	33	31	34	31	28	32	30	33	29	28	29	35	29	31	33	28	30	34	33	31	28	28	33	35	26	30	29	27	26	31	30	28	24	25	29	31	30	29	21	23	25	28	22
	1.3167	37	38	39	38	32	34	31	31	37	33	34	33	30	38	33	25	31	28	27	30	38	30	29	27	26	32	24	30	28	29	28	31	25	24	26	24	23	25	22	24	28	31	28	24	26	25	25	26
	1.3166	34	35	34	31	35	35	34	32	32	32	31	29	32	29	31	31	28	32	29	29	23	25	28	29	27	27	32	28	23	24	30	26	32	29	25	28	25	27	32	27	28	22	25	31	24	25	26	25
	1.3164	35	35	32	35	32	35	34	34	33	29	31	30	32	32	30	33	33	26	30	31	28	31	30	27	32	29	28	30	33	23	29	26	26	26	30	30	31	27	21	29	30	28	29	24	25	27	28	22
	1.3162	41	32	33	39	34	38	29	30	34	30	35	27	32	32	34	24	28	31	25	28	32	29	25	29	27	28	27	28	26	25	28	30	25	25	25	27	26	24	26	24	29	30	26	24	26	28	20	30
	1.316	33	39	44	31	30	29	32	31	31	30	30	33	30	24	23	29	31	32	25	24	28	28	28	25	27	28	30	28	25	27	28	28	28	28	25	23	24	27	25	28	24	23	26	30	27	24	24	28
	1.3159	31	38	31	37	38	29	33	33	30	31	28	31	28	27	28	33	28	23	29	28	28	29	36	32	26	26	30	31	31	26	25	23	23	27	25	27	28	25	23	27	30	22	27	25	25	28	26	27
	1.3157	31	33	35	36	31	32	30	29	31	28	30	30	30	35	29	25	30	29	26	32	30	33	29	30	31	27	26	24	29	29	28	27	26	27	28	28	23	25	27	28	25	28	24	24	24	21	24	26
	1.3155	34	34	35	30	31	32	31	30	33	34	28	35	27	31	30	29	30	28	27	26	28	28	27	25	22	25	23	25	24	31	25	25	28	29	25	25	23	29	27	23	24	25	25	31	28	24	24	27
	1.3153	29	34	36	34	36	32	36	35	28	31	27	27	28	29	31	31	30	25	31	30	27	25	30	28	28	26	31	26	27	27	31	24	29	23	27	26	26	29	26	24	26	25	26	24	25	28	25	27
	1.3151	33	30	33	38	38	36	30	34	32	29	26	28	31	31	33	28	30	24	32	30	33	30	30	30	28	28	29	28	31	30	29	29	23	24	27	28	23	25	25	27	28	30	24	21	23	27	22	27
	1.315	36	30	32	33	33	31	30	31	30	33	33	38	28	32	29	30	24	30	23	26	26	26	28	24	29	31	28	23	23	30	25	23	28	27	20	25	20	25	26	22	20	29	22	23	25	26	22	29
	1.3148	31	37	29	32	34	29	26	33	27	29	28	30	31	23	27	33	26	31	24	27	29	26	33	29	25	26	34	30	25	25	25	29	31	23	26	28	25	29	33	22	29	25	25	27	25	28	27	26
	1.3146	30	33	34	34	34	33	36	32	32	30	29	27	33	31	27	32	29	26	27	30	32	28	32	28	29	24	25	32	28	23	28	30	22	25	28	25	25	26	25	26	25	27	26	24	25	25	29	28
	1.3144	31	33	36	29	26	36	29	32	30	29	31	32	29	33	30	28	29	31	26	26	31	27	25	26	26	29	28	24	23	27	23	29	24	25	22	22	20	26	24	25	21	26	22	25	26	20	23	24
	1.3143	28	32	36	31	35	29	31	30	36	29	26	29	25	26	29	31	25	29	28	28	25	23	30	30	26	25	28	29	27	25	27	22	25	28	27	24	27	28	26	27	21	24	23	23	27	22	21	20
	1.3141	29	31	33	34	36	26	34	32	24	23	30	25	32	28	24	32	27	25	27	27	29	25	29	30	29	27	25	28	27	28	29	29	24	25	26	26	27	29	25	24	25	24	28	22	20	28	27	23
	1.3139	36	31	36	35	29	33	25	30	30	28	28	32	27	31	29	26	31	28	28	26	28	29	20	25	28	25	24	26	26	26	23	27	24	25	22	25	25	22	22	25	22	30	23	22	24	21	21	22
	1.3137	31	32	30	29	31	28	29	30	27	29	31	30	28	26	26	30	29	31	26	26	26	30	26	29	25	31	26	25	27	25	26	22	27	31	21	21	24	25	27	24	22	25	26	29	25	26	22	25
	1.3135	31	35	28	35	34	33	29	33	26	29	29	24	29	25	25	32	28	30	32	30	26	24	26	31	31	24	31	28	30	22	28	23	25	24	27	26	28	27	23	29	26	21	29	24	24	25	25	23
	1.3134	30	30	31	33	29	32	30	30	32	27	29	28	32	30	29	22	27	27	23	33	27	29	25	25	25	27	28	24	25	28	22	28	28	23	20	26	21	20	24	27	18	29	22	24	24	24	25	20
	1.3132	36	35	34	28	27	32	29	31	30	29	32	33	25	29	27	26	24	28	29	24	25	25	24	27	23	24	27	29	21	28	30	22	27	24	24	22	24	24	26	22	21	22	23	29	26	23	25	26
	1.313	26	29	33	31	31	31	31	28	27	28	26	25	25	26	26	32	27	28	28	29	33	27	31	31	28	25	29	28	26	22	27	26	27	27	25	23	28	29	25	23	31	22	25	24	25	27	28	20
	1.3128	31	30	33	31	27	30	27	31	30	26	31	29	34	26	29	23	30	23	28	28	30	28	21	26	28	23	25	25	29	27	24	29	22	23	23	23	22	23	23	30	28	24	22	19	20	23	23	18
	1.3127	34	25	31	27	28	30	27	28	31	29	29	28	25	29	31	23	28	26	25	26	29	23	25	27	24	30	24	25	23	26	25	20	26	25	27	24	22	25	26	25	24	27	24	26	24	26	23	24
	1.3125	28	35	30	24	34	29	31	29	24	27	27	28	29	25	28	28	30	25	27	25	22	21	28	30	25	25	28	26	26	23	23	24	25	24	24	27	26	27	24	22	23	23	23	24	16	25	22	24
	1.3123	33	27	28	36	31	31	30	32	28	28	26	29	27	28	28	25	29	25	33	32	32	25	24	29	30	26	25	25	29	24	25	26	25	21	23	22	26	24	24	30	24	26	27	23	23	25	26	20
	1.3121	32	33	32	26	24	30	25	28	28	29	33	31	27	28	30	26	25	29	21	28	33	32	22	20	25	30	24	25	22	28	26	23	22	28	22	19	24	25	23	24	22	26	23	22	23	24	23	24
	1.3119	31	33	30	28	25	30	30	31	26	27	26	29	29	26	28	32	30	24	21	28	26	27	24	25	26	23	31	26	23	26	26	22	25	28	25	28	20	28	24	27	25	20	25	23	24	21	23	24
	1.3118	26	31	30	31	31	28	28	28	25	25	28	22	30	24	22	30	29	24	29	26	28	26	29	28	26	24	24	27	26	25	24	26	21	27	25	25	28	24	24	27	27	26	25	23	21	26	26	19
	1.3116	30	30	28	28	31	28	32	24	34	25	29	26	23	33	30	27	27	26	23	26	27	28	22	23	26	23	26	24	25	31	21	23	25	22	19	22	20	22	21	25	23	20	21	23	21	24	18	23
	1.3114	27	29	28	25	26	25	26	28	26	30	27	28	23	26	25	26	23	24	23	21	25	23	24	26	26	26	24	25	21	23	24	22	31	27	21	24	24	26	28	26	23	18	23	25	22	23	25	23
	1.3112	27	32	28	26	27	29	30	29	27	23	29	25	27	29	26	30	27	23	26	27	25	26	26	29	25	24	27	23	26	23	24	20	23	26	25	25	26	23	18	24	24	21	25	20	25	25	23	21
	1.3111	35	29	28	32	29	28	26	28	32	28	31	26	28	29	31	26	26	22	25	25	27	27	20	23	28	25	24	17	24	28	24	26	26	18	24	24	24	22	19	22	18	28	22	19	20	21	21	23
	1.3109	30	33	35	25	28	29	27	24	26	34	32	30	27	26	25	29	28	26	21	24	21	22	23	21	22	27	30	20	26	25	23	24	25	26	19	26	20	25	25	15	24	24	20	22	25	24	21	24
	1.3107	30	30	26	29	29	32	29	29	30	26	27	26	23	23	23	27	25	21	29	28	25	25	27	26	25	22	30	27	25	23	24	22	21	22	24	26	26	25	27	22	26	23	30	24	25	20	24	17
	1.3105	28	26	30	28	28	28	30	25	28	22	28	26	31	29	25	24	28	24	26	26	26	23	28	27	25	23	22	24	27	28	24	26	19	23	21	21	26	22	19	23	22	26	18	22	19	24	23	19
	1.3104	36	30	31	28	30	30	25	27	31	25	31	29	24	28	26	26	28	23	25	25	26	23	23	28	25	26	25	24	25	31	25	22	24	22	24	25	25	20	23	21	19	22	20	24	21	22	23	25
	1.3102	25	33	28	28	28	26	26	31	28	24	28	23	27	28	25	27	23	25	29	28	20	23	28	30	25	25	27	24	24	19	20	22	29	28	25	25	24	25	26	27	24	22	24	20	21	22	24	17
	1.31	29	31	28	25	27	28	29	28	27	27	29	26	29	28	26	25	28	23	25	29	25	28	24	29	25	24	23	23	30	20	26	23	22	25	22	23	22	21	21	24	25	24	26	22	23	24	21	21
	1.3098	32	26	32	28	26	30	25	27	32	28	27	28	23	28	26	20	22	26	26	22	26	32	22	24	23	27	22	25	25	28	22	25	23	21	20	22	21	23	23	22	23	22	21	20	20	21	19	28
	1.3096	30	31	30	23	28	27	25	30	26	28	26	26	23	24	23	28	23	28	25	20	23	25	25	25	26	27	27	22	25	19	26	23	21	28	21	25	22	26	25	18	27	20	24	23	22	20	24	21
	1.3095	30	27	30	25	33	26	24	30	30	22	26	22	28	25	23	27	23	23	28	27	24	30	28	25	32	26	20	25	27	22	25	25	23	17	20	27	24	22	21	27	23	24	25	21	20	20	19	23
	1.3093	34	29	30	30	26	27	25	21	28	27	29	27	26	29	29	26	27	26	24	21	26	31	23	21	24	24	21	26	26	29	26	25	20	20	19	22	20	28	23	20	20	26	19	20	22	21	17	24
	1.3091	29	27	32	27	24	27	25	28	25	29	23	27	23	24	23	25	28	26	23	28	25	24	22	21	25	25	25	24	22	23	23	18	25	20	19	21	18	25	24	17	23	18	25	19	25	23	18	17
	1.3089	24	31	24	29	30	26	27	26	26	24	22	20	31	24	28	28	23	25	24	25	22	25	25	25	25	23	25	28	26	23	26	23	19	26	25	21	26	24	24	24	27	22	23	18	18	23	25	16
	1.3088	29	26	27	27	22	27	28	27	30	24	30	26	23	27	30	24	24	23	30	24	25	26	22	18	25	27	22	21	25	26	22	23	19	22	22	25	20	20	26	25	18	21	19	24	21	21	20	24
	1.3086	25	30	30	25	25	29	25	27	25	29	25	29	19	26	20	22	26	23	23	24	22	21	26	22	20	25	26	25	22	26	23	21	23	20	21	23	22	24	22	21	23	23	23	24	21	21	23	23
	1.3084	24	28	31	31	29	29	29	29	26	21	21	24	23	22	25	26	27	24	26	26	21	27	22	24	24	20	26	26	27	23	25	19	23	26	22	27	24	25	23	19	25	21	24	19	22	22	23	19
	1.3082	27	25	28	29	25	28	26	32	30	26	25	24	25	27	25	25	28	21	28	28	24	24	24	21	24	27	25	17	22	27	25	27	20	22	20	20	20	18	23	25	19	21	18	19	19	19	21	21
	1.3081	29	26	29	27	28	26	25	23	24	28	28	25	25	22	26	27	24	24	23	20	26	28	19	24	21	22	20	22	17	24	17	19	24	24	22	22	20	21	23	16	20	20	20	25	17	19	20	18
	1.3079	24	30	28	25	28	24	26	29	29	25	23	26	22	23	23	22	20	22	25	24	24	24	23	26	23	22	29	20	23	21	20	23	28	22	25	22	24	22	26	22	23	18	24	19	17	24	22	17
	1.3077	25	27	25	32	25	25	23	27	28	26	24	19	33	28	25	25	29	19	26	27	27	26	18	25	25	24	24	26	25	26	26	25	21	23	26	17	22	19	16	24	18	21	23	18	17	23	23	21
	1.3075	33	25	30	22	29	27	20	26	29	29	26	30	24	26	27	23	20	26	24	25	30	24	25	25	24	24	23	20	19	26	20	21	19	21	21	21	18	22	22	20	22	24	16	19	23	19	19	24
	1.3074	25	30	26	27	23	22	25	28	26	27	21	27	25	24	25	25	20	24	24	23	22	23	26	26	26	21	25	23	24	19	25	24	27	24	27	19	24	23	27	21	20	22	19	23	18	23	26	18
	1.3072	24	22	24	26	33	20	28	28	25	20	25	23	31	24	23	25	22	21	26	30	28	24	25	29	25	18	22	26	27	21	24	22	17	20	21	22	23	21	20	21	21	23	24	15	20	24	19	20
	1.307	32	27	26	26	23	30	24	26	29	28	30	27	22	25	28	28	23	24	21	24	25	24	24	18	23	24	24	18	20	25	23	27	22	23	18	18	22	25	16	20	22	23	19	20	17	17	19	19
	1.3068	25	31	28	25	24	24	23	28	21	25	24	20	25	19	26	24	21	26	23	20	21	23	25	23	21	16	25	20	27	18	19	22	24	27	20	22	22	24	24	18	24	20	19	23	22	21	23	20
	1.3066	25	28	24	31	25	24	26	26	26	21	24	21	27	21	19	31	26	21	29	27	26	22	22	25	22	25	25	22	26	20	25	24	23	20	24	21	24	20	23	25	25	21	25	23	21	20	17	16
	1.3065	27	20	26	26	26	29	20	25	32	24	25	28	23	29	24	24	27	24	22	23	28	26	17	23	22	21	20	25	25	28	21	23	19	23	18	20	22	22	19	24	18	24	17	22	17	19	19	20
	1.3063	25	25	25	26	31	22	24	23	24	26	27	25	22	24	23	23	24	25	24	21	25	20	25	20	19	29	20	19	18	21	24	20	23	23	20	18	23	20	25	18	19	19	18	20	21	21	18	23
	1.3061	24	29	25	27	30	21	26	25	24	20	25	25	24	24	22	28	25	21	22	25	25	24	26	25	22	22	24	25	26	21	23	22	20	21	25	23	22	22	18	19	18	19	25	20	21	23	26	18
	1.3059	30	24	27	30	25	27	28	26	28	23	26	22	23	25	29	26	21	18	20	27	26	22	18	27	25	24	20	22	23	23	21	23	17	23	15	20	17	16	19	23	20	26	19	21	22	18	16	19
	1.3058	29	29	28	24	24	28	19	22	25	25	31	24	27	26	26	19	22	25	17	20	19	23	23	23	25	25	22	22	22	29	18	19	23	21	24	17	21	20	21	22	18	18	18	20	22	20	17	21
	1.3056	25	29	25	25	27	27	28	27	27	21	22	23	24	21	20	28	20	20	22	24	24	23	21	23	22	20	24	27	26	18	18	20	16	24	22	23	22	21	21	20	21	18	21	19	18	24	23	21
	1.3054	30	30	22	22	23	25	27	29	24	24	25	23	23	23	23	21	26	23	23	27	24	26	23	23	24	22	22	20	23	25	26	23	18	21	18	16	20	22	19	21	24	20	22	18	20	20	17	17
	1.3052	29	24	28	24	22	24	22	20	28	24	24	24	23	26	22	23	24	21	20	20	22	23	19	19	18	23	22	22	19	22	18	22	19	23	20	22	16	17	22	19	19	23	19	24	22	24	21	26
	1.3051	28	25	28	25	26	25	26	25	25	26	24	29	23	22	19	27	19	22	22	28	22	22	24	23	20	23	25	19	17	21	18	19	26	24	23	21	22	22	19	23	26	19	25	15	25	23	21	17
	1.3049	27	25	26	25	27	27	29	27	26	22	25	22	26	25	23	24	30	19	20	21	20	22	23	21	23	20	24	26	22	17	27	21	16	19	21	22	23	20	18	22	20	20	26	22	24	23	20	15
	1.3047	30	21	25	23	23	25	21	22	27	24	29	31	23	25	25	21	17	20	20	20	29	24	26	24	25	24	18	17	20	21	18	23	20	22	20	20	21	18	20	20	21	26	19	17	20	19	18	24
	1.3045	22	28	22	21	23	23	22	28	20	20	23	23	25	21	22	27	24	22	17	22	16	19	22	24	24	19	24	22	23	18	20	20	26	21	20	23	21	25	23	20	21	19	24	21	22	18	22	18
	1.3044	27	23	26	29	26	22	30	27	21	23	21	22	27	22	20	25	23	20	22	23	22	22	25	23	23	23	20	26	26	18	20	22	17	26	20	25	19	21	25	19	25	15	23	20	22	23	23	20
	1.3042	29	27	28	25	20	29	23	24	29	23	23	25	27	29	26	22	25	22	21	22	28	23	17	16	19	27	20	22	23	26	22	27	17	21	21	20	16	21	22	25	17	23	18	20	18	17	17	17
	1.304	29	27	27	25	25	22	25	25	23	20	25	28	20	21	18	19	19	23	22	21	20	19	18	24	22	18	21	20	20	20	19	19	24	22	18	22	20	20	23	10	17	17	17	20	23	20	21	18
	1.3038	20	29	22	26	27	20	30	27	24	22	20	23	22	18	20	25	25	20	22	23	16	19	24	25	18	24	26	20	24	18	23	20	19	20	25	20	21	23	24	19	22	19	25	15	19	22	23	13
	1.3037	28	18	20	22	22	23	21	25	28	24	22	17	26	23	25	22	28	25	18	21	25	24	18	20	23	23	17	22	21	21	20	22	19	20	20	18	18	21	20	21	18	23	22	19	19	17	15	17
	1.3035	30	25	24	19	22	21	22	25	20	25	27	22	20	22	24	22	20	25	19	19	21	23	21	22	19	25	20	18	22	22	15	18	27	19	19	26	17	20	23	16	20	17	18	23	22	19	19	22
	1.3033	25	28	24	20	27	22	23	26	21	18	19	24	22	23	20	23	25	25	21	21	18	21	28	27	24	23	26	25	22	20	19	20	25	18	22	23	19	26	22	17	21	20	23	23	22	20	21	16
	1.3031	25	24	26	25	25	27	28	25	25	26	23	25	26	27	20	20	21	20	22	22	24	22	20	22	25	23	23	23	23	21	20	23	18	19	17	19	17	19	18	22	22	23	20	19	16	17	16	16
	1.303	27	29	24	25	22	26	19	23	25	23	24	28	18	23	25	25	19	21	17	18	21	21	20	20	23	25	23	17	16	22	19	20	24	18	18	18	18	19	21	18	17	18	16	17	20	19	19	18
	1.3028	20	27	23	25	26	18	26	24	20	24	22	27	24	18	23	20	23	19	23	20	16	19	25	20	19	19	22	22	21	17	18	18	21	18	23	24	24	21	21	18	23	19	20	22	24	25	21	18
	1.3026	22	24	23	26	26	23	23	28	25	23	21	22	30	21	23	25	24	23	23	21	23	20	18	23	23	19	21	21	20	23	23	27	18	20	24	20	19	17	19	20	25	22	21	18	16	21	17	17
	1.3024	24	24	27	27	23	23	21	20	23	23	25	24	19	24	26	22	20	24	17	16	24	23	18	16	24	22	19	18	21	20	22	22	25	23	18	20	21	22	19	21	18	24	18	19	19	17	20	20
	1.3023	22	27	24	24	24	25	24	25	26	24	18	27	22	23	21	24	22	23	20	22	19	21	23	22	19	23	23	21	25	17	16	19	21	21	21	22	19	20	24	17	23	18	21	22	23	26	21	22
	1.3021	27	27	23	23	28	20	26	24	23	23	22	23	26	21	18	24	24	21	20	25	24	21	22	21	19	24	22	25	24	22	25	21	19	24	24	21	19	17	20	22	24	19	22	20	20	18	19	18
	1.3019	28	24	25	23	25	27	19	23	25	28	24	21	20	25	27	18	25	24	18	21	28	25	21	21	20	27	21	17	19	24	17	25	19	20	18	22	22	17	16	21	17	26	18	18	22	21	18	18
	1.3017	24	28	25	21	22	22	19	23	18	24	25	25	20	20	18	23	25	26	19	20	19	18	22	19	20	18	25	19	18	18	16	19	22	20	20	17	19	20	22	17	18	16	17	16	21	15	20	19
	1.3016	22	24	20	24	26	19	23	28	22	21	18	21	25	18	21	25	23	21	23	22	19	21	21	23	22	18	22	23	19	16	18	20	15	24	20	23	21	23	17	19	22	22	23	16	21	23	20	15
	1.3014	22	19	18	19	18	24	20	21	23	19	19	19	22	21	22	17	21	19	19	20	23	20	16	16	21	20	16	16	19	21	19	22	19	16	16	15	13	18	13	20	17	21	15	18	15	15	12	20
	1.3012	20	17	20	16	21	17	20	17	15	22	17	19	15	15	17	15	18	17	18	13	14	16	16	22	19	18	19	16	19	15	17	12	18	16	16	14	18	17	20	16	14	17	16	18	16	15	18	15
	1.301	16	16	16	17	24	19	19	19	20	18	16	18	19	16	16	19	14	17	17	18	19	18	20	18	18	14	17	17	16	17	20	16	13	18	17	21	14	19	16	16	18	15	15	16	15	18	19	11
	1.3009	14	14	16	20	17	15	16	16	18	18	16	19	13	16	21	16	20	14	14	16	16	15	16	15	24	15	19	18	14	17	16	17	15	15	13	13	15	13	11	20	17	18	16	16	16	17	11	15
	1.3007	16	15	17	17	14	16	13	12	13	18	20	17	12	17	18	14	17	17	14	14	12	16	13	18	15	17	17	13	14	17	11	13	15	16	14	13	12	14	17	12	14	16	15	14	16	19	12	15
	1.3005	15	16	15	16	20	11	14	17	15	15	14	12	17	13	10	19	12	14	16	13	12	12	18	16	13	13	18	22	13	15	13	16	16	17	16	18	16	12	17	16	16	13	18	16	17	13	17	10
	1.3004	12	13	15	17	19	17	16	17	15	10	12	11	18	16	14	12	19	12	13	21	16	18	15	16	15	14	12	15	19	16	15	19	10	16	18	12	19	13	12	16	17	17	16	13	12	17	15	11
	1.3002	21	12	16	15	15	15	15	15	19	15	14	14	14	15	17	12	15	21	11	12	16	16	10	12	13	15	12	15	15	18	15	15	15	13	16	13	13	15	11	13	12	12	12	13	12	14	14	20
	1.3	13	15	21	12	17	13	16	14	13	13	13	15	9	12	10	15	15	17	13	13	11	13	16	17	11	15	12	13	13	15	12	15	16	15	20	16	14	15	15	15	19	14	17	16	18	17	19	12
	1.2998	13	12	14	14	19	13	17	16	19	15	15	11	13	16	17	15	13	12	16	14	15	11	16	17	14	14	14	16	13	14	14	15	10	18	16	15	11	14	8	18	16	15	16	12	10	14	13	11
	1.2997	18	13	16	15	9	19	12	12	20	19	16	17	13	18	15	11	16	15	14	12	15	15	16	13	15	16	14	12	12	18	15	13	14	15	13	14	13	9	9	17	12	21	16	12	12	11	14	11
	1.2995	14	16	13	12	14	13	10	14	11	14	14	17	17	11	15	16	11	15	12	16	18	13	18	13	14	12	18	10	13	10	12	12	14	15	11	16	14	16	17	12	18	12	14	17	15	15	12	13
	1.2993	14	16	15	15	17	16	13	19	13	12	13	17	19	11	13	17	13	12	19	16	12	9	13	18	15	12	17	16	13	15	15	16	11	15	15	15	18	15	15	18	15	14	15	13	10	16	17	12
	1.2991	16	15	14	15	12	17	13	11	17	13	16	16	15	19	16	14	17	12	14	12	16	17	16	9	15	11	10	15	16	17	16	15	11	15	15	15	11	11	9	14	15	15	11	11	14	16	15	14
	1.299	18	12	17	12	13	14	17	15	14	14	17	15	9	14	12	14	17	20	18	12	15	13	16	15	10	16	16	14	15	12	10	10	15	13	14	12	16	12	16	8	13	13	17	11	13	14	16	17
	1.2988	11	13	17	13	22	14	18	16	13	12	12	10	16	12	14	13	14	14	19	15	11	11	16	17	15	13	16	16	16	17	13	15	12	16	19	15	17	16	16	11	18	14	20	16	13	15	16	13
	1.2986	16	12	11	16	15	18	15	11	20	11	14	15	18	20	17	15	20	16	14	16	16	14	14	12	17	15	10	13	12	17	15	12	11	14	12	12	15	14	10	14	13	18	14	15	12	10	10	12
	1.2984	15	10	17	15	15	15	11	12	12	15	16	16	9	14	14	11	17	14	11	12	10	14	13	18	13	17	14	14	13	15	13	13	17	13	15	10	15	13	12	14	15	14	14	16	15	15	12	17
	1.2983	13	17	16	13	17	10	15	19	16	12	14	14	16	14	11	17	14	16	14	15	14	13	17	16	12	10	16	14	15	13	12	11	13	18	13	17	15	15	15	15	17	14	16	15	15	15	14	10
	1.2981	15	14	14	20	15	14	14	16	19	16	16	14	16	15	14	11	14	10	16	15	12	16	12	16	17	15	10	13	15	18	16	18	11	16	16	15	16	14	9	17	15	14	16	12	9	14	14	12
	1.2979	17	11	19	14	11	20	7	9	19	16	14	18	12	16	15	14	15	14	11	12	16	16	15	13	15	17	13	11	16	17	10	14	11	12	11	13	8	14	18	8	14	17	13	15	13	13	15	15
	1.2977	13	19	18	16	15	12	17	16	12	13	15	9	14	14	12	16	14	16	13	14	12	13	16	18	12	15	16	15	11	13	15	14	16	14	13	15	13	17	18	15	15	11	17	15	15	15	16	13
	1.2976	12	11	12	19	15	16	18	18	15	13	16	10	16	15	14	13	11	15	15	15	13	15	13	19	16	14	12	16	14	17	17	17	12	13	17	17	17	12	12	16	16	17	16	11	11	17	14	12
	1.2974	17	15	18	16	11	16	11	13	16	16	16	18	11	19	17	15	15	13	15	12	19	15	14	15	15	16	16	15	11	15	13	18	14	10	13	11	10	12	13	13	12	14	12	14	11	10	15	16
	1.2972	10	16	14	13	14	14	14	14	13	15	14	14	14	14	13	13	14	15	12	13	8	11	15	15	15	14	16	20	12	16	14	13	18	15	15	14	13	17	16	13	16	11	15	16	16	16	14	12
[truncated: 153 more columns]

## Sheet: Figure2b
Figure 2b	Column B: X-axis, Photon energy (eV)
Row 2: Y-axis, Electric field (mV/nm)	Matrix data: Z values, PL intensity (arb. unit)	63	62.37	61.74	61.11	60.48	59.85	59.22	58.59	57.96	57.33	56.7	56.07	55.44	54.81	54.18	53.55	52.92	52.29	51.66	51.03	50.4	49.77	49.14	48.51	47.88	47.25	46.62	45.99	45.36	44.73	44.1	43.47	42.84	42.21	41.58	40.95	40.32	39.69	39.06	38.43	37.8	37.17	36.54	35.91	35.28	34.65	34.02	33.39
	1.5826	11	10	16	16	14	13	7	11	9	15	14	12	15	11	14	10	15	13	13	9	12	10	10	11	12	11	12	9	12	11	13	13	14	13	8	15	9	15	13	10	11	8	10	9	15	11	15	11
	1.5823	16	12	8	10	11	11	10	14	10	16	10	12	16	16	9	15	15	18	10	12	12	12	12	15	16	14	15	17	14	13	16	16	13	11	13	11	16	15	13	11	12	13	10	12	15	15	11	10
	1.5821	15	16	15	16	15	15	17	19	16	13	14	17	17	16	16	15	12	21	17	16	17	19	17	13	14	15	15	19	19	16	16	16	15	18	15	14	18	17	20	17	19	18	18	16	14	16	18	18
	1.5818	16	16	18	17	17	16	16	15	13	18	15	17	15	16	16	11	13	15	17	13	17	13	16	14	16	12	12	13	14	14	16	17	15	15	14	19	8	12	15	13	16	12	15	12	18	11	13	9
	1.5815	15	15	14	17	15	14	12	13	13	16	11	11	17	16	11	16	14	12	19	14	15	16	20	16	16	15	17	12	15	13	16	14	15	16	16	12	13	15	11	10	13	11	14	16	19	16	18	16
	1.5813	18	17	19	15	15	15	20	20	16	20	17	19	17	22	16	24	17	14	20	22	15	19	20	18	17	20	18	22	17	20	14	12	16	17	20	17	22	18	17	17	20	18	20	20	14	18	14	20
	1.581	15	12	15	19	15	18	16	11	14	14	19	16	16	13	18	17	14	17	20	12	15	13	18	16	15	14	12	14	14	15	13	16	16	16	9	18	12	15	17	13	15	13	23	16	14	16	15	14
	1.5807	18	15	17	19	21	17	16	17	14	18	15	16	18	18	15	13	19	18	11	14	13	9	12	18	18	15	18	15	14	15	17	13	15	16	19	15	12	18	13	14	15	16	12	15	18	14	15	13
	1.5805	23	18	16	19	12	18	18	24	18	23	14	21	18	20	22	19	17	20	16	20	19	18	16	20	15	18	17	20	19	20	18	18	16	16	15	15	20	16	18	24	19	18	15	21	17	18	18	17
	1.5802	15	13	19	16	17	18	18	15	13	14	17	16	15	15	18	12	14	15	20	11	19	16	16	15	12	18	15	12	14	13	11	20	19	15	11	21	17	18	19	13	16	13	18	15	15	14	15	15
	1.58	16	17	17	15	17	19	17	13	13	22	17	14	18	13	13	16	18	17	13	15	21	15	13	16	16	15	17	17	14	12	17	14	16	18	19	21	15	12	12	11	15	17	13	16	15	13	18	12
	1.5797	19	15	17	16	16	18	18	20	17	19	16	18	16	18	17	20	18	12	18	21	17	18	18	19	18	16	19	20	19	19	20	17	16	15	18	14	19	19	19	21	15	23	16	19	17	18	20	16
	1.5794	16	14	17	19	19	18	20	20	21	16	15	20	16	18	18	15	14	15	17	18	19	22	16	11	13	18	16	17	16	21	12	17	14	14	16	18	15	16	18	15	21	18	20	16	18	14	15	17
	1.5792	14	14	19	21	20	15	16	15	16	13	17	15	14	15	19	16	22	18	17	17	18	15	16	15	17	13	20	16	17	14	17	18	17	18	9	15	15	16	13	15	11	14	14	14	24	17	15	15
	1.5789	18	19	19	15	20	16	20	19	15	18	18	21	18	20	15	17	23	20	16	17	13	15	13	18	20	17	18	18	18	18	22	14	19	17	21	12	21	18	15	17	18	17	15	19	17	21	21	15
	1.5787	17	18	16	13	15	20	18	18	19	15	16	22	14	12	19	14	17	16	19	17	18	20	16	17	14	14	15	16	17	19	13	19	14	15	13	16	18	14	20	24	20	18	17	20	15	17	16	18
	1.5784	15	20	24	19	17	18	17	12	14	14	20	14	15	15	19	17	15	18	16	13	20	15	16	16	16	14	15	15	16	13	16	22	16	18	18	23	15	13	19	15	17	15	15	14	17	17	16	13
	1.5781	17	18	15	18	19	17	19	16	19	22	16	17	17	17	15	19	22	19	17	17	20	18	16	20	20	18	24	19	20	17	22	17	20	17	20	18	21	16	23	17	21	16	18	18	17	17	20	17
	1.5779	17	15	17	15	14	12	17	21	18	13	13	19	16	18	15	16	13	16	15	20	15	17	17	17	19	18	13	23	16	20	19	16	12	15	18	15	21	18	21	20	20	19	22	19	16	20	15	19
	1.5776	14	19	18	18	19	17	16	16	15	17	19	19	14	14	19	12	12	18	22	14	17	16	19	15	13	16	17	17	14	15	16	17	15	15	13	18	16	14	18	13	18	13	17	14	18	13	17	15
	1.5774	19	19	21	16	20	13	17	17	16	20	13	15	20	18	14	18	20	20	15	20	16	18	17	16	19	15	22	17	21	16	16	17	18	18	21	14	16	19	18	16	13	18	15	17	17	18	20	14
	1.5771	16	20	20	15	18	18	18	20	17	17	17	22	21	19	17	19	14	19	16	22	17	17	19	18	15	17	17	23	22	18	14	16	15	15	19	15	17	21	22	18	19	20	17	18	17	18	17	19
	1.5768	14	15	20	18	16	19	14	15	15	16	18	17	16	18	19	16	12	17	17	14	22	20	15	16	17	17	17	14	13	18	16	20	17	17	17	17	16	18	18	11	20	18	21	16	14	16	17	16
	1.5766	16	17	22	20	20	23	17	13	15	17	18	17	25	20	16	14	20	23	16	19	17	13	12	18	17	17	18	19	16	17	22	14	20	18	16	17	16	14	15	15	15	19	14	17	22	16	17	15
	1.5763	18	13	12	14	18	18	16	19	18	20	17	20	15	20	14	22	18	16	21	21	14	19	19	20	18	20	19	18	21	20	20	17	17	16	20	14	23	17	18	22	17	18	15	22	15	17	17	16
	1.5761	16	17	20	22	17	15	14	18	16	12	16	16	19	15	18	10	12	18	18	17	18	18	14	13	18	17	12	19	14	16	13	22	13	16	17	22	15	15	20	16	16	16	16	14	15	14	17	18
	1.5758	17	20	17	20	20	20	16	20	17	19	18	15	21	16	17	16	16	19	15	16	17	15	16	25	20	16	17	22	16	17	16	19	23	22	15	21	15	15	17	18	22	18	16	20	19	17	18	18
	1.5755	16	14	19	16	14	16	19	15	16	18	14	16	16	18	15	19	17	17	16	24	12	19	15	17	20	19	17	19	20	20	18	15	12	13	24	15	19	21	17	19	14	21	13	20	18	17	19	15
	1.5753	14	18	16	17	16	16	20	18	22	13	16	19	14	14	15	17	16	15	18	18	16	18	17	19	16	17	15	16	20	18	15	16	18	14	16	17	18	16	16	17	20	17	20	19	17	15	16	17
	1.575	18	19	19	20	19	20	14	18	14	17	18	17	24	16	20	15	19	22	18	18	18	16	18	17	17	16	19	14	18	18	16	21	19	21	16	24	18	16	16	17	16	19	13	15	20	20	16	19
	1.5748	19	21	16	16	19	18	17	15	17	19	17	12	21	18	15	22	19	20	15	15	15	20	16	23	19	17	16	14	18	15	21	15	14	17	18	15	22	18	16	16	17	18	18	15	18	18	15	14
	1.5745	17	18	13	17	13	15	16	21	18	17	15	20	16	16	17	18	13	15	19	17	17	22	19	18	18	20	15	22	20	17	16	17	13	16	15	14	20	15	16	21	15	19	17	22	13	17	20	18
	1.5742	17	21	17	22	18	16	16	16	21	15	25	17	19	15	18	15	18	21	18	19	23	15	14	15	20	20	17	18	18	13	17	20	18	19	15	21	15	16	17	14	14	15	19	13	20	15	18	20
	1.574	17	21	14	15	21	17	13	18	16	21	18	14	14	20	15	21	20	18	15	17	17	20	18	17	22	17	19	18	18	15	22	14	20	17	20	16	16	16	19	18	17	18	14	17	21	17	24	15
	1.5737	19	17	17	14	16	12	19	20	22	13	17	18	13	23	21	17	20	17	16	18	14	20	17	16	18	19	15	17	17	15	19	17	13	15	17	18	20	18	17	20	17	17	15	17	12	18	19	19
	1.5735	16	19	18	23	18	18	17	17	20	18	21	20	19	16	21	16	16	14	18	16	20	16	20	14	17	15	16	14	20	16	18	17	17	17	19	22	17	16	19	17	19	16	18	20	15	20	18	20
	1.5732	22	18	18	18	19	19	14	16	13	19	19	17	18	15	19	19	15	19	16	16	14	17	15	15	16	15	19	14	17	18	21	18	20	19	16	17	18	14	14	18	18	19	14	16	18	16	18	14
	1.5729	18	16	16	15	15	13	17	23	20	16	15	20	19	21	17	20	15	15	17	20	17	20	16	19	17	18	16	20	22	21	17	17	16	11	15	14	19	21	17	23	16	17	17	21	14	21	18	18
	1.5727	18	15	18	19	18	19	15	20	19	16	25	21	16	20	15	19	19	18	20	18	22	17	17	16	17	19	18	18	15	17	16	23	15	17	18	20	16	16	22	17	18	15	19	13	19	19	17	19
	1.5724	17	17	15	19	20	17	17	15	17	17	20	18	20	16	18	22	16	19	16	15	16	14	15	15	18	16	17	16	15	16	17	16	17	22	17	20	14	17	16	17	16	20	15	16	20	15	17	19
	1.5722	16	16	14	17	14	18	16	16	17	20	17	17	18	23	13	20	20	17	12	19	16	18	14	16	18	18	16	18	20	20	16	17	17	15	19	15	19	23	15	17	16	17	15	17	16	15	18	14
	1.5719	18	16	17	22	17	15	18	19	19	15	22	16	15	14	18	15	16	14	17	18	20	20	18	16	19	22	14	19	17	21	15	19	13	21	16	19	17	16	20	17	19	21	21	14	15	13	15	22
	1.5717	16	20	17	20	18	24	9	14	18	17	21	15	20	17	19	18	18	18	20	16	19	16	15	14	13	15	15	14	18	16	18	18	19	19	16	19	16	16	16	12	15	14	13	20	19	15	16	15
	1.5714	22	17	14	15	16	17	16	16	19	17	16	16	18	18	10	20	19	18	15	17	14	15	11	20	15	16	18	19	17	15	21	17	15	16	20	13	18	18	19	16	15	17	16	18	18	21	15	15
	1.5711	17	16	15	16	20	18	25	20	19	19	20	24	17	17	18	19	17	13	18	17	18	19	19	20	18	16	15	19	23	22	15	18	17	13	13	17	15	16	21	21	16	23	20	18	15	19	16	20
	1.5709	19	17	22	21	17	18	12	12	16	15	22	14	18	17	20	16	17	19	19	17	19	13	15	20	15	16	17	18	19	15	18	22	20	21	17	20	16	16	17	18	16	16	12	13	18	16	16	16
	1.5706	18	18	19	15	19	16	17	16	15	20	17	13	18	17	14	18	17	17	16	13	16	17	17	22	22	17	22	17	20	15	17	15	18	15	19	11	18	17	15	15	15	16	13	14	20	15	16	19
	1.5704	21	15	18	15	17	15	17	20	16	14	16	20	17	21	15	20	20	15	20	18	16	20	21	20	15	16	13	23	18	22	17	18	15	17	19	12	19	20	19	20	15	22	19	15	15	19	15	20
	1.5701	16	21	21	22	18	18	17	14	18	15	21	14	16	12	19	14	15	15	19	16	20	15	16	17	13	18	15	16	16	14	19	20	17	19	17	20	16	15	16	15	18	16	19	16	13	15	18	20
	1.5698	18	20	15	17	17	22	14	16	17	20	15	17	19	17	18	15	20	20	16	16	15	17	17	15	18	11	17	16	16	14	22	18	23	17	16	10	18	18	16	16	14	19	14	18	21	15	21	13
	1.5696	16	16	16	18	16	17	17	19	23	18	16	17	18	16	15	20	18	18	14	19	15	17	19	19	15	20	12	20	23	18	16	17	15	15	22	16	22	18	23	18	22	19	17	18	16	20	18	16
	1.5693	12	11	19	20	17	17	15	17	18	18	23	19	13	16	22	15	16	20	19	18	21	18	18	15	19	15	14	17	16	15	16	18	17	17	15	21	12	17	20	14	16	17	18	20	15	17	22	15
	1.5691	16	21	18	19	17	18	13	15	16	22	22	14	23	16	18	14	19	21	15	17	18	13	13	14	20	14	15	16	13	19	21	15	19	19	14	17	16	17	17	16	18	15	13	20	16	17	19	15
	1.5688	18	17	17	14	20	16	18	17	23	21	16	20	16	19	16	20	19	14	18	17	18	16	14	22	21	22	15	18	21	18	17	14	16	16	19	18	19	19	18	23	18	18	16	19	14	24	20	17
	1.5686	16	15	20	17	17	15	20	22	24	17	20	17	15	19	18	17	14	20	19	19	22	21	22	17	14	19	15	18	17	18	16	14	18	20	19	18	12	16	18	18	16	15	19	17	13	18	22	18
	1.5683	20	17	17	19	19	17	15	17	15	17	17	14	19	14	22	12	17	20	16	16	19	17	14	15	17	15	17	16	12	16	16	20	15	18	13	19	16	17	15	13	16	16	16	13	18	14	17	14
	1.568	17	14	17	16	18	15	20	19	18	17	17	19	16	23	17	17	21	20	15	19	12	17	19	19	19	17	17	21	19	17	20	17	20	20	20	16	18	20	16	19	17	18	15	21	19	20	17	15
	1.5678	17	16	18	16	19	16	17	17	20	15	15	16	16	14	15	16	17	17	20	18	19	21	21	20	17	19	16	19	20	22	14	12	16	18	14	16	17	17	21	18	21	16	19	14	16	13	17	22
	1.5675	17	20	18	19	18	20	14	16	16	17	21	13	16	14	20	13	18	17	19	13	17	13	15	18	16	12	16	14	18	14	14	17	16	19	17	18	17	14	15	14	17	18	17	14	18	16	15	16
	1.5673	17	17	17	16	18	13	15	15	19	18	16	17	19	21	18	21	19	18	15	12	16	17	14	20	19	16	17	16	19	16	21	15	20	18	19	18	16	15	15	16	16	18	13	15	16	15	15	17
	1.567	17	13	15	17	15	14	17	18	17	16	19	19	16	17	14	21	16	16	14	21	14	20	19	17	17	16	15	20	22	20	15	15	15	17	16	16	19	16	17	20	22	20	20	18	14	20	15	21
	1.5668	16	18	18	18	15	19	15	17	16	16	20	10	20	16	21	12	17	18	23	19	20	14	14	18	11	14	15	17	13	13	17	17	17	19	13	21	16	12	17	12	14	15	18	16	12	15	13	19
	1.5665	20	17	13	15	18	17	13	17	16	16	16	17	17	20	20	17	20	17	15	16	16	17	14	16	19	15	17	15	20	15	20	15	21	19	19	12	17	15	19	18	12	16	15	16	17	17	20	14
	1.5662	16	16	18	17	16	13	18	19	23	16	17	19	17	21	16	19	20	16	16	18	17	15	16	16	13	20	13	22	17	18	13	20	14	16	21	16	16	22	17	17	17	15	20	23	13	20	17	19
	1.566	11	14	18	20	16	18	18	18	19	12	18	15	14	10	17	19	19	13	19	16	20	21	22	17	16	17	17	17	17	15	11	17	16	18	14	21	15	10	18	16	18	15	15	14	15	17	16	18
	1.5657	15	21	16	16	19	18	18	13	17	18	17	18	24	16	19	14	18	18	19	14	12	15	16	13	22	17	13	17	13	16	18	17	20	14	15	16	15	15	14	16	15	18	13	19	17	16	20	15
	1.5655	16	13	16	14	14	17	15	16	18	21	16	18	14	22	17	21	19	15	15	15	17	18	18	19	22	21	19	19	21	16	17	18	11	17	14	15	20	17	17	23	17	18	14	16	17	21	17	16
	1.5652	15	16	18	16	15	13	20	12	15	15	20	19	16	13	15	15	16	18	19	19	19	24	20	13	16	17	15	17	16	17	14	20	19	15	14	19	18	16	20	17	17	18	21	17	18	16	13	19
	1.565	15	21	19	18	22	21	13	17	14	16	20	14	17	16	17	17	16	19	16	15	19	14	13	18	17	16	18	16	18	16	16	15	18	19	15	17	13	16	15	17	20	18	17	15	20	16	13	15
	1.5647	23	17	15	13	17	14	15	15	16	18	15	18	15	22	12	18	19	19	20	20	18	16	18	18	18	16	17	20	20	16	17	16	14	17	22	14	20	20	17	19	13	18	16	20	18	15	20	16
	1.5645	16	15	15	16	16	18	18	20	19	16	18	17	18	12	18	16	13	20	16	16	16	23	19	17	16	19	16	18	14	18	14	18	15	13	13	18	16	18	15	18	20	16	23	18	12	15	15	15
	1.5642	17	17	14	24	20	23	16	14	16	15	19	16	19	16	20	15	18	18	15	16	19	19	15	13	15	16	12	15	13	15	17	22	19	18	15	18	15	20	17	14	13	18	13	16	19	13	13	15
	1.5639	18	18	15	14	20	17	19	16	15	18	18	15	19	20	20	17	20	16	17	20	16	17	15	20	20	16	18	18	18	18	20	17	16	15	16	15	19	24	17	15	16	18	15	16	18	21	19	19
	1.5637	17	16	16	14	15	15	18	17	21	17	16	22	15	17	16	20	15	15	19	22	17	20	20	19	16	20	19	18	17	20	15	15	9	18	15	17	19	15	19	18	19	18	17	20	17	19	15	22
	1.5634	19	17	21	19	17	18	14	11	18	16	20	12	18	13	19	13	16	16	20	17	20	18	17	16	16	15	16	12	17	15	16	20	21	18	16	23	14	14	15	14	16	19	18	16	18	16	16	16
	1.5632	18	19	18	16	15	20	16	18	16	22	16	19	23	18	16	19	18	20	17	13	18	16	15	20	19	16	19	19	17	17	18	19	20	17	18	14	15	17	14	14	17	12	15	16	22	17	19	14
	1.5629	22	16	16	16	15	14	20	20	20	15	16	18	14	18	14	17	17	20	17	18	20	21	21	21	14	17	13	18	22	14	15	14	17	16	18	19	18	16	18	20	17	21	17	22	17	21	18	16
	1.5627	14	18	17	18	14	21	20	19	16	14	17	20	17	18	20	14	16	18	20	15	21	19	17	17	15	15	18	12	16	18	18	18	16	20	14	20	17	16	18	12	16	15	17	17	18	17	17	16
	1.5624	18	19	16	18	20	20	17	18	15	17	21	19	19	17	19	16	21	23	16	19	18	18	15	18	22	19	20	17	18	15	22	15	24	19	21	13	18	16	16	18	12	17	14	18	21	15	22	15
	1.5622	21	16	17	16	19	19	20	20	19	19	20	20	18	20	17	20	18	20	17	17	18	18	21	24	18	22	15	19	22	20	16	17	16	17	20	16	23	25	18	21	18	21	19	18	17	20	17	20
	1.5619	18	19	23	24	17	18	19	23	20	21	24	21	20	20	22	19	19	21	22	21	24	21	23	22	16	20	19	16	20	21	18	24	21	20	16	24	17	18	23	20	23	18	25	15	17	18	18	22
	1.5616	24	25	23	25	27	26	22	22	23	23	28	19	27	24	25	22	25	26	24	22	26	18	23	25	28	25	25	24	23	22	26	29	25	29	23	25	28	23	18	20	23	24	17	22	26	22	18	21
	1.5614	23	24	25	26	26	23	27	28	26	35	26	29	27	29	23	31	27	26	24	28	29	28	24	29	33	30	33	31	31	30	31	33	30	28	29	28	29	26	30	32	29	31	29	34	28	31	31	28
	1.5611	32	32	34	31	35	34	36	35	32	28	35	33	30	30	33	31	35	32	35	38	38	37	35	35	34	36	30	33	34	38	32	32	34	37	33	38	36	38	38	37	32	43	37	36	30	30	33	35
	1.5609	38	41	37	40	41	40	39	39	36	45	43	44	43	42	45	43	42	44	44	38	41	41	39	39	41	43	44	41	40	44	44	44	45	47	43	44	43	46	36	39	45	42	43	42	49	42	44	40
	1.5606	44	46	47	43	51	46	51	47	48	50	48	48	48	52	48	52	48	49	47	50	50	47	51	51	55	50	52	51	54	50	56	49	53	57	51	50	53	54	55	54	49	54	51	52	57	56	59	52
	1.5604	48	49	50	52	52	49	51	52	57	48	53	53	50	50	55	57	54	49	53	54	54	61	59	57	51	57	59	60	55	61	57	57	55	55	58	56	58	58	57	63	57	58	59	66	56	57	60	61
	1.5601	49	55	58	58	54	54	52	47	51	49	57	54	57	52	58	51	55	51	57	53	57	53	59	59	57	55	58	55	55	58	60	60	60	63	56	59	57	60	58	60	59	63	58	57	61	64	55	58
	1.5599	49	55	50	41	57	50	46	49	57	56	47	49	56	56	50	54	54	54	52	57	55	53	53	61	60	55	56	61	63	57	64	57	63	55	63	54	62	65	60	52	58	56	58	59	60	61	61	57
	1.5596	50	49	54	48	42	47	51	57	53	50	47	57	50	57	52	57	55	55	50	57	54	56	59	56	56	61	56	58	60	62	55	56	54	59	58	61	62	57	58	61	63	60	60	67	55	61	57	57
	1.5594	49	46	52	57	52	46	45	50	49	58	55	47	52	52	57	54	50	58	57	55	60	47	53	57	57	52	52	56	54	58	56	63	58	58	57	58	61	61	57	57	58	57	61	57	58	54	59	62
	1.5591	53	56	46	45	49	53	51	51	48	56	51	54	50	50	53	55	56	54	52	55	52	48	54	52	56	54	60	51	57	59	61	54	55	62	64	56	56	60	56	57	59	51	55	60	62	58	57	58
	1.5588	52	48	50	53	49	47	50	54	50	52	49	58	49	54	50	50	54	52	56	55	55	60	56	60	55	54	53	54	57	57	59	56	54	56	64	57	58	60	59	58	55	59	57	63	55	57	58	55
	1.5586	43	49	48	49	48	46	54	52	56	50	53	50	49	47	51	54	51	49	54	47	57	55	57	55	52	52	59	50	53	53	55	60	55	53	56	57	58	54	57	60	56	52	57	56	57	60	54	59
	1.5583	49	52	51	52	53	48	52	47	47	54	54	45	57	47	50	58	51	54	52	53	55	49	54	56	57	51	54	54	51	53	57	62	59	60	57	55	57	51	57	59	56	54	52	57	58	54	55	51
	1.5581	48	48	49	44	49	47	51	51	50	49	46	53	49	54	48	56	56	52	50	53	52	56	55	54	51	54	55	57	60	59	52	54	52	57	57	57	60	56	55	60	57	60	55	59	50	60	62	59
	1.5578	46	47	49	47	50	49	50	51	49	50	48	52	51	45	56	53	49	53	50	50	56	58	51	52	54	56	53	55	57	59	55	59	56	58	54	55	52	53	55	58	54	56	60	56	56	52	53	54
	1.5576	45	54	48	49	45	45	47	50	49	49	49	44	49	49	52	50	44	54	47	51	52	50	47	49	54	53	54	51	53	48	52	57	59	58	55	59	56	57	52	55	50	54	47	60	55	52	51	54
	1.5573	54	47	49	44	47	45	50	51	42	51	47	48	46	50	47	52	53	52	51	55	53	50	52	54	60	49	59	54	54	51	54	59	52	57	59	50	56	57	51	57	55	53	61	56	56	54	56	48
	1.5571	50	44	45	47	47	45	49	50	48	48	45	47	42	45	55	47	53	51	45	52	49	47	52	54	49	53	51	56	57	52	53	53	53	56	54	57	56	56	54	55	57	55	54	57	49	48	52	56
	1.5568	45	52	50	49	49	50	47	43	46	47	52	46	46	42	50	45	45	47	54	47	53	48	49	49	49	46	51	53	44	54	53	53	59	54	62	55	53	53	52	50	58	49	58	57	56	46	53	48
	1.5566	49	44	47	44	46	44	47	42	48	48	48	47	50	50	49	54	51	49	50	48	49	47	50	51	54	49	54	52	51	51	52	50	54	51	55	49	54	52	49	52	51	58	48	49	56	55	52	54
	1.5563	46	41	44	45	46	41	48	50	46	47	47	50	44	49	45	53	47	48	49	50	51	49	50	55	46	55	53	56	54	52	52	46	50	54	50	46	48	51	52	57	53	56	54	60	54	55	51	58
	1.5561	46	44	48	50	41	47	43	42	44	47	51	46	46	44	46	48	50	48	48	47	50	46	46	52	48	47	47	50	50	51	50	60	56	57	51	55	56	48	49	48	50	55	53	55	50	47	51	54
	1.5558	46	48	48	42	45	50	44	49	40	45	47	44	45	46	42	45	50	50	44	47	49	47	46	48	52	49	48	48	56	51	51	52	59	54	52	54	51	48	51	51	51	52	51	49	53	51	54	50
	1.5556	46	43	42	44	40	40	51	48	45	48	47	47	44	49	46	50	47	45	48	55	48	51	47	55	49	48	45	52	52	51	51	51	48	51	49	56	48	54	53	50	52	48	53	54	49	53	59	52
	1.5553	41	46	44	44	41	47	44	48	45	44	45	50	44	44	47	45	41	46	53	49	51	49	52	49	45	48	48	48	48	48	47	53	47	53	47	50	51	49	53	49	54	48	53	48	44	50	48	51
	1.555	44	45	45	46	42	49	42	43	44	47	45	42	49	48	47	47	48	47	46	46	48	46	47	47	50	44	50	49	50	48	46	49	57	50	50	48	54	51	49	49	53	51	46	54	54	48	49	48
	1.5548	43	42	42	41	41	45	47	45	46	44	41	50	44	48	48	50	50	47	48	47	49	53	50	48	47	50	48	47	49	50	51	49	45	48	50	54	53	57	49	52	49	54	49	54	47	50	55	44
	1.5545	44	39	42	45	43	45	45	49	45	43	51	46	44	44	48	46	43	47	48	49	49	50	48	48	43	56	45	49	46	47	46	48	48	45	47	53	47	51	50	46	48	53	52	50	48	52	49	54
	1.5543	45	41	45	47	44	48	43	42	46	44	48	44	47	47	44	43	45	48	47	42	45	45	42	44	48	44	50	43	51	48	51	50	47	56	46	53	50	48	49	46	49	47	45	48	51	48	44	46
	1.554	46	41	38	46	42	42	45	42	45	48	44	41	42	46	38	45	45	46	47	48	43	45	45	48	49	45	51	50	52	47	53	46	46	52	52	50	53	48	49	51	45	50	50	52	47	51	53	49
	1.5538	43	46	41	39	39	41	44	48	44	44	47	41	41	43	45	45	43	45	46	47	43	47	49	49	44	51	46	50	49	47	45	48	49	49	48	48	50	46	50	52	49	46	50	51	44	50	46	47
	1.5535	44	45	38	45	43	42	44	44	41	39	43	40	41	41	43	41	46	49	52	45	43	43	43	41	43	48	44	45	45	44	42	52	48	47	47	48	51	42	50	48	42	47	47	48	50	45	49	47
	1.5533	44	42	41	43	49	39	40	40	46	45	41	44	44	45	41	48	45	46	44	45	43	44	46	46	48	45	49	49	46	48	54	48	48	45	50	47	53	54	49	48	48	45	51	44	50	52	48	47
	1.553	41	40	39	45	41	40	43	39	45	39	41	45	39	46	43	45	41	43	48	45	42	48	50	50	46	52	43	48	46	53	40	43	49	47	46	44	45	48	51	48	51	50	51	53	42	47	44	48
	1.5528	38	45	50	39	42	45	38	42	41	39	46	40	47	45	53	37	44	45	42	44	45	38	43	43	43	43	42	45	48	44	48	52	48	51	42	54	45	48	45	48	46	49	48	48	54	51	46	48
	1.5525	42	44	36	39	44	43	43	39	45	44	38	37	45	46	41	45	49	46	43	40	45	45	43	44	50	45	50	44	46	44	49	45	47	48	48	46	47	48	45	45	50	45	44	47	45	48	49	44
	1.5523	41	40	42	44	39	43	45	44	42	48	43	43	42	43	41	46	43	42	42	44	42	44	48	43	45	48	48	45	49	47	45	47	45	47	49	48	52	48	44	48	46	47	50	48	49	51	45	44
	1.552	37	41	41	42	43	42	39	46	43	37	42	42	41	42	44	40	42	37	43	40	49	42	45	41	45	48	45	45	45	43	47	45	41	52	50	49	46	44	47	42	48	46	47	48	49	47	47	50
	1.5518	40	44	42	37	44	39	42	38	42	42	38	36	43	41	41	37	46	47	44	39	44	42	44	46	46	44	49	41	44	44	53	45	50	47	49	47	48	44	45	47	45	44	48	44	50	41	51	48
	1.5515	44	37	36	41	39	38	46	41	40	42	37	41	43	46	41	48	46	43	38	47	44	47	45	46	44	48	41	49	50	49	46	43	45	41	46	44	50	48	46	43	48	46	46	48	42	49	47	45
	1.5513	39	38	44	47	40	38	40	44	43	39	45	44	38	39	44	42	44	41	42	41	47	42	45	39	41	48	38	39	44	43	46	48	49	49	38	47	43	40	44	49	47	45	49	41	44	40	45	48
	1.551	38	40	41	41	42	42	45	39	39	40	41	39	43	38	41	42	47	43	42	39	45	39	42	42	48	45	44	47	41	46	44	45	48	43	46	45	45	43	42	43	46	42	47	44	47	38	45	46
	1.5508	50	36	35	36	41	40	46	40	44	46	36	43	41	43	36	44	48	44	39	45	41	48	40	47	47	43	47	42	44	50	42	41	42	46	43	43	47	45	45	45	46	47	48	47	46	50	47	47
	1.5505	37	38	39	42	35	36	42	41	36	44	41	41	37	39	43	41	37	41	41	40	47	40	44	42	40	42	38	45	47	43	41	44	40	44	41	48	44	45	48	47	45	48	46	50	44	43	46	47
	1.5503	33	40	41	41	40	40	42	40	38	36	45	36	43	41	42	40	36	48	47	37	43	39	40	42	43	43	42	42	42	45	41	47	44	46	42	45	44	37	42	44	47	42	44	41	47	44	43	37
	1.55	44	34	37	37	36	38	38	37	41	44	38	39	40	41	38	44	44	40	35	37	43	40	39	44	46	43	45	43	45	38	45	44	43	40	44	46	49	44	41	46	41	45	48	47	42	45	46	44
	1.5498	37	37	39	41	30	37	45	41	42	39	41	39	38	41	39	40	40	41	40	45	43	43	45	44	41	48	38	44	42	48	41	41	46	42	45	45	41	42	42	44	50	47	42	48	41	47	40	47
	1.5495	39	44	40	39	36	41	36	41	42	39	41	35	41	40	44	38	39	43	43	35	44	39	39	34	40	39	41	38	46	40	46	45	47	44	39	45	43	35	41	43	47	41	43	41	40	46	45	44
	1.5493	41	42	41	38	42	37	41	36	41	42	39	38	38	39	38	41	41	39	36	44	37	40	40	43	46	42	40	37	43	42	44	40	46	40	42	40	47	51	45	44	45	45	42	44	47	43	41	43
	1.549	37	36	39	41	38	38	39	41	40	38	44	43	38	40	34	45	40	43	38	41	39	44	43	47	41	47	39	41	45	45	38	38	42	40	41	38	44	47	41	46	46	48	42	49	43	43	44	45
	1.5488	35	37	43	40	34	40	35	39	39	35	43	41	41	38	43	40	37	41	40	39	44	39	42	39	41	40	36	42	40	37	44	48	42	47	44	46	40	41	44	41	43	41	47	43	38	41	42	38
	1.5485	37	39	38	32	42	38	36	37	36	44	41	38	42	39	40	42	39	40	43	40	38	37	40	41	42	44	42	42	48	40	41	43	49	42	39	34	45	36	46	37	40	39	43	38	45	40	45	40
	1.5483	40	35	40	39	33	33	41	41	41	34	38	42	33	44	38	42	44	42	36	42	40	38	43	41	39	45	40	40	42	44	43	42	38	40	42	43	52	41	45	42	41	48	41	40	45	44	44	42
	1.548	34	40	36	37	31	35	40	42	38	35	36	39	40	34	38	38	35	37	40	40	40	40	41	38	40	37	40	40	42	42	38	43	42	43	42	45	42	38	45	43	47	44	42	43	35	40	43	40
	1.5478	38	43	40	37	42	41	39	33	33	38	41	35	34	36	38	38	40	39	38	38	36	36	40	35	45	33	42	42	40	39	40	43	42	44	47	44	43	40	42	36	38	42	43	44	44	39	42	41
	1.5475	34	37	40	37	39	40	48	36	36	36	35	37	38	40	36	41	37	38	32	41	39	38	40	44	41	42	41	42	41	41	43	33	40	36	41	39	42	44	40	43	44	44	44	45	40	43	43	44
	1.5473	34	38	37	38	36	36	39	40	41	35	38	39	34	37	41	32	38	36	41	39	40	42	41	42	38	38	40	39	40	40	36	43	44	42	36	46	38	40	47	46	43	43	42	45	44	40	42	40
	1.547	36	40	43	39	41	38	36	35	38	33	40	35	36	37	39	34	37	37	37	34	37	37	36	38	39	34	40	43	35	38	42	46	45	39	40	47	41	41	39	37	45	38	34	37	42	38	38	39
	1.5468	43	29	34	34	36	36	37	39	37	35	34	42	38	35	34	39	39	38	39	39	41	39	37	44	45	41	42	38	40	38	43	36	38	40	37	38	44	44	41	37	38	44	40	43	40	45	45	40
	1.5465	36	29	43	34	33	38	39	35	45	33	43	35	34	35	40	37	38	37	39	41	40	41	43	40	35	44	36	39	40	42	36	41	40	37	43	43	41	42	41	44	45	42	42	42	39	43	45	44
	1.5463	35	43	35	37	36	39	31	38	38	36	40	33	38	36	37	33	35	36	38	33	34	38	38	33	35	37	39	38	40	38	35	41	42	43	42	39	40	35	40	41	41	34	38	38	42	37	39	40
	1.546	39	34	36	37	39	34	33	32	34	37	32	34	39	43	36	36	42	38	40	32	35	39	42	39	39	39	38	39	37	41	41	36	40	38	39	42	42	41	42	38	33	42	37	38	46	44	46	39
	1.5458	32	33	33	34	33	35	39	39	38	37	36	40	33	38	39	35	34	33	34	38	35	45	38	38	36	43	42	38	39	43	38	36	41	35	37	40	39	41	41	44	44	41	44	44	41	35	39	39
	1.5455	34	38	35	33	31	39	32	34	32	35	37	35	39	37	41	34	38	38	46	37	40	37	36	33	40	34	37	35	36	38	41	40	41	42	38	41	35	38	39	39	47	37	38	42	39	38	37	45
	1.5453	33	40	36	36	41	42	39	34	32	39	37	38	44	37	33	35	39	38	36	36	35	38	36	34	41	38	42	35	34	41	37	37	40	39	44	43	35	38	36	37	40	42	45	36	45	39	40	40
	1.545	32	34	33	38	34	33	34	37	37	39	37	39	34	42	34	38	37	36	39	39	36	39	40	40	39	41	40	37	38	44	38	38	39	39	33	41	41	41	44	42	42	44	40	42	39	45	40	39
	1.5448	32	37	39	35	32	35	27	33	38	35	40	32	35	31	35	33	32	38	40	33	38	34	33	34	37	37	41	38	38	37	40	39	34	41	38	43	39	34	37	38	40	41	39	34	39	39	34	38
	1.5445	34	40	36	38	36	40	35	38	34	41	40	39	38	34	36	33	37	39	35	36	39	34	38	32	36	36	36	38	39	36	38	36	43	45	38	38	38	38	40	37	37	41	37	38	45	36	38	33
	1.5443	39	32	35	37	35	34	41	39	36	32	34	36	35	40	33	35	35	36	35	41	34	37	34	41	37	41	38	39	36	36	39	36	38	34	44	39	45	42	42	38	35	45	33	37	34	40	39	38
	1.544	28	36	33	35	34	35	34	38	38	31	41	37	32	34	37	35	34	32	41	38	33	35	44	33	36	39	29	39	36	42	32	36	37	38	38	37	35	41	38	41	42	35	43	39	39	33	36	40
	1.5438	36	38	38	38	32	35	34	31	34	34	39	30	39	33	35	30	33	40	40	37	36	36	34	32	38	35	35	34	42	33	41	45	40	41	38	42	42	39	40	37	41	38	37	34	39	39	39	36
	1.5435	33	33	29	35	37	30	37	38	34	38	34	34	32	36	34	37	38	39	37	37	30	36	33	41	39	40	40	35	39	35	40	29	41	35	39	35	40	40	36	38	37	40	41	38	38	39	39	39
	1.5433	31	35	35	31	33	32	36	34	37	31	34	35	29	34	34	31	30	32	36	39	37	36	38	33	34	36	36	36	37	41	39	42	39	32	37	34	37	38	40	39	38	39	40	41	38	34	35	36
	1.543	38	35	31	32	35	35	29	34	32	30	35	31	38	35	34	34	32	39	37	33	37	37	33	35	39	35	32	40	39	34	30	39	41	41	36	43	39	35	39	34	39	36	38	34	41	35	33	31
	1.5428	38	32	30	31	35	36	34	29	29	37	30	36	35	37	31	36	37	34	34	30	33	34	34	38	41	38	41	31	38	36	39	34	38	34	38	32	35	43	37	39	35	34	38	39	38	42	46	36
	1.5425	30	30	32	36	35	32	33	37	36	27	32	34	31	33	33	36	33	31	31	39	35	38	31	36	36	39	34	35	41	36	33	34	33	32	40	34	44	44	37	44	41	38	44	37	38	36	38	41
	1.5423	32	36	38	37	31	35	30	31	32	32	33	30	36	29	38	29	34	30	39	33	36	35	33	33	33	31	32	35	35	37	37	40	39	36	35	38	34	35	38	37	38	34	40	35	35	36	38	39
	1.542	34	36	31	30	35	34	34	33	26	35	30	31	32	39	33	34	35	36	34	35	36	35	33	36	41	33	37	34	33	34	38	38	37	41	37	33	34	37	38	32	33	35	33	39	38	41	41	38
	1.5418	33	36	31	34	31	34	34	36	34	33	35	38	31	33	30	36	35	30	32	38	34	38	35	37	34	32	32	37	42	43	33	35	33	32	35	34	38	37	36	45	37	39	38	38	35	38	36	39
	1.5415	30	35	37	29	31	32	33	30	31	32	38	27	27	33	37	30	34	28	34	32	36	35	33	36	36	30	33	35	34	37	35	40	36	39	30	37	36	31	38	37	35	30	35	35	34	32	34	37
	1.5413	32	34	37	32	37	32	33	32	30	34	36	31	36	35	30	31	32	37	30	32	34	33	36	35	38	36	37	35	34	36	38	31	39	37	33	34	36	35	38	33	34	37	33	35	39	33	38	33
	1.541	36	30	29	32	27	29	37	34	30	33	38	37	31	37	29	32	37	31	37	33	33	38	41	38	32	39	39	38	39	39	40	36	37	36	39	38	41	41	30	39	39	36	38	41	31	41	41	36
	1.5408	30	32	36	31	32	32	30	36	34	30	33	31	36	35	34	34	33	32	34	33	38	35	34	34	34	39	34	35	33	32	30	35	36	35	34	39	32	37	37	43	39	38	36	34	38	30	33	37
	1.5405	28	37	31	36	32	33	33	32	28	35	37	33	35	31	33	30	32	33	36	32	35	31	32	29	35	33	31	36	32	31	33	39	40	42	38	35	37	36	35	34	36	30	34	35	35	36	37	35
	1.5403	30	30	28	32	36	30	29	32	30	35	29	33	32	33	34	36	34	37	34	35	31	33	32	38	37	38	38	38	39	37	34	34	34	31	37	34	36	39	36	38	31	35	31	34	33	37	41	38
	1.54	27	33	31	33	31	30	36	34	36	28	38	35	29	34	38	29	32	32	31	34	31	36	34	37	37	32	29	35	36	34	36	35	39	29	36	33	36	32	38	37	38	38	35	40	38	34	33	41
	1.5398	32	31	35	35	34	30	30	32	32	35	34	29	34	34	34	32	31	36	35	32	34	32	30	33	31	32	37	33	32	31	34	38	38	39	33	36	34	34	33	31	38	32	31	35	36	37	34	33
	1.5395	31	30	28	31	36	27	31	31	36	34	34	30	32	34	25	34	34	34	33	31	31	32	31	36	38	36	38	32	36	32	36	29	38	36	37	32	39	43	35	33	38	39	34	37	35	35	37	35
	1.5393	28	31	31	30	25	31	35	32	35	29	30	34	26	36	33	37	33	31	35	38	29	30	33	35	30	38	30	39	32	34	33	35	33	38	35	34	36	33	32	35	32	37	33	39	32	36	37	34
	1.5391	32	33	31	35	30	38	33	32	28	33	34	32	33	34	34	31	31	34	33	31	33	33	33	29	32	30	34	33	33	34	33	40	33	33	32	35	32	28	35	33	36	35	38	31	36	32	32	35
	1.5388	33	34	29	29	32	32	32	30	28	33	32	32	34	31	35	31	34	34	34	32	32	31	32	33	36	29	32	37	34	32	35	31	35	30	35	31	36	35	37	33	33	32	32	33	34	38	36	32
	1.5386	30	25	32	29	32	31	33	38	34	31	33	33	31	35	29	31	32	34	30	36	29	31	35	33	29	38	32	32	35	38	30	37	31	30	40	35	35	36	39	38	35	39	34	36	37	35	40	37
	1.5383	27	33	34	32	34	30	28	29	33	28	33	34	31	29	31	31	29	29	35	31	32	32	31	29	32	33	31	31	32	31	30	35	37	31	38	34	32	36	36	29	34	41	31	33	35	35	34	34
	1.5381	31	31	32	32	34	33	35	32	28	38	28	31	32	31	32	29	33	33	28	28	34	31	31	28	32	34	34	30	31	34	36	30	33	40	33	33	32	32	30	34	33	33	30	31	36	31	41	33
	1.5378	31	28	29	28	25	31	32	34	33	37	32	33	27	34	34	32	36	32	27	28	30	33	42	33	34	34	33	30	35	37	34	31	31	34	32	32	38	31	32	31	31	35	32	36	31	32	38	33
	1.5376	26	30	31	32	29	31	30	35	34	28	32	32	31	27	33	33	29	32	32	29	32	31	32	33	27	37	30	29	29	31	30	34	32	35	33	38	34	30	32	36	36	30	36	33	35	32	32	34
	1.5373	26	31	30	35	31	29	29	28	28	33	31	31	32	33	29	32	34	34	32	29	35	28	31	33	37	37	36	32	34	31	37	30	38	37	34	36	28	34	36	34	31	31	36	35	35	32	34	34
	1.5371	31	31	28	32	27	31	35	32	28	36	30	30	26	33	31	34	36	34	31	36	29	31	32	33	32	34	35	30	32	36	35	29	32	32	33	31	31	36	31	34	34	34	33	39	28	35	37	33
	1.5368	29	32	30	27	30	32	30	34	35	28	28	33	34	31	34	32	29	33	31	31	31	32	33	28	28	34	28	31	33	36	31	32	33	28	31	34	31	33	33	34	32	37	35	35	32	31	32	35
	1.5366	30	35	31	29	31	32	30	32	30	29	33	27	32	31	34	29	31	29	32	28	32	31	30	37	33	29	30	30	33	29	28	32	36	29	30	34	32	34	28	30	33	36	31	29	36	34	29	31
	1.5363	31	30	32	33	35	27	27	29	28	34	28	27	34	31	27	35	37	31	28	31	30	35	30	35	31	33	36	30	33	31	35	28	32	27	36	34	35	37	32	33	36	35	28	33	34	36	33	32
	1.5361	31	32	28	27	31	31	32	33	33	30	32	29	30	30	30	33	25	29	33	33	31	28	34	29	33	33	29	38	35	34	32	36	31	32	28	33	33	31	32	35	34	38	33	35	27	35	30	34
	1.5358	27	29	36	27	35	30	25	31	29	29	31	35	29	32	36	30	28	30	33	28	36	29	33	33	29	26	29	33	26	31	32	33	35	37	33	36	31	31	32	34	34	28	33	31	33	33	33	29
	1.5356	30	32	27	31	34	29	29	26	28	39	31	29	29	34	26	29	29	31	27	28	31	30	33	32	35	26	33	33	31	28	34	30	29	28	31	33	31	37	32	32	32	29	29	31	34	32	32	26
	1.5353	30	33	26	29	30	28	31	35	33	29	30	32	27	32	32	33	30	27	26	33	27	29	30	30	27	34	27	35	32	34	33	30	33	32	33	29	30	38	31	31	33	34	33	42	27	34	33	34
	1.5351	26	29	30	32	31	29	26	29	30	30	31	29	30	31	32	29	26	28	34	28	30	29	32	24	31	32	30	30	34	29	33	32	34	33	36	32	35	26	32	30	33	33	36	32	30	31	31	33
	1.5349	32	31	26	30	30	32	29	25	26	35	31	28	35	30	28	30	35	34	29	32	27	36	26	31	32	31	32	31	31	30	34	28	36	32	33	29	32	32	31	33	29	32	29	32	33	34	28	33
	1.5346	27	24	28	27	28	28	32	33	30	31	28	32	25	27	31	29	31	31	34	29	31	31	33	32	35	32	28	35	35	36	31	29	26	32	33	27	33	34	34	33	34	32	30	32	33	34	35	31
	1.5344	26	28	32	34	30	25	29	30	35	28	36	28	28	29	31	28	29	34	35	26	30	31	32	32	34	29	26	29	29	29	26	38	31	31	29	35	32	29	32	38	35	31	34	31	35	28	29	29
	1.5341	25	32	29	29	29	30	29	25	31	33	30	29	28	28	36	29	32	32	27	26	31	28	28	34	36	28	31	32	27	28	35	29	32	31	27	31	29	28	29	28	32	29	34	32	34	34	35	33
	1.5339	28	28	30	28	26	30	34	26	35	31	31	28	26	31	25	29	34	28	32	33	34	29	30	35	35	32	34	36	36	30	34	33	31	28	39	35	34	34	28	31	33	34	28	33	28	34	35	28
	1.5336	28	27	32	28	29	25	33	29	30	29	33	31	30	29	31	25	29	29	29	32	29	34	28	28	27	31	26	31	30	33	28	31	31	29	32	34	26	34	32	31	36	33	33	35	27	27	29	34
	1.5334	28	31	26	30	29	27	23	25	27	29	31	30	31	28	29	27	32	31	28	28	29	31	28	28	31	31	34	31	29	28	29	34	33	32	27	32	32	32	32	32	30	26	33	29	34	30	32	31
	1.5331	33	24	30	27	31	29	33	28	29	31	31	23	30	34	26	28	28	27	31	32	27	33	29	36	31	32	33	34	31	33	34	28	30	31	32	30	29	32	27	34	32	34	30	32	30	37	29	31
	1.5329	25	26	24	29	25	30	29	31	33	30	30	32	28	28	30	25	28	25	32	30	31	32	32	34	35	33	29	34	35	32	31	34	31	31	29	28	32	30	34	35	36	31	33	31	33	34	34	34
	1.5326	28	30	30	30	32	31	30	23	29	29	33	27	35	30	31	26	27	28	34	29	29	23	26	28	31	29	28	25	33	26	27	31	33	31	29	34	28	27	31	30	30	28	27	28	31	32	29	28
	1.5324	28	26	26	23	33	29	24	25	27	33	30	30	32	32	30	32	29	33	29	28	29	28	29	30	33	30	33	32	32	29	32	28	29	29	31	35	35	33	29	28	30	31	26	31	32	33	33	32
	1.5322	30	31	28	26	25	26	31	33	30	27	27	32	27	28	29	30	28	28	30	32	28	32	29	32	31	33	25	37	33	31	30	29	31	33	32	28	29	30	32	31	33	38	32	38	28	32	32	32
	1.5319	26	32	27	27	26	33	28	26	25	29	29	27	31	25	35	28	30	27	30	27	30	28	28	26	28	27	29	31	27	25	29	33	33	33	34	31	30	31	28	29	33	30	34	28	27	30	29	38
	1.5317	30	29	32	26	28	28	31	29	26	33	23	25	27	26	28	30	33	34	29	31	31	26	29	30	36	30	31	28	27	30	30	31	29	29	29	28	29	27	36	29	27	32	28	30	32	31	37	30
	1.5314	26	25	27	27	27	29	28	32	33	27	28	32	26	30	29	27	28	30	28	31	28	33	35	31	27	32	28	31	30	32	29	30	30	28	34	28	32	29	32	33	28	33	29	35	28	33	31	31
	1.5312	25	28	28	25	27	27	27	31	29	27	35	31	29	25	34	28	28	34	29	25	32	30	33	31	32	29	30	30	29	29	31	32	33	29	29	33	23	28	32	31	35	27	30	32	26	31	32	31
	1.5309	27	31	27	29	32	30	29	29	25	32	29	28	31	27	32	26	28	34	28	29	31	31	27	32	35	27	34	28	28	27	30	27	32	31	31	33	28	31	26	27	33	31	28	29	33	30	32	26
	1.5307	31	24	27	31	21	29	26	30	27	29	32	34	27	34	29	32	31	26	26	34	28	32	30	33	34	25	33	32	33	37	32	26	33	27	30	29	33	32	27	32	29	31	24	34	32	36	31	29
	1.5304	29	29	29	29	26	29	29	30	30	29	29	30	28	26	28	22	26	28	32	27	31	29	28	32	32	29	29	30	27	28	31	33	27	32	31	37	27	28	33	32	35	29	32	28	31	25	31	33
	1.5302	25	29	30	25	30	30	25	28	26	29	27	27	29	27	30	26	29	30	31	30	31	28	27	29	28	27	35	30	28	28	31	28	32	33	29	35	30	28	28	30	27	26	30	28	32	31	26	31
	1.53	31	28	27	26	28	27	31	26	29	26	28	28	24	29	26	26	35	29	26	32	26	31	30	29	31	33	28	28	32	30	31	24	32	30	31	29	32	33	37	30	27	35	26	30	28	28	32	27
	1.5297	26	29	28	26	23	29	26	31	27	27	30	35	28	25	33	28	24	30	33	29	27	32	32	28	27	32	26	33	31	31	31	26	31	25	25	27	31	29	31	31	34	31	28	30	25	31	29	33
	1.5295	28	29	31	30	32	30	25	26	24	28	30	28	30	26	28	29	28	33	32	26	29	26	27	26	31	28	26	28	27	26	28	27	33	33	29	33	26	31	30	29	30	23	29	28	27	30	30	29
	1.5292	25	30	24	29	28	22	29	30	29	31	28	29	27	31	27	28	29	31	25	27	28	28	24	31	30	28	31	27	30	28	26	28	30	22	30	28	31	30	30	29	29	32	26	28	27	33	30	32
	1.529	30	25	27	25	24	25	30	34	29	25	28	31	25	32	31	27	25	23	29	35	29	32	31	30	27	32	28	29	31	29	31	29	32	29	28	30	30	34	29	29	30	30	29	31	30	32	28	27
	1.5287	28	29	31	27	28	33	29	25	27	26	28	22	27	24	28	27	28	30	32	24	30	29	28	26	26	29	29	29	25	28	21	31	28	32	28	35	26	25	32	24	30	28	28	27	25	23	26	28
	1.5285	32	27	28	25	34	31	26	28	27	32	31	26	26	29	27	27	28	31	26	33	29	31	27	27	31	28	34	30	32	29	31	29	31	31	32	27	30	33	29	31	29	28	28	28	30	30	30	26
	1.5282	28	27	27	29	26	25	34	30	32	25	27	28	28	29	23	28	26	27	29	35	29	32	28	30	30	34	24	35	27	31	28	25	25	28	32	26	34	29	36	30	30	28	29	27	28	31	31	31
	1.528	27	26	30	32	25	27	26	30	23	28	28	26	25	27	30	26	27	28	31	26	33	28	29	28	28	24	31	27	27	29	25	34	32	28	30	27	29	27	28	26	31	25	35	33	32	29	28	32
	1.5278	26	29	28	29	29	27	28	25	27	29	26	28	34	26	27	26	32	32	23	28	27	29	25	29	31	33	25	27	30	31	33	26	34	36	25	27	27	30	29	30	28	32	31	27	30	27	33	25
	1.5275	32	28	28	25	28	25	30	31	32	27	27	29	27	26	27	30	30	26	29	34	26	31	29	32	28	29	30	30	33	33	30	23	29	25	28	28	31	29	32	33	26	30	26	29	26	33	32	32
	1.5273	27	28	29	24	27	26	26	28	24	25	28	32	30	24	29	26	29	28	29	32	30	28	28	24	26	32	24	28	30	24	27	36	30	31	26	32	25	30	31	31	31	28	29	30	29	29	29	31
	1.527	26	30	26	31	32	29	25	24	29	31	26	26	26	28	28	27	28	32	26	30	29	27	29	30	26	27	31	28	29	27	27	27	28	31	29	35	26	29	26	28	29	22	30	26	30	29	31	28
	1.5268	33	26	24	24	24	22	29	27	23	27	23	30	30	29	27	27	29	24	24	31	23	30	30	30	31	28	30	30	30	30	32	29	26	26	35	25	33	27	27	25	31	32	27	39	31	28	33	30
	1.5265	27	20	27	26	27	26	28	33	31	24	24	32	27	28	30	28	27	26	30	27	33	28	30	29	26	31	26	26	29	29	26	32	27	29	26	29	32	28	35	31	32	29	31	30	25	22	27	32
	1.5263	29	29	28	29	28	26	30	25	23	27	26	28	33	29	29	30	26	29	28	26	29	29	27	24	24	27	29	29	24	25	26	34	31	27	28	29	29	30	26	25	25	24	30	27	34	33	30	29
	1.5261	25	26	23	25	29	25	25	29	28	27	26	22	29	31	29	27	30	30	19	31	25	28	24	33	30	31	30	29	31	30	33	25	29	23	29	27	30	29	29	27	30	31	22	30	27	30	29	28
	1.5258	24	25	27	27	24	24	29	29	27	27	25	32	27	30	31	29	25	24	28	27	23	29	28	26	30	27	26	29	28	32	28	29	27	25	26	24	26	31	32	30	34	34	32	33	30	28	27	31
	1.5256	26	25	34	32	31	24	27	24	25	26	29	24	33	25	29	29	25	30	31	32	31	28	25	28	26	26	27	24	29	24	27	32	30	32	28	31	30	25	29	22	27	25	28	27	26	32	29	29
	1.5253	27	28	24	23	30	28	20	28	31	28	25	28	29	28	25	31	28	31	25	24	28	26	28	30	33	24	33	25	27	28	30	30	28	25	29	28	29	28	29	30	28	29	25	27	30	27	28	28
	1.5251	28	25	23	28	29	28	29	26	29	27	26	32	26	28	27	29	25	26	27	30	26	28	31	31	27	28	27	31	30	30	26	26	29	28	31	25	35	30	33	27	33	32	31	37	27	31	30	30
	1.5248	26	27	29	32	29	28	28	28	25	28	27	27	25	24	29	30	24	25	28	26	31	23	30	25	29	29	31	25	27	28	24	29	28	29	26	30	29	25	32	26	31	27	31	29	28	27	30	30
	1.5246	26	31	25	25	29	31	22	26	24	26	28	28	29	25	32	26	31	29	24	24	24	25	27	28	25	25	31	29	24	29	35	27	34	28	30	28	28	26	29	25	26	28	25	28	28	26	31	28
	1.5244	33	25	23	26	23	28	34	29	33	27	25	33	23	30	27	29	28	24	24	29	27	31	28	31	26	30	25	29	29	34	29	25	31	28	29	25	31	27	32	31	31	31	24	31	26	30	26	30
	1.5241	22	25	31	27	29	27	27	30	28	25	24	23	26	24	31	24	27	29	29	27	24	29	31	26	29	27	26	25	24	23	26	30	30	31	27	29	21	28	31	30	31	27	31	26	27	29	26	34
	1.5239	26	30	28	27	29	28	26	23	30	29	25	23	32	26	28	26	31	30	24	27	26	26	25	28	27	30	30	25	25	28	29	29	31	26	26	28	25	27	26	23	28	28	23	28	28	22	31	27
	1.5236	30	23	23	25	28	25	29	28	29	27	27	28	25	30	23	28	27	30	27	26	27	26	29	27	26	26	28	29	27	30	31	27	28	27	28	28	31	31	31	33	25	33	28	30	31	26	29	26
	1.5234	23	22	27	27	29	23	27	30	26	25	28	28	29	25	31	27	24	28	33	27	29	32	34	34	26	32	27	28	30	29	27	31	28	24	28	33	30	24	31	29	37	34	31	30	27	29	25	26
	1.5231	26	26	27	30	31	26	26	23	23	25	30	26	27	26	32	25	27	30	24	25	30	25	29	25	29	27	27	26	27	24	27	30	34	32	28	28	28	31	30	24	29	22	26	25	27	26	26	29
	1.5229	32	26	24	25	25	26	25	24	20	28	27	28	26	31	24	30	31	28	22	26	24	25	29	27	30	26	31	27	29	26	32	24	30	21	30	22	32	26	25	28	25	29	29	29	28	26	28	26
	1.5227	25	25	26	24	25	25	30	30	30	28	27	28	22	25	31	28	28	23	25	30	29	32	26	27	25	31	25	25	29	28	24	27	25	26	24	26	27	31	30	32	32	31	31	28	29	26	28	32
	1.5224	25	26	28	31	27	25	25	25	24	28	25	26	29	27	29	25	25	22	26	23	27	24	29	25	23	29	23	25	27	23	27	27	32	28	25	31	24	26	29	28	24	29	30	29	28	29	21	26
	1.5222	26	28	25	28	30	31	25	29	23	32	24	24	28	30	26	29	32	28	20	28	26	29	24	28	30	26	30	27	31	32	30	26	29	26	31	29	24	28	27	27	28	27	28	28	34	28	29	23
	1.5219	25	22	27	25	24	24	26	27	27	23	32	27	29	25	26	26	23	28	25	28	28	26	26	27	24	26	27	27	31	30	28	28	25	27	31	28	34	30	33	32	28	33	28	32	27	26	22	29
	1.5217	24	26	28	28	23	31	22	27	28	26	27	28	22	27	30	27	27	24	26	25	31	26	28	28	27	27	26	28	29	23	28	28	28	28	28	31	23	23	29	24	32	25	28	32	27	28	26	31
	1.5215	28	28	26	24	24	29	23	23	25	26	27	27	28	27	27	23	29	28	31	27	29	25	28	25	30	25	30	27	27	25	29	26	29	31	31	25	27	26	31	31	25	26	25	29	29	31	26	25
	1.5212	30	28	25	23	27	24	28	28	32	26	23	25	27	26	25	28	26	25	26	29	25	31	24	28	24	31	21	32	27	29	31	26	25	27	32	27	30	27	27	30	34	31	27	34	21	29	27	29
	1.521	30	24	29	29	25	25	25	27	30	25	25	24	25	23	29	22	28	21	27	26	32	28	29	25	29	28	26	26	25	24	26	26	31	28	21	29	24	28	30	28	26	30	27	27	28	24	30	30
	1.5207	25	28	28	28	29	30	27	25	22	25	26	22	32	23	26	22	25	30	28	28	25	24	27	28	28	25	30	27	24	26	29	26	30	28	27	30	25	23	24	27	29	30	30	29	32	26	24	28
	1.5205	23	23	24	26	21	26	29	29	28	28	19	29	22	28	22	31	30	21	21	27	26	29	25	26	26	29	30	24	33	31	30	27	24	27	27	25	27	30	27	27	31	29	29	29	29	28	28	25
	1.5202	20	26	28	32	25	20	25	25	26	21	27	29	25	25	26	24	25	28	24	28	28	29	28	25	26	31	22	27	23	24	27	27	28	23	29	29	25	27	32	28	30	28	28	27	27	26	25	26
	1.52	23	30	27	29	28	32	27	24	25	26	25	24	27	25	30	25	24	29	30	25	29	23	26	26	24	26	28	26	27	25	24	29	29	30	25	27	24	24	25	21	29	26	26	22	31	29	27	25
	1.5198	27	28	24	25	23	22	26	26	28	27	24	26	26	29	25	25	29	26	30	29	27	23	24	26	32	30	25	30	24	29	26	28	24	25	32	22	29	29	26	32	25	30	25	24	29	26	30	22
	1.5195	26	24	27	24	26	24	29	27	29	24	24	26	22	26	25	25	24	24	27	28	23	24	31	29	24	30	26	28	27	32	23	24	29	25	26	24	30	22	29	25	31	29	27	25	25	29	25	31
	1.5193	26	25	27	29	28	23	25	23	25	26	29	20	26	24	28	20	26	25	29	27	29	26	29	24	27	25	25	26	23	24	28	29	28	29	24	28	30	25	28	25	24	24	26	26	29	25	26	23
	1.519	27	25	21	22	29	25	25	30	22	30	26	22	28	26	25	30	28	24	23	25	19	25	24	29	31	26	25	26	30	26	33	26	27	25	32	25	26	27	25	25	28	26	26	27	29	29	28	29
	1.5188	27	24	25	21	21	19	28	28	30	26	25	31	25	25	24	30	24	23	24	28	23	27	28	26	26	31	24	26	28	32	21	24	27	28	24	27	29	27	28	27	28	29	27	31	25	28	27	29
	1.5186	25	28	28	27	25	28	23	26	22	22	25	25	27	22	23	24	27	25	28	22	31	26	24	24	24	25	26	24	27	22	30	31	27	29	24	32	25	25	27	27	27	26	27	21	24	25	23	29
	1.5183	27	31	25	24	29	27	25	26	26	28	23	24	26	23	21	22	25	24	26	25	26	25	24	26	30	26	29	26	26	25	30	24	28	29	24	22	24	22	23	24	29	26	19	25	30	28	27	22
	1.5181	24	25	29	25	24	22	30	27	27	28	24	26	24	27	25	25	22	22	25	30	23	26	27	30	28	30	25	28	29	27	30	29	24	26	29	28	31	28	28	28	27	30	29	29	23	27	23	28
	1.5178	21	23	28	25	26	25	24	29	27	25	26	24	25	26	29	28	24	26	26	28	31	30	27	26	25	30	27	24	29	28	19	29	29	27	25	29	26	23	29	25	32	23	29	23	24	26	26	27
	1.5176	23	27	27	29	26	28	26	27	20	29	26	22	26	26	25	22	28	30	25	27	20	22	23	24	30	28	25	26	26	26	31	24	33	30	26	28	27	28	26	24	22	23	26	26	28	27	25	22
	1.5174	26	26	20	25	25	26	32	32	30	25	24	31	27	27	22	31	29	20	25	27	24	26	26	27	26	29	29	26	30	27	26	29	21	25	28	25	32	26	27	29	26	28	30	29	27	28	30	24
	1.5171	25	24	25	31	23	21	23	25	26	25	28	29	23	23	25	25	28	30	29	24	31	29	25	22	28	28	21	26	24	29	24	30	26	29	22	33	27	21	28	27	26	26	27	27	26	24	26	28
	1.5169	23	28	26	28	28	31	25	27	23	24	25	20	29	25	31	23	25	25	22	26	28	23	20	26	27	24	29	26	22	23	24	27	30	25	29	28	23	25	26	24	26	27	24	23	27	27	28	25
	1.5166	26	24	24	22	25	27	24	22	23	28	28	30	23	25	24	28	27	25	21	25	23	22	23	26	30	27	26	28	28	29	29	26	23	24	27	22	31	29	27	28	23	25	24	28	28	31	30	24
	1.5164	20	25	24	22	25	22	25	31	30	25	22	25	25	26	25	27	23	24	25	25	28	28	31	24	24	30	26	28	25	28	23	29	23	25	26	30	23	23	28	30	29	30	31	26	22	25	24	28
	1.5162	24	23	22	23	25	29	20	23	19	28	29	25	26	25	27	25	24	25	27	21	30	25	25	29	22	25	25	25	23	26	23	24	30	23	24	30	23	28	24	28	19	21	27	28	27	25	28	23
	1.5159	30	23	22	25	24	21	22	25	22	26	23	21	28	25	21	28	29	24	24	24	23	23	25	28	28	28	28	24	29	24	27	26	23	26	31	20	34	25	23	29	24	24	22	24	29	30	31	23
	1.5157	22	22	23	22	21	25	26	27	22	25	21	29	28	24	25	28	24	21	25	25	21	28	30	28	25	31	25	29	25	25	22	28	29	23	26	21	29	28	28	28	27	24	26	27	25	28	28	26
	1.5154	25	29	29	29	27	27	22	21	25	23	25	21	25	25	30	20	27	25	27	24	27	21	26	23	25	25	24	23	27	31	26	31	25	28	25	30	28	25	24	25	25	26	26	26	27	20	25	27
	1.5152	25	26	24	25	28	27	24	28	24	29	22	24	28	24	23	27	25	26	27	22	21	27	22	25	32	27	30	25	29	28	29	22	32	26	29	23	25	26	22	27	21	25	25	26	32	30	28	24
	1.515	24	22	25	22	22	19	27	25	24	21	20	25	26	29	28	28	25	25	25	26	23	27	28	27	25	29	23	27	28	25	24	25	25	25	27	24	29	30	28	30	30	28	26	34	28	31	31	24
	1.5147	22	22	30	28	23	25	26	25	26	23	28	25	24	21	27	27	24	26	24	21	29	22	29	23	27	22	26	25	23	25	24	30	25	29	24	29	26	25	30	26	26	26	28	23	27	23	22	28
	1.5145	26	25	21	21	27	27	19	24	23	27	29	21	27	23	23	26	28	28	25	22	24	25	25	23	25	22	28	23	23	26	27	27	26	29	24	25	24	24	24	22	24	27	23	26	23	20	28	21
	1.5142	27	23	23	24	19	25	26	30	27	27	24	25	25	31	18	25	30	24	18	28	27	23	23	28	25	27	24	28	28	26	26	25	21	23	26	31	28	28	25	26	23	30	25	25	22	26	24	28
	1.514	27	22	25	29	22	23	25	24	29	26	26	27	21	25	24	24	25	23	28	26	27	25	24	27	26	27	28	25	22	26	21	29	24	22	22	30	22	26	28	23	27	26	30	22	23	24	22	30
	1.5138	23	29	28	27	25	29	22	25	23	24	25	21	25	26	25	23	25	28	25	26	24	20	24	22	26	19	23	26	23	24	26	29	31	33	23	27	25	27	23	26	24	29	22	25	29	25	25	25
	1.5135	26	24	25	25	24	25	27	25	22	26	23	28	26	30	23	31	27	22	25	25	19	25	25	27	24	24	26	27	29	29	28	25	25	22	24	23	23	29	22	28	26	27	25	25	27	26	26	26
	1.5133	25	23	23	28	24	27	27	24	24	24	20	30	24	24	29	23	25	25	29	27	26	27	25	25	23	30	27	26	20	28	23	28	25	24	27	30	24	31	30	30	31	30	27	26	23	24	24	26
	1.513	20	25	29	28	28	30	23	24	23	26	30	23	24	22	28	24	21	26	27	22	31	21	24	26	28	24	28	25	27	20	26	27	30	27	27	29	25	22	23	26	29	21	27	25	29	26	22	22
	1.5128	27	26	20	23	24	20	25	23	24	25	25	26	32	25	22	27	26	30	26	27	25	23	26	27	27	26	27	29	25	29	28	28	24	28	30	25	28	26	28	21	24	27	27	28	25	25	28	21
	1.5126	23	23	23	25	25	22	28	27	28	23	24	26	26	24	23	24	24	26	24	27	25	25	26	26	23	25	26	30	25	24	22	28	23	25	23	31	28	30	30	29	26	25	30	28	26	25	21	29
	1.5123	24	24	25	26	21	24	25	25	21	26	31	23	28	24	30	24	22	24	25	27	26	23	25	24	19	22	24	27	28	27	24	27	28	26	22	29	26	26	20	26	25	24	28	24	21	26	26	23
	1.5121	27	25	21	21	25	30	23	26	25	22	24	22	27	30	23	25	23	26	18	24	24	22	25	26	29	20	26	25	27	25	29	27	28	26	29	26	29	25	25	27	24	24	19	23	25	24	32	23
	1.5119	25	20	25	28	23	21	29	25	26	25	24	29	24	26	24	26	25	22	25	22	25	27	27	26	24	27	30	26	33	28	25	24	22	19	25	20	30	26	29	28	28	30	27	28	23	23	27	25
	1.5116	25	29	26	30	19	25	24	25	24	23	29	21	24	20	29	28	25	25	26	20	23	25	23	24	23	23	24	23	25	25	24	27	25	31	24	30	24	27	25	27	30	24	26	24	24	24	28	23
	1.5114	22	28	22	25	25	28	21	24	25	25	27	23	28	24	26	25	27	26	24	24	27	22	23	24	30	24	27	27	27	22	29	24	27	23	26	21	24	26	24	26	25	26	25	23	30	22	27	20
	1.5111	25	24	22	23	20	25	26	25	26	23	23	28	25	31	25	29	28	25	22	32	28	29	27	29	26	23	22	31	28	24	26	25	26	25	24	25	29	25	28	27	24	25	26	26	23	28	27	28
	1.5109	24	24	25	25	23	23	23	25	25	21	28	24	25	19	25	22	24	24	26	20	28	23	27	24	24	28	21	22	20	24	25	30	19	29	25	31	24	24	28	24	24	21	29	24	22	25	26	30
	1.5107	25	28	28	28	25	31	25	24	21	26	27	22	28	23	22	21	24	25	23	20	21	23	22	28	24	21	26	25	25	20	29	25	28	28	23	22	23	26	24	23	19	25	24	24	27	24	28	20
	1.5104	27	21	27	18	23	23	28	26	24	25	23	25	25	24	22	25	24	25	23	27	21	26	22	25	26	28	27	27	24	26	24	22	24	28	28	22	29	26	22	26	25	24	25	26	24	29	27	23
	1.5102	19	21	28	27	25	25	25	25	23	24	25	28	28	22	26	28	25	23	30	28	27	26	29	23	22	28	22	27	22	28	23	27	27	24	21	26	24	24	28	28	29	25	30	26	23	24	27	28
	1.5099	18	26	26	28	28	29	23	28	22	21	22	23	25	24	24	26	23	25	25	24	24	20	20	23	28	22	23	24	19	23	27	26	30	26	21	28	26	25	22	20	25	23	22	26	26	25	27	20
	1.5097	25	23	22	23	24	21	24	20	27	24	22	27	26	26	22	26	29	24	24	25	20	23	22	22	29	25	22	28	27	24	30	24	19	23	28	21	29	28	25	26	28	23	28	30	29	27	25	27
	1.5095	23	21	23	22	22	23	26	26	26	24	23	29	22	20	22	24	25	21	29	23	22	27	30	29	21	28	22	27	26	26	22	23	24	26	23	27	26	25	28	25	26	28	28	30	24	28	22	31
	1.5092	24	26	27	26	27	26	17	23	26	26	28	25	22	24	28	23	23	26	25	24	30	19	26	22	22	21	23	27	22	25	21	29	26	27	24	25	25	20	20	21	27	22	24	22	27	22	26	24
	1.509	28	23	21	19	24	19	26	24	26	25	22	22	27	30	21	24	26	25	24	20	24	22	25	25	26	20	24	28	27	24	28	22	27	27	29	25	26	26	22	26	22	27	27	27	26	31	25	24
	1.5088	24	23	22	22	26	21	23	25	23	22	27	22	24	26	27	24	24	25	25	30	25	29	26	27	23	28	24	26	26	29	21	23	22	28	23	26	27	29	25	29	31	23	26	30	23	27	25	26
	1.5085	25	23	26	27	25	27	19	25	22	23	25	26	28	18	28	23	25	19	29	20	27	26	25	20	22	22	23	27	22	24	25	27	26	26	26	23	20	23	26	24	21	27	28	26	25	27	26	23
	1.5083	27	26	25	24	27	23	24	25	27	22	20	23	28	24	25	28	30	24	26	24	21	29	24	25	26	21	21	22	28	20	26	22	26	27	23	22	27	22	20	25	26	21	24	25	26	20	25	24
	1.508	25	22	24	29	18	23	23	23	26	27	23	26	21	26	23	25	25	20	26	26	27	25	26	26	19	28	21	24	27	23	22	22	26	25	24	26	23	24	31	29	24	26	26	28	27	26	25	28
	1.5078	20	26	24	27	22	26	20	27	26	19	26	23	24	20	27	20	24	26	24	26	22	24	23	24	23	23	24	22	21	26	24	26	25	22	21	26	28	22	25	24	27	24	29	21	24	24	21	23
	1.5076	24	26	25	27	23	26	20	25	19	25	24	20	24	25	25	19	25	25	22	25	23	23	21	20	25	21	26	25	27	25	27	22	28	24	27	22	25	20	22	26	23	22	26	23	29	26	28	25
	1.5073	29	20	20	20	24	19	29	25	28	23	20	25	23	25	18	30	24	23	21	29	25	27	24	28	29	28	25	29	26	28	29	22	22	21	27	26	28	30	25	25	21	30	25	26	22	27	24	25
	1.5071	20	23	25	29	23	22	24	25	21	23	25	25	23	21	25	20	20	22	25	27	23	27	26	25	25	27	22	20	21	25	21	28	22	18	26	26	24	25	23	25	27	28	27	23	26	24	21	29
	1.5069	23	27	28	24	22	26	21	22	22	21	25	18	26	21	24	24	25	24	22	24	25	22	24	23	26	23	26	25	22	22	28	28	27	29	24	24	20	21	19	27	24	25	22	24	25	26	26	18
	1.5066	26	25	22	21	24	22	25	22	23	25	22	24	28	25	23	25	26	26	17	28	25	27	23	27	25	23	23	23	25	25	25	24	22	21	24	20	29	27	25	22	29	22	23	29	27	26	24	22
	1.5064	22	21	21	26	22	22	28	24	26	17	26	26	22	23	21	22	22	25	27	28	23	27	27	23	24	28	23	29	27	29	21	22	24	25	24	25	21	21	26	27	26	27	28	28	24	24	22	23
	1.5062	23	27	26	23	27	25	23	25	23	22	25	18	24	28	25	22	22	28	29	24	27	21	21	23	20	22	26	23	26	25	22	23	24	25	24	22	22	20	21	24	24	23	23	26	25	23	24	19
	1.5059	25	26	23	23	24	23	24	22	25	24	23	26	24	30	22	25	29	28	23	26	22	23	25	25	28	24	27	22	27	22	23	23	19	23	28	23	25	29	23	23	24	27	24	24	26	29	28	23
	1.5057	25	22	23	17	20	26	24	25	26	25	25	29	20	20	21	23	25	21	22	25	22	28	25	26	18	29	25	24	23	26	23	20	23	25	23	21	23	28	27	25	24	28	27	20	20	25	23	23
	1.5054	26	25	28	28	20	25	22	25	20	20	30	22	25	21	31	19	25	25	29	22	25	21	25	22	22	23	22	25	20	19	20	24	23	24	22	27	21	18	25	20	22	18	27	24	26	22	26	22
	1.5052	24	26	25	26	22	28	23	27	24	27	24	25	28	29	19	25	22	25	23	24	17	23	24	23	23	21	23	26	20	25	27	22	23	24	28	25	23	25	24	21	20	23	22	23	26	21	26	25
	1.505	24	17	23	23	25	20	29	21	23	22	19	29	22	19	27	28	21	22	20	26	24	28	22	26	23	28	22	23	26	28	23	21	19	20	25	24	26	25	26	28	23	25	23	25	22	29	21	26
	1.5047	22	22	27	28	23	26	19	24	24	22	23	22	26	22	22	22	30	23	25	22	22	21	29	24	24	25	22	22	22	21	24	19	23	25	22	29	20	23	28	23	28	23	25	24	25	21	20	26
	1.5045	25	27	24	23	24	22	24	21	25	24	23	24	28	24	22	23	22	24	21	22	23	24	18	25	23	20	26	18	28	24	21	24	28	23	25	26	22	23	22	22	23	21	22	21	27	25	28	21
	1.5043	24	20	24	21	21	21	27	24	28	23	20	25	23	28	23	25	23	21	22	29	24	24	25	26	26	25	24	23	27	24	24	24	20	22	27	29	27	28	27	23	25	26	20	28	22	26	29	26
	1.504	23	21	23	24	29	22	23	26	25	22	24	25	23	22	22	23	23	19	25	23	24	24	24	23	21	26	20	24	20	21	20	23	23	22	23	27	22	22	31	23	25	25	27	19	22	23	22	25
	1.5038	22	25	25	27	28	25	22	25	23	25	24	21	24	20	27	16	28	26	25	25	23	19	20	24	28	24	26	26	23	21	24	29	26	26	22	26	25	22	25	23	23	22	20	24	28	19	24	17
	1.5036	31	25	19	26	22	23	23	25	25	22	18	28	21	25	22	29	24	26	23	22	23	26	24	26	20	26	25	25	24	25	23	26	23	23	28	23	26	23	26	25	21	21	26	23	24	26	23	21
	1.5033	21	23	29	27	20	19	24	28	28	22	23	28	18	22	26	22	21	22	25	27	25	25	29	25	21	27	20	24	28	24	23	27	23	23	20	26	23	23	24	25	24	26	23	24	22	20	24	26
	1.5031	24	23	24	27	26	28	22	26	24	24	25	22	31	24	25	25	20	24	28	20	23	23	22	25	27	26	21	25	24	24	25	24	25	22	20	29	19	23	20	22	24	20	24	22	26	19	23	23
	1.5029	29	25	25	23	25	20	23	23	22	25	19	26	24	25	24	24	25	25	23	25	20	25	23	30	23	25	26	24	25	25	25	20	22	23	26	29	29	26	23	26	24	21	27	27	23	28	29	29
	1.5026	23	23	22	24	18	22	26	26	26	16	20	22	19	23	25	22	20	25	27	26	27	23	29	25	22	24	16	30	20	26	21	23	22	23	19	22	23	25	32	28	24	24	24	23	18	24	25	25
	1.5024	22	25	25	25	26	26	23	22	21	21	24	23	25	25	24	23	21	18	29	25	25	19	22	19	24	23	25	23	18	25	22	28	26	24	21	24	22	22	19	20	21	21	27	23	24	20	22	20
	1.5021	27	24	23	21	25	22	22	25	21	29	23	21	27	26	19	24	26	29	24	23	16	25	20	21	25	25	29	24	28	19	24	26	21	25	25	23	29	26	22	18	22	21	20	27	26	24	24	24
	1.5019	25	24	23	24	22	22	23	24	23	22	20	24	22	27	23	23	22	23	22	25	23	29	27	27	18	29	22	24	20	30	25	22	24	20	24	23	25	26	28	21	27	23	26	23	23	22	21	27
	1.5017	20	26	23	27	22	22	21	22	23	24	22	22	21	23	29	17	23	24	23	20	28	23	25	20	27	22	18	23	26	23	26	25	26	28	23	26	19	17	25	24	23	22	24	24	22	24	20	26
	1.5014	24	27	24	23	28	23	28	22	24	25	21	25	24	22	22	26	22	24	23	23	21	22	22	21	23	28	28	20	20	19	20	23	26	20	24	25	22	24	23	24	25	22	21	23	26	21	25	19
	1.5012	28	22	25	25	23	20	23	25	24	30	23	25	24	24	24	24	25	24	20	29	25	24	26	24	20	26	25	25	26	25	24	25	22	22	23	24	24	29	26	23	20	22	28	26	22	29	25	25
	1.501	23	23	25	25	26	25	26	26	23	22	24	24	24	22	22	22	21	24	27	24	24	24	23	19	24	26	22	24	21	24	21	26	22	22	21	27	19	22	27	26	25	25	26	22	23	17	16	26
	1.5007	28	27	24	24	25	25	22	22	24	24	24	23	28	22	21	20	26	23	24	21	22	22	22	21	23	20	29	23	20	25	26	25	26	26	25	23	22	23	23	23	22	20	19	25	23	23	23	23
	1.5005	30	22	20	22	21	21	28	22	28	24	19	20	24	19	20	25	29	27	25	23	26	24	23	27	25	27	23	25	25	23	25	22	18	23	25	22	25	28	26	23	22	24	20	26	24	23	26	22
	1.5003	21	25	24	26	18	26	25	28	23	23	23	23	23	22	28	20	19	19	26	27	30	25	27	24	18	26	21	28	23	20	20	25	24	18	23	23	22	23	26	22	30	23	26	23	20	21	19	28
	1.5	26	24	26	27	29	28	22	22	22	21	26	23	23	25	26	22	23	24	26	22	26	24	23	20	22	23	23	23	21	24	23	23	26	28	25	26	24	22	23	20	24	22	21	25	23	26	25	24
	1.4998	27	24	19	20	24	22	22	24	22	27	20	22	28	24	19	28	24	27	25	22	18	23	22	24	24	23	24	19	22	24	25	20	20	19	26	23	25	26	24	28	24	24	22	26	26	25	26	23
	1.4996	25	24	26	26	20	27	21	21	24	21	17	23	25	20	26	24	23	24	23	26	20	24	25	25	22	22	22	24	26	25	26	24	25	22	25	22	24	23	26	25	20	24	26	24	21	25	22	26
	1.4993	25	29	25	27	24	28	25	21	20	22	28	23	26	22	22	22	26	26	23	19	25	19	19	25	27	22	23	24	22	24	23	25	23	25	19	25	24	22	21	26	22	20	17	19	24	19	25	23
	1.4991	29	27	24	24	29	25	25	21	20	28	22	21	26	27	19	22	25	28	23	22	23	20	22	25	27	22	27	25	22	22	25	25	27	23	28	21	29	22	24	24	25	21	22	21	23	24	29	17
	1.4989	29	23	26	24	23	24	28	23	25	21	19	27	20	26	22	23	24	20	23	26	24	25	25	26	22	30	16	23	28	25	23	24	20	21	23	24	23	23	25	23	20	27	28	26	23	24	21	24
	1.4986	23	27	27	26	23	25	21	25	20	20	31	24	20	22	26	20	20	19	25	22	27	22	21	22	20	18	24	23	18	24	22	30	26	24	24	25	24	19	23	16	23	25	26	22	23	23	22	24
	1.4984	27	29	24	28	28	26	26	21	20	28	19	23	25	22	23	21	27	22	20	22	22	24	19	21	25	24	25	19	23	26	25	22	25	24	26	20	25	24	25	18	21	24	20	22	25	20	29	23
	1.4982	30	24	25	30	24	18	28	25	27	27	23	23	22	23	25	23	24	22	19	26	19	28	25	22	20	25	18	24	24	28	24	22	23	20	21	19	23	26	23	20	24	25	26	29	25	26	23	25
	1.4979	25	25	31	27	25	23	23	24	27	20	29	22	23	18	28	22	22	24	25	23	27	23	20	22	24	25	23	23	20	21	25	24	28	25	25	21	23	22	29	22	27	23	24	24	23	23	19	24
	1.4977	25	33	31	24	31	24	23	24	23	28	25	23	27	23	23	21	26	20	22	17	26	21	20	22	28	22	28	22	25	25	23	21	28	26	22	22	22	23	18	20	22	22	21	23	25	21	24	22
	1.4975	29	28	28	25	20	23	26	26	22	24	23	26	23	24	20	25	23	22	23	22	22	26	22	26	25	24	23	24	22	25	25	22	22	25	27	25	24	26	23	25	20	25	22	28	21	24	26	22
	1.4972	26	27	28	31	23	25	28	28	28	24	27	24	17	22	24	21	20	18	26	23	23	24	28	21	21	26	23	23	21	22	21	28	26	26	25	24	20	23	25	26	24	23	27	25	24	19	22	29
	1.497	23	30	29	27	25	28	22	27	24	25	24	22	27	27	25	24	26	26	23	20	19	21	23	23	24	24	25	20	22	25	22	25	27	25	24	22	28	21	21	23	22	19	20	20	25	22	20	21
	1.4968	29	28	28	26	27	23	30	23	21	27	20	21	28	27	16	25	26	25	22	28	21	24	22	28	26	24	22	22	30	24	27	20	21	28	26	21	25	25	23	20	20	24	22	23	23	26	25	26
	1.4965	27	29	27	28	23	29	24	30	29	26	25	26	20	25	24	26	22	20	27	24	23	28	26	22	18	24	20	21	24	26	20	26	25	25	22	22	25	24	25	28	24	25	28	24	21	20	18	27
	1.4963	28	32	29	29	29	31	26	23	24	24	24	22	27	24	26	26	23	21	20	20	26	22	22	19	21	24	25	22	19	19	22	25	32	23	22	25	23	20	18	21	23	18	22	22	24	22	20	18
	1.4961	30	27	29	24	27	30	25	25	21	30	26	29	30	27	25	24	27	28	24	18	25	21	24	27	23	22	27	22	22	24	22	20	22	20	25	19	26	28	26	20	22	22	20	22	23	24	25	25
	1.4958	30	24	29	29	26	27	27	29	27	28	31	27	24	26	20	21	23	25	24	29	20	26	24	24	22	25	19	25	21	26	24	24	24	20	24	25	25	24	20	23	27	23	25	25	19	25	23	26
	1.4956	21	29	31	27	28	32	25	27	25	24	27	24	26	23	25	24	22	25	25	22	23	20	18	20	26	25	22	20	21	20	23	25	22	23	25	27	21	19	28	18	23	20	29	21	22	23	22	22
	1.4954	31	27	27	30	30	25	27	24	28	27	27	22	27	29	20	23	24	24	22	23	24	24	25	21	31	21	28	23	19	21	25	24	23	22	26	22	21	27	24	23	18	18	23	23	23	20	25	17
	1.4951	32	24	27	28	22	23	30	26	30	29	25	29	23	26	28	24	23	21	23	26	20	29	21	27	20	26	23	21	26	30	19	25	22	20	23	23	20	22	25	24	28	22	28	26	19	28	27	27
	1.4949	29	31	32	33	26	25	25	29	26	28	28	24	27	22	26	23	21	19	23	22	24	22	27	20	23	22	25	23	18	21	22	25	27	23	24	26	20	20	20	24	22	17	24	21	23	23	21	26
	1.4947	26	32	30	28	34	28	30	23	25	29	25	28	30	25	27	25	29	25	20	24	20	24	17	25	26	20	26	20	26	19	24	20	29	23	22	17	22	23	24	22	23	24	21	20	27	26	25	22
	1.4944	31	27	27	25	27	24	31	27	26	30	27	28	25	26	25	23	26	23	24	26	25	19	25	25	24	26	25	24	28	24	23	23	20	23	23	24	27	24	25	29	22	27	23	26	19	26	29	24
	1.4942	29	26	29	29	22	26	32	28	30	27	29	25	25	24	26	25	19	28	22	27	26	27	20	24	19	24	22	25	20	26	23	28	17	22	24	24	22	20	24	23	25	23	23	22	22	22	22	23
	1.494	30	29	32	28	29	26	26	21	26	23	26	23	23	27	24	18	22	22	26	26	28	21	21	23	24	20	28	25	25	21	24	27	23	24	21	22	21	23	22	22	20	23	25	25	23	21	22	22
	1.4937	34	25	26	29	30	29	29	25	27	30	30	26	26	29	21	22	22	27	17	22	27	25	23	27	26	22	24	32	24	25	24	23	21	19	28	22	22	26	23	24	18	27	19	24	21	25	23	22
	1.4935	30	30	24	27	28	28	29	29	27	24	23	26	21	21	25	22	24	23	27	28	26	28	24	24	18	24	23	23	27	27	20	24	23	24	22	24	24	24	26	29	25	27	22	23	24	19	23	22
	1.4933	34	33	29	33	32	29	25	25	28	26	29	20	32	25	26	24	26	25	24	20	26	25	19	19	24	22	20	21	20	22	23	23	22	20	25	22	19	23	23	18	22	25	24	23	27	23	23	23
	1.493	35	29	31	29	30	28	28	23	27	30	22	27	29	25	25	26	29	27	22	23	23	24	23	26	27	25	27	23	29	26	22	18	20	19	24	20	25	25	25	20	22	25	22	21	25	23	27	24
	1.4928	29	28	30	26	25	29	32	26	30	26	28	29	27	31	27	27	19	23	24	28	21	26	22	23	25	26	22	26	23	25	26	23	22	19	20	25	25	24	27	21	26	24	26	26	20	24	21	26
	1.4926	28	28	31	31	29	33	27	26	25	29	30	24	24	25	29	22	20	23	22	23	29	27	21	21	20	22	21	19	22	22	23	26	25	25	20	28	22	16	21	24	22	20	20	22	24	20	22	23
	1.4923	34	33	28	28	33	27	28	30	26	31	26	23	24	28	26	24	26	31	20	25	24	24	21	27	30	19	26	24	25	20	29	19	18	25	22	23	26	26	24	19	24	22	19	22	22	25	28	23
	1.4921	31	31	27	30	27	27	32	29	29	29	28	30	26	28	25	31	24	23	23	24	29	25	26	29	23	26	20	28	29	26	23	25	17	20	24	25	25	26	23	21	25	26	23	24	20	22	24	24
	1.4919	29	29	30	30	28	29	29	26	27	21	28	26	28	22	32	20	26	23	27	23	28	24	28	17	28	24	22	23	24	20	24	27	25	23	19	25	21	22	18	25	23	19	25	20	24	18	22	25
	1.4916	31	30	26	28	31	30	28	28	23	32	28	26	34	27	21	28	25	28	25	23	24	25	22	21	25	24	26	23	20	20	29	19	24	21	26	24	24	24	21	19	24	24	23	22	29	23	23	24
	1.4914	33	27	29	29	28	28	31	26	33	28	28	31	27	27	27	28	23	25	19	29	20	28	26	31	24	26	22	27	23	27	23	22	25	18	25	23	22	27	23	28	25	27	22	27	23	23	27	23
	1.4912	29	34	30	28	28	30	26	32	30	27	27	30	31	27	31	23	22	28	26	22	26	25	25	20	25	25	23	22	24	23	25	25	23	24	19	25	21	24	22	19	25	24	19	18	20	23	22	23
	1.4909	29	27	30	30	34	29	28	24	27	29	31	29	29	21	26	25	27	26	20	24	27	24	25	24	22	25	25	20	24	20	22	23	27	25	21	22	26	20	25	22	18	18	17	20	22	20	21	21
	1.4907	33	25	28	26	31	26	31	27	32	29	26	25	30	31	27	29	25	29	22	26	27	27	23	27	27	23	23	26	24	26	26	23	21	24	25	28	28	28	20	23	20	29	20	28	25	27	25	18
	1.4905	27	30	27	35	29	30	30	27	26	30	27	33	26	21	25	25	23	26	30	26	27	28	27	24	24	23	25	21	25	28	21	26	23	16	24	22	25	18	23	23	27	25	29	25	22	21	21	26
	1.4902	34	30	31	32	28	29	31	28	28	32	34	25	28	29	30	25	30	28	28	25	29	23	24	25	21	21	24	23	24	17	24	27	26	28	24	26	26	24	23	19	21	19	20	22	25	19	28	23
	1.49	34	32	29	30	30	25	30	27	31	32	27	26	29	29	27	26	25	30	26	27	26	26	22	30	22	25	26	25	26	25	25	21	21	22	24	22	22	27	19	21	21	25	20	22	26	28	21	22
	1.4898	32	29	33	31	32	25	31	33	30	27	25	29	27	24	25	26	25	23	24	30	28	30	30	23	20	29	19	26	30	29	23	23	22	22	19	19	24	25	28	23	23	25	21	27	19	24	23	26
	1.4896	31	33	31	28	31	30	26	28	30	28	30	22	29	24	29	28	27	27	30	23	26	22	20	21	25	22	24	20	25	18	25	27	24	26	25	28	18	23	24	23	23	18	20	16	26	19	22	21
	1.4893	36	32	31	27	31	31	23	27	29	33	29	30	27	28	25	29	27	29	20	23	21	24	24	26	27	24	29	26	25	24	25	20	23	24	27	24	24	26	22	20	23	23	18	23	23	24	26	25
	1.4891	30	31	28	30	28	26	30	31	31	25	28	29	27	32	29	33	23	27	25	28	24	27	25	27	23	24	25	26	22	24	21	25	21	25	22	22	23	25	23	26	25	27	23	25	22	24	23	25
	1.4889	28	31	30	33	27	30	24	27	31	34	31	25	27	24	30	29	28	23	27	26	27	25	29	27	22	24	21	22	21	22	21	25	24	25	19	21	22	20	23	21	25	20	27	23	23	20	21	25
	1.4886	34	32	29	29	32	29	31	28	27	30	29	23	25	29	28	24	29	31	23	26	19	29	24	26	29	27	26	24	23	21	26	21	24	26	26	22	25	26	21	25	20	22	17	20	25	23	29	24
	1.4884	36	31	27	34	29	28	31	31	26	30	29	29	25	31	27	29	27	21	23	28	24	30	27	28	22	28	21	28	25	31	23	21	21	20	24	23	25	27	25	25	18	25	25	23	27	24	25	26
	1.4882	31	31	32	30	27	29	25	33	30	24	29	29	23	26	30	24	23	20	28	25	28	27	24	24	25	23	23	24	22	22	23	30	24	25	21	23	23	25	25	22	20	23	22	21	20	23	22	21
	1.4879	31	33	31	31	34	34	31	27	26	36	28	26	30	27	28	25	28	30	28	26	23	22	26	22	27	24	29	27	21	28	23	20	22	26	24	21	22	25	17	24	19	25	21	22	29	20	19	25
	1.4877	38	34	32	27	29	30	32	28	29	30	27	25	26	26	25	29	26	22	22	29	25	28	23	27	27	28	26	26	26	26	26	24	25	20	25	19	27	27	21	29	19	29	19	25	22	26	27	23
	1.4875	31	33	33	32	30	30	32	31	31	28	27	25	25	25	28	26	23	23	28	24	28	29	27	23	25	26	23	28	25	24	26	27	25	25	23	25	23	28	22	29	30	23	24	21	20	22	20	27
	1.4872	33	34	31	36	34	31	30	25	29	29	26	25	36	29	28	30	25	31	27	25	27	26	23	23	29	26	27	24	26	23	25	28	27	28	22	23	25	22	24	19	26	25	23	20	26	25	23	21
	1.487	41	36	31	32	35	30	32	29	29	31	26	21	30	31	24	29	31	31	19	33	25	24	27	28	28	31	27	28	27	25	29	24	24	26	25	23	26	28	25	22	22	28	25	27	22	25	28	22
	1.4868	31	35	32	31	28	33	29	33	32	29	33	31	27	26	30	26	24	24	27	30	25	31	28	31	24	29	24	29	31	25	23	25	26	23	22	22	25	21	23	26	25	25	29	24	22	22	24	26
	1.4866	40	38	35	35	32	35	30	29	30	31	33	24	27	28	30	23	27	28	29	27	28	27	25	22	28	26	22	23	24	25	25	31	25	25	26	28	26	23	23	22	21	19	18	24	22	22	24	24
	1.4863	38	34	30	29	31	35	34	32	27	31	26	27	27	27	28	30	30	29	24	25	24	27	27	28	31	25	28	24	25	26	24	20	27	24	26	21	25	25	24	24	24	21	22	25	23	25	26	28
	1.4861	39	35	29	31	29	31	30	29	35	27	29	32	27	25	25	29	26	26	28	25	26	28	33	29	24	28	23	28	25	31	25	24	25	22	26	23	28	27	27	28	25	23	27	24	21	28	23	24
	1.4859	35	39	39	41	32	33	31	35	30	27	32	25	31	27	29	28	24	28	24	22	28	23	25	24	27	28	21	25	24	26	26	32	27	28	24	29	28	26	24	23	24	20	26	20	21	21	20	23
	1.4856	42	34	35	33	32	33	28	26	29	34	30	29	31	30	26	32	31	27	24	27	26	27	26	28	25	29	27	25	26	26	28	24	27	28	26	25	29	25	26	25	20	24	22	18	24	24	27	23
	1.4854	37	43	34	34	33	30	32	34	36	31	28	28	29	33	28	30	25	27	24	30	27	32	27	30	26	31	19	29	29	29	25	25	25	24	29	24	23	29	28	31	25	25	22	24	21	19	20	24
	1.4852	42	33	32	35	33	32	31	30	30	31	29	30	28	26	32	28	27	28	28	26	32	26	31	24	26	27	25	29	28	22	24	32	27	27	29	32	28	25	28	24	27	22	25	23	24	18	23	27
	1.4849	40	44	42	33	39	30	30	30	32	33	29	28	31	24	32	23	28	30	19	28	29	26	28	24	30	27	30	24	23	21	28	25	28	24	26	26	26	25	25	21	23	24	24	19	26	26	29	25
	1.4847	42	38	38	37	30	35	34	32	29	31	30	32	26	29	29	30	28	25	24	24	26	26	29	28	26	26	26	29	29	30	25	23	26	24	30	23	26	29	21	26	22	28	23	28	22	26	19	26
	1.4845	42	41	36	39	33	35	36	29	34	28	35	33	29	26	31	28	24	27	28	27	29	31	30	29	25	25	22	26	29	27	28	30	24	26	22	29	28	26	25	27	26	25	24	24	20	25	22	24
	1.4843	42	39	42	40	39	34	32	28	30	31	33	29	33	27	31	31	27	30	26	19	30	25	23	24	33	23	28	24	26	23	28	29	26	27	28	26	26	23	25	27	23	22	25	22	24	23	24	22
	1.484	49	42	34	35	35	37	38	31	35	35	30	29	29	30	27	29	29	29	25	29	25	27	29	33	27	27	31	28	30	29	28	23	30	28	31	26	27	27	27	26	24	28	18	25	25	26	22	22
	1.4838	41	42	38	35	39	34	36	36	31	34	33	38	23	30	28	27	22	32	28	28	32	25	32	28	24	27	26	29	30	29	26	30	23	24	23	27	28	28	26	30	29	23	27	23	19	20	21	23
	1.4836	48	42	43	46	38	41	33	30	36	32	36	30	33	32	34	25	27	27	28	25	29	24	29	26	28	27	28	27	24	23	25	28	31	29	31	27	26	20	26	25	25	24	25	24	23	25	24	21
	1.4833	47	39	40	34	43	33	36	35	34	31	27	25	32	33	32	26	29	27	26	28	25	29	28	29	25	31	26	26	24	27	26	25	26	26	27	23	27	30	27	25	23	28	20	24	26	28	31	24
	1.4831	44	42	41	39	34	38	39	37	33	30	29	28	31	30	33	32	29	22	28	32	26	31	30	27	25	31	28	29	29	28	28	27	31	28	26	25	25	29	25	29	29	27	28	28	26	28	21	25
	1.4829	44	44	44	38	38	40	31	33	32	27	33	32	35	26	30	32	31	26	31	25	31	32	25	25	26	28	24	23	23	24	27	32	29	27	28	29	26	28	27	26	26	25	22	23	22	23	22	25
	1.4826	53	44	43	40	41	41	36	30	33	36	32	28	31	33	29	31	35	29	28	22	31	29	27	28	30	24	30	25	26	29	32	25	31	25	27	27	24	27	25	25	24	27	25	27	30	26	25	23
	1.4824	57	45	40	46	35	38	41	38	38	32	33	30	30	29	29	27	25	25	25	30	28	29	28	31	27	30	26	30	32	26	27	27	24	23	29	29	28	28	32	25	28	29	24	29	24	28	27	27
	1.4822	45	49	45	42	39	40	39	34	36	32	33	25	29	32	34	28	29	29	33	22	31	27	31	26	28	26	25	28	28	21	25	30	28	27	26	26	29	21	29	29	28	25	30	24	27	25	24	29
	1.482	53	56	42	45	45	45	37	33	32	39	30	29	34	28	28	27	32	32	28	27	27	31	30	25	31	29	30	26	26	27	28	26	30	30	29	27	27	29	28	28	23	28	20	26	25	26	29	24
	1.4817	55	51	44	42	40	43	37	41	36	34	30	36	30	32	27	32	25	31	24	31	26	30	25	31	27	31	25	27	26	31	29	24	25	23	25	26	28	32	30	27	24	29	27	28	23	32	26	28
	1.4815	63	49	45	49	43	38	38	42	39	30	32	34	30	30	35	30	29	27	32	28	32	25	29	22	26	25	29	26	24	25	30	31	30	29	28	25	25	28	29	32	30	26	30	29	30	25	22	26
	1.4813	56	57	48	47	47	42	37	37	30	35	34	31	33	29	35	31	32	30	24	24	30	25	24	27	27	31	32	26	27	24	30	28	32	24	30	29	25	26	24	28	26	28	25	23	27	24	23	22
	1.481	64	55	49	41	44	38	41	36	31	41	31	41	31	33	30	32	32	30	28	31	27	26	24	29	32	32	26	31	32	31	30	25	22	21	33	25	28	30	28	29	24	26	26	25	26	31	27	26
	1.4808	70	52	50	47	41	41	46	40	42	32	30	33	31	32	30	31	27	25	30	31	28	31	28	31	24	32	25	32	29	28	26	31	28	24	25	30	24	25	32	28	34	27	30	30	24	25	26	30
	1.4806	65	56	56	50	48	41	39	39	33	35	38	32	35	33	37	31	23	30	30	27	32	24	28	27	29	25	27	26	26	25	31	28	30	30	28	30	24	26	26	27	27	25	28	26	28	27	26	27
	1.4804	68	57	50	49	45	45	41	41	41	41	36	33	36	35	29	33	29	29	29	29	26	28	28	33	30	30	27	31	28	31	29	27	24	27	29	26	26	35	29	25	24	32	24	31	29	26	32	27
	1.4801	68	57	57	47	44	45	43	41	39	33	31	36	33	31	31	33	32	27	33	36	26	29	29	28	23	31	27	33	29	26	26	30	24	28	29	29	30	30	31	31	29	28	29	27	29	30	27	27
	1.4799	74	64	59	57	49	45	41	34	38	38	36	33	33	32	31	33	32	30	30	28	30	28	26	27	30	25	28	29	27	23	28	30	31	31	30	28	24	28	30	26	28	27	26	23	28	24	28	24
	1.4797	72	68	61	51	50	50	47	44	44	44	35	32	34	30	31	32	33	33	25	29	29	30	27	28	32	29	28	27	31	30	27	27	32	25	33	27	31	29	29	24	26	26	28	25	31	28	34	26
	1.4795	75	63	61	56	52	39	45	42	47	34	35	35	34	37	33	34	31	29	29	30	29	29	30	29	30	26	29	33	31	30	29	25	27	28	31	26	33	30	32	31	32	30	30	29	28	31	28	28
	1.4792	75	65	60	55	56	46	45	41	42	35	42	36	37	30	39	29	28	29	33	30	31	31	29	28	30	26	28	24	27	26	30	34	33	29	28	33	26	28	28	31	30	26	30	23	25	29	26	26
	1.479	81	69	62	54	53	47	44	42	37	42	37	37	33	35	34	32	34	36	26	25	29	25	29	24	29	26	34	27	31	25	30	24	29	29	27	30	31	30	25	28	28	31	25	25	30	25	29	29
	1.4788	89	69	57	56	55	46	47	48	42	44	37	39	37	36	33	34	36	31	29	35	30	31	30	32	23	34	28	32	29	29	24	26	27	30	30	29	31	31	30	29	29	31	31	29	31	28	27	29
	1.4785	84	75	74	64	52	48	48	44	45	39	38	38	34	37	33	31	31	33	29	35	33	35	32	29	30	29	27	27	31	27	25	32	27	29	31	31	27	29	34	32	31	28	35	29	31	28	27	33
	1.4783	87	79	71	64	55	57	47	44	39	40	41	38	38	38	35	33	34	35	27	30	31	29	33	31	32	28	28	33	27	27	33	32	32	28	32	32	28	30	29	27	31	26	26	27	33	29	29	24
	1.4781	101	84	70	69	58	54	47	45	43	44	38	36	34	36	29	33	36	32	34	34	32	33	26	32	32	30	27	33	31	31	30	29	25	25	34	29	32	31	28	34	29	31	29	32	28	29	33	22
	1.4779	99	85	70	70	61	57	55	51	49	42	42	41	32	38	34	32	31	32	31	31	32	31	33	27	30	32	30	32	27	27	26	31	29	29	29	31	25	28	34	31	33	30	28	31	28	29	28	31
	1.4776	98	89	77	75	63	58	54	45	47	45	44	37	40	36	38	28	34	35	27	31	33	33	29	32	29	30	34	27	29	34	30	29	31	34	29	36	28	28	26	30	23	28	28	29	30	25	30	28
	1.4774	107	95	74	73	65	57	55	47	44	47	43	40	44	41	36	32	36	37	31	31	25	32	29	32	32	29	29	32	29	30	34	28	26	31	31	29	29	31	30	30	23	29	31	30	33	36	31	29
	1.4772	105	88	80	74	67	63	55	54	55	43	40	44	40	37	36	40	28	31	32	36	32	34	38	32	25	35	29	30	32	29	28	32	28	30	29	29	28	28	31	35	31	29	35	32	28	26	28	34
	1.4769	108	94	90	79	74	64	56	46	48	44	46	36	34	36	37	28	35	36	36	31	38	32	32	26	30	30	27	29	28	23	28	30	32	27	28	32	28	29	31	27	31	26	31	26	29	29	33	26
	1.4767	118	103	91	80	76	66	57	52	50	51	43	42	44	39	37	37	35	37	33	33	30	31	30	29	30	31	33	31	31	28	33	30	32	26	30	31	29	31	27	33	28	30	28	29	31	32	35	28
	1.4765	118	108	94	83	70	68	65	54	50	50	45	43	47	41	36	40	33	33	28	33	31	39	34	32	29	32	26	32	35	32	33	29	36	28	34	28	31	30	32	37	34	35	30	36	28	34	29	33
	1.4763	123	108	93	84	76	70	59	52	50	44	48	40	45	38	39	35	34	35	36	34	37	32	33	32	34	32	28	30	28	23	31	30	34	34	29	35	24	27	26	31	33	33	33	27	30	29	28	35
	1.476	131	106	93	83	82	74	61	58	54	51	46	41	48	42	38	40	35	36	31	31	33	32	32	34	31	32	31	31	31	34	31	29	32	36	34	32	26	30	28	33	27	30	28	28	34	32	30	29
	1.4758	131	112	93	91	78	75	68	65	53	53	48	46	44	42	33	36	33	36	36	36	30	34	31	37	31	36	31	34	36	32	32	30	27	26	36	27	29	29	31	35	29	34	29	35	30	33	31	28
	1.4756	142	115	104	91	82	79	66	65	58	49	45	48	44	45	39	37	34	33	36	34	37	33	39	31	31	30	32	28	32	34	30	33	27	30	25	39	25	31	30	31	32	32	32	32	29	29	28	31
	1.4754	143	129	109	100	89	83	65	59	52	54	53	43	44	44	39	38	41	42	30	35	33	26	33	31	36	31	33	33	34	28	30	31	32	32	31	32	34	33	29	29	26	28	30	31	30	29	31	33
	1.4751	146	121	108	98	83	83	72	68	63	61	47	49	48	42	41	38	36	34	37	38	29	37	31	35	34	35	33	33	31	35	30	30	29	25	33	32	33	31	29	30	27	28	32	34	28	32	32	29
	1.4749	154	132	112	98	92	81	74	66	67	51	54	49	47	40	43	39	42	36	38	35	34	34	33	30	34	33	31	32	31	27	28	31	32	29	31	32	34	29	33	33	31	27	31	30	28	27	30	35
	1.4747	160	136	114	107	101	83	80	65	67	61	54	49	39	44	45	38	37	38	34	33	33	33	33	33	32	34	33	33	28	28	34	33	34	33	31	33	26	37	28	30	28	33	28	31	31	28	31	36
	1.4745	166	135	118	111	99	87	78	66	66	67	50	54	49	44	39	42	41	43	36	39	36	34	35	33	34	33	36	33	36	33	35	30	33	31	32	28	34	30	29	35	29	32	28	31	30	29	31	26
	1.4742	170	143	120	115	97	93	83	71	70	63	57	53	52	46	46	43	32	37	39	40	40	36	34	38	32	33	31	36	32	35	31	33	26	30	31	33	31	29	32	31	31	34	33	27	29	30	29	31
	1.474	169	149	128	115	109	97	82	70	65	67	62	54	51	46	50	44	39	39	40	33	43	35	36	33	34	33	33	31	30	30	33	36	32	34	27	35	27	30	34	31	31	29	28	31	37	31	31	26
	1.4738	183	155	132	123	111	104	82	73	73	68	55	49	53	53	44	44	42	44	36	38	33	35	35	35	37	35	34	36	33	36	37	32	31	29	32	32	34	35	32	28	27	33	28	32	29	34	36	28
	1.4735	181	153	132	126	110	96	97	87	75	67	60	60	51	50	44	46	41	35	38	42	39	38	38	35	33	38	32	34	33	35	30	34	32	30	33	29	33	36	32	33	29	31	32	32	30	33	29	34
	1.4733	198	170	139	129	114	98	93	82	70	67	66	51	52	49	50	39	40	41	41	41	40	40	30	35	32	36	28	36	31	34	30	32	36	31	31	34	30	31	28	29	28	27	32	30	28	29	30	34
	1.4731	198	169	140	134	115	108	99	87	77	77	60	56	60	54	44	47	44	43	36	40	40	41	33	33	40	35	34	30	32	34	33	31	35	31	32	29	29	31	34	33	31	33	29	31	34	29	30	29
	1.4729	208	171	152	132	119	108	97	82	79	73	65	63	58	51	52	45	44	39	42	39	36	39	38	34	36	35	36	37	38	34	36	32	30	34	32	36	35	33	33	32	31	31	33	33	30	29	31	31
	1.4726	218	176	154	142	127	109	103	83	84	71	68	62	60	46	53	44	41	43	42	41	42	41	37	36	32	32	32	31	32	29	29	35	35	35	31	38	30	32	34	30	33	31	30	28	32	30	27	33
	1.4724	221	187	162	141	136	115	100	92	84	82	71	63	59	55	50	43	46	46	46	42	39	39	35	37	36	32	38	33	34	33	38	34	34	32	32	32	32	31	32	29	29	29	31	32	33	34	32	29
	1.4722	225	197	158	148	135	120	107	90	87	83	70	65	57	61	49	50	44	43	41	41	42	39	35	38	38	39	33	39	39	36	34	34	32	30	34	30	36	35	35	32	29	32	31	32	26	29	38	30
	1.472	236	201	179	158	140	121	109	98	90	80	77	66	61	52	53	49	47	45	44	40	43	40	40	33	31	38	31	33	34	31	34	37	31	32	32	30	31	31	36	33	31	28	38	28	26	30	33	32
	1.4717	246	214	184	158	148	129	115	96	84	87	79	70	66	56	54	48	48	48	43	45	40	36	35	37	36	38	37	39	38	38	34	37	32	34	32	36	31	30	30	28	29	30	29	24	32	30	29	30
	1.4715	256	211	180	159	154	132	122	101	92	87	75	71	62	61	57	51	50	44	47	42	42	39	33	40	41	39	35	37	40	40	40	32	35	29	39	30	34	39	30	32	29	31	31	32	28	34	35	32
	1.4713	257	219	187	168	154	135	127	109	96	89	79	76	71	60	56	50	48	44	46	45	43	44	41	37	37	37	34	39	37	36	37	36	31	34	32	34	33	32	30	36	33	32	33	29	29	29	31	31
	1.4711	268	231	201	182	152	145	127	106	93	87	90	75	68	63	67	53	47	52	48	40	47	38	39	41	39	38	40	34	35	36	35	33	31	34	31	39	32	34	32	30	32	29	30	31	33	32	32	30
	1.4708	281	243	206	187	169	146	125	117	102	99	86	77	77	67	61	57	55	51	41	44	43	37	36	38	38	37	40	39	39	35	39	36	33	31	35	36	35	31	32	31	33	37	33	33	32	33	34	28
	1.4706	295	249	211	189	173	154	143	119	106	93	88	85	67	69	60	58	52	50	45	46	45	47	46	40	36	44	34	36	38	36	36	33	30	35	32	32	34	39	41	38	37	31	33	36	31	33	34	34
	1.4704	308	257	230	203	177	157	138	125	105	99	90	78	71	72	60	55	54	48	49	47	44	42	40	36	40	39	37	39	32	34	36	36	37	38	36	35	34	38	37	31	30	32	34	31	34	31	33	31
	1.4702	318	270	234	204	185	160	138	123	113	107	89	79	79	74	61	62	58	54	45	51	44	42	37	42	41	41	38	37	40	33	36	34	37	34	35	32	34	33	31	32	36	31	35	31	33	31	35	28
	1.4699	332	276	238	213	184	163	148	127	113	105	96	86	80	76	65	62	57	53	56	49	50	49	47	42	44	35	35	41	43	40	38	38	28	34	35	31	37	36	38	39	36	37	37	32	32	33	30	34
	1.4697	353	293	263	226	192	177	159	135	120	108	102	84	83	73	70	57	58	52	54	49	49	46	45	39	38	38	38	38	43	32	35	35	38	36	35	39	35	31	33	29	33	34	36	28	33	34	32	35
	1.4695	366	315	262	231	202	178	161	134	124	114	100	96	83	72	74	62	63	61	52	52	49	48	44	40	44	42	41	39	38	31	38	32	38	33	36	36	31	31	37	36	33	35	31	32	37	27	36	32
	1.4693	392	321	273	236	200	186	175	140	136	120	107	99	86	84	70	69	56	61	50	54	50	48	49	43	40	42	38	42	45	38	41	36	35	37	37	34	42	34	35	35	36	36	32	32	31	32	32	33
	1.469	385	329	286	252	216	194	168	143	137	119	110	97	90	82	73	67	60	60	58	55	54	53	47	43	37	45	38	34	36	40	36	39	36	35	32	38	34	33	39	39	37	31	34	31	31	31	32	35
	1.4688	410	353	287	257	224	206	176	154	138	128	109	97	93	82	79	67	61	68	54	52	55	50	43	43	46	40	38	36	39	40	42	40	37	41	37	37	35	38	34	35	35	33	31	35	32	30	33	28
	1.4686	430	359	300	269	233	210	190	156	144	132	118	104	93	87	77	73	64	64	55	59	52	53	49	48	47	49	40	49	46	40	40	37	37	34	41	34	33	35	29	37	36	35	28	33	35	35	38	30
	1.4684	441	375	317	280	244	217	188	162	152	137	120	104	96	89	87	70	67	64	64	57	59	52	52	44	43	47	41	48	40	40	36	40	36	32	38	36	36	36	40	36	38	35	39	35	34	35	30	39
	1.4681	455	386	336	289	255	234	197	170	159	140	122	109	105	90	87	77	74	67	61	55	54	50	47	46	44	44	44	36	42	37	36	39	44	36	38	40	38	36	31	30	31	33	35	32	32	31	31	29
	1.4679	486	411	335	308	278	232	207	166	162	148	129	110	105	96	88	83	73	68	58	65	51	53	50	50	51	40	44	42	45	43	44	36	39	33	41	32	38	33	39	34	31	34	34	36	36	35	36	32
	1.4677	498	433	359	324	278	242	215	182	170	153	135	118	111	96	91	81	73	68	66	63	55	58	54	54	48	51	41	45	46	44	40	38	40	37	38	40	39	31	36	39	35	37	35	39	34	35	31	34
	1.4675	515	422	373	332	296	261	221	188	169	159	143	122	108	98	93	80	70	68	66	60	62	56	51	50	50	46	40	45	40	37	37	45	39	38	34	40	34	41	34	32	33	32	29	32	37	34	33	31
	1.4672	548	455	389	337	300	263	237	204	185	167	142	124	119	108	98	87	76	74	67	65	62	58	56	55	50	49	48	48	45	39	41	37	41	40	44	36	36	39	33	38	34	32	31	33	37	36	33	32
	1.467	567	472	392	351	313	281	247	213	184	166	153	137	118	113	95	81	81	73	65	65	60	59	61	52	49	49	45	46	47	40	33	38	40	39	42	38	41	40	38	39	36	36	39	36	33	35	31	39
	1.4668	569	491	424	375	326	295	250	210	190	181	150	137	131	109	104	90	81	73	76	64	72	55	55	47	46	47	45	44	36	42	42	46	42	39	40	41	35	36	41	36	38	36	34	31	31	34	34	31
	1.4666	593	512	436	378	344	299	257	219	199	176	155	138	133	116	109	92	84	83	68	75	57	58	57	51	52	50	48	46	47	47	44	36	44	41	40	35	33	33	35	36	33	33	38	35	36	29	35	35
	1.4664	608	540	455	400	348	315	276	240	218	196	170	151	133	124	110	99	84	82	78	76	68	65	61	53	54	54	44	51	49	49	47	46	39	40	43	42	43	47	46	44	41	42	37	40	32	37	35	35
	1.4661	639	552	483	417	378	330	284	255	227	206	176	154	145	119	121	102	89	86	77	68	70	68	71	54	51	54	48	46	48	40	42	42	39	43	42	39	38	36	39	35	41	31	36	35	32	31	30	37
	1.4659	648	573	498	434	385	341	291	249	227	212	185	158	147	134	124	103	95	91	80	76	70	61	53	58	61	54	53	47	49	47	47	40	44	44	41	42	36	40	38	35	33	35	36	38	38	36	33	34
	1.4657	659	574	502	448	394	359	318	268	240	213	193	175	155	144	123	117	102	95	81	78	69	70	68	62	61	60	51	50	54	48	47	41	41	40	43	42	39	42	43	38	42	37	39	36	33	37	32	31
	1.4655	680	606	518	471	423	370	328	270	251	224	207	173	156	141	130	106	104	97	84	81	76	72	71	58	61	58	49	46	47	47	42	50	43	43	41	46	42	43	42	41	41	37	41	38	35	37	35	39
	1.4652	703	612	553	477	429	383	344	299	261	228	201	187	174	146	138	121	105	106	92	88	78	70	65	63	64	56	54	52	49	48	53	47	48	46	41	46	43	39	41	34	37	35	39	33	40	38	38	33
	1.465	716	639	545	500	437	404	362	303	278	257	218	193	170	155	143	124	120	104	95	94	79	75	65	61	62	65	54	55	54	50	47	48	42	42	49	40	45	38	45	42	39	45	35	38	40	33	38	36
	1.4648	725	649	573	506	454	425	380	316	290	258	224	201	179	159	148	127	114	108	98	93	84	75	81	66	62	63	52	66	55	54	45	49	44	42	47	44	43	41	44	42	38	41	44	40	33	35	35	41
	1.4646	732	663	595	545	489	427	387	328	299	267	236	206	192	169	157	129	119	108	99	91	91	82	75	70	66	61	56	49	57	50	48	51	48	46	47	44	39	38	42	40	35	41	37	38	39	31	35	36
	1.4643	775	683	606	552	500	452	402	340	312	290	251	223	204	177	163	136	125	123	103	94	84	78	75	73	67	63	58	60	64	52	52	48	47	44	46	43	49	42	44	38	42	41	37	36	42	44	36	35
	1.4641	757	690	608	560	502	457	411	367	317	295	255	230	206	193	165	152	127	120	113	100	93	89	88	78	72	68	67	62	57	52	50	49	43	47	49	47	41	41	44	43	42	42	42	41	35	37	35	35
	1.4639	770	701	623	570	532	482	425	374	334	305	271	241	206	188	180	155	140	126	105	106	98	86	83	72	70	71	59	63	57	56	51	53	52	49	46	49	42	44	40	41	36	40	40	39	38	31	39	42
	1.4637	789	718	647	602	549	499	441	386	360	329	280	243	224	200	179	161	149	137	113	113	98	95	84	75	76	73	71	64	58	56	60	44	49	51	52	46	43	44	44	42	40	38	39	41	45	41	34	32
	1.4634	795	718	667	608	561	496	473	401	365	335	300	258	224	207	184	171	153	138	114	124	105	100	86	79	76	80	67	70	67	63	57	53	49	48	57	44	46	46	47	46	44	47	44	43	39	40	37	36
	1.4632	799	743	676	629	574	534	469	423	382	353	309	261	240	223	207	176	153	141	128	112	108	98	89	80	74	76	67	68	60	56	59	55	55	53	49	49	39	45	45	45	50	41	42	37	35	36	36	42
	1.463	816	737	685	645	598	557	498	423	393	362	319	280	261	227	210	186	163	152	132	129	110	102	93	90	91	81	72	64	64	63	60	56	56	54	50	48	43	45	43	42	43	39	39	41	44	41	39	37
	1.4628	799	747	689	650	604	541	499	447	394	381	336	300	258	238	217	188	171	156	140	131	119	114	99	97	84	86	76	73	68	65	60	55	51	52	53	50	51	53	47	49	44	50	40	42	33	46	44	42
	1.4626	828	756	697	662	621	567	517	462	411	393	356	303	271	253	224	193	180	165	155	133	128	115	104	95	84	84	82	77	67	65	60	54	56	52	50	54	48	41	50	47	46	42	49	43	37	40	38	40
	1.4623	802	763	699	669	622	592	528	461	428	409	363	317	284	257	239	204	186	174	159	142	125	115	109	98	95	90	77	74	68	65	67	62	62	55	52	55	50	48	49	41	39	43	43	44	40	41	41	40
	1.4621	819	763	704	688	622	585	546	488	450	428	369	343	314	279	251	220	202	179	159	155	132	123	108	100	94	86	79	82	74	74	69	63	55	52	59	50	53	53	46	45	46	45	41	44	44	41	40	39
	1.4619	818	768	720	670	635	592	564	500	462	425	394	343	304	286	260	230	205	188	163	154	142	132	121	109	91	96	86	83	74	71	64	60	58	58	56	57	50	47	51	50	44	47	46	44	41	38	38	47
	1.4617	819	780	741	689	655	607	570	506	472	448	401	358	330	302	275	244	212	203	171	158	148	135	121	108	100	92	92	85	75	71	61	68	60	59	56	56	44	53	45	44	40	44	46	43	45	44	40	40
	1.4614	828	771	747	690	666	613	582	524	476	458	412	370	340	311	292	256	224	205	176	168	159	142	127	114	114	105	92	90	82	77	74	66	63	61	63	53	52	54	51	48	45	45	43	42	44	41	42	38
	1.4612	833	793	735	690	666	629	597	541	499	476	429	378	351	323	296	262	234	219	186	185	161	151	135	123	109	111	93	94	82	79	71	62	57	60	61	64	51	50	55	54	50	51	49	45	41	46	37	44
	1.461	824	771	737	693	686	649	581	540	501	488	438	407	369	328	306	281	249	224	201	184	166	148	139	122	115	110	95	93	82	80	74	71	69	62	59	60	54	55	54	53	49	45	46	45	45	41	41	46
	1.4608	821	791	733	701	688	639	618	565	524	501	454	417	384	359	313	289	263	248	201	189	175	156	141	128	124	119	104	106	90	76	80	74	67	61	67	66	62	54	53	51	43	41	44	48	44	46	50	37
	1.4606	823	780	736	696	677	665	623	567	539	509	468	422	392	372	336	303	265	249	215	212	182	169	155	144	127	127	105	106	93	88	81	70	69	60	63	61	61	56	58	55	49	48	53	49	45	48	45	45
	1.4603	810	776	744	714	684	649	630	585	555	514	476	438	401	373	351	311	279	255	229	213	193	175	161	142	125	120	109	101	98	83	84	76	74	70	68	63	54	58	58	52	49	48	52	48	45	43	47	45
	1.4601	810	787	738	712	698	659	635	584	556	544	487	447	428	390	370	326	292	268	232	219	199	186	163	148	140	135	114	108	104	90	92	77	76	71	71	63	59	55	55	57	50	51	51	44	53	44	44	46
	1.4599	816	761	740	711	685	656	645	598	574	544	493	464	433	404	375	351	309	280	251	243	217	196	179	155	146	134	121	115	104	100	86	83	75	72	70	69	60	58	62	57	51	54	47	50	39	47	47	41
	1.4597	800	766	738	720	692	667	638	602	572	557	511	468	446	410	395	364	321	301	255	257	225	204	185	162	153	143	128	116	105	96	90	84	78	71	75	75	59	64	57	52	57	49	54	46	44	43	47	51
	1.4594	794	759	725	734	700	660	653	601	568	564	516	491	451	421	408	370	334	316	283	265	235	209	189	172	160	150	132	132	115	105	102	95	85	77	77	70	66	63	64	59	54	54	47	49	50	50	47	46
	1.4592	791	760	726	715	688	672	655	607	599	568	540	491	463	441	420	391	339	330	285	274	243	221	197	184	167	163	139	139	120	110	106	85	85	84	83	73	74	65	58	59	56	53	50	51	48	47	50	44
	1.459	780	742	730	718	692	683	661	631	585	582	541	508	474	460	423	400	355	340	301	281	255	240	213	189	167	169	148	143	124	118	107	100	86	84	77	79	65	64	65	62	59	57	53	55	49	48	48	50
	1.4588	761	765	715	716	700	676	651	617	590	584	535	513	496	463	441	407	371	356	320	293	273	248	236	193	184	176	148	135	132	115	113	98	92	85	80	78	72	66	66	61	54	57	54	48	53	51	50	47
	1.4586	768	735	718	705	692	663	666	613	616	604	553	527	490	475	457	423	386	366	327	302	276	254	237	218	192	183	166	150	133	124	128	102	94	90	93	77	76	73	60	64	61	58	60	54	56	50	49	49
	1.4583	752	742	713	706	707	672	664	629	612	594	568	531	510	485	455	428	400	372	350	323	288	276	251	221	202	194	163	155	142	128	121	104	98	97	88	89	75	73	70	70	62	59	56	59	52	51	45	49
	1.4581	739	731	714	697	696	671	657	628	619	598	576	537	526	502	474	437	408	393	357	329	316	277	252	235	208	192	176	168	143	137	127	111	103	98	90	93	77	78	70	66	62	58	53	51	55	50	47	48
	1.4579	748	721	702	697	701	679	665	625	605	603	588	529	536	510	481	461	449	416	371	351	319	290	263	249	231	213	191	179	160	141	133	120	114	100	102	91	85	80	70	69	63	63	53	58	56	55	51	46
	1.4577	720	711	698	689	700	672	655	641	614	612	585	551	534	513	495	467	432	424	379	359	340	314	278	263	225	221	195	187	173	149	138	124	112	110	105	90	84	84	78	71	63	65	67	55	55	54	56	56
	1.4575	707	708	687	692	657	657	648	636	605	629	579	553	534	534	518	478	445	445	393	373	352	320	294	263	238	231	199	197	167	161	145	130	118	110	102	102	82	82	78	70	69	64	66	57	52	52	52	49
	1.4572	694	704	680	684	686	670	659	626	620	613	584	568	538	530	511	484	466	446	397	386	363	327	293	284	260	251	217	200	184	159	152	136	123	116	114	97	88	86	76	77	70	64	64	54	57	50	56	49
	1.457	695	688	665	669	671	652	656	628	615	614	581	583	557	543	518	493	472	450	408	391	377	345	323	300	266	260	224	205	189	179	164	131	124	125	117	99	94	90	86	81	73	72	66	61	57	58	57	56
	1.4568	671	662	650	678	652	655	632	626	621	615	593	581	545	524	529	490	479	461	431	415	397	358	326	308	277	262	233	218	195	177	164	151	128	128	120	110	95	81	83	83	79	73	68	64	56	56	52	57
	1.4566	670	684	655	654	645	639	653	610	612	628	601	577	566	548	539	518	484	480	444	428	405	363	346	319	296	274	244	244	212	188	175	158	147	134	127	113	103	91	88	82	75	74	65	63	67	59	52	55
	1.4564	646	658	642	642	648	649	645	616	616	622	579	568	564	546	535	516	500	486	452	438	406	384	355	335	310	295	263	256	223	199	189	163	153	136	136	117	109	102	93	90	74	75	68	73	59	65	62	60
	1.4561	663	638	628	646	639	642	635	621	631	612	588	576	547	560	545	532	509	491	468	446	427	390	366	344	317	303	274	249	228	210	193	178	153	141	136	127	111	105	96	93	85	80	80	73	65	60	58	57
	1.4559	625	623	626	620	634	624	612	620	613	624	598	588	575	561	556	529	504	512	473	461	431	411	376	355	329	315	291	263	238	221	207	183	164	148	148	132	115	106	103	94	85	79	75	70	72	64	64	59
	1.4557	634	624	605	616	632	636	619	609	608	608	583	585	563	576	555	548	516	517	476	466	439	418	401	371	338	332	295	279	254	230	213	190	172	164	156	136	127	113	108	102	85	86	82	73	66	62	61	60
	1.4555	613	599	600	610	609	612	619	597	594	611	600	577	575	574	547	534	528	519	486	481	461	430	404	386	365	345	311	294	266	244	218	192	179	176	165	140	125	118	115	102	95	91	81	79	71	70	68	63
	1.4553	586	593	594	603	604	609	611	605	601	590	591	576	575	573	581	543	522	538	492	495	471	433	413	412	366	356	326	309	276	247	236	215	192	180	174	154	132	120	116	111	89	88	83	75	74	69	61	60
	1.455	598	597	576	597	606	592	596	593	590	598	591	583	562	565	559	557	548	537	504	492	457	451	429	419	394	362	333	313	284	261	243	222	209	184	179	147	139	130	122	111	96	98	84	79	77	75	68	64
	1.4548	563	570	562	558	578	580	585	588	595	592	580	570	565	567	561	554	544	541	506	499	481	458	433	433	387	389	341	328	304	283	249	228	204	196	183	158	148	136	127	116	106	103	85	86	80	76	71	66
	1.4546	563	561	568	574	561	577	582	572	585	585	584	590	561	560	566	548	549	542	525	505	480	457	451	442	409	398	378	344	311	287	267	247	221	195	188	172	150	137	131	117	108	96	96	86	85	72	69	68
	1.4544	562	550	546	561	565	579	584	570	569	587	572	567	572	578	559	569	551	544	528	516	496	473	449	456	436	409	383	355	324	304	290	264	233	212	204	178	161	146	134	130	105	104	99	86	90	85	73	71
	1.4542	547	540	538	553	557	557	570	577	566	571	569	564	562	569	580	566	555	548	528	522	519	491	474	458	420	422	389	378	343	310	292	261	244	224	208	193	172	152	146	138	119	111	104	99	89	82	74	71
	1.4539	516	521	537	537	534	547	554	555	570	568	564	565	551	566	573	552	557	547	533	536	521	505	484	468	431	430	394	385	345	327	313	291	264	235	223	200	172	163	151	137	121	119	108	98	89	81	80	73
	1.4537	519	530	517	528	549	525	542	540	555	570	556	556	563	568	577	554	547	555	532	541	519	498	494	479	460	448	418	399	366	344	318	292	271	239	228	205	186	161	155	144	125	119	109	96	97	87	84	74
	1.4535	517	508	491	521	519	528	547	540	550	557	550	553	550	565	564	561	551	554	542	550	532	503	503	498	471	453	427	429	389	350	335	300	276	250	244	215	201	179	156	152	128	128	111	111	96	95	88	80
	1.4533	503	505	502	508	514	528	552	534	544	558	556	543	558	539	562	557	561	581	545	550	539	519	503	509	470	474	443	431	398	371	346	323	288	270	255	234	209	176	174	168	140	135	117	105	94	95	86	83
	1.4531	490	483	503	503	511	508	523	512	532	541	555	536	557	554	567	557	550	558	533	559	530	524	510	497	486	475	450	431	405	385	368	333	312	283	262	245	212	190	181	172	146	142	134	116	101	98	89	91
	1.4528	496	465	478	489	494	511	509	524	517	545	542	546	543	558	566	565	562	575	541	553	548	521	518	520	496	496	464	459	421	406	379	346	317	301	282	240	241	206	194	174	154	144	130	119	110	107	91	84
	1.4526	478	476	481	481	480	497	507	506	512	528	532	539	527	546	548	550	542	566	551	564	543	522	532	515	517	497	471	459	437	416	382	366	329	306	295	263	238	214	200	185	157	153	142	127	112	104	102	93
	1.4524	480	463	471	471	487	501	492	490	504	521	517	518	519	541	550	544	551	559	557	559	543	544	531	519	510	511	477	466	444	411	396	378	350	328	301	278	249	222	208	192	166	164	143	124	125	101	103	93
	1.4522	463	451	447	456	465	464	491	485	500	520	508	522	512	531	537	553	556	568	537	558	553	544	536	540	522	518	490	485	454	440	406	378	362	333	320	282	263	239	220	202	176	166	156	139	122	122	109	99
	1.452	452	443	442	442	458	468	474	480	484	498	498	512	510	528	537	548	566	549	547	573	558	532	545	543	522	524	497	495	455	448	434	401	377	346	335	293	274	255	239	213	182	181	165	151	130	122	107	105
	1.4517	444	437	446	437	452	470	466	472	488	489	491	503	510	509	537	543	541	552	537	552	546	539	538	547	532	528	501	488	469	455	448	400	401	364	339	313	292	245	237	223	195	178	163	146	140	130	115	109
	1.4515	436	432	430	422	460	449	460	459	467	484	486	508	503	513	530	535	541	558	541	553	538	546	542	544	545	520	507	513	484	462	459	420	409	363	352	317	292	280	256	231	204	194	171	156	145	131	129	114
	1.4513	430	423	422	422	435	438	448	441	471	476	477	484	485	508	518	532	542	553	537	551	546	545	548	547	537	543	522	526	498	480	454	444	407	387	367	345	310	296	265	251	220	201	182	168	143	137	130	116
	1.4511	420	421	420	428	429	433	444	433	468	464	469	481	490	490	512	511	525	543	541	554	549	550	541	551	539	532	516	524	505	492	469	447	429	412	376	354	315	297	285	254	222	217	190	173	164	146	126	128
	1.4509	421	417	402	405	420	432	432	435	442	463	465	478	485	490	504	509	515	539	532	557	551	548	548	562	550	551	532	530	493	491	489	454	447	419	392	370	339	304	288	267	236	220	201	182	172	152	137	128
	1.4506	421	404	404	412	407	410	441	431	431	441	460	469	465	484	507	509	530	543	526	557	539	545	551	551	561	555	526	520	515	504	495	475	446	427	404	370	348	325	302	284	246	242	218	196	170	164	144	135
	1.4504	406	389	403	400	391	399	423	409	433	445	441	455	456	477	490	500	505	522	534	543	552	542	545	556	539	553	546	545	518	512	494	468	473	442	429	384	354	327	324	285	263	247	224	204	186	166	153	141
	1.4502	405	398	388	399	399	395	421	407	421	434	443	455	449	464	478	494	494	514	520	530	541	536	542	549	542	552	550	549	524	516	503	491	476	460	430	398	367	337	322	299	271	254	227	210	190	176	158	148
	1.45	401	396	381	389	390	406	403	406	398	436	431	427	445	464	469	486	520	513	503	540	532	527	554	562	552	557	544	551	522	517	507	489	484	461	438	415	403	359	337	326	290	271	236	222	201	194	166	148
	1.4498	384	382	377	377	386	386	398	399	397	416	415	431	433	444	469	482	488	496	509	520	538	529	540	572	535	566	545	566	532	528	520	507	501	470	443	418	405	360	362	335	297	280	258	235	213	185	167	162
	1.4495	392	380	382	373	377	375	380	390	390	407	412	431	430	434	459	471	478	517	507	524	531	527	530	546	530	552	551	552	544	522	530	511	505	475	454	446	410	384	370	348	312	283	269	234	223	197	178	163
	1.4493	388	376	370	361	370	371	393	376	398	406	401	412	420	442	459	468	487	494	490	518	525	519	522	552	552	564	547	561	555	533	537	524	509	492	469	446	426	405	370	356	330	301	276	252	222	218	196	177
	1.4491	373	374	367	368	352	362	377	363	373	383	398	416	417	442	433	455	475	490	504	525	514	528	533	548	545	548	555	556	542	548	538	520	522	500	478	458	443	412	392	385	335	315	289	263	237	223	205	191
	1.4489	371	372	355	360	356	364	366	372	365	383	392	400	406	418	448	455	460	486	476	501	525	530	527	548	539	559	556	562	557	550	537	529	533	500	482	468	433	414	394	373	350	326	300	270	252	224	206	193
	1.4487	369	363	357	351	349	361	367	352	358	378	383	385	393	419	425	453	459	479	475	498	504	504	521	544	544	547	553	550	548	563	550	537	530	528	502	479	467	424	413	404	353	339	314	290	269	235	224	201
	1.4485	377	367	351	342	345	346	362	351	358	368	365	377	386	407	419	436	445	464	471	488	503	506	512	534	532	558	549	564	558	540	559	537	537	517	507	486	473	435	424	417	376	356	321	304	269	253	227	211
	1.4482	357	346	354	342	346	356	343	358	350	349	364	377	377	392	416	432	440	449	459	480	495	508	514	531	531	549	539	563	558	558	562	555	547	541	512	489	484	446	438	419	388	365	339	308	283	270	240	226
	1.448	358	351	351	346	344	345	355	341	342	353	353	364	378	390	399	408	425	459	456	468	476	489	506	535	532	550	557	556	541	550	563	553	561	544	519	500	492	466	455	434	390	386	355	316	304	275	255	223
	1.4478	349	333	344	332	333	333	341	332	339	349	347	369	358	377	396	410	416	435	448	473	490	492	501	531	527	541	547	552	538	556	558	546	565	537	527	504	484	479	453	449	414	399	363	340	316	296	266	243
	1.4476	349	334	339	337	339	328	336	334	335	339	347	351	358	368	381	396	417	425	433	462	488	477	494	512	515	540	531	557	541	550	551	558	565	550	532	522	501	481	469	454	427	394	372	345	325	305	261	253
	1.4474	333	338	329	329	331	331	326	314	324	322	342	340	351	361	384	392	409	418	438	459	463	462	485	534	517	536	530	543	561	562	561	554	566	556	557	522	512	492	473	465	437	415	386	352	336	321	277	251
	1.4471	351	332	334	319	330	328	332	311	322	324	332	332	343	356	376	385	393	420	422	444	455	467	483	511	514	514	532	545	549	556	551	562	566	558	536	538	514	491	483	470	446	426	407	383	350	330	296	273
	1.4469	338	328	328	317	322	315	334	318	317	316	327	335	331	351	369	378	384	402	421	445	445	455	476	494	500	530	530	551	542	553	548	556	554	556	553	540	521	510	488	472	464	445	414	389	371	337	301	292
	1.4467	335	321	325	317	313	318	298	311	320	314	320	328	328	332	354	370	380	408	414	426	453	450	467	492	512	507	512	549	530	546	552	555	570	566	543	532	537	512	502	491	467	452	424	405	374	357	310	296
	1.4465	324	322	306	304	308	306	317	306	313	311	310	308	331	334	342	364	375	399	399	414	426	444	453	487	492	504	508	537	537	544	557	554	566	559	550	536	550	516	494	511	483	466	439	418	391	363	343	315
	1.4463	330	310	312	311	309	306	308	311	306	304	313	319	312	319	336	361	368	381	386	405	425	431	448	487	487	501	508	542	535	553	547	554	557	560	544	536	549	521	514	518	477	466	443	431	401	382	338	331
	1.4461	321	311	302	310	295	308	306	297	301	302	298	297	305	320	328	340	363	373	388	394	423	422	445	474	463	492	503	524	515	539	553	552	569	561	560	557	540	514	524	511	492	484	458	428	411	392	351	338
	1.4458	315	317	298	298	294	293	296	287	290	294	290	303	308	308	329	342	355	372	365	390	414	427	444	463	464	481	500	516	518	541	545	549	562	570	549	539	553	521	525	508	500	488	447	456	427	403	367	357
	1.4456	316	309	298	294	286	303	303	291	294	278	291	288	294	313	323	325	343	364	370	397	395	395	420	468	470	482	489	515	517	534	539	538	564	550	555	542	548	541	524	527	508	502	485	454	435	414	371	359
	1.4454	304	301	283	295	292	295	294	292	282	279	298	285	298	302	322	321	332	352	371	369	388	414	425	435	458	465	494	503	509	526	538	548	561	559	555	556	546	535	533	534	522	504	479	459	442	420	386	377
	1.4452	307	308	303	286	284	293	281	277	284	275	279	287	293	299	306	323	338	349	353	372	376	394	408	439	444	471	489	491	507	518	532	553	546	577	550	544	562	526	548	545	510	507	497	469	453	435	408	392
	1.445	298	297	292	288	288	288	284	279	279	285	284	282	277	294	302	311	316	329	349	371	369	382	415	425	435	459	462	489	491	513	518	535	556	544	548	549	554	538	551	545	525	524	496	492	471	448	422	405
	1.4448	298	301	288	289	278	287	288	284	271	269	266	285	281	291	290	297	316	326	343	367	367	369	402	423	428	448	461	496	492	506	525	541	537	567	546	550	550	535	555	552	538	519	505	494	480	451	414	416
	1.4445	292	290	288	283	274	276	272	274	273	271	271	270	270	273	288	296	317	324	334	348	363	373	398	414	425	451	454	479	484	499	511	518	542	559	541	548	552	545	540	549	539	523	514	497	492	477	434	416
	1.4443	302	287	278	279	279	275	281	269	273	264	263	270	270	277	280	297	301	305	328	343	358	363	387	405	410	442	449	459	476	491	502	505	546	553	540	544	556	554	541	556	546	534	518	509	480	480	451	431
	1.4441	287	286	275	284	274	274	278	270	270	258	267	267	275	268	282	287	296	300	322	338	349	362	371	395	404	427	432	455	461	475	500	516	537	530	537	542	551	555	558	555	543	550	514	506	501	480	450	445
	1.4439	292	288	280	285	268	276	265	261	262	259	258	260	261	267	269	279	289	297	316	331	336	356	365	385	399	418	434	442	459	469	489	505	520	532	520	541	572	547	544	557	548	546	523	527	517	491	458	449
	1.4437	284	284	274	263	269	258	259	259	254	256	252	252	250	268	265	282	297	297	303	316	334	336	351	377	393	401	430	447	458	475	493	497	524	530	521	530	561	534	554	552	536	551	516	521	505	513	475	450
	1.4435	285	276	272	268	263	257	267	251	254	251	258	257	247	253	268	280	276	279	295	310	307	340	351	368	372	399	418	431	441	464	471	495	521	532	511	533	530	535	561	547	566	542	542	532	515	502	472	466
	1.4432	292	275	266	267	256	258	259	253	248	256	254	247	243	250	260	263	275	283	300	300	316	331	346	357	377	391	406	423	434	436	475	494	506	525	528	524	549	538	545	552	541	555	527	522	517	525	479	463
	1.443	287	280	260	260	258	259	254	251	247	248	247	246	244	241	253	260	267	284	279	301	302	313	327	348	366	382	404	419	422	444	463	480	495	506	515	525	542	527	542	554	550	549	538	537	521	530	492	489
	1.4428	273	267	268	261	256	256	255	247	246	240	249	239	237	242	243	262	257	272	275	300	303	317	329	349	348	377	377	417	421	449	453	473	490	508	506	516	541	519	540	559	552	567	558	540	531	530	495	504
	1.4426	286	273	260	254	250	249	252	250	242	242	250	234	233	238	251	246	252	264	281	286	293	305	323	336	338	355	384	394	409	430	450	471	501	489	499	516	518	526	532	548	543	566	549	522	535	537	510	489
	1.4424	278	277	259	252	254	253	251	243	243	234	241	236	242	228	248	249	255	253	265	268	286	302	314	340	343	352	364	391	414	433	447	452	479	486	490	497	528	518	528	550	551	550	543	540	536	536	516	500
	1.4422	275	269	270	256	254	254	239	240	243	239	232	230	230	238	233	240	253	259	262	272	291	298	308	330	347	355	367	394	388	434	425	452	467	491	477	495	513	514	538	539	548	562	546	540	537	543	504	512
	1.4419	269	282	256	255	259	243	240	236	235	231	234	232	231	229	239	245	240	254	259	262	288	290	306	318	335	337	361	373	380	408	429	436	459	472	478	494	514	513	544	544	551	545	550	537	545	549	515	513
	1.4417	282	270	262	248	252	248	241	238	233	230	229	222	230	227	224	239	242	236	252	260	277	276	294	305	320	328	356	367	383	393	419	432	455	459	476	485	514	506	528	532	542	558	544	542	539	541	528	526
	1.4415	275	262	251	253	247	249	248	231	239	225	220	219	223	223	220	230	237	243	249	269	266	281	290	314	310	330	344	358	379	388	400	428	441	458	462	483	504	502	521	515	537	561	536	544	544	541	522	517
	1.4413	271	267	259	255	250	242	245	234	228	222	227	222	219	222	222	229	230	233	252	256	267	284	284	294	300	315	332	351	354	380	400	416	435	451	460	462	483	493	528	524	525	550	556	544	542	538	521	518
	1.4411	279	272	259	253	249	245	242	230	232	224	215	218	218	220	213	226	234	238	233	251	260	258	277	286	299	311	324	347	353	375	388	403	432	445	443	468	466	493	509	513	536	535	537	539	550	555	528	522
	1.4409	278	262	258	242	242	232	232	236	229	222	212	220	216	219	218	218	221	222	235	249	244	256	262	286	290	309	326	344	357	375	385	393	422	438	447	452	475	494	503	525	517	544	534	542	549	555	543	540
	1.4406	275	267	264	249	250	247	229	227	237	217	213	220	210	208	213	216	229	217	226	242	244	258	266	277	284	308	317	324	337	359	370	400	410	409	430	451	460	482	484	508	535	542	526	539	536	555	523	523
	1.4404	283	270	268	254	249	242	232	221	221	214	217	205	206	210	221	211	213	223	224	235	243	246	261	272	284	291	302	305	342	348	364	382	401	422	414	439	471	465	487	508	513	520	527	527	544	541	520	524
	1.4402	283	272	260	248	249	238	232	228	216	221	215	210	204	208	212	211	219	219	216	231	236	233	252	269	276	294	299	322	321	342	365	371	390	397	409	435	461	467	474	490	512	526	513	529	538	556	535	539
	1.44	276	264	259	253	236	242	239	222	223	213	209	214	204	206	205	206	202	211	217	220	239	242	251	256	273	285	296	315	323	339	348	364	383	398	408	427	444	452	475	494	502	518	505	519	526	548	536	539
	1.4398	278	264	257	246	248	237	228	229	215	220	210	204	206	201	192	205	203	210	219	225	227	238	235	261	265	285	285	298	311	324	344	357	365	400	410	418	436	443	455	481	487	500	515	515	542	542	530	535
	1.4396	281	277	263	256	250	234	233	226	220	214	204	208	212	196	201	202	208	207	208	214	219	238	245	250	263	274	285	292	304	313	327	349	370	373	388	399	435	446	442	463	479	507	505	512	527	551	523	533
	1.4394	286	270	265	252	236	240	243	230	221	202	214	208	194	201	194	198	203	201	206	218	216	228	244	241	256	263	272	288	299	311	318	346	357	372	387	402	422	436	460	470	476	490	500	516	522	531	521	535
	1.4391	279	276	277	254	248	242	231	223	222	211	210	205	190	196	193	191	192	200	207	207	222	220	231	240	255	265	267	282	302	297	312	339	349	364	375	394	403	420	450	452	487	483	495	496	522	524	511	530
	1.4389	286	282	260	263	246	241	230	217	221	213	210	205	198	198	185	201	200	203	197	208	213	218	216	233	250	256	277	265	294	295	306	328	339	360	364	384	409	423	431	449	480	475	477	504	519	528	528	525
	1.4387	290	278	264	252	257	243	236	229	220	214	202	197	194	206	188	195	193	189	203	207	208	214	224	233	236	256	254	275	278	295	310	313	326	355	361	371	391	412	426	444	462	470	477	498	505	525	521	522
	1.4385	277	275	275	269	245	240	232	221	220	207	205	197	191	191	193	180	193	197	201	198	208	202	216	222	233	245	258	260	277	277	292	314	317	330	346	356	377	394	415	429	448	459	465	484	502	517	511	528
	1.4383	291	279	274	260	252	244	231	226	212	205	199	191	189	192	181	182	192	190	194	200	198	206	215	219	231	244	247	256	276	272	294	305	324	328	337	355	383	388	403	421	438	458	462	472	491	505	492	520
	1.4381	289	276	265	255	250	248	239	228	215	208	197	194	181	191	180	191	182	188	191	198	202	204	210	217	232	241	249	253	260	271	284	293	315	319	338	349	369	387	401	420	430	448	449	471	479	515	492	502
	1.4378	286	285	276	268	259	249	238	230	215	206	199	193	188	183	181	183	180	187	185	191	194	203	202	212	219	236	232	250	248	270	275	292	310	323	324	340	366	374	385	404	427	433	451	453	480	497	494	510
	1.4376	284	282	267	260	252	247	232	224	214	211	205	188	184	189	186	194	176	180	178	187	204	204	193	211	213	224	242	230	247	255	265	288	293	308	313	337	356	356	377	398	411	426	424	457	478	480	496	498
	1.4374	294	278	268	264	256	246	237	232	217	209	201	191	182	179	184	181	186	176	179	187	189	195	200	203	215	211	243	233	230	259	273	274	295	303	314	326	349	364	377	393	408	433	427	460	471	484	483	497
	1.4372	274	278	267	260	247	244	239	229	217	217	194	195	182	186	172	179	177	179	184	185	186	194	198	200	207	217	216	231	256	252	262	276	288	293	291	321	338	339	364	387	404	413	431	439	455	482	472	498
	1.437	280	278	268	270	263	254	247	233	225	209	206	190	188	180	177	168	176	180	179	181	181	185	191	202	203	208	220	230	229	238	251	261	288	293	297	321	325	335	361	368	387	405	414	440	439	466	482	483
	1.4368	283	275	269	258	254	257	236	225	226	217	202	196	187	183	179	174	175	180	170	174	184	185	192	194	200	208	224	222	236	238	260	260	280	287	308	300	330	342	355	368	384	400	417	422	444	462	464	465
	1.4366	286	274	269	264	247	252	238	237	231	221	203	199	185	176	172	169	173	171	173	185	180	179	191	197	204	214	210	222	225	241	247	257	266	268	288	300	319	323	342	357	375	382	396	419	436	446	450	452
	1.4363	282	274	264	266	256	254	253	239	226	215	198	200	193	177	180	171	162	169	173	174	178	176	191	189	191	204	208	209	222	246	242	254	272	275	290	297	302	307	338	347	373	383	385	403	424	448	447	472
	1.4361	278	279	263	255	262	252	241	234	220	214	207	201	182	184	174	168	165	165	168	168	177	174	182	190	192	198	205	212	222	230	246	241	258	268	279	293	290	317	331	336	356	365	386	396	422	433	427	455
	1.4359	270	279	274	264	256	258	243	241	229	219	198	202	185	184	166	173	161	168	162	171	167	173	179	184	194	200	194	212	213	219	225	241	258	254	266	284	296	314	322	342	343	379	373	388	408	425	425	450
	1.4357	272	282	256	260	255	249	246	232	227	217	213	200	188	179	172	167	161	163	168	169	174	168	173	179	186	193	194	204	206	219	226	239	245	255	255	278	291	292	311	327	345	350	373	372	407	425	420	442
	1.4355	270	285	266	256	267	246	247	239	233	224	206	189	188	173	163	165	164	164	156	164	162	165	168	179	186	187	193	202	201	214	220	236	236	257	259	263	274	290	313	329	325	347	359	373	391	415	413	423
	1.4353	268	269	258	263	253	248	246	246	239	224	206	203	182	184	166	164	162	161	152	165	163	163	182	176	185	192	190	201	210	215	225	222	230	241	252	258	283	287	288	309	331	341	338	371	388	402	410	418
	1.4351	272	270	263	254	258	249	245	238	240	220	208	194	185	182	170	165	153	158	159	158	166	168	163	167	173	190	186	200	205	210	206	215	231	248	251	263	276	269	298	313	320	332	350	359	380	389	398	419
	1.4348	273	268	264	257	258	256	254	242	231	220	215	196	188	185	174	162	161	154	159	161	151	164	162	169	175	176	185	191	196	198	207	218	228	238	241	254	262	273	280	303	310	328	331	350	380	392	386	414
	1.4346	266	266	255	254	255	252	247	232	243	224	214	192	188	186	169	166	161	153	159	152	154	154	170	160	179	181	185	190	196	205	203	204	218	223	241	236	261	270	275	297	301	319	327	348	357	383	371	395
	1.4344	259	272	255	264	252	255	249	245	233	224	210	206	176	178	170	166	154	147	144	162	150	154	159	165	170	174	176	185	182	193	202	202	219	221	236	244	245	262	269	287	309	312	317	353	356	365	374	384
	1.4342	267	268	258	257	264	253	248	236	232	228	218	205	182	178	174	169	159	157	157	153	155	159	160	156	168	163	171	180	183	196	199	208	218	222	222	237	249	251	265	278	295	304	311	327	342	362	366	376
	1.434	266	270	258	254	259	249	249	237	235	222	215	187	186	189	173	168	160	160	147	147	151	158	161	160	160	166	178	182	180	182	195	201	208	210	226	231	244	262	256	273	283	293	305	314	344	355	356	373
	1.4338	262	263	260	251	242	248	242	240	231	221	210	207	189	191	171	169	156	155	154	153	153	160	149	160	154	169	169	177	184	187	188	195	201	207	221	223	248	250	254	266	274	290	298	316	326	354	350	367
	1.4336	256	263	250	252	248	248	248	240	243	222	222	203	187	186	160	162	150	148	146	148	152	151	153	151	153	173	168	170	174	180	192	201	202	220	210	220	231	240	245	265	268	288	287	303	326	335	342	366
	1.4334	262	254	260	241	249	256	243	241	235	232	216	214	202	179	169	165	154	143	153	144	148	151	154	152	163	162	169	166	165	175	185	186	198	199	209	216	229	240	245	247	267	277	280	294	318	329	339	351
	1.4331	262	256	249	246	246	242	246	239	229	222	220	204	183	178	167	159	154	146	146	149	143	149	146	143	149	158	161	172	173	175	187	198	188	201	209	214	226	233	240	258	266	281	287	302	309	322	326	348
	1.4329	252	253	258	244	238	245	241	243	234	229	214	203	196	181	171	167	150	153	151	140	142	148	147	153	149	151	161	166	171	173	180	184	193	197	199	207	217	225	225	234	255	268	272	288	300	320	325	337
	1.4327	246	244	254	252	243	248	236	239	230	226	217	197	197	184	172	160	160	147	140	141	149	145	140	152	146	153	165	168	165	170	173	181	190	198	205	204	212	220	234	228	252	259	265	284	293	322	315	331
	1.4325	249	252	236	241	243	237	247	240	233	222	214	204	194	185	175	166	156	146	143	142	144	147	140	150	148	152	160	163	169	165	174	180	183	189	195	202	201	215	223	234	237	257	261	267	294	313	314	312
	1.4323	237	246	245	238	249	240	239	235	227	220	221	204	188	196	177	168	156	146	143	143	142	142	147	145	148	154	152	157	162	170	171	171	185	195	191	205	211	217	224	234	238	251	265	275	274	297	296	321
	1.4321	239	250	253	242	246	246	233	229	225	230	214	205	190	187	171	165	155	152	147	138	146	135	135	137	142	148	151	151	163	161	168	170	179	188	193	198	198	213	215	223	233	248	244	260	272	281	290	310
	1.4319	250	241	234	242	228	233	230	229	235	220	209	205	194	187	172	166	159	148	143	144	134	135	135	138	142	145	151	153	154	158	167	162	174	179	192	188	197	211	211	219	225	239	250	265	273	279	282	305
	1.4316	240	243	242	237	230	228	237	233	231	219	205	215	185	183	169	164	160	148	145	140	137	139	143	140	140	144	141	152	150	161	164	169	166	174	185	185	190	203	217	226	226	227	233	253	260	277	275	295
	1.4314	242	247	233	235	241	235	239	229	217	219	216	204	201	190	182	163	156	141	143	128	138	134	133	134	134	140	141	147	151	159	162	164	171	170	179	195	192	189	204	209	217	221	232	240	264	262	276	280
	1.4312	240	247	232	233	237	232	229	230	221	213	215	206	193	185	172	172	161	145	143	138	142	131	131	138	137	131	142	145	150	160	161	161	163	167	183	172	187	199	197	210	209	226	222	237	257	256	262	277
	1.431	240	238	227	233	235	231	227	233	230	213	207	199	196	189	173	163	150	143	139	137	140	135	134	138	135	139	143	149	147	144	151	157	159	168	176	176	184	193	198	208	203	223	228	234	238	258	259	283
	1.4308	228	232	231	238	235	232	237	224	222	224	216	204	195	188	175	166	153	153	145	134	145	136	134	127	135	135	145	147	144	149	150	160	163	175	170	175	184	190	198	195	207	210	223	227	235	241	256	267
	1.4306	232	230	230	233	231	230	225	223	227	222	207	207	200	189	174	167	156	153	141	138	136	134	129	131	133	138	140	138	143	143	154	157	161	162	171	173	189	183	187	198	202	210	216	217	238	245	243	263
	1.4304	228	228	229	229	220	223	225	227	218	217	207	209	193	187	172	174	160	143	145	142	129	137	131	128	121	131	130	137	143	148	156	151	156	155	173	171	179	184	193	198	204	208	218	231	237	234	246	263
	1.4302	228	220	225	223	219	231	224	221	228	223	207	202	185	190	175	166	153	150	146	132	138	130	125	121	122	130	132	130	138	143	144	155	148	160	164	164	165	173	188	190	201	199	206	221	231	234	236	260
	1.4299	227	228	232	225	225	220	223	215	214	213	208	207	195	189	173	164	160	151	145	140	136	135	125	124	127	128	137	136	137	150	141	142	148	149	163	155	170	172	177	184	195	199	203	210	217	230	235	239
	1.4297	228	223	222	220	228	220	223	217	222	212	204	203	184	188	183	164	155	145	141	137	138	133	126	126	125	132	127	138	136	139	140	147	152	147	167	159	169	175	179	185	190	192	200	214	211	233	239	237
	1.4295	222	225	216	223	229	219	220	215	216	195	204	204	187	179	181	167	158	151	146	132	140	133	131	127	126	130	135	129	129	131	140	150	148	149	158	158	165	166	181	181	190	188	201	202	211	229	230	239
	1.4293	215	222	221	218	231	224	215	216	212	219	208	197	195	186	179	169	161	151	142	140	134	126	124	130	121	125	127	132	127	133	142	143	146	150	151	161	157	170	176	175	182	180	195	204	209	217	224	225
	1.4291	216	219	211	217	212	213	217	216	219	203	208	200	198	186	170	164	160	153	142	141	132	124	122	122	126	127	132	136	136	137	134	139	137	146	159	153	155	157	174	177	183	183	188	197	199	210	221	228
	1.4289	219	211	224	215	220	213	209	223	214	204	206	207	189	179	179	164	159	144	140	137	127	129	123	122	122	120	122	127	129	131	127	140	139	138	155	156	154	156	167	169	179	179	183	191	191	205	218	223
	1.4287	211	214	216	219	219	210	207	214	219	206	207	198	193	184	179	165	152	148	146	140	134	126	121	126	121	122	128	119	122	129	136	137	143	143	143	155	151	158	160	169	169	180	184	194	195	204	205	225
	1.4285	213	214	207	210	208	207	201	209	208	213	200	197	190	184	168	170	162	153	136	141	131	122	120	127	121	124	122	123	129	120	126	129	139	138	149	145	145	154	157	164	166	173	188	187	186	199	202	201
	1.4282	201	210	201	206	212	210	208	206	210	202	198	196	192	179	171	177	157	145	144	143	129	140	126	125	121	121	117	122	128	129	127	126	131	141	143	144	153	156	160	163	176	177	181	184	178	192	198	215
	1.428	201	207	205	207	203	208	208	212	205	207	204	193	189	184	178	164	151	155	142	131	133	123	130	120	118	116	117	118	121	119	129	128	131	137	143	143	147	152	158	156	164	166	175	171	188	186	196	204
	1.4278	204	208	203	197	208	208	202	206	207	207	198	195	185	184	181	166	156	150	147	137	128	123	124	117	123	116	120	120	117	124	129	128	133	134	140	142	148	154	154	158	161	170	162	175	185	199	199	193
	1.4276	204	198	203	212	204	197	203	213	213	201	193	198	181	190	168	165	158	149	143	148	132	127	128	122	119	121	123	120	122	121	122	127	131	134	135	136	145	143	156	153	159	165	166	177	179	184	199	198
	1.4274	200	195	201	209	191	200	207	197	202	201	191	192	180	181	177	160	160	144	144	136	132	121	124	120	117	114	114	121	120	118	124	125	126	131	134	139	135	144	151	152	163	154	164	172	175	181	188	195
	1.4272	192	196	200	197	200	200	201	198	205	201	193	194	186	176	173	159	163	155	141	133	140	131	123	120	121	119	121	112	118	120	123	119	127	134	137	137	134	148	142	149	151	163	163	165	184	185	186	193
	1.427	191	194	186	188	190	195	199	202	198	194	201	192	181	180	172	165	160	140	146	133	132	127	122	124	121	121	117	121	119	127	120	118	120	124	136	138	141	146	146	154	154	160	165	169	167	177	180	188
	1.4268	186	197	195	192	191	198	200	200	204	194	198	186	184	180	173	157	153	141	145	130	137	132	127	119	120	118	125	116	124	113	114	120	127	128	125	132	133	144	145	144	156	151	161	158	162	175	171	184
	1.4266	190	189	193	198	204	197	193	195	201	193	191	187	188	182	173	163	163	154	143	135	137	128	121	106	127	111	120	110	114	114	120	118	121	131	128	130	131	131	147	141	145	154	152	158	171	166	171	174
	1.4263	188	179	193	186	196	187	196	193	191	193	190	182	186	179	168	156	157	153	140	138	130	130	122	120	123	118	119	113	123	119	117	110	121	119	130	126	129	135	140	146	144	152	148	162	156	169	175	170
	1.4261	179	192	182	190	189	195	189	188	198	188	188	193	176	180	168	162	157	148	142	137	136	125	124	118	120	119	114	114	110	116	108	122	113	120	126	128	131	135	140	136	141	153	156	152	154	163	169	177
	1.4259	179	186	184	176	191	192	191	180	190	192	185	179	176	175	165	166	158	152	143	128	132	121	120	116	117	121	116	114	113	113	115	112	118	121	121	120	121	133	136	140	142	150	146	148	162	159	163	170
	1.4257	177	176	175	183	192	180	190	186	183	186	180	180	183	183	161	167	160	148	143	139	128	125	124	121	119	117	121	117	112	114	117	119	115	120	127	122	128	134	131	136	142	137	145	156	159	167	167	167
	1.4255	179	172	179	178	181	182	190	194	195	185	181	188	171	177	169	159	159	151	144	135	132	135	123	116	113	117	110	121	117	113	114	111	113	119	121	128	121	127	134	138	134	151	146	142	147	161	161	173
	1.4253	168	176	173	186	179	183	175	175	177	190	188	172	180	170	164	161	154	147	143	137	133	126	120	114	117	120	118	110	112	111	114	115	118	121	118	123	122	128	142	132	133	143	139	148	154	149	155	165
	1.4251	176	176	173	176	180	185	182	179	179	181	178	176	178	174	164	155	159	148	142	133	124	124	125	112	118	114	118	116	107	115	115	106	117	117	124	120	123	130	129	125	134	141	138	144	148	153	155	159
	1.4249	170	172	166	172	174	171	179	186	177	182	174	177	174	176	166	158	156	148	145	144	129	129	123	123	116	119	111	112	112	115	114	110	108	118	119	125	122	130	124	133	129	133	134	144	142	154	159	166
	1.4247	171	162	171	173	181	174	177	179	182	183	181	171	171	169	168	157	152	143	138	134	131	122	124	115	115	115	116	111	111	106	114	114	117	112	121	121	120	121	122	126	136	135	134	136	144	144	154	157
	1.4244	155	170	166	169	169	179	172	176	186	179	169	175	172	172	156	152	149	145	140	141	131	126	124	117	119	123	119	108	105	114	113	110	113	114	116	114	119	130	116	123	128	128	129	138	150	151	153	152
	1.4242	165	161	157	165	170	167	175	178	182	174	168	175	170	172	162	167	154	142	139	139	127	131	122	113	115	113	116	115	116	110	111	113	106	109	121	119	118	121	120	125	125	129	136	140	138	151	150	149
	1.424	159	158	151	166	169	173	169	176	182	165	171	169	167	168	167	158	150	148	140	135	134	127	122	112	111	118	107	119	117	105	110	116	110	111	114	121	118	113	121	122	126	129	130	131	134	142	142	149
	1.4238	154	160	156	164	176	173	166	176	169	171	180	175	164	159	161	156	151	147	137	140	135	127	121	114	121	115	121	106	108	107	118	109	114	111	118	115	115	115	119	122	123	127	123	134	141	134	142	146
	1.4236	160	159	147	158	162	161	170	170	171	170	161	171	171	165	164	166	154	142	145	136	131	126	121	116	115	118	112	117	111	113	109	112	113	106	118	117	127	120	116	127	126	128	127	130	135	139	144	143
	1.4234	153	152	160	160	151	162	162	166	165	168	165	174	161	159	160	153	145	144	143	134	135	130	124	120	112	121	108	108	118	109	108	113	104	116	113	111	117	118	123	124	123	122	126	129	128	138	139	146
	1.4232	145	150	149	159	159	160	155	164	160	168	171	159	172	164	151	153	150	149	140	133	130	126	114	117	117	115	116	109	106	108	116	109	109	105	113	108	117	115	114	125	119	122	124	125	133	134	135	143
	1.423	156	146	141	152	156	155	162	163	162	163	160	170	163	168	153	156	156	147	145	134	119	124	117	119	119	114	114	113	111	108	116	104	110	114	112	112	116	123	114	126	111	116	123	129	128	134	132	136
	1.4228	146	140	143	149	159	157	155	161	170	162	160	160	157	162	154	154	143	141	140	132	125	135	120	119	119	117	114	111	108	109	106	116	108	111	113	113	114	113	120	124	117	124	128	123	130	131	130	137
	1.4226	143	140	153	147	149	160	156	161	162	163	163	154	153	153	158	147	152	142	138	134	134	128	119	113	112	114	110	112	114	104	110	109	110	108	111	114	111	113	111	118	118	123	117	121	121	124	134	142
	1.4223	144	144	145	146	158	146	153	157	165	162	157	160	160	164	156	150	147	147	131	135	123	128	125	120	117	115	114	113	115	108	116	106	107	110	113	103	111	111	116	114	111	117	113	123	128	125	138	130
	1.4221	135	137	144	144	144	147	162	154	161	157	157	169	158	163	151	147	142	138	133	134	134	132	117	124	114	123	113	116	112	112	108	106	108	116	112	111	108	115	120	123	120	128	120	122	122	127	129	129
	1.4219	132	138	146	145	143	144	150	149	154	155	154	162	163	146	161	141	145	136	134	133	130	125	120	114	113	116	114	109	108	109	106	116	112	108	107	116	105	111	118	117	111	125	121	115	122	126	130	131
	1.4217	136	137	139	136	145	146	146	147	152	155	152	150	162	156	145	149	143	132	137	130	123	127	122	115	119	112	112	117	110	109	112	107	110	107	118	108	112	114	115	112	115	118	112	116	122	129	126	135
	1.4215	128	134	133	136	144	144	145	151	153	150	151	159	154	155	151	151	147	137	137	132	124	133	120	122	110	117	112	110	118	115	108	104	102	106	114	106	107	116	115	118	114	118	120	124	117	124	127	127
	1.4213	127	131	135	136	137	145	148	148	150	147	150	151	150	147	153	146	144	136	139	128	134	117	118	112	113	118	108	113	110	108	106	111	113	114	106	115	108	117	116	111	110	112	120	114	115	121	121	117
	1.4211	129	133	127	132	136	140	143	141	143	145	143	145	145	151	140	144	138	138	137	133	127	130	117	113	119	116	116	109	107	111	117	106	103	107	115	107	108	117	110	117	109	116	113	113	122	126	121	127
	1.4209	128	131	126	128	133	140	143	144	143	146	149	145	143	148	141	141	139	131	127	127	124	122	118	119	117	116	108	118	116	108	112	99	109	109	107	114	116	118	110	116	111	116	110	117	118	125	126	121
	1.4207	128	123	127	133	131	131	139	138	144	146	145	144	145	146	148	139	137	130	136	127	134	127	121	115	110	119	114	102	108	110	103	108	102	105	115	114	104	110	111	109	112	113	121	115	116	117	111	128
	1.4205	127	135	133	137	129	139	134	136	138	144	136	147	148	143	146	137	138	134	129	128	124	123	114	117	118	111	114	107	110	106	114	111	111	114	113	116	113	111	114	107	112	106	110	115	115	116	118	122
	1.4202	126	125	125	121	135	132	137	133	143	143	141	140	141	143	137	141	139	129	129	129	127	125	114	121	115	115	116	109	114	109	111	102	106	108	116	108	111	113	116	113	109	117	117	111	119	125	120	114
	1.42	121	123	121	128	124	124	138	132	135	135	139	135	136	142	140	131	133	123	131	128	124	125	123	120	108	118	111	108	104	105	105	106	104	105	118	113	111	111	114	110	116	119	117	106	112	116	119	126
	1.4198	116	117	122	128	128	126	130	124	135	136	131	137	135	136	144	131	132	138	127	121	124	118	116	117	116	109	111	107	110	105	111	113	112	108	110	114	111	118	112	108	109	111	112	109	120	112	120	112
	1.4196	120	115	111	114	128	124	130	122	128	130	140	134	136	136	142	137	137	132	126	122	116	119	115	118	118	110	112	114	113	116	113	104	109	100	112	105	112	108	116	108	109	112	120	116	111	118	122	119
	1.4194	117	112	120	122	121	120	126	133	132	126	136	132	132	130	141	128	128	130	125	131	118	124	119	117	109	115	108	113	110	113	113	111	104	111	108	112	113	113	113	114	114	115	112	113	114	114	120	116
	1.4192	111	115	118	126	123	121	129	130	125	127	139	139	136	128	137	128	127	123	123	120	129	124	116	109	117	111	113	112	108	107	101	108	105	109	111	114	108	116	108	114	107	109	119	111	113	112	116	112
	1.419	108	115	114	119	124	118	124	119	128	122	130	134	135	132	128	127	132	122	123	122	122	112	113	113	119	106	111	114	111	111	118	107	104	112	109	105	108	109	108	109	103	111	111	117	116	112	116	111
	1.4188	115	107	111	118	116	116	131	132	130	127	132	128	127	128	127	129	126	123	119	122	117	122	115	119	118	112	110	114	112	118	107	106	105	107	115	112	107	116	117	113	109	110	112	116	103	111	111	118
	1.4186	105	110	112	113	113	119	116	122	128	122	135	127	125	128	127	132	130	125	127	113	120	113	115	112	111	109	107	110	105	107	103	109	106	109	113	107	109	110	113	107	114	110	114	106	112	112	109	120
	1.4184	102	108	110	112	125	121	115	118	125	130	120	124	129	128	120	123	124	129	114	116	115	111	108	109	116	105	110	109	108	109	110	104	111	106	107	108	106	110	107	113	108	114	115	108	107	110	111	114
	1.4182	112	105	115	110	116	117	114	123	124	121	126	127	124	129	121	127	123	121	122	122	109	114	106	114	109	111	104	110	106	111	109	104	103	105	117	104	112	118	116	115	104	110	111	112	112	111	114	117
	1.4179	104	104	109	115	114	117	115	119	120	124	115	125	120	125	124	118	127	124	122	114	114	114	111	106	111	114	113	110	104	108	102	104	104	109	106	114	104	111	116	115	111	111	107	107	105	112	109	114
	1.4177	103	110	107	109	114	112	117	113	109	116	130	121	118	117	121	119	125	116	119	114	115	113	111	107	108	100	115	107	113	102	112	106	112	106	111	104	98	106	112	109	105	112	112	109	118	115	108	117
	1.4175	110	108	102	111	113	110	110	114	118	126	114	124	120	117	117	125	121	116	114	115	107	112	111	109	117	113	108	106	115	105	105	105	104	105	114	107	112	116	109	111	107	113	110	114	105	118	111	108
	1.4173	100	102	99	111	108	113	113	111	114	118	121	118	118	118	125	117	116	115	114	113	119	112	110	105	107	108	110	111	106	109	107	108	105	108	104	112	102	111	109	112	107	109	112	112	105	113	107	120
	1.4171	104	100	106	104	109	111	104	110	111	105	124	109	119	113	115	115	116	119	111	115	114	106	105	106	108	105	106	108	102	108	106	106	114	115	106	112	105	109	105	107	106	109	106	104	115	108	114	111
	1.4169	104	105	98	99	109	101	101	106	108	120	112	117	120	114	114	120	112	116	109	112	112	108	106	111	107	113	106	109	108	106	115	98	110	103	109	115	106	106	104	112	100	116	113	108	115	120	116	111
	1.4167	105	92	100	103	102	106	110	118	107	109	111	116	113	109	110	116	108	117	112	110	105	115	111	111	100	112	102	101	105	105	109	105	112	101	111	109	108	110	112	117	98	121	109	113	108	114	111	119
	1.4165	98	96	101	112	108	102	104	105	106	112	111	107	113	111	117	109	115	110	112	107	111	106	103	97	102	106	107	103	102	100	103	110	106	104	102	106	104	105	105	104	108	112	110	103	114	110	108	109
	1.4163	103	100	102	96	101	106	102	105	102	108	102	112	109	110	109	110	114	112	108	106	107	101	106	107	104	103	108	104	103	101	108	104	108	102	113	102	115	116	114	110	103	111	106	107	111	112	116	116
	1.4161	95	94	96	100	101	98	101	104	108	98	107	112	107	119	107	107	111	107	105	103	109	110	106	103	102	109	102	108	108	102	101	103	100	107	102	106	107	108	116	112	110	112	114	112	108	117	120	110
	1.4159	96	94	102	101	95	109	93	105	102	107	109	105	107	107	114	104	107	105	113	104	104	102	108	105	100	102	103	99	102	105	100	109	108	108	103	118	106	106	113	110	100	111	109	112	109	108	109	116
	1.4157	98	99	93	93	102	109	100	100	110	97	106	99	111	113	108	108	100	110	103	102	109	108	103	96	106	103	106	101	99	95	102	108	107	104	108	104	110	107	109	110	106	109	109	111	116	110	111	110
	1.4154	98	92	100	97	94	98	105	98	103	105	103	106	100	103	108	106	106	95	105	104	101	101	102	106	102	105	100	105	108	104	102	101	99	100	105	105	106	108	107	109	106	114	105	108	106	111	115	114
	1.4152	88	96	94	96	94	94	100	99	105	104	101	106	105	108	102	95	102	106	108	96	103	104	106	100	99	103	98	95	104	104	99	103	96	110	106	106	99	107	112	112	107	110	107	104	111	109	113	115
	1.415	88	98	91	92	102	103	95	96	96	103	98	101	104	97	102	106	105	107	102	103	103	96	100	96	99	100	98	94	107	102	108	99	103	102	112	103	102	103	108	110	106	107	110	110	112	106	114	112
	1.4148	89	99	89	97	97	99	96	95	102	98	97	101	102	99	101	102	104	100	100	99	100	104	99	103	90	99	103	101	103	99	108	101	98	102	108	106	109	118	109	114	108	110	107	114	105	114	110	110
	1.4146	90	86	93	94	99	96	100	97	102	99	99	95	99	97	97	96	101	102	99	96	101	99	97	95	97	103	101	97	99	98	95	100	99	98	107	105	103	104	111	110	111	109	112	108	109	105	114	115
	1.4144	93	90	89	97	92	99	92	94	96	94	101	97	106	95	103	96	96	99	100	93	101	96	94	96	99	96	98	99	99	99	101	106	106	100	105	107	103	105	110	112	104	109	102	104	107	113	109	113
	1.4142	91	81	89	90	99	93	102	96	96	105	95	100	105	102	94	102	101	100	99	99	92	96	95	95	97	94	95	104	96	99	99	93	99	98	104	99	110	104	108	109	106	115	111	109	116	110	112	108
	1.414	84	85	82	96	95	89	102	95	94	101	95	98	100	93	96	97	96	100	97	96	93	101	97	93	99	99	98	102	98	102	101	104	96	97	100	103	107	109	109	116	106	111	107	107	109	111	106	108
	1.4138	85	92	90	89	92	93	87	91	96	89	100	86	101	91	93	92	99	95	96	93	102	95	91	90	93	85	96	94	94	94	102	104	96	103	97	105	104	108	113	104	106	110	98	104	115	108	109	112
	1.4136	87	85	84	83	90	93	89	92	94	91	95	96	96	101	96	94	97	102	92	94	96	93	88	90	89	92	99	99	98	93	102	97	94	96	102	104	101	108	108	104	109	105	112	106	107	109	111	112
	1.4134	84	87	91	82	90	85	93	93	96	100	87	93	92	97	92	95	94	92	89	96	96	95	94	92	89	93	97	98	96	98	96	93	101	97	102	104	98	109	114	111	102	118	111	110	107	108	106	107
	1.4132	83	83	83	91	82	86	90	93	97	92	93	95	93	93	95	92	93	94	98	90	93	96	91	89	89	96	94	92	89	93	96	88	100	106	100	105	99	108	115	106	113	107	112	102	106	107	110	115
	1.413	87	85	82	82	90	91	87	81	91	89	98	98	92	94	91	92	98	93	88	90	90	89	85	94	92	96	97	91	93	90	97	96	97	100	108	107	100	103	111	102	103	105	107	111	108	107	112	112
	1.4127	82	84	85	86	87	81	93	91	93	94	85	92	94	93	94	91	96	88	87	92	87	94	93	94	89	93	91	93	102	98	100	95	93	98	101	96	103	98	103	109	100	110	109	112	105	109	101	107
	1.4125	78	75	86	83	82	89	84	92	91	90	93	84	94	92	88	89	86	94	96	86	90	85	91	86	96	86	88	91	95	95	89	96	101	104	96	104	96	105	101	106	106	109	114	100	103	104	106	114
	1.4123	75	77	84	81	95	89	84	85	83	93	88	87	93	89	84	96	86	89	90	86	85	91	82	83	87	89	93	89	93	88	92	89	93	104	101	97	96	99	98	105	105	100	104	101	108	111	111	110
	1.4121	81	79	81	84	82	82	89	84	89	92	85	89	92	91	86	92	91	89	82	89	93	94	89	91	88	92	89	95	88	94	95	95	91	94	105	101	101	105	100	112	101	105	111	108	108	108	115	112
	1.4119	70	78	81	81	82	82	87	92	92	83	86	88	82	89	91	87	85	89	92	82	90	91	88	88	82	92	88	88	85	93	92	93	92	97	100	105	90	101	103	104	96	108	109	107	103	110	111	113
	1.4117	73	77	81	77	80	87	83	84	86	85	90	85	91	89	95	86	93	89	94	87	89	86	85	84	88	89	88	87	89	91	94	92	95	101	98	102	94	93	101	100	101	105	104	111	109	99	106	106
	1.4115	73	76	77	76	83	83	84	82	82	83	82	85	79	90	83	92	89	92	81	87	81	87	82	89	87	89	89	93	93	89	97	85	90	94	98	100	100	104	99	108	98	105	100	101	105	110	113	111
	1.4113	74	74	75	72	73	77	88	80	87	86	86	85	83	88	87	88	87	86	85	85	88	88	86	82	80	88	84	86	92	92	85	93	86	93	91	98	93	98	105	106	107	105	109	105	99	111	98	111
	1.4111	69	76	76	80	82	84	80	82	87	85	92	80	87	80	86	84	83	82	79	83	85	79	88	79	86	82	83	85	88	86	85	92	92	95	102	95	93	101	106	96	97	100	98	106	111	101	108	110
	1.4109	71	72	73	78	85	79	83	74	77	87	83	85	89	89	81	95	86	87	80	82	82	79	82	85	84	85	85	85	86	86	94	83	92	94	96	99	94	97	100	100	94	100	99	103	103	107	112	105
	1.4107	69	69	72	69	73	80	87	85	84	83	83	80	81	86	85	83	88	78	81	84	84	86	86	85	77	87	75	92	87	82	90	88	83	89	91	94	95	96	101	104	100	110	106	111	100	103	104	112
	1.4105	67	72	76	79	76	79	74	78	85	82	85	83	79	83	86	84	85	77	81	78	87	82	76	79	85	76	81	80	82	88	82	90	89	92	94	96	86	96	96	99	100	102	102	97	102	100	104	114
	1.4103	73	66	70	71	78	74	76	81	77	80	74	77	82	84	79	83	93	89	84	85	74	80	77	80	80	79	86	80	83	83	87	81	94	91	92	96	95	100	99	97	95	101	99	109	105	105	109	105
	1.4101	66	66	68	70	68	71	77	83	80	84	79	87	81	89	83	85	78	78	82	87	78	79	83	76	71	87	82	87	86	90	87	82	89	89	95	94	88	98	104	105	102	103	101	104	100	103	103	112
	1.4099	63	70	70	74	69	73	71	79	80	80	82	82	81	78	81	78	85	80	80	80	86	79	81	78	78	74	86	81	80	86	85	86	88	87	89	94	91	94	101	98	97	95	98	105	99	100	108	109
	1.4096	59	68	69	69	68	73	73	73	73	81	84	78	86	86	75	76	83	89	78	74	83	74	77	80	78	81	83	82	82	77	87	82	88	90	98	95	89	95	90	93	94	102	98	99	106	102	104	104
	1.4094	63	69	65	64	62	70	72	73	79	79	72	82	81	84	80	86	87	80	78	81	76	84	74	87	80	80	82	84	87	84	85	79	80	88	89	89	92	91	93	100	96	97	103	99	99	105	103	102
	1.4092	63	64	66	70	68	75	70	73	76	80	80	76	79	81	77	74	77	77	75	78	85	84	78	80	75	77	73	83	78	81	80	86	87	86	87	95	87	90	90	98	93	96	103	99	102	94	104	107
	1.409	66	71	68	69	72	76	68	69	70	78	77	77	81	78	87	82	76	82	76	79	84	76	75	82	76	82	85	80	79	78	83	79	88	85	89	85	81	88	88	88	89	95	99	97	97	100	105	104
	1.4088	67	64	64	71	63	68	72	75	72	77	73	79	77	82	75	80	81	84	75	80	79	73	74	78	77	79	77	80	80	77	81	81	71	84	90	87	93	92	90	94	96	100	97	99	96	99	104	105
	1.4086	60	62	64	65	64	68	65	72	75	71	71	75	74	74	82	74	77	75	80	79	78	84	81	79	77	81	79	75	78	85	79	81	80	81	86	93	87	90	87	102	93	99	98	102	100	100	106	105
	1.4084	64	63	65	65	63	69	67	71	69	69	76	70	81	78	79	75	76	81	81	74	80	80	75	76	70	78	74	73	82	73	86	81	86	86	81	93	92	90	87	89	88	100	93	99	101	99	105	105
	1.4082	62	66	52	64	63	64	67	69	65	75	65	72	77	84	78	78	83	78	75	73	73	72	76	80	76	74	79	78	81	78	83	71	79	86	93	85	89	90	89	91	88	100	98	96	101	95	102	103
	1.408	60	56	57	64	58	63	72	69	67	72	74	72	77	78	79	83	77	74	78	78	75	79	78	75	72	77	74	81	82	74	83	77	80	86	80	89	89	94	86	90	91	94	100	98	103	97	99	111
	1.4078	55	61	62	68	65	74	65	69	66	69	77	71	79	77	82	73	75	76	79	73	77	75	71	76	71	75	75	72	76	76	79	80	85	84	92	93	86	85	91	91	86	94	96	93	96	99	102	101
	1.4076	63	59	55	61	70	67	65	68	67	75	73	72	74	74	76	77	76	76	77	73	71	71	79	74	78	74	75	79	76	79	81	76	78	84	91	79	85	86	93	85	82	90	96	98	102	101	102	102
	1.4074	59	57	60	56	60	64	64	72	70	69	73	73	71	74	72	73	74	73	70	78	76	83	69	74	68	78	67	79	79	78	77	76	80	80	82	83	82	89	86	91	90	96	92	96	94	103	100	100
	1.4072	56	48	59	60	60	67	57	66	70	69	68	67	71	73	75	72	68	76	79	71	76	72	75	67	71	74	74	74	72	71	78	78	84	83	80	84	77	84	87	91	90	91	90	89	92	96	91	104
	1.407	56	63	56	57	64	60	65	57	68	70	70	70	72	70	67	77	76	72	70	74	72	72	68	78	76	71	71	74	78	75	82	75	84	79	82	81	78	84	87	84	85	88	87	96	100	95	105	95
	1.4068	57	59	54	59	50	57	61	65	69	66	65	69	63	70	74	77	71	71	71	81	78	77	75	75	74	73	72	78	76	74	70	80	77	79	77	80	82	84	89	85	90	91	93	95	92	93	95	102
	1.4066	53	56	59	56	60	56	63	63	67	62	70	70	72	70	75	71	75	73	74	72	75	71	77	71	70	75	76	74	78	75	74	83	76	80	80	83	78	86	92	85	89	88	95	90	88	93	94	99
	1.4064	50	59	50	60	59	62	59	66	59	64	68	70	73	69	69	67	71	77	69	71	80	70	70	70	77	73	75	77	76	75	79	79	74	77	83	81	83	82	88	85	81	87	90	84	89	89	97	88
	1.4062	57	49	51	58	59	54	66	58	60	71	63	63	63	78	70	70	72	72	71	79	74	74	73	69	74	76	69	74	77	73	75	75	72	77	83	77	78	83	83	81	80	87	91	92	91	99	100	92
	1.4059	51	53	55	52	53	54	58	64	64	59	63	63	67	65	72	69	70	70	79	74	73	83	71	74	70	74	72	80	78	73	74	76	76	75	82	82	77	82	89	83	85	91	85	85	85	90	92	103
	1.4057	51	54	53	59	58	57	53	60	60	61	63	61	66	67	72	69	73	73	76	70	77	69	75	70	78	71	64	73	72	72	75	80	76	79	82	76	77	77	87	81	83	87	85	82	94	88	93	89
	1.4055	54	51	53	54	59	54	53	55	58	68	60	61	69	63	66	70	68	73	69	72	69	78	73	77	76	73	78	68	74	78	82	74	73	79	84	79	80	79	85	86	85	89	87	88	91	94	97	88
	1.4053	52	53	50	54	52	54	57	62	60	64	60	62	60	61	63	70	69	66	75	72	71	71	68	71	70	70	68	76	78	75	74	79	74	74	76	81	78	80	82	89	81	86	89	82	84	90	93	93
	1.4051	54	55	51	55	53	62	56	58	60	58	62	62	64	66	70	70	70	69	73	72	75	64	69	69	69	69	70	74	71	69	75	77	77	80	77	76	79	77	86	79	76	82	89	85	89	89	95	93
	1.4049	54	48	48	51	54	59	54	56	57	61	58	59	64	65	64	67	64	72	72	66	77	63	66	69	68	70	71	73	75	76	70	72	71	73	73	74	76	80	81	89	79	83	87	88	82	92	97	87
	1.4047	57	47	52	52	49	53	50	53	60	62	62	67	60	68	65	64	68	68	67	68	68	69	73	70	62	72	67	77	74	71	76	72	70	75	77	77	84	82	89	81	79	82	86	85	83	93	88	94
	1.4045	47	47	56	54	49	53	56	57	56	57	59	60	63	61	63	64	68	66	73	68	73	65	74	65	66	70	72	66	71	72	71	77	73	78	76	81	71	80	81	77	79	81	83	77	81	86	87	94
	1.4043	47	52	46	46	53	56	56	57	53	53	59	60	60	66	61	65	70	66	68	62	68	70	65	71	70	67	74	70	72	65	77	70	74	73	76	75	75	79	72	81	75	79	81	82	88	87	87	87
	1.4041	50	48	44	50	48	46	53	58	60	55	60	56	55	64	61	67	64	66	61	65	72	73	65	70	69	69	71	71	74	73	73	71	69	76	78	77	76	81	79	78	78	85	84	79	83	95	86	92
	1.4039	46	45	49	52	42	51	50	57	53	55	61	55	57	61	65	65	68	64	70	64	69	71	71	65	68	64	68	72	70	66	73	73	75	70	74	77	76	75	76	78	79	81	87	77	83	87	81	96
	1.4037	49	48	43	47	53	59	51	47	57	60	55	58	58	60	60	61	62	69	65	67	69	61	61	71	73	66	71	70	72	71	80	74	76	75	80	78	73	76	72	78	77	75	78	79	80	80	91	82
	1.4035	48	43	46	48	49	47	54	50	53	55	54	58	62	64	65	63	62	62	64	67	67	66	68	72	68	72	68	69	80	68	74	70	72	70	71	76	77	78	79	82	72	79	82	85	79	84	93	85
	1.4033	43	48	45	44	44	49	51	52	51	54	53	57	58	59	61	59	64	61	71	61	62	65	68	62	70	68	63	74	66	62	73	73	72	77	76	73	77	72	81	80	84	82	80	79	84	84	82	87
	1.4031	41	48	49	48	48	47	45	50	51	53	56	56	60	61	61	64	58	62	66	63	72	63	58	66	67	67	68	67	68	67	77	71	76	77	68	73	76	72	74	76	73	73	83	85	80	83	87	79
	1.4029	46	39	46	47	48	46	50	52	49	52	57	52	59	59	58	64	62	63	60	61	63	64	68	69	66	68	72	67	71	70	72	68	73	71	81	68	78	76	76	74	74	77	78	82	80	86	84	83
	1.4027	48	43	45	53	45	46	51	49	58	51	51	58	52	56	58	61	59	60	66	68	64	66	65	70	61	69	63	65	72	71	65	73	71	73	72	78	79	75	80	73	75	86	80	77	80	84	80	89
	1.4025	42	46	46	49	51	47	47	45	50	50	55	49	53	56	58	56	60	64	66	62	67	63	67	61	64	63	70	68	69	69	70	70	74	75	76	74	73	71	73	77	74	74	83	71	84	78	83	84
	1.4023	45	43	45	46	49	52	40	46	50	53	51	53	56	54	59	59	60	62	59	61	60	65	57	72	69	65	70	68	71	71	69	71	70	77	73	77	78	77	73	74	76	72	74	80	80	83	89	86
	1.4021	44	41	46	44	42	46	50	52	51	48	48	58	52	55	58	55	54	55	58	64	62	62	64	69	65	70	66	67	69	71	75	75	64	70	71	76	72	76	75	81	73	80	76	75	82	86	79	84
	1.4019	45	44	46	48	47	51	44	48	49	55	53	50	52	54	60	61	58	62	58	60	69	60	60	62	62	67	67	68	68	64	69	66	72	73	78	76	74	75	71	71	81	71	80	80	79	77	81	85
	1.4017	41	44	43	43	47	47	46	46	50	49	49	48	55	53	52	57	63	62	57	58	60	65	64	63	60	69	68	66	67	65	69	65	77	73	76	75	73	72	75	73	72	73	77	71	73	81	81	81
	1.4015	43	41	46	43	43	43	49	52	51	51	52	53	51	57	55	57	55	56	54	62	59	67	60	64	57	68	66	69	69	65	68	68	73	69	77	68	73	73	71	77	75	76	75	73	76	85	76	85
	1.4012	38	48	47	43	38	44	46	45	50	46	53	49	48	49	58	48	58	60	64	56	64	62	58	58	62	59	64	63	66	63	68	65	76	72	71	73	68	70	72	71	76	77	79	77	73	73	75	84
	1.401	38	46	43	39	47	48	45	44	46	51	51	48	51	53	50	53	60	57	57	60	58	61	58	64	65	64	68	65	57	66	67	68	69	72	73	70	70	73	73	70	70	73	78	75	80	75	77	80
	1.4008	45	41	40	41	38	42	48	48	47	50	48	55	50	52	51	58	56	56	52	58	61	60	63	69	60	65	65	65	67	71	68	71	74	70	66	69	75	75	71	73	70	85	71	73	74	82	77	78
	1.4006	40	43	41	41	43	43	47	48	45	46	51	50	54	48	56	54	50	57	59	62	61	56	61	56	59	66	64	63	64	64	61	70	76	69	75	73	73	69	76	78	74	73	73	74	73	76	73	84
	1.4004	39	42	39	44	39	42	44	42	47	47	53	43	52	47	54	54	57	62	53	54	66	57	60	59	64	62	66	63	59	64	67	66	69	76	69	73	70	73	70	70	73	76	73	72	75	74	76	73
	1.4002	40	40	39	41	44	41	46	46	46	49	45	47	49	57	49	49	59	57	53	54	55	55	62	58	63	59	64	68	67	69	66	67	66	65	72	64	76	68	71	72	76	78	67	71	76	74	79	78
	1.4	39	38	38	42	41	44	42	50	43	44	49	47	47	46	49	52	53	49	56	55	58	61	58	56	56	60	58	64	63	62	68	68	67	65	71	66	69	73	70	72	76	74	70	72	71	76	73	84
	1.3998	36	42	42	43	42	44	42	41	45	45	45	47	53	48	51	46	53	60	55	54	58	60	57	54	57	52	63	62	66	62	66	62	72	76	64	74	70	67	70	69	71	71	71	70	78	70	74	81
	1.3996	43	38	36	38	39	44	42	44	41	50	44	51	53	47	43	55	53	60	51	58	52	56	58	63	60	62	62	62	67	60	67	65	69	67	73	69	73	73	73	64	68	71	73	73	74	77	75	78
	1.3994	39	41	40	42	37	42	43	39	46	46	45	53	46	50	48	55	47	49	52	58	52	60	58	53	55	63	56	60	61	70	61	62	67	72	70	68	70	70	77	72	75	71	70	73	73	75	78	82
	1.3992	36	39	40	44	39	44	40	36	38	43	49	44	47	46	50	49	46	54	57	45	61	53	50	55	57	61	57	58	59	57	68	71	69	70	74	71	67	62	70	71	71	75	67	66	73	69	74	81
	1.399	42	41	38	42	39	42	38	39	41	41	47	45	47	46	45	50	57	51	49	54	52	59	56	58	60	57	62	56	60	56	67	64	67	68	70	67	71	68	64	66	69	77	69	73	71	73	73	79
	1.3988	41	39	38	40	38	37	40	39	45	41	48	48	45	48	43	49	51	52	47	57	54	52	52	62	57	57	59	64	68	54	61	60	64	69	67	69	73	75	72	72	70	78	71	75	75	76	72	79
	1.3986	38	37	43	41	39	42	39	41	43	39	44	45	47	45	51	48	46	50	49	49	54	54	55	50	58	53	55	60	57	58	59	62	65	66	58	72	64	64	73	66	74	72	71	70	72	72	72	77
	1.3984	41	44	38	39	42	39	39	38	37	39	41	48	47	49	47	47	53	52	47	51	50	55	48	52	57	54	61	57	57	64	69	61	67	74	62	65	69	66	70	70	69	73	72	70	72	70	76	76
	1.3982	35	35	37	41	34	38	46	45	40	47	38	48	45	50	43	52	51	50	51	50	56	58	57	54	57	60	64	57	62	64	61	60	61	59	71	70	66	69	73	80	68	72	68	72	62	78	75	75
	1.398	37	37	38	39	38	37	38	43	42	34	43	43	44	41	51	46	45	49	56	49	57	53	48	53	47	56	59	55	58	61	59	64	64	66	67	64	70	64	71	72	73	65	73	69	70	74	73	68
	1.3978	35	40	36	41	45	38	42	39	37	40	46	42	47	43	49	49	50	53	45	48	52	50	52	52	57	52	53	59	54	57	59	62	63	70	65	67	72	66	65	66	66	69	66	68	73	71	71	71
	1.3976	45	36	39	42	35	35	40	38	41	46	45	48	43	49	46	54	54	50	48	53	50	51	50	56	52	57	60	61	62	60	57	63	60	63	64	63	71	72	68	68	65	76	69	76	68	73	75	73
	1.3974	34	35	40	35	35	38	39	41	42	39	43	40	42	45	46	41	46	45	53	52	53	51	53	50	48	54	52	56	55	57	56	67	67	58	64	63	68	70	76	72	70	70	73	71	70	73	70	72
	1.3972	37	41	37	38	38	41	37	35	39	46	41	40	45	42	48	44	46	49	50	48	51	52	50	56	55	54	54	51	57	53	58	58	62	63	61	67	67	65	66	65	73	67	65	69	70	68	70	73
	1.397	38	33	36	34	39	33	36	38	35	44	38	42	46	48	43	42	49	51	45	51	49	50	49	58	55	51	54	58	58	60	57	54	63	62	63	60	68	74	61	63	63	73	66	67	66	77	75	71
	1.3968	34	33	35	28	34	37	38	43	42	45	38	42	40	43	47	43	45	46	50	49	44	49	48	51	50	57	52	49	57	63	55	58	62	60	61	66	65	68	68	68	71	72	73	72	67	70	67	73
	1.3966	34	36	42	36	36	38	42	36	37	41	41	37	43	44	49	39	41	44	49	46	53	49	45	48	53	51	52	52	56	53	59	57	63	64	64	62	64	62	64	66	65	64	65	72	64	69	70	70
	1.3964	33	38	32	37	39	38	38	35	39	46	40	40	48	44	43	46	48	50	46	47	44	45	49	55	57	50	51	59	55	57	57	55	63	60	61	61	64	65	66	71	61	70	66	66	68	67	73	73
	1.3962	36	41	33	33	34	34	38	45	40	40	42	43	41	41	45	46	41	41	49	49	49	51	53	52	50	45	50	55	53	57	54	56	55	58	58	63	66	65	65	69	66	70	71	72	66	70	64	69
	1.396	29	36	38	36	31	33	31	35	41	38	41	34	41	42	44	43	44	47	50	45	52	44	52	50	51	51	50	56	53	48	55	62	58	64	59	62	60	63	67	65	66	62	67	68	70	68	67	68
	1.3958	35	39	28	34	38	37	34	39	35	40	40	43	46	40	42	47	49	45	43	45	46	49	51	45	48	48	51	49	49	48	56	54	61	60	61	58	61	68	65	67	61	62	62	66	70	67	74	65
	1.3956	34	29	33	34	38	33	36	39	42	34	36	39	36	44	43	45	44	44	45	50	44	44	45	47	43	52	46	54	55	52	58	56	55	59	56	59	64	66	61	64	64	69	67	70	65	73	73	67
	1.3954	35	30	37	33	32	33	40	38	42	35	38	37	42	39	44	44	40	41	49	47	47	49	54	46	53	50	51	54	51	52	50	55	58	58	55	64	62	61	62	65	73	63	65	68	63	67	72	71
	1.3952	37	35	32	39	37	34	38	34	36	39	43	34	39	38	40	38	47	48	42	44	47	46	47	46	50	45	51	54	50	51	55	52	55	58	63	55	57	59	61	63	63	68	63	70	68	68	64	71
	1.395	34	31	35	36	34	36	38	33	35	37	35	40	41	44	41	45	43	40	46	46	46	49	50	48	51	50	53	55	55	55	54	53	50	53	60	57	69	69	61	64	64	67	63	66	63	69	69	65
	1.3948	31	36	36	32	36	32	33	40	39	37	38	41	36	41	42	39	36	42	44	41	51	48	50	48	45	47	48	49	48	55	47	57	55	58	56	61	60	60	63	66	65	66	65	71	65	62	66	69
	1.3946	32	32	35	36	36	36	29	42	34	38	37	38	43	40	43	38	41	46	44	41	48	42	44	46	53	47	53	50	49	47	50	57	51	58	54	55	59	64	60	59	61	63	62	64	65	69	66	64
	1.3944	37	33	35	31	38	32	31	39	35	38	36	37	42	42	38	44	42	43	41	45	45	44	45	47	42	50	49	50	53	50	57	48	51	54	62	57	59	63	63	56	62	66	57	65	67	70	71	67
	1.3942	30	33	35	32	32	34	35	42	39	34	38	39	40	38	36	39	42	40	45	47	47	49	47	51	46	57	44	49	50	54	48	54	55	57	56	55	56	60	61	62	61	62	63	68	63	66	66	68
	1.394	33	39	34	37	34	34	33	36	38	35	40	34	37	35	39	36	39	42	43	41	44	48	42	44	46	46	50	48	48	43	50	55	55	59	55	56	53	57	61	59	57	63	60	57	67	68	67	67
	1.3938	34	32	32	32	36	32	33	35	32	36	34	37	41	38	36	40	48	47	38	43	41	43	43	48	49	46	54	49	50	54	50	50	52	53	57	54	63	56	60	60	56	62	60	62	66	67	69	66
	1.3936	36	29	34	32	28	33	37	39	38	30	34	40	36	41	39	39	34	42	44	44	45	46	45	45	44	49	42	52	56	54	51	49	54	56	56	52	57	58	60	62	57	63	62	63	62	65	63	72
	1.3934	28	35	32	37	35	32	31	34	34	33	38	33	38	36	39	36	40	38	46	41	45	40	41	38	43	46	44	44	43	48	51	44	49	57	54	56	51	55	56	57	61	63	64	58	61	63	66	63
	1.3932	35	34	31	30	38	37	33	33	31	41	38	32	38	39	38	43	41	40	36	39	41	42	40	43	49	44	54	44	44	46	50	45	51	53	52	54	54	55	55	56	57	61	54	58	60	62	67	65
	1.393	33	31	34	36	32	31	35	37	37	36	35	35	37	42	36	42	39	43	41	44	40	41	47	45	41	44	44	54	49	51	47	49	53	50	55	51	55	59	58	63	59	62	61	64	60	57	65	67
	1.3928	28	26	31	36	31	29	32	35	34	36	38	39	38	37	36	34	36	39	43	37	44	41	41	41	42	46	41	48	45	46	49	54	52	54	55	55	54	51	57	56	61	54	66	59	62	60	55	62
	1.3925	34	35	33	31	33	35	34	30	33	41	41	38	35	33	38	35	47	40	38	40	41	39	42	43	43	46	42	46	45	49	48	48	50	52	55	50	57	54	52	57	56	58	58	65	63	61	64	66
	1.3923	31	31	32	32	31	31	35	36	37	41	31	37	33	41	38	35	38	38	34	45	34	40	36	42	42	44	47	49	49	51	45	48	46	46	54	51	56	60	55	56	57	59	54	62	55	64	69	64
	1.3921	32	31	34	28	28	31	34	36	38	34	38	36	36	36	40	38	38	39	42	39	41	39	44	41	41	44	45	47	46	44	45	52	49	50	48	51	53	50	57	55	62	57	61	57	60	60	64	64
	1.3919	25	35	37	32	34	33	29	33	32	33	34	34	37	31	38	33	42	43	39	36	43	38	32	44	40	40	48	40	43	45	45	48	51	52	50	55	53	48	56	50	54	59	56	55	57	60	60	63
	1.3917	34	30	29	32	30	29	35	31	31	39	35	34	36	36	33	36	40	39	39	40	40	40	40	44	44	45	45	44	47	51	50	45	51	51	50	48	51	53	55	56	56	56	53	61	60	62	59	59
	1.3915	33	32	26	32	30	34	33	30	40	36	35	36	34	33	32	35	38	39	37	39	41	42	45	41	42	43	36	47	46	44	44	46	46	49	50	58	52	54	59	59	55	57	65	63	53	64	59	65
	1.3913	28	34	33	34	34	36	29	34	34	34	41	33	35	31	32	31	33	37	38	32	37	40	36	44	44	44	44	42	39	42	44	44	49	51	48	51	44	47	51	55	53	49	49	56	62	57	60	58
	1.3911	33	30	31	30	32	35	34	29	28	36	34	34	36	38	33	39	42	39	36	39	32	40	39	43	41	40	43	42	42	43	42	45	47	42	48	48	54	52	50	55	53	60	60	57	61	59	66	60
	1.3909	27	31	30	30	31	32	35	37	38	29	33	34	31	34	33	36	35	34	36	42	38	39	42	45	36	44	41	44	43	46	44	45	45	47	44	47	52	54	53	55	59	56	64	58	57	62	59	65
	1.3907	30	28	33	32	29	33	31	31	32	32	39	31	39	32	37	34	34	36	39	36	39	37	35	35	40	39	37	41	38	42	41	48	48	50	48	50	48	51	54	53	51	54	53	53	58	55	53	58
	1.3905	32	38	29	32	32	37	31	31	34	33	29	34	38	36	38	34	37	34	30	35	35	38	34	43	42	40	44	41	44	44	47	41	46	48	54	47	54	49	47	46	54	51	53	50	56	58	61	57
	1.3903	34	30	30	30	31	32	31	35	36	36	35	33	32	37	32	35	33	35	38	40	35	38	41	41	44	37	38	45	46	46	41	43	42	40	46	46	51	50	54	54	54	53	52	58	53	59	59	61
	1.3901	26	29	34	32	33	34	33	27	36	29	31	33	37	31	33	35	31	36	38	36	43	30	38	37	40	35	38	39	40	41	43	43	46	49	43	48	46	53	57	50	51	51	57	55	50	55	55	63
	1.3899	26	32	28	31	35	33	32	31	29	32	31	31	36	34	30	32	38	39	33	35	38	32	33	38	39	42	40	42	40	40	41	48	44	46	48	47	53	49	48	50	51	53	50	55	62	56	54	59
	1.3897	29	26	28	28	29	33	28	32	32	34	30	34	35	37	36	33	34	36	38	41	35	37	37	39	33	42	41	42	43	44	41	43	42	39	48	44	50	52	53	57	46	56	54	56	50	60	60	51
	1.3895	28	27	35	32	32	26	31	31	34	32	35	30	31	32	37	28	33	32	37	40	40	37	38	37	35	35	38	36	39	44	38	43	49	46	42	47	50	47	49	48	53	46	56	53	55	54	55	60
	1.3893	28	30	29	31	27	34	28	29	30	28	31	31	39	30	33	36	33	37	33	36	36	37	33	36	34	41	34	40	43	36	42	41	44	45	46	51	44	44	51	47	51	47	48	55	56	54	54	61
	1.3891	33	25	26	29	31	28	30	27	36	34	25	32	27	34	35	38	36	35	30	33	31	35	36	35	35	42	42	35	41	47	46	40	43	44	46	46	48	44	48	50	45	56	44	56	53	59	60	54
	1.3889	33	28	26	34	25	28	31	32	35	28	36	36	32	31	32	28	33	34	39	37	42	38	34	35	36	37	32	44	43	42	30	44	43	44	39	49	46	45	51	52	47	52	53	51	55	50	50	61
	1.3887	33	27	28	35	31	27	29	28	29	32	33	29	36	31	35	33	32	40	32	33	35	35	35	37	36	37	40	37	35	42	37	37	43	44	39	43	45	51	56	43	44	47	48	50	50	51	52	51
	1.3885	29	29	27	30	26	28	30	32	29	31	32	28	29	38	32	32	35	37	30	36	33	38	36	34	42	40	39	36	43	42	38	35	42	39	43	42	45	52	49	45	52	51	44	49	57	53	61	52
	1.3883	27	26	25	28	23	28	35	29	30	29	29	30	32	34	31	36	29	31	34	33	32	36	35	32	27	32	37	38	40	39	34	40	40	41	44	47	48	47	50	49	50	52	52	50	47	51	55	59
	1.3881	23	25	35	31	29	25	28	25	28	31	33	36	28	26	36	27	32	33	35	34	35	39	33	33	34	36	37	37	33	35	35	41	43	44	43	51	43	42	46	47	47	47	48	50	50	57	50	54
	1.3879	26	29	19	27	26	29	32	33	27	34	31	32	32	37	32	34	39	31	30	34	28	31	32	33	38	36	40	36	37	36	40	36	42	41	44	43	45	47	45	49	46	46	37	46	50	52	56	48
	1.3877	32	32	29	28	28	28	36	32	32	30	29	33	30	35	30	33	27	28	34	36	36	35	33	39	33	34	35	32	39	34	34	40	40	37	41	44	44	43	47	48	54	48	53	53	48	59	54	58
	1.3875	24	22	24	35	28	28	31	29	26	33	32	33	27	31	32	28	32	35	33	34	31	29	33	33	33	33	32	33	34	40	36	45	41	44	34	47	42	44	45	46	50	46	46	45	46	48	48	52
	1.3873	24	28	28	31	24	31	25	27	28	31	30	34	32	30	29	32	35	29	30	32	29	34	33	32	35	37	36	36	32	34	38	38	38	41	46	42	45	45	43	43	44	48	49	42	50	48	54	48
	1.3871	32	27	25	29	25	22	27	32	29	28	30	31	29	32	30	36	33	34	32	36	31	31	35	36	33	38	33	34	37	39	38	34	37	38	40	38	43	46	44	49	49	49	48	45	50	43	51	50
	1.3869	27	25	30	27	32	25	25	32	31	30	29	32	33	33	37	28	29	30	32	33	36	37	32	34	33	33	38	37	32	34	34	38	39	40	35	47	41	40	46	50	50	45	51	41	49	45	47	51
	1.3867	26	29	29	30	31	28	25	25	26	30	30	29	32	29	31	30	36	33	32	31	32	29	31	28	40	36	36	31	34	37	39	39	42	40	39	39	45	46	41	47	43	44	44	46	50	52	54	49
	1.3865	28	22	20	24	22	28	29	30	28	30	28	27	34	35	27	31	32	29	33	37	28	33	28	33	37	31	40	37	41	39	38	40	33	38	38	33	41	40	37	43	39	46	45	47	46	50	49	49
	1.3863	28	26	27	27	24	26	24	30	29	27	32	33	24	27	34	33	29	30	33	32	33	39	36	33	32	35	34	27	39	37	29	35	38	35	39	40	40	34	46	42	51	42	49	51	45	49	47	48
	1.3861	20	29	24	29	32	26	24	24	29	28	30	28	32	30	27	31	33	34	32	33	34	26	31	31	32	33	29	35	36	32	39	38	38	42	33	44	46	41	39	41	43	43	38	42	45	47	52	47
	1.386	28	27	22	28	26	23	25	30	21	31	30	30	34	34	30	31	29	33	27	31	33	33	30	33	35	32	38	35	39	33	35	32	33	33	40	33	42	38	39	44	43	41	44	47	49	47	49	52
	1.3858	22	28	24	26	23	24	25	29	30	22	29	33	24	30	25	30	28	27	36	32	29	33	35	35	30	32	31	33	35	34	32	35	36	35	35	39	42	39	41	48	42	45	42	49	44	47	48	49
	1.3856	24	26	27	32	23	33	20	25	27	28	30	26	29	30	34	28	31	29	32	31	34	36	30	28	30	30	36	30	28	36	32	39	37	36	36	35	38	38	38	43	39	41	44	43	43	47	46	47
	1.3854	27	30	25	27	32	29	26	29	27	27	31	24	29	31	25	29	31	29	28	34	31	30	31	31	36	33	34	31	34	37	39	31	36	36	41	35	36	42	44	44	39	45	39	47	49	48	52	43
	1.3852	24	23	24	24	22	26	31	29	26	26	28	31	28	26	26	31	28	28	31	33	27	32	32	31	33	36	33	35	34	34	33	34	33	32	41	38	36	37	42	45	44	47	41	48	39	45	40	48
	1.385	21	27	26	28	28	26	26	24	28	25	31	27	30	29	33	29	32	28	30	27	38	31	33	34	32	30	34	30	30	33	31	35	40	35	35	36	36	32	38	36	40	40	45	41	40	48	47	46
	1.3848	27	28	25	24	26	26	25	26	28	31	25	28	32	31	29	30	31	32	28	26	30	28	28	32	38	31	33	31	32	34	36	34	39	34	34	36	41	36	36	40	40	43	40	45	44	42	47	43
	1.3846	25	24	27	26	22	22	29	25	30	28	25	27	25	31	31	33	31	28	29	32	29	32	31	36	29	33	35	37	34	33	34	34	32	36	36	34	41	33	41	40	42	42	40	42	43	47	46	44
	1.3844	23	20	27	27	29	26	26	30	29	26	31	28	29	26	29	25	29	28	36	30	33	30	30	32	28	33	30	30	30	30	30	38	32	39	34	39	35	35	41	32	41	38	44	38	40	42	44	46
	1.3842	29	27	28	30	27	25	25	26	22	27	29	26	27	28	33	26	31	33	29	27	29	30	28	29	32	30	34	28	28	30	35	35	31	35	34	34	34	35	39	40	35	39	36	39	48	41	44	45
	1.384	25	24	21	22	23	23	27	31	28	29	27	23	26	30	26	26	27	27	29	30	29	32	26	32	32	33	25	34	34	34	30	37	34	31	37	31	36	39	36	42	40	40	39	46	40	45	47	44
	1.3838	22	20	26	24	22	21	23	30	29	24	28	29	26	30	31	29	26	26	31	28	30	29	32	29	29	36	35	27	27	34	34	31	31	30	32	38	30	35	41	40	42	42	44	39	41	41	44	44
	1.3836	23	27	30	25	25	28	27	25	23	25	34	27	27	28	29	27	31	33	27	30	27	30	28	28	31	30	31	30	32	28	30	31	36	33	31	35	33	38	36	37	37	42	40	42	43	40	44	41
	1.3834	25	24	20	26	23	23	28	24	24	31	25	27	32	31	26	29	32	29	29	31	29	28	28	32	34	31	35	31	34	33	34	28	30	32	36	31	34	38	36	37	35	41	41	38	42	41	39	45
	1.3832	24	23	27	25	28	23	25	25	29	24	24	31	24	28	30	28	26	29	30	32	29	30	31	31	30	33	29	34	33	32	31	33	29	34	29	33	32	34	39	39	41	38	44	41	43	38	39	39
	1.383	19	22	26	28	25	26	24	26	26	26	29	22	26	25	30	22	25	26	32	25	31	28	29	29	31	25	27	31	31	34	34	30	34	36	29	35	32	36	34	31	36	36	33	36	37	37	39	38
	1.3828	29	28	26	22	27	26	24	21	27	27	25	25	36	31	24	28	32	28	28	28	29	26	29	29	32	27	33	29	30	33	33	26	33	24	38	30	36	39	34	34	36	41	40	36	42	42	44	42
	1.3826	29	23	23	24	26	23	29	29	29	27	18	30	28	28	27	31	28	25	31	30	29	32	30	34	28	33	27	29	32	27	28	31	30	30	34	33	31	40	41	38	34	40	40	45	39	44	42	44
	1.3824	24	25	25	25	23	22	23	24	24	25	30	22	24	24	31	30	27	25	27	28	28	27	29	28	28	29	28	26	28	29	30	30	36	32	30	34	30	32	31	32	34	36	41	41	38	33	38	45
	1.3822	22	28	26	25	25	26	26	25	23	26	27	26	26	27	26	29	29	32	26	25	27	26	27	26	33	29	26	28	32	28	33	27	34	32	32	31	34	38	32	36	34	35	36	38	41	44	44	38
	1.382	26	23	20	22	17	23	23	32	26	32	25	28	23	24	28	29	25	25	22	30	31	32	27	31	28	26	32	36	30	31	33	33	28	28	33	29	37	29	36	41	41	40	39	38	36	40	41	44
	1.3818	25	20	23	22	20	25	20	28	28	26	25	24	26	25	30	24	24	27	28	23	30	28	26	30	29	25	28	29	25	29	26	32	34	31	31	31	33	29	36	36	39	33	39	36	36	39	41	43
	1.3816	25	22	25	25	26	33	23	23	22	29	30	28	29	22	25	28	24	30	29	26	28	27	24	27	32	25	30	26	29	26	30	31	32	33	33	32	31	31	29	33	34	39	38	38	40	36	41	39
	1.3814	28	24	23	20	23	24	25	25	28	22	25	27	29	27	25	31	29	26	25	29	29	29	29	32	29	31	27	31	29	29	33	30	30	27	36	31	35	40	33	35	37	38	37	37	38	44	42	38
	1.3812	25	25	27	25	25	21	26	29	26	23	25	27	23	22	27	23	26	26	29	24	29	28	30	27	27	28	27	25	26	25	25	28	31	33	28	35	23	33	34	36	37	32	39	31	37	39	40	38
	1.381	21	29	26	28	22	26	19	24	25	28	31	23	27	24	29	23	31	30	28	27	28	22	27	23	25	26	31	25	25	29	31	27	30	31	31	27	31	31	30	32	35	34	35	32	44	33	39	36
	1.3808	26	25	19	21	25	24	22	23	25	24	23	26	27	27	21	30	27	25	20	28	27	29	25	28	28	31	27	31	28	31	31	28	31	28	32	26	31	31	34	34	37	36	31	35	38	41	39	37
	1.3806	24	21	22	23	23	22	23	28	25	25	23	29	24	25	27	20	25	24	26	29	29	30	35	28	27	30	26	31	28	29	30	31	29	29	29	34	26	30	38	33	39	36	40	35	35	38	32	39
	1.3804	21	23	27	25	27	24	24	20	25	20	28	27	29	27	29	25	30	27	23	24	29	24	26	27	28	28	27	27	26	26	29	36	30	32	28	37	30	28	30	28	34	32	36	33	37	37	38	33
	1.3802	24	26	21	19	26	20	24	25	24	27	22	21	26	28	24	30	27	26	24	26	28	23	30	27	27	29	28	23	29	26	34	25	30	27	28	25	31	31	32	29	32	35	32	33	37	38	42	40
	1.38	25	21	22	20	21	25	26	26	29	26	25	32	26	26	23	28	25	24	24	26	28	28	32	28	21	28	24	32	25	25	22	31	31	27	32	28	32	30	34	33	41	40	34	40	32	34	36	39
	1.3798	20	23	27	26	19	24	20	20	24	23	31	21	24	19	30	22	28	24	31	26	32	26	24	28	28	28	25	23	25	29	26	31	30	25	26	33	32	32	27	27	27	34	35	29	38	33	33	39
	1.3796	24	25	21	20	24	25	19	22	18	24	26	25	28	28	21	28	28	27	26	25	26	20	26	25	30	24	31	27	30	29	34	26	32	25	30	25	32	32	34	28	33	33	31	35	37	36	38	36
	1.3794	25	20	25	22	23	22	26	25	27	22	22	28	22	24	27	28	25	24	24	30	27	31	26	30	24	28	23	25	33	30	28	30	26	24	27	26	35	31	33	33	33	33	35	37	32	34	37	37
	1.3792	19	19	26	24	20	27	21	20	20	21	26	20	23	26	24	22	28	26	28	24	28	26	26	22	24	27	26	23	24	24	30	26	35	28	29	31	26	29	34	32	36	34	36	30	35	32	31	36
	1.379	22	26	19	21	24	27	23	22	25	25	22	26	26	23	24	26	26	30	23	26	26	28	20	24	26	29	25	22	27	21	29	25	30	33	30	29	32	30	29	29	29	31	25	34	34	34	41	31
	1.3788	24	26	21	24	26	21	22	29	26	21	23	28	23	28	24	27	22	25	24	23	29	29	23	29	26	29	20	28	28	27	27	28	27	27	27	30	30	34	33	33	30	38	33	41	33	35	39	36
	1.3786	20	22	21	22	22	20	24	25	22	23	26	24	27	24	27	24	25	25	26	25	27	26	22	24	24	30	26	24	23	24	26	29	27	31	27	31	28	30	33	30	34	35	35	31	30	33	27	39
	1.3784	20	25	25	23	28	27	20	23	17	27	25	25	23	23	29	21	24	27	25	29	27	22	23	23	25	25	27	24	24	24	24	30	29	32	28	26	30	25	28	30	29	36	31	33	36	33	31	30
	1.3782	23	17	16	22	23	23	19	25	23	26	20	27	28	30	20	27	25	29	25	28	22	26	29	27	27	25	24	29	29	28	28	26	25	27	31	22	30	32	28	35	29	32	32	38	34	36	39	34
	1.378	18	18	18	20	20	18	23	29	29	23	23	24	20	21	28	23	23	24	25	28	27	26	30	27	23	25	24	22	24	30	28	24	25	25	24	29	29	29	33	31	35	30	35	32	28	29	31	37
	1.3778	28	21	21	25	25	25	22	24	17	21	25	19	29	25	25	23	25	30	28	25	25	22	20	25	31	28	26	29	26	20	28	27	32	29	27	34	27	28	28	29	28	30	28	32	36	34	32	33
	1.3776	23	25	20	22	20	23	21	23	26	24	20	28	28	26	23	25	28	26	26	24	23	28	25	26	29	25	24	24	28	26	27	23	31	25	29	25	29	26	27	27	29	32	29	33	33	36	36	34
	1.3774	23	20	21	19	20	21	26	26	21	21	23	26	25	22	24	27	23	24	25	24	31	28	28	23	26	25	26	30	28	25	23	27	24	27	23	30	28	27	33	34	35	31	34	31	31	35	33	36
	1.3773	19	20	24	25	21	29	22	17	23	25	26	20	24	23	29	24	22	25	27	24	23	25	23	25	19	24	25	23	28	27	22	28	31	27	28	27	23	28	26	22	30	30	29	26	32	29	26	36
	1.3771	19	25	17	20	27	20	22	21	22	25	22	23	26	28	24	24	25	32	22	23	29	21	20	26	25	23	30	23	28	24	24	25	27	26	29	24	29	30	29	26	26	32	31	31	38	32	28	31
	1.3769	23	16	22	23	25	22	22	24	26	24	23	24	21	30	20	28	23	22	24	26	24	26	27	27	23	29	25	28	27	25	21	26	26	27	25	28	27	29	30	33	33	31	33	31	29	34	33	37
	1.3767	19	24	24	25	22	23	22	25	26	20	26	23	20	20	26	18	26	23	27	23	28	26	23	26	21	27	28	19	27	28	26	26	29	32	25	31	30	27	26	31	29	30	32	31	31	33	30	35
	1.3765	16	20	18	20	24	26	23	26	20	26	19	18	29	27	24	24	27	26	23	22	21	25	23	25	29	23	27	27	24	24	29	26	28	26	24	23	30	30	27	30	31	30	31	32	38	31	32	31
	1.3763	25	19	20	20	20	18	28	23	26	22	23	22	23	22	22	27	28	20	20	29	27	27	25	29	22	26	24	25	26	28	30	27	22	25	26	25	29	29	32	32	32	30	32	33	27	34	31	28
	1.3761	18	19	24	26	21	23	23	27	24	23	23	21	28	28	25	21	22	27	25	24	27	24	26	22	26	23	25	20	21	25	22	26	24	30	26	28	26	27	31	31	32	30	32	28	30	34	28	35
	1.3759	21	21	21	25	27	24	20	19	22	25	27	22	25	20	30	21	24	28	20	24	24	22	20	26	26	24	30	28	23	24	25	25	26	28	27	25	25	24	26	24	25	30	31	30	31	32	32	32
	1.3757	21	18	21	15	22	18	22	24	24	21	18	25	24	24	21	23	25	25	27	25	28	22	25	26	27	26	28	27	29	25	26	24	27	22	27	25	30	30	28	30	29	29	30	31	31	31	35	32
	1.3755	22	20	23	22	20	23	24	26	24	22	24	26	25	21	23	23	22	22	25	24	25	25	29	21	20	29	24	27	19	24	24	22	25	23	26	23	23	29	31	28	33	26	34	27	28	32	28	32
	1.3753	18	23	25	23	24	20	20	19	21	19	24	23	27	24	22	18	20	23	26	21	24	25	22	20	26	21	27	25	25	24	27	25	29	26	23	28	25	28	24	30	27	28	26	32	31	30	29	28
	1.3751	24	20	18	20	20	20	26	20	22	26	20	21	24	29	22	28	26	20	26	27	24	25	25	26	29	24	24	24	27	23	26	25	21	23	29	22	29	29	26	32	26	30	29	29	30	32	30	28
	1.3749	17	21	25	21	19	18	26	26	24	23	20	26	20	18	22	23	22	20	25	25	23	29	28	22	21	29	22	27	24	24	24	29	25	25	22	25	25	29	31	32	30	28	35	30	28	28	30	34
	1.3747	18	19	23	25	22	24	22	25	17	20	28	21	24	22	23	20	20	27	26	24	19	19	24	23	25	25	23	22	22	22	23	28	26	31	24	29	25	21	27	27	24	28	25	27	33	28	29	32
	1.3745	22	25	20	21	19	26	20	21	23	26	22	23	27	25	25	26	28	25	28	25	23	22	21	26	31	27	30	25	30	24	26	24	22	22	30	22	27	26	26	26	28	28	28	31	33	29	33	26
	1.3743	20	23	19	15	22	23	28	23	23	22	24	28	24	24	23	25	23	26	26	29	25	25	26	27	27	25	17	25	25	24	23	26	24	23	23	25	27	29	28	32	25	28	30	32	28	32	28	33
	1.3741	20	23	24	23	24	22	23	25	24	22	20	21	24	24	26	23	21	23	27	19	28	24	19	25	24	24	22	22	19	21	22	23	27	25	27	26	25	24	27	22	27	23	23	25	30	25	31	34
	1.3739	21	25	19	20	24	24	20	22	20	23	20	23	24	26	25	17	26	25	24	23	23	24	22	19	26	25	26	21	23	21	25	27	31	28	27	25	26	25	28	25	21	27	25	32	32	34	34	29
	1.3737	21	21	18	20	19	19	25	24	25	22	24	26	20	23	21	25	24	24	24	26	24	24	27	26	23	27	24	23	27	25	23	25	27	19	25	22	25	29	28	31	30	32	32	32	25	27	24	31
	1.3735	18	22	27	26	21	23	22	26	23	18	24	16	22	21	27	21	27	20	26	23	29	24	24	23	28	18	28	22	23	22	22	27	25	27	21	28	27	28	28	25	30	28	24	27	29	30	26	32
	1.3733	20	20	24	21	23	25	21	22	20	25	22	22	25	24	22	25	23	30	18	21	20	20	20	24	25	21	28	24	25	20	30	26	25	25	30	24	21	25	26	26	30	24	24	27	29	26	32	28
	1.3731	25	21	18	21	20	18	20	21	18	20	18	27	24	29	22	27	27	20	20	23	26	31	25	25	26	24	21	30	26	24	24	25	23	25	23	24	30	28	29	26	25	33	30	33	26	34	31	30
	1.3729	21	19	17	27	20	19	18	26	23	23	25	20	23	21	26	20	25	23	24	20	24	23	22	23	23	27	25	29	22	19	27	29	23	24	25	25	25	24	30	26	28	27	26	30	28	30	29	33
	1.3728	22	20	25	25	19	27	16	19	21	22	24	19	23	22	27	28	22	22	27	23	25	22	19	23	27	25	27	22	20	24	28	27	28	26	26	24	26	26	25	21	24	23	27	27	30	26	26	30
	1.3726	23	26	16	19	25	17	24	20	21	20	20	27	24	24	21	26	29	29	21	25	22	24	23	24	29	24	24	28	28	24	25	26	21	24	30	25	31	28	26	28	23	29	25	29	29	29	31	27
	1.3724	22	17	22	20	19	23	22	23	21	17	18	24	20	17	25	18	20	23	24	25	26	26	29	29	21	26	24	22	23	26	22	30	24	24	23	28	25	26	29	29	30	30	28	28	29	27	29	34
	1.3722	21	23	25	24	21	22	20	19	20	18	22	18	24	22	24	17	21	23	23	19	27	20	22	23	24	18	24	22	25	21	24	27	27	26	19	23	25	26	26	25	26	25	22	26	28	26	29	27
	1.372	22	23	21	17	20	20	21	13	20	23	21	19	23	22	21	23	27	21	22	22	20	19	21	26	26	22	24	23	27	24	25	23	25	22	28	20	32	25	27	25	25	27	25	27	31	27	31	31
	1.3718	23	20	16	20	22	20	23	18	20	18	20	24	20	22	20	25	18	20	16	26	23	24	25	24	19	23	20	23	29	26	24	26	23	24	21	26	24	25	30	27	30	30	30	31	27	26	27	28
	1.3716	16	17	26	27	23	22	16	28	18	22	25	22	22	17	26	20	21	26	24	23	25	22	20	25	21	25	19	20	23	22	22	26	22	26	26	27	22	24	22	23	24	26	24	23	24	23	25	29
	1.3714	21	20	18	14	23	20	22	17	23	25	20	18	25	24	21	24	23	28	20	25	24	24	24	22	28	25	23	25	24	19	25	24	25	23	28	23	24	24	25	26	24	22	23	31	31	28	31	26
	1.3712	20	18	21	22	22	16	24	21	26	22	21	25	19	26	21	26	25	23	22	27	24	24	26	22	23	24	20	26	24	22	17	26	25	27	27	23	26	28	25	26	24	29	28	30	29	33	31	29
	1.371	19	20	24	23	20	21	17	25	23	22	25	20	20	20	25	22	23	26	29	23	25	20	24	20	19	19	20	22	23	20	24	29	24	27	24	24	23	20	22	26	30	25	28	23	27	29	29	32
	1.3708	20	24	22	18	28	22	19	21	19	19	22	23	25	23	20	19	22	29	21	23	21	19	19	26	26	24	27	22	23	19	27	25	25	24	25	23	25	27	29	27	23	26	27	24	28	26	31	24
	1.3706	19	18	19	19	19	16	23	18	20	27	24	24	19	20	19	25	19	20	25	27	24	24	25	26	22	28	25	26	30	29	26	22	25	22	24	24	27	26	25	25	32	33	28	31	25	31	28	27
	1.3704	17	22	22	20	18	23	23	24	25	17	25	21	26	23	25	19	23	17	23	20	28	24	24	22	17	22	21	22	22	24	23	25	25	21	20	26	28	24	33	28	28	28	28	22	26	27	27	30
	1.3702	19	23	20	19	21	24	15	17	20	20	23	22	23	20	23	22	21	27	20	19	23	23	23	25	29	24	22	25	24	21	23	23	27	28	25	23	20	20	28	24	24	27	26	26	32	27	30	32
	1.37	23	20	18	21	23	18	19	16	22	23	20	23	21	19	22	28	25	19	23	24	25	24	26	24	22	23	25	23	28	28	25	26	22	25	27	22	26	28	30	26	26	28	28	28	26	24	32	29
	1.3698	17	16	20	24	18	22	21	22	25	24	24	22	20	21	21	19	23	20	24	25	24	26	26	25	20	25	22	28	26	22	19	27	24	21	24	26	24	26	28	27	31	25	29	25	25	28	31	30
	1.3696	18	21	23	21	21	26	15	19	16	24	27	14	22	23	22	16	23	23	23	20	25	22	24	23	22	24	24	23	25	24	22	25	25	25	27	26	26	23	20	26	23	28	24	27	31	26	27	27
	1.3694	21	21	20	17	20	23	22	20	22	25	20	20	22	19	22	24	24	25	20	22	17	26	23	24	24	25	26	24	26	23	28	24	22	22	30	21	26	27	29	27	24	27	27	34	26	29	28	20
	1.3693	18	15	16	21	17	16	23	24	20	17	19	24	19	20	23	20	20	18	25	24	21	23	27	25	22	24	23	23	26	27	25	22	24	22	23	27	26	26	26	28	26	32	28	30	27	28	30	28
	1.3691	18	22	21	19	21	22	18	23	22	17	22	18	20	22	24	20	23	23	24	23	26	20	19	20	24	20	23	23	23	24	26	26	26	24	27	25	27	22	26	24	26	24	24	26	24	23	24	28
	1.3689	20	23	21	18	22	24	23	18	21	23	18	22	24	23	19	22	23	27	20	17	22	24	24	24	27	20	25	22	27	20	30	22	24	23	30	23	27	22	27	24	24	19	25	28	30	30	25	31
	1.3687	23	17	19	19	20	16	25	19	23	19	21	24	19	24	21	18	20	21	22	24	24	24	26	26	19	30	22	27	22	20	24	20	24	19	25	25	23	27	29	27	27	26	27	32	26	32	29	32
	1.3685	14	20	26	24	15	24	23	20	24	24	22	18	25	18	25	20	19	23	23	25	25	22	21	24	22	23	21	24	23	22	18	25	24	26	21	27	22	17	23	22	27	21	28	26	26	22	25	30
	1.3683	22	23	21	18	24	25	19	18	16	19	21	24	22	22	19	22	29	22	22	23	20	20	19	24	27	18	29	22	20	21	27	24	25	24	24	20	26	25	26	25	25	28	24	27	26	25	29	23
	1.3681	18	20	18	22	16	21	28	22	20	23	18	23	21	19	20	25	22	21	23	26	25	26	24	27	22	24	25	24	26	26	24	22	18	20	27	28	27	27	28	24	21	28	29	29	20	28	27	29
	1.3679	18	18	24	18	15	20	23	23	21	18	26	19	22	20	25	19	21	19	24	22	22	24	28	22	23	20	22	23	22	19	19	22	27	24	23	26	23	25	27	31	28	23	29	27	28	24	27	33
	1.3677	17	25	24	21	23	24	19	18	20	23	22	20	25	19	20	21	23	23	18	24	23	18	22	23	22	19	25	21	20	22	28	23	26	24	27	22	23	23	27	24	25	24	20	28	24	30	28	26
	1.3675	24	20	15	15	18	18	23	20	18	27	18	21	22	22	20	24	25	24	24	24	25	24	26	25	24	25	27	22	27	26	25	22	23	21	31	23	28	28	30	26	25	28	28	26	27	27	30	28
	1.3673	17	22	20	20	18	20	21	21	27	22	25	21	21	21	20	23	18	24	27	22	27	19	21	25	19	25	20	23	20	24	21	25	21	26	23	27	22	25	27	25	25	24	29	28	24	24	23	32
	1.3671	19	21	25	23	22	24	19	16	19	18	24	19	22	18	22	21	21	23	27	19	24	18	22	22	25	19	23	25	27	23	22	25	27	24	22	25	25	25	22	25	24	24	26	26	27	27	27	28
	1.3669	22	18	21	18	20	19	20	23	17	25	21	24	23	26	12	23	25	21	15	22	22	24	19	24	22	26	25	25	26	23	26	24	23	24	25	17	29	25	25	24	22	28	25	27	29	28	29	28
	1.3667	17	19	16	19	19	18	19	21	21	20	20	19	18	16	19	23	19	20	23	21	25	27	25	25	20	27	19	24	25	24	20	23	23	23	26	26	22	28	26	27	27	27	28	30	26	26	25	32
	1.3665	17	22	25	23	23	22	20	22	20	16	21	21	19	22	26	18	22	24	28	23	20	22	21	18	24	24	22	21	25	20	22	27	27	28	21	25	23	24	23	24	26	24	22	26	27	24	29	27
	1.3663	24	19	24	19	23	20	22	22	20	23	19	20	28	23	21	23	24	22	22	24	23	25	22	24	24	21	27	21	20	19	23	25	24	22	26	19	28	28	24	23	29	25	20	28	25	30	26	23
	1.3662	20	21	21	19	15	18	23	22	24	18	20	25	21	24	18	21	24	18	23	25	21	24	29	29	21	25	17	25	25	23	22	20	20	27	28	25	24	26	26	28	27	24	31	31	24	29	29	31
	1.366	19	18	23	25	20	23	15	18	23	21	24	19	24	18	25	19	23	22	25	21	25	22	21	22	18	23	22	25	22	22	26	26	23	25	22	28	23	19	25	24	25	22	27	22	25	22	25	25
	1.3658	22	20	21	19	24	20	16	16	16	24	24	24	22	24	18	21	22	24	20	22	22	20	25	21	22	24	24	24	25	23	24	23	18	25	25	15	25	26	25	25	25	22	23	24	32	28	27	24
	1.3656	24	21	19	18	18	25	22	24	24	22	15	26	21	26	22	24	23	18	24	25	26	25	24	23	26	29	22	28	22	25	20	23	18	22	27	24	24	28	27	27	24	28	29	28	23	27	29	27
	1.3654	16	21	22	24	17	18	22	20	21	16	25	19	19	21	25	18	22	22	29	21	26	24	21	23	22	22	20	23	25	21	22	24	23	23	25	27	24	24	24	23	23	24	26	28	29	27	23	27
	1.3652	19	26	21	22	25	24	25	20	17	22	24	23	22	24	17	21	27	23	20	26	22	21	23	19	29	23	24	23	27	22	25	26	29	25	28	23	22	27	24	24	25	24	21	31	32	25	28	28
	1.365	20	18	23	20	17	18	18	20	20	23	17	20	22	24	21	24	25	21	20	22	22	25	26	26	21	25	25	27	25	28	24	20	20	19	27	26	25	26	26	28	27	25	22	27	29	31	32	27
	1.3648	18	20	23	18	15	22	23	24	21	20	24	21	21	22	26	21	18	23	23	22	26	23	26	20	22	23	19	24	21	26	23	25	24	24	23	25	26	25	28	29	28	26	28	27	30	26	25	31
	1.3646	19	23	21	23	25	24	16	20	20	21	23	23	24	20	22	25	20	24	20	20	22	26	18	22	27	22	27	25	26	26	23	21	20	26	25	27	29	23	24	24	25	24	25	26	28	27	25	30
	1.3644	25	22	16	19	25	19	19	17	20	26	20	24	23	26	19	27	30	23	19	23	24	24	22	26	26	25	23	27	25	23	26	23	22	22	25	25	30	27	25	27	25	25	27	27	24	29	32	25
	1.3642	20	19	23	19	23	22	24	22	24	22	21	24	20	18	18	24	19	19	26	25	25	25	23	25	20	25	24	29	23	26	22	30	18	23	27	28	19	22	23	28	27	23	27	30	25	27	26	29
	1.364	19	23	23	22	22	18	16	19	20	21	25	20	23	22	22	20	22	22	23	23	25	22	21	20	26	20	27	19	24	20	23	26	28	26	25	26	21	24	25	26	25	26	26	29	35	29	27	26
	1.3638	22	20	18	16	20	20	19	21	21	19	16	21	24	26	19	25	29	23	18	24	20	25	23	30	27	22	28	22	22	26	28	23	19	24	25	26	25	28	23	26	24	26	22	26	29	29	26	31
	1.3636	21	16	19	17	20	17	23	22	20	19	22	23	18	20	19	23	22	18	21	29	21	25	26	25	22	29	22	25	26	26	22	27	28	20	20	27	29	27	25	27	25	28	25	29	23	34	31	30
	1.3635	19	21	22	22	22	24	17	21	20	20	23	19	23	20	25	20	20	20	24	22	25	20	25	20	23	23	23	21	20	25	23	27	28	28	25	24	25	28	25	24	27	28	28	24	24	25	31	26
	1.3633	22	22	21	23	21	22	19	16	20	26	20	21	22	27	20	19	22	27	18	22	24	25	28	23	28	23	28	20	26	24	23	23	23	19	23	24	26	22	29	22	28	22	30	24	26	28	30	25
	1.3631	27	21	19	22	22	22	26	24	26	23	23	23	21	21	18	24	21	22	24	25	24	25	27	25	23	26	20	26	22	23	22	27	22	23	28	22	29	25	26	25	29	29	25	32	28	27	29	26
	1.3629	20	21	26	23	20	24	19	22	22	22	24	20	21	19	26	18	19	20	22	20	23	23	23	19	24	22	23	21	24	24	25	28	26	25	27	25	24	24	30	24	27	25	26	25	28	28	24	35
	1.3627	21	25	20	21	23	18	19	19	23	24	25	19	25	20	20	19	27	27	24	24	19	23	22	21	25	25	26	22	25	21	24	25	26	29	29	23	27	24	24	28	26	24	26	31	28	25	28	28
	1.3625	22	17	21	19	20	19	22	26	18	24	18	23	20	23	22	25	25	22	24	27	20	29	26	21	25	29	22	26	30	27	21	21	20	23	27	27	25	28	26	26	26	28	29	34	25	29	30	32
	1.3623	18	20	22	23	23	22	19	23	25	18	27	23	17	23	28	24	22	25	24	24	26	25	28	21	27	25	24	20	23	23	24	29	23	22	25	23	23	25	26	27	26	23	30	27	27	31	28	31
	1.3621	16	23	20	24	20	26	18	23	24	23	24	20	24	22	25	22	22	24	22	19	23	23	21	24	28	22	27	21	24	21	22	26	27	26	28	24	26	27	24	28	24	26	24	26	30	27	28	29
	1.3619	22	23	19	17	24	23	23	20	23	23	21	25	26	27	18	25	27	23	23	25	24	28	23	26	27	28	25	30	25	27	27	22	24	28	23	20	25	25	25	31	27	26	28	32	27	30	29	30
	1.3617	19	19	20	22	22	24	28	24	29	22	23	24	19	20	22	20	19	22	27	24	25	26	25	25	25	27	22	28	24	23	20	25	24	24	21	25	27	25	31	28	29	30	27	22	29	29	30	35
	1.3615	18	23	24	22	23	25	20	17	20	25	25	19	25	20	26	25	25	25	26	21	30	21	20	23	25	22	22	24	20	24	24	26	29	30	28	27	24	25	23	23	26	22	27	26	31	30	26	30
	1.3613	22	20	23	20	26	19	25	23	23	26	21	21	25	25	20	24	25	27	23	29	22	26	22	30	28	26	22	22	25	23	26	22	20	25	29	25	27	27	25	23	20	27	27	31	28	35	33	28
	1.3612	22	17	20	21	19	19	23	22	22	24	20	24	17	20	24	26	20	22	21	25	24	27	26	25	19	27	23	28	25	30	22	27	26	21	27	22	23	25	25	29	28	28	31	25	28	31	26	34
	1.361	22	22	26	24	20	21	20	24	21	20	26	20	20	25	25	21	21	20	27	25	25	20	23	20	27	23	24	24	22	18	26	25	28	30	28	24	24	23	28	25	27	26	27	23	27	28	28	28
	1.3608	24	21	20	21	20	27	20	23	20	22	19	22	24	22	24	25	21	26	24	21	23	28	25	28	22	25	25	20	23	23	27	24	23	26	26	25	29	28	26	25	26	30	30	29	30	30	29	34
	1.3606	20	19	21	24	19	23	26	22	25	15	22	26	25	24	21	25	21	25	25	28	25	24	31	29	26	24	27	29	26	22	26	26	25	25	25	26	26	25	29	27	28	26	33	31	25	29	28	33
	1.3604	18	24	22	25	23	22	23	24	28	19	24	24	22	18	28	21	19	22	25	24	28	22	25	23	23	24	24	24	25	29	22	31	31	27	26	30	29	22	31	25	28	25	27	28	27	25	32	34
	1.3602	23	24	28	26	28	27	20	20	19	21	21	22	26	24	25	23	18	26	22	19	22	24	21	24	30	24	32	25	25	21	24	26	29	27	28	24	29	28	24	24	26	24	27	27	25	29	37	31
	1.36	21	16	22	22	23	20	22	23	29	21	20	24	20	29	22	21	29	25	20	29	26	29	23	25	23	30	20	25	28	29	22	20	24	25	29	29	25	33	23	26	29	29	23	31	26	30	32	30
	1.3598	19	22	22	25	24	20	17	25	24	21	25	21	20	21	28	22	21	21	28	24	26	27	27	28	23	26	21	22	23	26	26	27	29	25	24	27	24	27	26	25	24	28	28	25	31	29	31	36
	1.3596	23	23	20	23	26	24	22	22	21	21	24	21	26	23	21	22	22	24	24	26	24	21	25	21	32	26	25	28	25	23	26	26	29	29	30	27	27	23	28	26	23	27	23	28	36	31	28	30
	1.3594	20	18	21	22	23	19	20	24	24	32	23	28	22	26	24	26	25	25	24	27	26	22	27	28	30	25	30	27	28	29	24	23	23	26	30	26	29	28	27	29	25	32	29	28	31	32	31	30
	1.3592	22	20	22	23	19	24	20	24	28	20	23	25	19	21	27	22	23	21	29	26	27	24	26	25	26	23	23	25	26	30	26	30	30	27	23	25	27	27	31	27	27	27	27	32	28	30	28	36
	1.3591	23	26	20	28	23	25	20	19	24	26	24	23	26	23	28	23	24	24	27	24	31	24	23	26	29	20	24	24	30	24	24	29	26	31	27	33	26	28	26	23	28	25	31	26	29	31	27	32
	1.3589	26	22	18	21	26	26	23	20	19	24	23	24	24	26	24	25	26	31	24	23	26	25	26	25	28	23	33	29	28	27	22	24	27	25	28	25	30	30	25	31	23	32	28	32	32	37	32	29
	1.3587	21	19	20	24	20	23	27	25	29	21	20	30	17	24	23	23	24	22	24	29	26	27	26	27	25	27	22	30	26	34	24	28	25	26	24	25	25	27	31	29	22	33	28	27	29	32	29	32
	1.3585	17	23	23	25	25	23	22	25	18	23	26	24	25	27	28	19	21	23	24	21	27	23	22	24	24	22	27	25	27	29	27	30	27	29	25	26	23	25	27	26	29	27	31	31	34	32	27	31
	1.3583	21	22	22	22	26	24	25	22	24	28	22	24	23	24	22	28	28	28	22	25	25	23	28	26	30	25	28	25	32	26	25	24	24	27	28	28	30	29	27	26	29	28	28	30	32	31	32	28
	1.3581	26	22	22	24	22	18	27	24	26	23	22	27	18	25	22	26	21	20	20	25	25	29	26	30	25	28	24	29	29	29	26	25	26	25	25	27	30	29	31	31	28	35	30	33	31	32	30	34
	1.3579	18	19	24	24	25	21	23	24	25	20	23	23	27	19	24	22	25	24	27	22	32	23	21	26	26	24	28	23	27	22	26	31	31	30	24	28	27	28	30	30	29	28	30	30	28	32	31	31
	1.3577	25	21	23	20	22	23	24	17	24	24	23	24	23	25	22	26	28	27	22	27	25	26	25	27	32	26	31	25	29	26	32	28	26	27	25	25	29	29	27	30	23	29	29	29	33	32	39	29
	1.3575	24	21	22	19	24	20	27	25	21	29	22	26	27	31	24	26	27	23	26	30	27	28	26	27	25	31	23	30	28	25	25	26	25	27	29	26	29	32	31	30	30	29	25	32	29	34	31	33
	1.3573	17	19	26	25	23	22	21	20	27	21	27	23	24	22	28	21	25	25	27	25	28	22	27	26	28	25	31	27	25	22	19	33	30	31	29	31	25	26	29	26	30	29	31	29	26	28	32	33
	1.3571	21	27	19	25	25	26	20	20	18	25	25	24	27	27	25	25	25	28	28	20	28	20	29	27	23	23	30	29	23	28	32	31	29	28	31	25	29	31	25	31	28	28	31	31	35	31	31	32
	1.357	26	21	25	23	21	25	25	24	24	28	22	24	21	25	22	25	28	22	22	27	30	30	28	33	23	29	26	28	33	31	25	28	27	23	32	28	28	33	25	30	31	32	24	33	28	33	33	30
	1.3568	22	24	21	18	23	23	25	26	24	20	23	28	23	24	29	26	24	25	24	29	27	24	28	22	24	22	24	28	28	25	26	29	31	28	26	31	30	28	34	29	36	28	30	30	30	28	31	33
	1.3566	21	27	25	27	25	27	20	20	24	23	22	25	29	25	27	24	23	32	23	24	26	27	26	28	32	27	28	26	26	26	24	31	30	33	26	31	29	31	29	27	25	28	34	31	27	33	33	29
	1.3564	25	25	25	21	24	23	25	22	23	28	23	28	25	28	22	28	29	27	24	26	28	26	27	24	28	28	29	30	29	27	28	25	29	29	31	27	32	30	30	28	29	34	29	32	37	34	33	33
	1.3562	22	20	20	23	24	23	24	29	29	25	25	26	26	25	32	25	25	28	30	30	27	28	28	31	26	32	23	31	26	30	25	28	31	28	26	28	26	28	33	34	31	33	32	34	26	29	32	32
	1.356	24	27	26	29	24	24	21	21	27	22	25	24	27	22	29	28	25	25	28	23	26	27	30	24	26	24	26	27	25	25	26	30	29	30	29	29	31	28	28	28	30	33	32	26	35	26	31	31
	1.3558	25	24	26	20	29	25	25	24	22	28	22	23	26	26	23	26	28	29	23	25	24	27	28	31	28	25	35	31	30	33	29	27	26	28	34	24	32	30	28	32	31	31	31	33	35	31	29	25
	1.3556	23	23	20	22	25	22	23	25	25	18	24	25	26	26	23	29	24	24	23	29	25	34	32	30	26	29	26	30	31	33	23	29	32	26	31	31	30	32	35	31	31	33	28	36	30	33	31	32
	1.3554	23	24	28	26	25	22	24	28	24	25	26	22	28	24	29	23	25	24	30	24	26	27	29	26	27	25	30	28	29	24	27	30	31	29	30	31	27	28	31	30	32	29	32	31	30	28	29	34
	1.3552	29	23	23	23	27	25	26	26	23	26	25	26	28	27	29	29	27	28	23	28	26	26	27	25	29	29	31	24	28	29	30	24	28	29	36	26	27	25	34	24	33	28	28	29	28	31	34	28
	1.3551	26	24	19	22	20	22	29	25	27	22	25	29	27	25	26	26	29	25	24	30	25	29	28	30	22	31	25	33	30	31	30	28	27	26	28	27	37	33	32	30	29	31	34	35	31	33	31	34
	1.3549	22	23	26	27	27	24	26	31	28	21	26	26	25	30	30	24	24	30	28	25	29	27	26	27	30	23	27	28	29	24	26	31	32	29	29	29	30	25	29	24	33	27	30	30	24	28	32	31
	1.3547	23	24	24	23	28	26	23	20	19	27	27	27	30	26	23	25	27	31	24	27	25	25	29	26	32	27	32	28	28	30	29	28	30	31	29	28	30	30	29	31	29	30	29	31	34	28	31	34
	1.3545	27	22	22	25	27	25	26	25	22	28	22	28	24	30	25	29	26	29	26	30	25	25	28	34	27	32	25	32	28	28	34	25	27	24	33	29	34	34	31	30	29	33	27	33	29	34	36	30
	1.3543	21	24	25	28	22	21	25	25	28	24	28	25	23	25	28	24	25	24	30	27	27	28	29	27	25	31	25	26	29	27	27	30	32	25	26	31	24	26	31	34	36	28	31	30	31	27	28	34
	1.3541	21	29	28	25	25	28	20	24	18	25	28	23	27	22	28	27	23	29	28	28	29	24	26	28	29	26	29	27	26	26	31	28	35	28	28	31	25	28	29	29	30	30	29	28	31	32	29	34
	1.3539	25	22	24	21	23	22	30	25	24	25	24	28	30	28	22	25	29	28	20	31	26	25	23	31	32	32	29	28	29	33	30	29	27	25	32	31	31	30	30	32	28	30	29	31	28	35	32	24
	1.3537	21	20	26	19	24	20	27	28	26	25	26	24	28	27	23	20	26	26	28	26	30	31	26	30	27	27	27	32	24	30	25	32	28	29	29	29	26	25	36	33	32	33	31	30	31	28	30	37
	1.3535	24	23	25	27	23	30	24	24	22	23	25	24	31	24	26	25	22	31	25	28	29	32	26	28	30	27	28	25	28	29	24	31	37	30	30	31	28	29	27	28	29	29	31	24	30	32	33	29
	1.3533	27	30	22	24	28	24	25	24	26	30	25	27	28	31	27	31	32	31	26	28	26	25	26	31	31	26	28	27	33	35	30	20	29	30	31	29	30	32	33	27	28	34	30	30	32	33	34	30
	1.3532	24	24	25	25	27	24	27	25	31	25	25	28	24	24	27	29	28	28	26	29	25	29	24	30	26	28	29	31	29	34	27	31	31	30	29	26	29	30	27	29	33	31	31	30	31	34	29	35
	1.353	23	25	22	28	24	24	22	19	25	25	28	25	26	24	29	28	24	21	27	24	31	32	29	20	31	25	26	25	25	26	24	31	31	32	30	32	25	31	30	32	31	31	29	34	32	31	28	33
	1.3528	24	24	20	24	24	22	23	29	24	33	26	26	32	28	23	25	29	26	24	24	27	26	27	31	32	25	30	29	32	31	33	30	28	32	32	30	28	32	31	27	28	31	23	28	29	32	32	33
	1.3526	26	27	25	22	21	21	26	27	28	28	26	25	22	28	29	23	26	25	24	28	25	29	24	32	29	31	25	31	36	32	27	34	28	26	26	29	28	31	32	29	31	34	30	32	31	33	33	33
	1.3524	21	25	21	25	22	26	28	27	26	22	25	27	25	29	31	24	25	28	30	26	31	27	28	27	28	28	25	31	27	31	32	34	31	32	27	32	33	30	29	31	31	30	34	28	30	31	30	35
	1.3522	28	26	28	25	26	28	29	22	21	31	26	26	29	28	28	27	29	30	25	26	29	25	23	29	29	32	30	26	28	26	24	25	32	30	29	25	29	30	28	30	31	26	27	27	33	34	31	27
	1.352	24	25	22	25	25	23	28	26	27	25	22	23	25	33	29	25	26	27	24	32	21	29	28	31	29	28	23	30	28	29	32	30	31	26	31	32	35	33	34	32	32	35	34	32	32	33	32	27
	1.3518	23	23	26	28	21	20	22	26	27	26	25	29	24	22	28	27	24	25	27	24	26	30	29	31	22	26	27	28	31	28	31	31	28	31	26	34	25	27	33	30	32	28	33	30	31	27	27	33
	1.3516	24	27	25	24	23	26	27	25	26	27	22	20	24	21	27	26	29	32	24	26	29	27	30	22	30	26	28	27	29	26	31	27	35	32	28	32	29	29	30	28	26	30	30	31	35	31	33	33
	1.3515	28	24	25	22	22	27	25	28	24	31	27	28	24	31	26	27	28	27	26	29	26	26	28	27	31	30	27	28	29	30	30	28	25	27	35	29	28	32	24	27	29	33	28	32	34	35	30	34
	1.3513	23	27	25	25	23	26	28	29	28	24	23	28	22	27	30	23	26	25	27	28	29	31	30	27	29	33	28	31	29	32	30	34	26	26	26	31	28	27	32	35	33	28	32	32	32	31	29	32
	1.3511	26	27	29	24	24	25	22	23	21	26	28	22	31	28	29	25	28	28	25	24	29	24	31	26	31	26	32	26	33	22	29	31	31	31	28	28	30	30	29	31	28	29	30	28	28	32	34	26
	1.3509	25	27	24	23	25	24	25	25	25	25	22	24	25	28	23	30	28	27	19	28	23	29	23	30	31	30	31	35	29	32	34	30	23	25	28	24	31	30	29	31	31	31	24	29	33	31	33	31
	1.3507	24	24	21	24	23	24	29	31	27	28	24	26	29	26	23	26	24	27	28	28	26	29	28	30	28	33	29	28	27	29	28	30	31	29	29	29	25	29	30	34	31	31	33	31	26	31	29	34
	1.3505	26	20	26	27	24	26	22	24	24	25	27	25	23	21	30	29	28	25	30	26	36	24	26	26	27	25	31	26	27	30	28	27	32	30	29	29	29	27	28	30	31	25	28	31	27	25	28	31
	1.3503	27	26	27	22	29	25	23	26	26	26	26	24	28	27	22	23	30	31	24	24	27	22	27	28	31	26	30	29	26	24	31	32	26	27	31	24	32	32	27	29	27	29	28	27	32	31	37	30
	1.3501	27	18	27	22	26	24	28	24	28	23	26	25	22	29	26	28	27	20	29	30	23	28	29	35	25	27	26	31	32	30	29	27	31	24	30	26	27	31	31	32	37	36	32	33	31	31	29	33
	1.3499	24	23	29	21	25	23	31	24	27	25	25	23	19	25	28	23	29	29	27	27	29	26	26	25	29	28	29	26	26	27	30	32	34	29	27	33	26	26	36	26	34	27	31	26	29	29	32	32
	1.3498	23	26	23	24	27	28	25	24	22	28	23	26	28	28	23	24	25	26	18	25	21	27	23	27	36	28	29	27	28	27	32	26	28	30	27	28	29	28	26	28	30	31	33	29	32	30	28	29
	1.3496	24	25	25	27	21	24	27	24	31	23	22	29	24	27	24	31	31	27	25	32	30	28	29	30	24	32	24	34	29	30	28	29	28	24	27	30	29	30	34	29	32	31	31	36	26	32	33	29
	1.3494	22	22	26	27	24	23	24	26	27	26	27	23	24	26	25	20	24	27	26	23	27	27	28	26	27	27	26	28	25	27	27	37	28	35	31	34	28	27	34	29	30	26	31	26	28	26	30	36
	1.3492	25	23	28	27	26	23	23	22	23	29	25	21	28	24	29	29	28	31	28	28	28	32	22	25	29	28	31	28	29	29	29	24	31	36	26	25	25	29	28	22	28	26	29	30	31	29	31	28
	1.349	27	23	23	27	28	28	29	29	26	29	28	22	26	28	25	28	24	24	23	28	25	23	25	28	28	28	26	30	28	31	28	29	25	30	34	23	31	38	31	33	25	35	29	30	28	39	29	26
	1.3488	22	25	25	28	23	24	31	30	24	23	27	28	25	26	27	24	25	22	29	29	26	29	30	32	25	22	26	29	26	28	25	32	28	26	30	28	27	30	29	31	36	28	32	34	29	29	30	34
	1.3486	19	25	27	25	26	26	24	26	20	25	26	20	27	26	26	25	27	28	26	31	29	22	22	25	32	30	30	23	28	31	34	30	32	30	29	34	28	29	32	25	28	29	29	28	33	33	33	26
	1.3484	25	24	23	26	24	25	25	24	22	30	29	28	26	29	25	24	31	24	25	27	24	27	24	25	28	28	25	29	33	30	32	26	26	23	31	26	32	31	25	32	30	32	30	31	30	34	24	28
	1.3483	20	21	26	23	22	19	26	25	26	22	22	30	25	22	26	31	23	24	26	26	27	30	29	28	25	31	24	27	27	25	26	34	31	28	28	30	27	27	34	32	32	29	32	33	30	28	30	31
	1.3481	24	24	25	22	25	30	23	25	24	22	31	24	26	23	29	26	26	28	26	23	29	29	25	26	25	29	28	26	26	28	24	28	32	28	26	31	26	22	26	26	30	29	26	28	26	28	24	30
	1.3479	27	28	26	25	29	26	22	28	25	30	25	25	24	29	26	23	29	28	24	29	23	25	28	29	28	26	33	28	26	30	30	27	30	24	30	27	32	29	25	25	27	28	30	30	34	30	30	29
	1.3477	26	26	21	23	20	24	28	30	28	27	27	28	27	28	18	28	25	25	25	30	23	28	30	27	24	30	28	31	28	28	25	27	25	27	28	27	30	29	30	27	31	31	32	30	25	31	28	35
	1.3475	21	24	29	24	24	24	24	23	26	26	29	25	23	28	30	27	25	24	29	27	31	24	26	28	27	22	32	25	28	25	28	29	29	33	27	25	29	30	26	28	31	29	32	27	28	31	30	33
	1.3473	20	26	25	25	28	27	25	25	26	26	24	20	29	20	21	25	26	29	26	24	24	23	22	24	27	29	31	29	25	29	29	30	30	30	29	28	32	29	27	29	28	29	27	27	28	26	34	32
	1.3471	24	28	23	25	25	20	26	28	26	26	28	31	23	26	26	27	30	26	26	34	24	30	26	28	26	31	25	33	27	25	23	27	29	25	32	24	30	28	34	34	31	32	32	33	30	31	34	34
	1.3469	22	23	22	23	24	20	25	26	28	25	24	22	27	20	24	26	23	24	31	23	29	27	28	23	30	26	30	30	26	28	28	30	29	30	22	34	25	29	30	24	31	25	33	28	26	29	26	36
	1.3468	20	25	28	26	27	27	16	21	25	32	28	24	25	22	25	23	24	30	26	25	29	24	25	28	24	29	25	24	28	28	28	30	30	26	32	29	29	25	22	27	28	26	25	29	29	28	30	30
	1.3466	26	25	19	20	24	26	30	24	24	27	20	30	27	30	25	28	28	22	29	29	26	27	28	28	30	28	26	32	30	29	29	30	28	23	31	24	29	38	30	30	30	30	28	33	28	31	36	28
	1.3464	26	25	25	29	22	21	26	20	26	24	24	29	26	23	29	25	24	28	27	23	31	28	28	27	25	27	23	29	28	24	28	31	30	26	24	27	31	28	32	29	33	28	32	28	29	28	30	31
	1.3462	23	31	26	26	28	26	19	19	22	24	26	24	29	24	27	24	28	28	29	26	30	24	25	29	26	25	30	28	24	29	31	29	33	33	28	26	29	30	26	28	32	24	30	32	32	31	30	27
	1.346	28	22	22	25	24	21	22	24	28	27	25	27	26	24	19	29	29	27	25	26	23	26	26	23	27	29	29	26	30	29	30	26	25	25	33	26	31	31	30	31	31	34	27	30	31	32	32	25
	1.3458	23	24	23	25	23	21	26	28	27	20	27	29	25	23	29	23	26	20	28	27	28	27	28	25	28	26	28	25	30	31	27	30	28	29	26	25	27	26	33	32	28	31	31	31	29	30	26	32
	1.3456	18	22	27	27	24	27	27	27	22	25	27	20	24	23	26	21	24	25	23	23	31	27	25	23	29	27	29	27	27	25	25	29	31	32	25	29	25	26	27	26	26	24	24	28	28	29	27	30
	1.3454	31	26	19	20	24	24	28	28	23	29	24	24	27	26	21	27	27	29	24	22	23	24	27	30	29	26	25	23	30	27	30	23	25	25	30	28	32	34	24	30	31	25	28	30	32	31	31	28
	1.3453	26	25	23	27	23	25	27	30	27	23	19	29	26	27	23	22	26	25	23	27	28	32	27	30	28	33	25	34	31	27	25	28	29	29	28	29	28	31	32	30	29	29	29	33	24	28	31	29
	1.3451	25	24	26	28	24	26	25	23	25	22	28	24	24	20	29	26	27	27	26	28	32	23	26	27	22	25	26	24	24	25	21	31	29	30	26	29	32	29	25	29	25	25	29	23	30	25	29	34
	1.3449	22	24	23	19	28	27	23	23	25	25	23	28	31	25	25	21	28	31	26	28	22	27	21	25	24	23	23	27	24	27	33	23	30	28	27	22	28	32	31	28	26	27	25	28	32	31	27	29
	1.3447	27	23	25	21	21	21	24	28	27	26	23	27	24	26	25	28	24	24	22	29	25	29	25	26	25	32	26	30	29	30	23	25	29	26	30	28	28	30	29	32	31	33	33	32	28	27	28	29
	1.3445	24	26	29	23	23	25	26	24	26	26	30	22	23	20	28	24	30	23	28	27	24	29	30	24	26	27	29	26	26	27	29	30	32	32	29	29	23	30	34	26	28	30	32	27	28	31	30	34
	1.3443	23	31	28	24	23	31	23	21	27	24	24	22	30	26	25	21	26	30	26	23	28	27	27	27	29	26	30	25	25	27	25	26	28	32	29	28	24	25	27	25	24	27	20	26	32	27	34	28
	1.3441	23	26	21	20	19	21	30	25	26	28	23	29	23	25	21	28	30	25	22	27	21	26	27	29	24	27	24	27	30	28	31	28	26	27	30	24	33	28	31	30	28	35	29	30	26	32	31	30
	1.344	20	23	25	26	25	21	26	25	20	22	26	23	22	25	27	24	22	27	27	23	29	26	27	26	25	26	27	26	22	28	24	33	26	24	22	23	21	27	30	25	31	25	27	30	23	27	27	32
	1.3438	21	30	27	26	21	25	23	19	23	25	26	23	27	30	29	25	26	26	25	23	23	22	25	23	25	23	28	26	26	25	27	28	26	28	26	26	27	26	29	28	23	30	29	29	28	27	26	28
	1.3436	27	20	23	19	23	23	27	23	27	25	20	25	26	27	24	25	27	23	22	26	20	26	22	26	23	27	24	30	32	28	25	29	27	23	30	24	30	29	31	31	22	29	24	31	26	34	31	34
	1.3434	22	22	25	27	23	22	27	26	26	21	20	25	20	20	26	23	28	24	26	27	31	27	22	23	23	25	21	28	28	28	23	28	25	24	24	33	28	25	26	30	29	32	30	32	30	30	26	28
	1.3432	23	23	26	24	24	28	25	24	21	25	31	23	24	23	27	23	22	29	29	24	28	22	24	23	26	25	29	22	20	25	26	27	32	31	27	30	27	31	26	28	25	26	28	29	30	31	28	29
	1.343	21	28	23	21	24	23	20	24	24	28	28	26	24	23	23	25	30	26	24	25	24	25	25	27	27	25	30	27	28	29	28	29	29	26	30	27	29	23	28	30	29	29	29	28	29	32	29	32
	1.3428	26	21	23	22	20	20	30	23	25	25	21	27	21	25	27	27	20	21	27	26	26	27	28	29	23	27	26	32	29	25	25	28	27	26	27	29	29	29	32	29	30	33	31	31	28	33	28	35
	1.3426	21	23	29	25	21	26	22	22	23	24	25	27	25	22	26	18	19	28	29	21	30	27	20	26	27	25	26	24	25	25	25	32	28	28	26	30	29	25	28	24	25	22	31	25	29	27	27	30
	1.3425	25	23	19	26	27	27	25	23	25	26	27	23	25	26	21	24	26	30	20	21	23	21	22	22	26	27	29	28	26	30	29	26	25	23	30	25	31	28	31	29	25	29	29	25	28	27	27	32
	1.3423	25	24	22	23	25	26	26	20	25	26	23	25	23	30	22	26	24	23	25	24	25	26	23	33	20	26	25	27	30	28	25	31	27	25	31	27	28	30	30	31	29	29	30	32	29	28	31	28
	1.3421	25	21	28	28	20	25	22	26	26	24	23	21	24	17	28	21	24	24	24	22	31	23	28	23	25	25	27	28	21	23	25	28	28	29	28	34	26	25	31	27	28	26	31	26	28	26	24	29
	1.3419	20	25	18	24	22	28	26	22	21	24	23	25	29	25	26	25	27	24	22	22	22	21	26	25	25	25	27	23	25	25	31	20	27	27	29	25	28	25	26	28	27	29	25	28	31	28	29	32
	1.3417	22	23	26	23	22	21	23	23	21	23	21	28	20	28	27	29	26	23	24	31	24	25	28	26	26	24	27	28	28	25	26	26	28	26	29	27	28	29	27	29	32	28	27	33	29	33	33	27
	1.3415	19	19	24	25	22	23	28	27	28	25	27	25	25	19	24	24	26	22	22	22	31	28	28	23	29	28	24	24	21	23	25	28	25	27	27	33	24	28	28	32	32	27	34	25	27	27	28	31
	1.3413	21	27	25	25	24	24	20	24	21	27	25	25	25	20	28	24	27	26	25	21	27	19	22	24	26	24	24	22	23	29	28	28	29	32	25	28	21	25	26	29	28	25	27	28	32	29	27	26
	1.3412	24	22	16	23	24	20	26	22	27	26	20	25	29	25	18	26	22	25	26	26	22	24	22	30	25	28	24	27	33	28	27	28	22	28	31	27	30	32	31	31	25	33	28	32	30	35	32	30
	1.341	23	18	24	24	21	23	23	25	26	24	25	27	28	24	28	26	22	25	29	24	23	29	28	26	23	26	21	25	25	23	20	30	23	26	25	27	28	25	32	33	29	28	32	27	27	29	31	32
	1.3408	24	23	25	26	22	25	21	26	22	20	24	24	26	24	20	25	21	25	23	25	24	22	22	22	32	22	24	24	27	25	25	26	31	29	27	29	25	31	30	25	26	24	24	29	31	28	28	25
	1.3406	25	22	22	19	24	24	21	25	20	27	22	28	25	25	22	28	28	27	19	24	21	23	20	27	26	26	26	28	27	26	31	26	24	27	32	26	27	31	25	27	26	31	24	32	27	30	29	28
	1.3404	24	20	23	18	25	23	24	24	27	26	27	27	25	21	22	27	23	24	25	29	27	28	27	25	25	28	19	25	27	29	22	31	22	26	25	30	28	27	33	30	28	26	27	32	25	30	25	28
	1.3402	21	21	25	23	20	23	23	21	24	22	28	24	20	26	26	20	25	26	25	20	28	25	21	25	24	22	23	24	24	32	27	26	31	31	24	30	24	25	26	28	27	31	25	24	32	28	28	30
	1.34	22	23	20	24	24	21	21	24	25	29	20	22	26	25	23	25	24	23	21	24	22	20	26	23	29	25	31	26	26	30	29	23	26	26	24	21	31	25	23	24	30	26	28	28	33	31	30	27
	1.3399	23	19	23	18	24	23	28	26	28	23	23	26	24	27	21	29	21	25	24	25	20	27	22	28	27	32	25	28	28	27	21	31	24	25	25	28	26	30	34	29	27	32	32	31	26	34	29	28
	1.3397	20	22	24	26	23	19	20	21	21	24	27	22	24	23	26	22	23	23	27	22	27	24	22	25	18	24	24	28	26	25	24	26	30	30	25	27	25	26	25	21	30	25	28	26	26	28	27	34
	1.3395	20	26	21	25	30	20	21	22	22	24	25	21	27	25	23	24	27	28	23	27	23	24	23	22	28	25	24	24	24	23	29	26	28	29	30	29	30	29	29	26	20	27	26	26	32	29	31	26
	1.3393	26	24	23	17	24	22	25	26	25	29	21	29	20	23	23	30	22	23	25	30	20	29	28	25	28	29	22	25	30	27	28	22	25	26	26	28	24	30	28	28	30	31	30	29	28	30	33	30
	1.3391	20	20	22	27	26	20	23	27	20	22	28	22	23	23	25	22	24	25	29	25	29	27	28	23	24	26	26	25	22	27	28	28	28	29	24	31	25	24	31	25	26	25	29	27	28	29	29	27
	1.3389	22	28	27	24	28	26	21	24	20	26	26	21	25	20	20	21	24	27	20	26	23	20	26	26	27	23	23	22	25	28	29	27	24	27	28	26	25	28	27	25	23	26	23	24	33	27	26	28
	1.3387	29	23	25	19	25	20	25	24	24	23	21	26	25	23	21	23	25	19	22	22	28	25	26	27	26	28	26	26	31	28	28	27	26	26	29	21	27	29	27	30	27	25	30	27	27	32	24	26
	1.3386	23	20	25	28	19	22	25	23	26	23	22	25	22	17	26	27	22	23	26	26	28	25	27	24	25	26	24	26	26	26	21	29	25	30	23	33	25	26	29	28	26	24	31	24	24	28	28	29
	1.3384	25	24	26	28	23	27	19	26	19	23	26	21	28	22	28	22	20	25	26	27	29	23	25	22	25	24	31	19	27	24	24	27	30	27	28	24	28	25	24	20	22	23	27	23	29	29	29	29
	1.3382	29	22	18	22	27	25	25	22	25	28	22	25	25	28	22	28	26	28	21	28	20	18	22	22	25	31	25	23	26	26	27	30	22	25	29	24	29	32	27	28	29	32	26	32	33	28	29	25
	1.338	25	23	25	22	24	19	26	26	26	23	21	23	22	22	21	24	26	21	25	25	24	28	28	24	17	25	22	25	26	30	20	26	25	22	24	23	22	27	27	27	26	30	33	29	33	24	26	32
	1.3378	19	22	26	24	24	24	21	24	20	24	26	17	22	21	21	22	20	22	23	24	26	19	25	25	24	24	23	28	26	28	24	28	29	25	25	31	28	29	27	22	22	24	25	28	27	26	26	22
	1.3376	29	20	20	23	23	23	21	21	21	25	21	23	27	26	20	26	24	24	24	22	23	24	21	30	27	24	25	22	30	24	28	24	29	25	30	25	27	28	26	25	22	25	28	30	30	31	25	27
	1.3375	24	25	25	23	19	23	26	25	26	19	20	25	20	24	20	28	22	25	19	21	24	28	26	24	25	25	25	25	26	26	26	29	26	26	25	24	31	29	29	25	32	25	31	31	20	29	28	32
	1.3373	24	20	25	26	23	23	17	19	21	23	29	23	22	22	27	21	20	25	27	19	29	21	21	20	22	22	24	24	25	23	20	26	28	29	23	29	25	27	26	25	24	28	25	24	25	25	31	27
	1.3371	26	28	20	22	22	26	22	25	20	28	19	22	25	26	26	22	26	22	20	22	21	19	20	23	25	21	29	23	27	24	29	26	28	29	25	26	29	29	29	26	25	27	25	23	27	29	30	28
	1.3369	23	20	20	20	23	19	28	25	25	22	20	30	20	22	23	26	24	20	26	28	26	27	27	26	24	27	26	29	27	27	16	22	21	28	31	27	25	28	31	29	23	28	23	30	24	31	29	25
	1.3367	20	21	27	24	24	21	22	22	23	22	25	24	20	22	22	24	27	26	23	21	27	23	24	23	18	26	27	25	24	28	22	30	28	27	28	28	24	22	28	26	28	27	34	24	29	25	26	28
	1.3365	19	23	23	24	25	28	19	18	25	25	21	21	26	20	21	22	22	25	21	23	24	17	22	25	26	26	25	25	27	27	24	27	27	30	27	26	23	25	25	21	24	27	24	27	30	30	27	27
	1.3363	25	24	20	22	18	18	26	20	26	26	24	28	21	27	18	26	22	18	22	24	23	28	27	26	22	29	30	26	26	25	25	22	28	25	31	27	28	31	26	30	27	30	25	29	29	27	28	28
	1.3362	22	22	25	23	18	17	24	24	20	26	24	22	22	22	24	19	21	24	20	25	26	26	29	27	22	25	22	20	23	19	23	25	25	27	21	28	25	22	28	28	30	28	26	27	28	27	28	29
	1.336	24	23	28	24	22	23	23	23	21	28	27	22	30	18	22	21	24	26	20	24	24	21	22	24	23	24	27	25	23	23	26	25	31	29	23	29	25	28	26	26	27	29	22	27	25	26	24	26
	1.3358	26	22	20	20	24	21	24	22	21	23	17	27	28	31	20	26	28	26	23	26	18	24	25	28	27	24	27	26	27	27	26	26	24	22	31	22	31	26	28	28	24	25	31	32	26	28	30	29
	1.3356	20	18	21	26	18	21	25	23	25	22	23	22	18	19	23	19	23	19	23	25	25	25	29	23	18	25	24	23	24	30	20	26	21	26	26	27	23	27	26	29	28	29	29	24	25	23	26	26
	1.3354	23	23	26	27	27	22	20	22	22	20	26	16	28	26	23	20	25	26	23	23	24	19	22	21	25	19	20	22	21	23	23	25	30	27	26	27	26	29	22	27	18	22	27	27	31	26	25	22
	1.3352	22	23	18	20	25	24	21	21	24	25	20	21	27	21	21	24	23	24	18	27	21	24	20	28	28	27	25	25	25	28	31	22	25	25	26	20	31	28	25	28	26	27	20	25	26	30	29	23
	1.3351	19	22	19	20	23	21	25	24	26	21	21	25	20	22	24	24	23	24	27	21	23	27	27	24	20	25	25	28	26	31	22	25	30	23	23	22	23	30	31	24	30	25	29	30	25	26	24	31
	1.3349	17	21	24	25	18	25	20	18	22	21	22	19	20	19	25	20	20	23	20	28	26	19	16	25	20	26	23	20	18	20	21	26	27	31	24	29	23	24	26	24	30	25	21	27	26	22	26	25
	1.3347	26	25	22	20	22	23	23	19	23	24	24	25	28	25	21	24	24	24	22	19	20	22	24	23	29	20	26	22	28	23	26	25	28	23	26	22	27	25	27	25	27	23	26	26	29	24	27	25
	1.3345	28	22	18	20	20	21	27	24	26	18	22	26	22	25	21	23	23	22	20	26	22	28	24	30	25	27	26	28	28	28	23	21	22	25	25	22	28	27	27	26	31	25	26	29	23	32	29	30
	1.3343	22	20	23	21	16	21	22	22	26	21	25	22	23	20	24	21	20	25	25	20	26	22	23	23	26	22	21	21	24	25	19	27	22	29	26	25	23	25	28	18	29	25	24	26	25	24	24	28
	1.3341	18	24	24	23	26	25	19	20	20	22	27	19	28	23	22	21	25	28	23	22	23	22	26	21	24	22	26	23	25	22	26	23	31	25	30	19	27	25	22	26	23	23	20	27	32	28	26	25
	1.334	25	20	25	19	22	21	21	22	27	24	23	22	21	22	22	27	25	22	26	25	25	27	27	27	22	25	23	28	29	29	28	28	26	26	24	24	23	23	25	30	27	30	29	31	18	28	31	27
	1.3338	22	23	24	19	23	20	23	25	23	22	26	23	20	26	29	19	25	24	25	22	24	24	28	22	20	24	27	23	26	20	24	25	21	26	25	30	24	21	28	28	25	27	29	20	27	27	20	31
	1.3336	19	23	24	24	25	22	19	23	17	19	23	23	25	20	24	20	25	29	17	24	23	24	18	23	25	25	27	22	22	19	27	22	24	29	24	22	21	23	25	26	26	29	24	23	27	25	25	24
	1.3334	21	20	18	18	19	25	23	22	23	25	24	26	22	28	21	25	21	20	21	26	25	25	23	23	26	22	24	26	27	25	26	23	22	26	26	24	28	27	26	31	24	28	27	27	25	28	28	29
	1.3332	24	18	20	20	21	22	22	25	25	21	20	25	22	21	23	20	17	23	27	24	25	27	24	20	25	25	27	28	20	23	26	25	23	25	19	26	23	22	26	27	29	22	25	27	21	27	28	29
	1.333	20	29	21	22	25	23	22	23	24	21	21	20	24	19	24	23	20	22	23	24	28	20	22	24	24	22	24	18	22	23	23	31	31	26	22	30	23	23	23	25	23	25	24	27	31	26	24	26
	1.3329	24	25	19	20	22	22	20	20	24	21	22	24	29	26	18	22	25	24	21	24	20	24	22	28	28	23	20	28	23	26	27	21	27	22	29	23	27	26	25	25	21	24	26	30	23	28	27	27
	1.3327	24	19	18	20	24	22	20	25	22	21	20	21	19	22	20	25	19	19	24	21	25	27	28	24	21	28	19	23	22	24	21	24	25	24	21	25	23	26	29	25	27	27	27	25	24	25	25	30
	1.3325	20	22	23	24	20	23	17	21	19	20	28	18	23	24	22	21	26	24	21	23	22	19	25	21	20	25	24	22	20	25	23	25	29	27	25	27	22	23	27	22	21	24	24	20	25	26	25	31
	1.3323	24	23	19	21	26	24	23	17	23	20	19	22	20	22	20	23	26	21	21	23	22	26	18	26	22	26	26	24	27	22	25	23	22	26	27	25	24	24	27	23	25	27	24	28	28	29	28	21
	1.3321	21	22	22	17	20	20	26	25	21	23	19	18	20	26	18	22	17	18	25	26	17	24	24	25	21	22	22	26	26	25	23	27	24	25	28	23	28	25	31	31	26	27	31	29	24	29	25	27
	1.3319	17	16	25	27	23	22	18	22	22	18	19	24	20	17	27	20	19	22	28	21	26	18	21	18	20	18	26	22	19	25	24	24	24	29	22	29	22	20	25	20	29	24	24	28	25	23	20	24
	1.3318	21	23	21	20	24	24	22	22	16	23	21	19	25	21	19	19	25	25	21	22	21	19	18	21	24	24	24	19	19	23	24	26	27	25	28	21	27	22	26	25	24	25	22	21	29	23	26	25
	1.3316	25	18	19	21	25	23	24	24	22	26	22	23	21	24	21	25	23	21	23	25	20	25	25	29	25	29	22	27	25	25	20	18	19	19	26	23	26	23	27	24	24	25	24	27	20	30	25	27
	1.3314	24	22	23	28	22	14	21	24	25	22	24	18	20	19	24	22	21	21	23	19	23	22	25	20	20	24	21	21	18	22	23	26	24	27	20	33	26	23	28	25	25	28	25	29	25	25	23	28
	1.3312	19	21	23	24	26	21	17	21	21	22	23	20	24	22	25	23	25	26	20	25	24	22	23	21	22	25	26	24	22	24	26	21	28	28	29	16	20	26	21	24	24	27	22	29	28	28	29	22
	1.331	26	20	17	20	21	17	22	20	24	21	19	22	21	22	20	22	26	20	22	25	23	23	23	25	24	24	23	25	27	28	23	22	25	21	26	23	27	25	25	24	25	27	25	35	25	29	30	26
	1.3308	15	19	20	20	21	20	25	25	19	20	18	22	22	22	25	23	17	20	23	22	23	25	25	23	22	26	20	24	23	25	24	32	20	23	17	32	23	24	27	30	26	27	29	22	25	27	26	29
	1.3307	20	24	23	21	21	20	19	19	25	21	24	22	24	19	24	23	26	24	20	17	24	23	22	22	27	23	26	23	20	23	27	28	28	25	24	25	20	26	25	25	23	22	24	28	29	23	24	18
	1.3305	23	20	19	15	21	20	23	22	23	22	20	16	24	22	18	26	22	26	19	22	20	23	21	23	21	23	24	26	25	25	26	25	21	20	29	25	27	28	24	25	25	29	27	28	29	27	29	23
	1.3303	23	20	22	20	23	19	25	18	22	22	23	21	20	18	20	23	18	20	22	22	22	29	25	23	17	26	21	19	26	22	22	22	24	21	23	24	20	20	29	25	26	27	26	27	23	26	27	30
	1.3301	20	24	27	24	20	21	24	21	23	18	22	17	21	25	27	19	23	19	24	23	26	20	21	14	20	21	22	19	23	22	21	29	26	28	21	26	25	20	19	23	18	21	26	21	26	26	26	27
[truncated: 185 more rows]
[truncated: 153 more columns]

## Sheet: Figure2c
Figure 2c	Column B: X-axis, Photon energy (eV)
[truncated: 1,341 more rows]
[truncated: 153 more columns]

## Sheet: Figure2d
Figure 2d
[truncated: 202 more rows]
