# Supplementary material for: Quadrupolar excitons and hybridized interlayer Mott insulator in a trilayer moiré superlattice
Source: Nat Commun. 2023 Aug 1;14:4604. doi: 10.1038/s41467-023-40288-9 (PMC10393975; doi:10.1038/s41467-023-40288-9)
Supplement: Supplementary file 3 — Source Data [file 41467_2023_40288_MOESM3_ESM.zip › source data file 3.xlsx]

## Sheet: Figure3a
Figure 3a	Column B: X-axis, Photon energy (eV)
Row 2: Y-axis, Vtg + Vbg (V)	Matrix data: Z values, PL intensity (arb. unit)	-12	-11.9	-11.8	-11.7	-11.6	-11.5	-11.4	-11.3	-11.2	-11.1	-11	-10.9	-10.8	-10.7	-10.6	-10.5	-10.4	-10.3	-10.2	-10.1	-10	-9.9	-9.8	-9.7	-9.6	-9.5	-9.4	-9.3	-9.2	-9.1	-9	-8.9	-8.8	-8.7	-8.6	-8.5	-8.4	-8.3	-8.2	-8.1	-8	-7.9	-7.8	-7.7	-7.6	-7.5	-7.4	-7.3
	1.5432	570	575	574	573	573	574	574	573	570	572	570	573	578	572	574	572	569	574	572	573	572	574	575	571	575	572	574	571	575	576	576	577	575	577	574	575	571	572	574	573	572	570	577	575	576	578	570	574
	1.543	575	575	573	578	572	574	579	574	573	580	576	574	573	579	574	578	573	576	577	577	572	578	576	574	571	576	574	578	580	579	579	578	571	573	576	577	571	573	576	575	571	576	573	575	569	569	574	574
	1.5427	581	579	579	575	574	579	578	580	579	578	577	582	578	578	580	578	579	579	580	577	573	574	582	579	577	583	578	580	574	575	578	576	579	576	579	576	580	576	578	573	578	571	577	572	579	575	578	575
	1.5425	576	585	584	578	577	579	574	574	575	577	574	575	575	574	576	575	576	576	577	575	578	577	575	575	580	579	576	577	574	576	575	575	579	577	569	576	579	580	576	577	577	573	579	575	577	580	575	579
	1.5422	580	575	580	579	577	579	575	577	575	579	571	575	575	579	577	576	575	572	576	576	575	577	575	573	575	574	577	574	575	579	579	579	573	573	576	579	575	573	580	578	571	578	574	577	575	572	574	573
	1.542	583	580	578	579	582	581	582	580	583	580	583	579	577	576	578	579	578	580	580	582	579	577	580	581	579	581	580	581	575	583	579	577	579	576	576	576	578	577	579	579	582	578	577	575	581	577	578	578
	1.5417	578	579	577	576	576	578	573	579	581	573	576	577	577	576	578	579	578	578	572	576	578	576	578	571	580	573	579	573	580	574	575	578	579	577	572	576	580	582	575	577	578	576	581	577	577	580	578	579
	1.5415	576	576	577	581	579	576	580	575	578	579	577	572	582	577	576	576	578	576	575	579	576	580	573	576	575	578	576	572	580	577	579	579	579	576	577	576	575	576	578	577	573	576	576	576	572	574	571	575
	1.5412	583	578	579	576	581	580	581	581	580	580	583	581	575	585	580	582	578	582	579	582	576	582	580	583	576	580	580	579	579	578	582	579	578	580	582	580	579	582	580	577	581	582	579	581	576	578	577	582
	1.541	584	582	574	580	578	577	581	581	583	574	577	579	577	576	580	578	580	581	572	577	575	576	580	576	580	575	577	579	576	574	579	577	577	574	576	572	585	577	576	578	585	579	582	575	581	578	579	579
	1.5407	576	579	583	583	577	579	576	573	574	578	579	575	579	576	574	576	573	579	576	577	579	580	574	579	578	575	577	576	580	574	578	579	580	574	572	579	575	582	571	578	574	579	577	575	577	575	571	576
	1.5405	578	579	576	580	581	577	581	580	578	584	581	580	579	582	581	583	580	580	580	582	577	579	577	582	577	582	582	580	580	583	580	578	578	581	581	582	579	578	580	582	580	584	576	584	579	575	580	578
	1.5402	579	582	578	575	578	578	580	583	582	576	586	585	579	579	582	578	574	581	580	579	576	580	583	579	576	578	582	578	578	578	575	577	582	576	575	579	579	576	578	578	579	573	581	580	584	577	576	579
	1.54	579	582	582	579	577	581	578	575	576	575	577	577	580	580	581	577	577	578	579	577	581	582	577	575	580	577	576	575	575	578	578	576	579	581	578	573	576	581	577	579	577	574	580	579	582	577	576	580
	1.5397	577	578	577	582	582	577	580	576	580	582	581	579	579	582	577	580	581	581	579	583	574	579	574	579	576	581	580	582	585	580	584	580	579	573	581	577	577	576	581	580	577	577	577	581	573	577	573	578
	1.5395	582	580	578	575	576	582	581	580	582	577	579	580	577	579	579	585	579	579	578	580	579	579	582	581	578	579	582	580	577	577	579	579	577	578	581	579	577	579	574	576	578	576	582	576	577	578	579	577
	1.5392	581	580	582	582	580	579	580	578	577	576	575	577	579	576	581	578	583	580	576	575	580	577	574	580	582	579	581	578	576	575	578	578	578	583	576	577	581	578	577	575	581	576	581	570	580	579	579	580
	1.539	580	579	584	595	582	580	579	577	576	580	582	579	580	582	582	578	580	575	577	576	578	584	576	578	580	576	579	578	586	579	584	580	578	578	580	578	578	582	582	579	576	584	578	584	578	580	577	575
	1.5387	584	579	574	775	583	583	582	582	580	579	582	582	579	582	580	583	579	577	580	579	581	576	578	582	577	581	582	580	575	579	581	579	579	579	581	577	581	579	578	576	581	580	578	577	579	581	580	575
	1.5385	579	582	579	2028	573	580	579	580	583	575	578	578	579	578	577	580	581	580	576	577	580	578	582	579	583	577	577	575	575	576	572	581	581	581	575	574	580	579	576	575	577	574	583	581	579	580	578	579
	1.5382	576	578	582	666	583	581	579	583	577	582	575	579	582	581	579	579	580	579	580	582	580	582	577	580	578	578	579	580	580	578	577	581	585	578	577	582	579	585	582	579	581	580	578	582	577	578	580	580
	1.538	582	583	581	583	582	581	583	579	581	580	581	583	579	580	579	585	578	581	581	581	573	575	579	580	577	580	582	580	580	582	578	578	581	579	580	578	581	579	580	580	577	579	579	582	576	577	576	578
	1.5377	581	583	581	578	574	580	582	585	582	575	576	579	577	575	584	581	578	578	576	579	579	577	583	577	582	575	576	575	580	576	575	577	577	578	575	578	579	580	573	576	582	577	580	579	578	576	582	580
	1.5375	576	583	585	577	581	580	582	577	579	579	576	577	583	578	579	579	578	584	579	581	581	585	579	579	582	576	579	573	577	581	578	579	578	581	578	579	577	584	578	579	576	578	579	578	578	581	575	579
	1.5373	577	578	580	578	579	578	579	579	579	582	580	583	576	583	577	580	578	581	582	582	575	581	578	581	577	576	579	582	578	583	577	579	577	579	582	579	578	578	582	577	577	585	577	580	578	578	577	575
	1.537	584	581	578	581	580	581	581	582	582	577	581	581	583	578	583	580	579	579	582	579	578	576	576	578	576	580	583	578	575	580	574	577	578	579	577	579	580	575	578	577	581	576	577	579	576	578	576	581
	1.5368	580	580	583	588	577	579	579	577	578	582	583	580	583	583	580	576	582	583	578	581	581	582	580	577	583	579	578	575	580	579	579	578	584	582	577	578	579	579	576	582	580	580	580	580	581	582	577	580
	1.5365	581	578	578	581	583	579	583	582	582	584	579	578	582	583	575	580	575	577	579	578	578	584	579	579	579	581	581	581	585	581	582	586	577	579	578	575	579	578	580	580	577	583	576	579	577	574	579	580
	1.5363	584	580	581	579	576	579	580	583	584	580	582	583	578	581	579	584	577	582	582	582	578	578	585	580	578	579	578	582	578	577	578	576	573	577	577	574	579	579	575	575	586	572	577	579	574	576	575	577
	1.536	581	583	581	575	582	584	579	576	582	577	579	577	582	579	577	580	582	578	575	583	585	580	580	581	579	576	577	576	580	579	577	578	581	581	576	578	579	578	579	579	581	578	579	579	582	581	579	580
	1.5358	576	579	582	581	581	578	580	577	578	581	580	580	580	581	576	581	579	580	576	579	577	585	575	576	576	574	577	576	582	578	580	580	581	579	579	577	579	579	579	582	581	580	576	578	578	577	579	578
	1.5355	579	577	578	579	584	581	584	580	582	582	583	581	577	581	581	578	578	577	579	582	573	577	580	579	577	581	579	582	578	582	579	578	579	578	582	579	576	579	578	576	575	579	578	579	576	578	577	579
	1.5353	582	582	579	577	580	582	586	582	585	580	578	583	578	579	581	579	584	581	576	574	576	580	582	579	579	575	583	576	577	577	582	579	582	580	579	576	581	581	578	579	577	574	579	574	582	580	578	579
	1.535	576	581	583	583	580	578	580	577	579	577	582	579	579	579	575	578	578	577	577	579	579	585	580	577	580	575	576	578	578	580	580	584	581	577	579	582	576	583	576	581	577	578	578	581	577	575	577	579
	1.5348	582	576	576	577	581	579	582	582	582	585	579	581	577	584	576	583	579	578	581	581	577	576	575	581	582	578	578	581	582	580	579	583	577	575	575	579	577	579	580	579	576	579	576	579	574	580	574	574
	1.5345	579	582	579	580	579	583	585	581	585	578	580	583	578	579	580	584	580	581	578	580	579	577	583	581	580	578	580	580	579	574	578	581	576	581	577	577	580	578	578	577	581	581	581	578	581	582	580	578
	1.5343	579	579	580	579	577	580	578	577	579	579	576	581	581	578	581	579	581	577	578	580	584	580	577	579	580	579	580	578	577	576	576	578	582	581	574	577	581	582	577	581	579	579	580	580	577	582	580	582
	1.5341	578	576	575	581	579	578	582	576	577	581	579	578	576	579	575	578	577	578	578	579	574	580	574	579	579	577	581	582	581	582	578	583	577	574	582	581	578	574	579	580	576	579	577	581	579	577	575	578
	1.5338	584	579	576	581	577	584	585	583	582	580	584	584	578	577	580	581	582	579	581	582	577	579	582	582	579	576	582	582	578	579	577	578	578	579	580	577	582	578	579	583	582	580	584	578	581	576	582	577
	1.5336	579	580	580	580	580	579	581	576	579	582	576	577	580	578	581	580	584	582	576	578	580	581	576	581	580	578	582	577	581	576	582	578	582	580	578	579	580	580	580	578	578	577	579	578	582	583	576	582
	1.5333	581	578	581	580	581	577	577	579	583	581	578	580	579	583	577	578	574	577	577	578	577	581	575	581	581	581	579	578	580	580	580	581	579	579	579	577	577	578	582	582	578	581	574	580	575	574	574	578
	1.5331	584	578	578	576	576	579	583	583	580	582	584	582	578	579	580	583	579	580	576	580	574	574	575	580	574	581	583	583	578	578	578	577	580	580	581	576	577	578	580	577	579	580	577	577	576	580	576	579
	1.5328	576	579	581	581	576	579	577	581	583	578	578	579	580	580	579	576	580	582	580	580	583	576	583	579	581	581	581	578	574	577	579	580	579	582	577	578	582	583	579	577	581	577	579	577	577	577	581	579
	1.5326	573	576	581	581	579	580	581	577	578	580	576	578	582	580	580	578	579	576	578	577	580	579	575	578	577	578	576	578	579	581	579	581	581	579	578	577	578	580	580	575	581	575	577	579	578	575	578	576
	1.5323	583	575	571	574	581	581	582	583	582	579	581	581	577	582	575	584	573	580	584	583	582	576	579	583	577	579	579	581	579	583	580	582	574	576	582	581	579	578	580	576	578	579	577	580	580	575	574	576
	1.5321	585	584	581	577	576	582	579	585	582	577	578	579	577	578	584	580	582	582	578	578	578	575	581	580	578	578	579	576	578	574	577	576	579	580	578	576	580	579	578	580	580	576	580	579	580	580	578	581
	1.5318	577	579	581	584	581	576	576	575	573	580	574	580	580	579	576	572	579	576	578	579	578	577	575	581	582	579	577	576	582	577	576	576	580	578	571	581	577	581	577	579	578	577	576	578	577	578	575	582
	1.5316	581	578	576	582	582	581	580	580	577	583	581	581	578	580	581	581	578	578	579	582	577	579	577	582	575	582	582	579	582	583	584	578	575	579	579	582	578	577	581	578	580	578	577	582	576	578	576	576
	1.5313	585	582	578	582	582	584	582	583	582	581	578	578	577	579	580	581	581	578	581	582	580	577	578	579	582	577	576	579	577	578	576	574	577	577	578	575	580	577	579	574	579	578	574	576	577	583	578	577
	1.5311	580	577	581	577	579	576	576	578	579	578	578	576	581	578	578	574	580	574	579	575	584	579	579	575	580	577	578	576	576	582	579	579	582	583	574	579	577	578	576	575	576	577	581	578	580	583	577	581
	1.5309	578	579	577	580	579	582	577	580	579	583	584	577	579	582	579	580	573	578	582	579	575	580	581	582	577	581	579	580	580	582	578	583	576	575	578	578	579	578	583	578	576	580	576	579	576	577	572	577
	1.5306	582	579	576	576	577	584	580	584	580	575	579	582	578	577	583	583	577	582	581	580	575	574	583	583	578	581	580	580	576	579	576	575	576	578	580	574	582	579	581	576	581	578	580	577	576	576	580	576
	1.5304	576	583	582	583	578	579	578	580	579	579	575	578	580	578	583	578	579	582	579	578	582	577	577	574	580	573	576	578	576	577	575	578	582	582	575	577	577	582	580	575	579	576	580	576	578	581	576	579
	1.5301	581	576	579	580	583	580	582	578	577	583	577	578	581	582	578	580	576	577	577	578	575	579	577	580	579	578	575	576	583	581	582	579	577	578	578	580	577	578	579	579	574	581	575	583	576	577	573	576
	1.5299	580	579	575	580	581	582	580	580	580	580	582	582	575	579	577	581	577	579	583	581	579	578	583	582	583	579	581	577	574	581	579	578	576	580	580	578	580	580	578	577	578	578	577	575	577	579	575	578
	1.5296	582	582	581	579	577	579	578	581	579	577	579	578	580	577	580	576	580	580	575	578	580	576	579	576	585	578	578	576	578	577	575	575	577	582	577	577	580	576	579	575	579	573	576	575	581	582	579	578
	1.5294	577	578	580	582	581	578	577	576	577	579	582	583	584	580	577	580	578	576	576	576	581	581	577	575	579	578	577	578	580	577	581	583	579	579	578	577	579	578	581	577	576	578	576	578	581	574	574	582
	1.5291	581	581	577	579	578	585	580	579	582	581	583	579	578	580	576	585	581	579	584	577	577	576	580	582	579	578	580	581	578	580	579	584	577	579	580	582	578	578	581	578	579	582	580	580	574	576	579	575
	1.5289	580	585	580	577	579	584	579	581	584	574	581	577	578	576	581	578	582	581	574	576	577	578	580	576	577	576	578	583	576	576	576	573	578	576	574	574	579	578	575	575	584	576	579	576	580	577	576	577
	1.5287	579	583	584	581	575	580	578	578	576	578	577	575	581	577	577	577	577	575	579	578	581	582	577	580	579	575	576	577	581	578	578	578	578	579	579	578	576	581	580	581	576	574	578	576	578	576	577	580
	1.5284	579	578	577	577	582	578	576	576	579	580	580	582	579	583	579	582	575	579	578	579	577	575	576	580	578	582	582	578	579	584	583	577	578	576	582	582	578	576	580	574	581	579	577	581	575	576	578	573
	1.5282	580	578	577	578	579	582	582	582	582	577	580	580	576	575	578	581	581	583	575	579	575	578	580	579	577	578	580	584	577	582	577	574	578	580	581	580	578	577	576	578	579	575	581	576	580	576	578	575
	1.5279	579	580	581	584	575	579	582	579	574	580	576	576	583	583	577	575	578	579	576	579	582	579	577	576	579	572	575	575	578	577	580	575	579	580	579	580	578	579	579	578	576	577	578	577	576	581	577	575
	1.5277	572	578	578	584	582	579	576	581	579	581	582	580	581	582	576	577	574	580	580	579	579	579	580	585	581	582	580	579	582	584	580	582	580	576	577	581	579	579	582	579	575	580	576	577	576	576	574	577
	1.5274	583	574	580	579	581	579	580	586	583	576	580	579	577	583	576	579	578	581	579	580	579	578	582	582	575	579	582	579	576	575	576	576	574	576	578	580	577	579	575	583	578	575	578	576	578	579	580	576
	1.5272	580	583	583	580	580	581	581	580	579	575	576	576	584	575	581	576	582	583	575	576	583	582	579	577	579	579	578	575	579	579	579	580	579	582	577	577	580	580	573	575	580	578	583	579	579	579	576	579
	1.527	577	576	584	582	582	575	580	578	579	584	578	573	581	580	579	579	575	578	574	579	577	580	576	575	579	580	575	580	583	582	582	584	577	580	577	582	577	576	580	582	577	580	577	579	577	579	577	576
	1.5267	582	581	577	578	581	584	583	579	582	580	584	581	576	579	578	581	577	578	580	580	575	577	580	584	578	581	583	578	576	583	582	576	577	579	583	579	579	578	580	576	579	583	578	581	580	576	581	576
	1.5265	581	583	581	580	579	580	580	583	582	574	578	577	577	578	582	578	580	582	581	577	579	578	581	579	577	578	578	579	576	577	577	576	579	579	578	580	580	582	580	574	580	576	583	576	585	579	577	582
	1.5262	580	579	584	583	579	580	579	577	579	580	582	576	583	580	580	580	575	577	579	580	576	580	576	580	581	576	579	577	579	577	579	578	581	579	579	580	579	580	580	585	579	580	578	582	583	576	574	578
	1.526	581	580	579	581	582	582	580	582	579	584	583	580	579	583	576	582	578	576	580	577	573	576	577	580	578	584	580	580	578	582	576	582	576	581	581	579	577	577	581	580	579	581	577	582	577	577	575	577
	1.5257	584	579	579	580	578	582	579	584	580	577	576	581	574	575	578	577	577	580	580	579	578	578	583	579	582	574	581	578	578	577	575	576	576	578	576	576	583	575	577	584	583	576	581	577	579	582	577	580
	1.5255	574	582	584	579	582	578	582	580	578	582	577	580	582	582	579	578	577	578	581	576	582	584	575	575	579	575	574	580	578	577	578	581	586	579	578	579	579	579	579	580	579	577	577	577	582	580	577	581
	1.5252	579	578	579	581	583	577	580	576	577	584	583	578	579	583	576	580	576	580	579	582	579	580	575	579	579	579	577	579	580	581	577	585	579	577	579	579	581	578	580	583	578	581	574	582	575	578	577	579
	1.525	583	579	576	579	579	581	582	584	580	577	581	585	579	580	586	583	584	580	579	581	577	580	580	578	577	583	578	579	580	579	581	576	578	579	576	575	581	580	582	571	582	579	578	573	578	577	582	577
	1.5248	581	582	581	583	576	577	579	579	575	577	578	580	581	578	580	578	582	582	578	575	580	578	579	578	580	577	576	582	580	578	582	581	579	580	576	576	579	585	576	581	579	578	577	580	582	581	580	581
	1.5245	579	578	580	582	582	580	579	581	580	583	578	577	582	583	577	579	575	579	578	580	579	578	576	583	578	582	579	576	581	582	579	583	576	579	580	583	576	579	582	584	580	582	575	583	579	576	578	576
	1.5243	585	582	580	580	579	582	584	582	583	581	584	585	582	582	577	584	580	579	575	584	577	581	583	585	576	583	580	580	582	579	580	576	579	579	581	576	580	581	578	576	579	578	575	578	574	579	579	578
	1.524	581	582	584	577	581	583	580	581	579	581	578	578	582	581	582	575	579	578	577	579	582	578	581	577	584	578	581	578	578	577	577	580	579	585	577	579	581	582	581	577	581	578	578	578	580	580	581	580
	1.5238	580	579	582	585	585	576	579	580	580	582	581	581	586	579	575	574	578	579	578	578	575	582	582	579	580	579	574	581	580	584	580	585	583	576	580	578	580	580	580	581	576	578	577	581	573	576	574	578
	1.5235	582	577	578	579	581	583	579	580	583	576	581	578	579	581	577	581	578	578	580	585	575	579	580	584	578	579	582	580	578	582	581	578	579	579	579	577	578	577	582	577	577	577	579	578	577	581	579	576
	1.5233	582	580	580	580	583	581	582	582	585	580	576	583	582	577	582	579	582	585	582	577	580	575	580	578	578	583	580	579	579	578	579	580	579	577	574	576	582	577	574	577	579	575	578	577	579	578	578	578
	1.5231	577	578	583	583	578	577	579	581	578	583	578	579	580	579	581	579	576	578	577	576	583	582	579	578	578	581	577	580	582	577	579	580	579	580	576	581	585	583	578	582	580	579	578	582	582	580	575	581
	1.5228	584	578	578	576	585	579	581	580	579	585	583	583	578	582	579	581	584	580	577	580	582	577	583	582	577	585	580	581	582	580	583	579	577	579	582	576	579	578	579	582	580	585	577	579	579	575	575	583
	1.5226	584	584	579	580	579	584	579	583	587	577	579	583	577	583	576	578	582	584	580	579	579	580	581	580	581	582	581	579	579	577	576	575	579	582	579	580	582	583	576	576	576	576	580	579	581	580	581	578
	1.5223	579	580	582	579	578	578	579	579	578	578	576	577	582	579	578	578	580	578	574	578	586	583	580	578	583	579	576	580	577	580	576	580	580	580	578	577	579	584	578	583	577	580	578	576	576	583	573	579
	1.5221	580	579	580	582	582	577	579	579	577	583	580	579	580	583	574	579	575	578	578	582	577	581	579	582	578	578	577	578	581	583	579	580	578	579	580	583	579	579	577	584	579	579	574	583	576	576	576	580
	1.5219	584	583	576	579	579	581	581	587	584	578	580	578	582	581	580	583	578	580	582	584	580	579	582	581	577	582	584	582	581	577	579	579	579	579	579	578	582	580	577	576	583	580	580	578	578	580	581	578
	1.5216	578	583	582	583	581	579	581	580	577	580	575	579	583	577	583	578	582	583	579	580	579	580	579	575	580	578	580	580	581	578	576	579	580	579	570	579	579	579	579	578	583	578	580	575	578	583	581	584
	1.5214	579	578	579	579	581	582	578	576	582	582	578	577	579	583	579	579	577	582	576	576	580	582	581	582	580	579	578	575	582	579	583	582	581	578	578	581	577	581	579	582	577	579	576	581	579	576	579	579
	1.5211	585	582	578	579	583	584	582	581	581	580	587	584	581	584	578	582	580	580	579	578	580	575	578	583	581	585	585	581	578	585	576	578	576	581	583	574	579	580	581	578	581	576	577	579	578	574	579	580
	1.5209	580	584	580	580	581	579	578	581	580	580	580	578	576	580	581	576	582	585	580	579	579	578	580	579	581	577	577	577	582	578	577	581	580	580	579	579	582	585	571	577	581	576	580	578	583	581	580	580
	1.5206	579	581	584	578	582	580	579	578	580	583	585	584	580	583	578	579	578	580	578	578	579	583	577	579	579	575	578	581	585	584	579	581	581	578	579	580	579	581	576	581	576	580	578	581	577	582	574	582
	1.5204	584	577	578	576	579	584	580	585	585	583	584	585	577	583	578	583	581	580	583	582	576	578	582	584	580	579	580	583	582	582	586	582	578	578	583	582	579	578	581	576	578	580	578	580	575	579	575	577
	1.5202	580	583	579	582	581	583	587	588	586	577	580	579	580	578	579	578	584	585	580	580	584	578	580	577	581	575	579	579	578	579	579	579	578	580	578	578	578	580	577	578	584	579	578	578	580	580	582	576
	1.5199	579	580	578	585	579	579	579	578	574	580	577	578	580	581	579	576	579	579	579	579	581	583	575	577	578	581	576	578	578	576	583	578	585	579	575	581	579	580	578	581	577	574	579	579	580	581	576	582
	1.5197	583	577	580	581	582	581	581	579	579	585	582	581	580	582	578	579	577	582	581	582	575	582	580	585	583	580	580	579	580	582	583	583	580	576	584	581	576	578	582	583	581	580	578	583	576	578	580	576
	1.5194	583	583	580	580	580	582	581	580	579	579	582	582	582	580	579	579	585	583	580	580	577	579	580	582	581	581	585	584	576	581	579	580	577	580	582	577	584	578	583	575	580	580	582	578	571	584	580	576
	1.5192	578	581	583	581	577	580	576	580	579	576	575	582	580	580	577	575	581	582	578	577	582	580	578	579	583	578	576	577	577	579	579	580	583	580	577	576	582	581	578	582	579	578	579	575	583	583	579	581
	1.519	585	579	579	581	583	582	581	585	579	584	583	582	582	582	576	580	579	577	584	580	578	581	580	579	579	584	579	582	583	580	580	582	574	580	581	579	578	579	585	578	579	581	573	579	574	578	575	579
	1.5187	587	579	582	580	577	583	580	584	583	579	583	588	577	582	578	583	583	582	578	584	584	579	584	584	576	581	580	581	578	576	584	578	575	579	580	579	583	579	578	579	580	578	577	582	578	578	579	581
	1.5185	578	583	580	581	581	580	581	578	582	577	581	576	584	577	583	576	581	582	577	581	583	581	579	579	583	576	578	580	583	576	578	576	582	581	575	578	578	581	577	578	580	573	582	580	579	583	580	583
	1.5182	577	582	579	584	582	578	578	579	579	582	578	582	581	584	579	580	579	577	578	576	579	581	576	575	579	578	578	580	576	580	584	586	581	578	578	582	579	580	581	585	579	582	577	583	576	577	575	577
	1.518	586	581	579	577	582	580	580	587	584	580	582	581	580	583	577	582	581	581	579	581	580	580	583	586	577	580	582	583	575	580	585	579	581	579	580	579	577	578	582	579	580	582	576	582	575	579	580	580
	1.5177	581	586	582	582	579	584	577	582	582	578	579	583	576	578	585	580	580	586	575	580	584	579	583	577	580	581	583	577	579	577	580	580	580	582	577	578	583	582	575	575	585	582	580	576	581	583	580	582
	1.5175	582	579	582	582	582	581	579	580	580	580	578	582	581	579	581	582	577	580	576	582	582	583	575	582	583	577	580	579	577	581	582	579	580	578	582	583	580	585	583	585	580	580	580	577	582	579	579	581
	1.5173	582	580	580	582	584	579	581	582	581	582	586	584	580	583	581	583	579	580	580	582	582	577	579	581	578	584	585	583	581	581	581	578	574	576	581	577	578	579	581	579	579	581	578	581	574	578	576	576
	1.517	583	581	580	580	581	582	582	584	585	579	577	577	578	583	583	579	578	584	579	583	579	580	583	576	577	578	580	576	577	579	580	577	580	581	574	577	582	580	579	578	580	575	582	579	581	582	584	580
	1.5168	582	584	583	583	579	583	581	577	580	578	580	580	585	582	581	576	579	579	580	579	580	581	580	580	581	583	578	577	580	577	573	579	585	582	578	578	581	582	579	578	578	579	581	574	580	580	576	584
	1.5165	581	582	578	584	584	580	582	580	582	586	585	580	578	582	579	582	581	579	579	580	582	581	582	583	579	580	578	579	585	582	584	582	579	580	581	581	580	580	583	581	579	582	578	585	579	576	578	577
	1.5163	584	583	579	581	578	581	586	587	581	579	583	582	577	579	584	581	580	585	582	583	584	579	584	580	575	583	580	584	580	581	580	581	578	582	580	577	580	580	578	577	582	579	582	579	578	579	581	579
	1.5161	580	586	580	580	579	581	579	579	579	580	579	581	579	575	581	579	580	584	576	579	583	582	575	579	580	577	579	576	577	576	579	579	582	584	582	577	580	583	576	579	584	580	584	578	582	582	581	580
	1.5158	580	580	580	580	582	579	582	580	583	584	581	578	580	581	577	579	580	581	580	583	582	583	578	585	583	579	576	579	581	582	589	581	578	576	582	581	579	582	580	584	579	579	577	580	580	575	577	578
	1.5156	583	577	583	581	581	578	583	583	584	579	585	579	579	583	581	584	581	585	585	585	578	577	581	582	578	582	583	582	577	579	578	578	578	578	583	581	578	580	581	579	582	580	576	575	579	579	580	578
	1.5153	582	586	582	582	581	583	579	582	582	579	580	583	581	582	581	580	582	578	578	581	583	577	580	578	584	579	578	577	579	576	579	579	582	584	579	580	584	583	578	575	579	576	582	579	583	580	580	582
	1.5151	578	578	583	583	583	579	582	582	580	584	579	580	585	585	577	580	573	578	579	582	579	583	580	581	581	578	579	579	583	584	583	583	585	581	578	581	575	578	582	583	579	583	578	581	578	575	575	579
	1.5149	584	582	580	581	585	582	582	582	583	579	580	581	579	583	579	585	578	580	584	586	582	579	582	581	579	583	581	581	579	580	582	581	578	577	585	581	578	576	576	577	577	582	575	579	579	579	580	581
	1.5146	582	585	586	581	577	583	585	583	580	579	578	580	579	581	584	580	581	582	579	578	582	576	581	578	583	577	580	577	579	579	579	581	579	582	577	574	582	582	580	576	581	578	586	580	576	580	578	584
	1.5144	581	580	584	583	580	583	577	579	580	581	580	580	579	576	577	580	579	579	581	578	584	580	579	576	583	579	579	582	583	581	580	581	583	580	582	586	577	585	581	579	583	575	579	580	581	582	578	578
	1.5141	582	580	579	579	584	580	584	583	582	585	584	583	579	581	580	582	578	581	579	583	581	579	582	582	579	581	581	585	579	579	584	576	579	576	584	582	580	580	582	580	579	580	581	584	577	578	580	578
	1.5139	585	582	577	582	579	586	585	583	582	581	581	579	577	581	584	580	583	585	578	580	578	577	578	582	582	580	577	580	575	578	578	579	578	581	579	578	582	578	580	577	584	579	584	576	580	583	582	578
	1.5137	578	583	583	580	582	579	576	578	580	580	582	582	581	579	578	578	580	579	575	577	582	581	579	578	584	577	579	578	577	582	583	581	584	583	582	579	580	582	580	582	579	580	580	577	584	580	573	582
	1.5134	578	578	581	581	584	582	580	576	581	580	582	579	581	584	580	581	577	579	581	582	577	581	580	581	581	580	583	581	583	583	582	586	578	576	582	583	578	581	580	583	579	583	576	585	576	580	578	578
	1.5132	583	583	583	584	579	582	586	583	581	580	584	584	582	578	582	583	581	580	581	583	577	579	583	583	577	582	583	582	580	577	578	581	583	579	582	580	582	578	578	574	582	578	579	578	580	578	579	580
	1.513	582	584	587	581	579	584	580	579	577	582	577	580	581	581	581	579	583	583	579	577	581	578	579	579	583	579	578	582	582	581	580	582	583	583	578	580	582	585	579	578	579	581	579	578	582	583	579	582
	1.5127	582	578	580	583	583	579	580	580	581	579	582	580	581	580	576	580	575	576	578	578	580	584	581	581	579	580	577	575	581	581	583	579	579	578	580	582	578	575	580	583	581	581	578	583	581	578	578	578
	1.5125	584	579	582	579	583	583	583	581	582	581	584	583	577	584	581	586	585	585	582	580	581	581	582	586	576	581	585	581	578	583	579	579	577	580	586	580	585	575	581	579	578	581	580	576	583	579	580	578
	1.5122	585	584	585	577	579	584	581	582	583	580	577	582	583	582	582	575	585	585	581	576	582	581	579	578	584	580	579	577	580	577	577	577	581	581	580	582	581	582	578	580	581	579	580	580	579	581	581	578
	1.512	581	582	587	582	586	581	580	581	582	584	582	579	582	579	576	580	579	581	576	577	583	584	579	579	580	577	579	578	579	583	581	582	586	578	578	583	580	579	578	583	580	582	580	581	579	581	576	582
	1.5118	584	579	580	580	584	584	582	581	580	583	582	584	578	585	578	584	581	582	583	584	579	581	583	584	579	579	583	581	583	579	583	581	578	576	586	581	578	580	577	581	577	583	579	581	579	576	581	581
	1.5115	583	583	582	579	578	582	582	581	581	580	578	583	582	575	581	576	585	582	576	579	582	579	583	578	582	579	579	579	581	580	579	582	582	581	582	576	588	577	580	576	582	578	580	576	581	580	579	580
	1.5113	582	581	582	581	576	580	582	582	577	582	580	577	585	583	583	580	578	580	578	581	585	584	580	584	581	582	578	579	582	578	577	580	586	580	578	582	580	586	581	581	580	583	575	581	579	578	577	580
	1.511	583	579	575	580	587	580	580	581	587	583	583	581	581	582	578	581	578	581	583	578	580	580	583	579	580	581	582	580	582	585	580	582	578	579	584	582	579	577	582	579	581	581	581	585	579	579	582	575
	1.5108	581	582	580	575	582	579	586	583	580	582	583	580	580	582	579	583	583	583	580	583	579	576	584	584	581	577	585	580	580	578	577	579	579	580	580	577	578	578	581	581	579	578	583	581	582	583	579	581
	1.5106	579	583	581	583	579	579	581	580	577	583	579	579	586	581	580	575	582	579	578	578	582	582	580	576	581	584	581	577	578	581	579	581	582	582	579	579	582	590	578	582	579	579	582	578	581	581	578	580
	1.5103	581	580	578	582	585	581	577	579	580	585	580	581	584	582	578	583	581	581	577	582	577	582	578	582	583	583	580	580	583	581	583	582	580	576	580	580	580	578	583	582	580	578	577	582	578	577	579	579
	1.5101	584	583	582	577	579	577	584	582	583	578	583	581	580	582	582	584	580	580	581	585	582	579	579	582	580	580	583	587	577	576	576	576	579	578	584	578	581	579	578	580	579	577	579	577	581	576	579	578
	1.5099	576	583	580	584	582	578	577	584	583	580	580	582	581	580	579	577	582	583	579	577	582	579	577	581	581	577	579	580	576	579	577	581	582	584	580	574	582	579	580	577	581	578	580	578	580	584	580	582
	1.5096	583	579	583	584	579	578	577	580	580	579	579	575	583	584	574	582	576	581	579	579	579	578	581	576	578	578	578	579	582	581	582	582	581	578	578	582	575	579	580	579	578	582	581	579	577	576	576	581
	1.5094	581	582	578	577	582	583	587	580	583	580	585	583	579	582	579	579	582	580	584	581	579	577	578	584	577	583	580	580	579	581	583	580	579	578	587	577	582	576	582	576	581	578	577	579	580	576	578	580
	1.5091	583	582	576	576	577	579	583	584	584	578	579	576	579	582	582	580	585	584	579	582	580	576	580	581	580	581	578	581	575	578	577	580	584	581	580	579	581	581	575	578	580	576	582	576	580	583	584	576
	1.5089	579	582	583	583	582	579	575	577	578	581	582	580	585	579	581	579	574	577	579	578	582	583	578	583	582	577	580	582	583	580	581	581	584	580	577	584	579	578	577	580	577	579	577	579	581	578	577	579
	1.5087	581	577	576	582	583	580	582	580	579	585	584	582	578	583	579	579	579	580	582	582	579	580	580	582	579	580	582	582	581	582	580	584	578	577	586	580	582	578	580	579	579	581	583	582	579	579	579	579
	1.5084	583	583	583	580	578	584	583	583	585	579	580	585	579	577	581	579	582	581	578	576	581	577	578	580	580	577	582	576	575	575	577	578	578	582	577	576	583	579	580	580	580	579	577	577	580	582	583	579
	1.5082	579	579	582	582	580	580	576	581	578	581	579	580	585	580	576	579	577	581	578	581	578	581	576	580	583	579	581	579	578	582	579	580	584	583	582	579	577	580	578	582	577	576	582	579	581	580	576	584
	1.5079	582	578	579	579	584	581	580	580	583	582	582	583	579	585	579	582	575	576	583	583	579	579	576	581	578	579	581	581	580	583	583	582	578	575	579	586	577	576	579	579	581	584	579	582	581	575	577	576
	1.5077	583	582	577	575	580	584	582	586	580	578	583	583	585	576	583	580	584	582	585	579	579	574	582	580	582	579	586	585	575	577	578	578	582	578	584	576	579	578	581	576	582	575	579	579	580	582	581	577
	1.5075	580	584	584	582	581	576	579	577	576	578	580	576	582	582	582	578	582	581	574	576	580	581	581	578	579	579	580	575	578	574	582	577	585	578	579	573	582	581	575	586	584	577	579	577	582	579	584	581
	1.5072	583	579	578	583	582	581	581	583	582	581	580	580	580	583	577	581	577	578	579	582	578	579	582	582	576	582	581	580	577	585	585	580	576	577	579	581	579	579	583	583	579	583	580	583	578	579	578	576
	1.507	583	580	580	580	576	581	588	580	582	579	584	584	574	579	580	580	577	583	583	582	577	579	582	585	576	581	585	582	579	579	580	581	578	578	582	577	581	575	581	582	582	579	576	578	577	577	583	580
	1.5068	581	585	579	580	582	584	580	579	579	581	579	582	583	579	583	580	579	583	577	582	584	580	581	578	582	575	580	579	579	581	575	578	582	584	579	580	583	581	579	580	582	578	580	574	584	582	582	579
	1.5065	580	579	583	584	579	580	578	581	582	581	578	581	582	583	577	579	576	576	582	576	582	579	578	577	579	582	577	582	583	581	581	579	584	580	577	582	580	578	582	583	578	582	577	582	579	573	575	580
	1.5063	580	580	578	577	582	579	584	583	582	583	586	582	578	583	583	582	581	585	587	583	578	578	583	580	582	580	585	581	579	579	581	578	578	578	582	581	578	579	585	579	577	584	578	581	578	579	580	575
	1.5061	580	581	580	581	577	582	581	583	583	578	578	582	577	581	581	577	587	582	579	581	579	579	584	578	582	578	577	580	581	574	577	579	580	583	581	579	581	578	576	576	584	578	581	577	581	582	579	579
	1.5058	580	581	583	581	582	581	581	579	578	580	577	576	583	576	580	581	577	581	579	576	583	582	578	579	581	580	581	579	585	584	585	583	586	578	582	582	576	583	579	581	576	578	580	582	580	580	578	584
	1.5056	577	583	580	577	582	580	580	578	579	581	581	582	579	582	579	580	580	581	583	580	583	577	580	582	578	582	587	581	580	579	586	582	577	579	583	580	576	578	580	579	581	581	578	581	579	581	578	576
	1.5053	587	577	580	579	577	583	583	580	584	579	583	584	576	581	585	579	582	583	581	582	579	580	579	580	580	582	586	578	581	578	579	569	581	583	582	579	584	579	577	578	581	579	579	576	581	582	584	576
	1.5051	577	583	582	586	576	579	581	580	577	579	580	579	585	580	579	581	584	580	576	579	583	582	578	579	583	579	575	578	576	583	581	579	579	585	580	577	579	584	580	585	577	576	580	576	578	582	577	583
	1.5049	578	579	582	581	584	577	581	578	577	582	585	582	580	583	579	582	579	579	583	580	583	580	579	581	580	583	581	580	582	578	583	581	581	579	584	580	577	576	582	582	573	581	578	586	576	574	573	578
	1.5046	583	580	583	578	578	584	582	585	585	583	579	585	578	577	584	579	585	580	584	579	581	577	584	579	579	582	583	582	580	580	576	578	580	580	578	582	584	576	582	578	583	580	580	574	576	577	579	578
	1.5044	582	584	584	583	579	578	578	573	578	582	576	581	582	582	582	582	583	584	577	577	583	579	578	579	579	580	580	576	578	580	581	583	581	582	579	577	582	580	579	575	578	578	580	574	581	581	578	584
	1.5042	582	579	582	582	579	579	577	579	581	583	578	579	580	585	579	580	580	579	578	583	580	585	580	580	580	580	581	582	584	579	583	583	582	576	576	582	577	581	581	582	578	581	578	583	580	576	578	576
	1.5039	582	580	576	582	579	580	586	578	582	579	584	579	579	580	581	583	578	580	586	580	579	578	580	587	578	582	583	583	576	581	579	578	577	578	578	580	582	574	583	575	581	579	579	579	579	579	582	576
	1.5037	581	582	580	577	576	581	583	580	582	581	578	581	580	582	581	579	580	582	582	576	579	578	579	581	584	580	583	580	579	580	579	581	580	580	579	575	582	580	575	579	583	581	581	575	581	583	584	582
	1.5034	582	579	582	584	581	583	584	579	581	586	579	581	581	582	582	579	579	577	580	579	580	578	576	577	581	580	576	578	578	583	579	579	579	581	579	579	578	582	582	582	578	579	576	586	580	580	576	580
	1.5032	581	579	582	578	582	585	578	580	582	581	585	583	577	584	576	580	580	581	582	582	580	579	581	582	582	583	586	582	582	583	583	581	575	579	582	579	581	575	581	580	579	579	579	586	583	576	583	578
	1.503	587	585	579	578	581	583	584	579	582	582	578	583	582	576	582	575	582	588	578	579	580	580	582	579	584	581	578	579	577	579	573	581	582	583	577	579	582	577	577	579	580	576	581	576	582	583	576	583
	1.5027	576	580	585	582	581	578	576	580	579	578	580	578	582	581	579	577	581	576	580	578	580	581	576	580	584	583	574	579	582	580	580	582	581	579	579	578	576	581	576	583	575	577	580	579	581	581	578	580
	1.5025	581	581	578	582	585	579	581	577	582	581	582	581	581	582	578	581	582	576	581	582	580	578	576	583	579	580	584	583	580	584	580	583	577	578	583	583	576	580	584	581	578	584	577	584	576	578	576	576
	1.5023	581	580	581	578	578	581	582	582	582	580	581	586	578	577	581	581	579	581	585	583	579	579	580	580	579	582	582	580	578	575	582	578	582	582	581	578	582	580	583	576	583	576	582	577	578	583	582	577
	1.502	581	582	581	583	580	582	578	581	581	581	576	578	579	579	582	579	581	578	576	578	580	580	582	581	585	578	576	578	575	578	580	579	581	585	580	580	580	584	581	579	582	581	582	581	580	582	582	582
	1.5018	580	582	578	582	583	581	582	579	578	583	584	579	579	587	576	578	580	578	582	578	578	580	580	583	580	583	581	577	581	577	581	579	577	579	575	583	579	579	582	583	575	580	574	586	578	581	579	574
	1.5016	583	579	579	579	578	581	586	582	586	581	580	580	582	581	582	585	580	582	579	581	578	579	581	578	574	584	583	583	577	579	581	578	579	580	581	579	582	578	574	580	580	577	577	577	580	579	584	575
	1.5013	582	585	583	579	579	581	581	582	580	583	580	579	584	578	582	580	582	582	577	575	578	576	580	579	581	578	580	579	578	581	576	579	581	582	578	578	582	582	577	578	581	578	583	580	581	581	581	584
	1.5011	580	579	582	583	580	573	574	579	584	580	579	581	582	583	576	581	579	581	581	582	580	580	578	580	584	579	574	577	583	580	579	579	580	576	579	580	582	582	579	583	580	583	576	584	580	573	576	575
	1.5009	580	579	577	578	584	584	583	583	580	582	581	585	578	584	577	585	580	575	585	582	579	580	581	580	581	580	582	585	580	580	581	580	573	579	583	575	578	575	581	579	579	579	579	577	576	578	581	578
	1.5006	580	579	582	578	577	582	580	582	580	577	583	584	579	580	580	582	579	582	579	578	581	579	577	576	584	577	580	576	575	579	580	581	581	584	577	573	583	579	580	578	583	577	581	578	585	582	579	581
	1.5004	579	578	582	583	584	581	577	580	581	580	580	578	585	578	579	582	579	580	577	578	575	580	582	577	581	575	582	579	582	580	583	577	582	582	578	581	577	582	582	581	578	581	577	580	580	578	576	582
	1.5002	580	579	583	579	580	581	583	578	577	581	579	581	579	585	583	581	578	584	582	583	575	578	579	580	578	582	584	582	580	578	583	579	575	577	582	580	580	577	579	577	579	584	575	580	577	579	578	577
	1.4999	582	584	579	580	579	586	580	582	582	578	580	583	577	576	584	576	579	584	578	577	581	577	581	577	583	578	580	578	574	578	582	577	578	579	583	577	584	580	576	579	580	577	582	578	580	579	583	578
	1.4997	581	581	585	582	580	579	578	581	579	581	577	577	581	582	579	579	579	579	579	578	582	578	577	582	578	581	578	577	579	579	580	579	583	581	576	581	577	587	579	583	581	576	577	577	583	576	579	581
	1.4994	580	579	581	582	582	578	580	579	580	580	579	577	579	579	578	582	578	579	584	582	579	579	578	580	581	579	581	578	581	580	585	580	576	575	583	579	579	577	579	583	580	578	580	586	579	581	578	575
	1.4992	582	581	578	579	579	581	581	582	577	579	583	583	582	579	582	582	583	582	582	582	574	578	581	579	576	583	582	584	577	580	579	572	579	579	581	577	582	577	578	574	580	576	582	576	577	578	581	575
	1.499	579	580	585	581	582	579	579	577	580	578	580	579	579	579	582	579	581	581	578	579	584	579	582	576	585	576	580	574	578	578	582	577	578	579	579	578	579	582	576	581	582	578	580	577	581	587	579	582
	1.4987	578	583	579	583	581	581	579	581	581	581	579	576	579	582	576	581	582	580	579	582	580	583	579	582	577	581	582	577	581	580	583	582	577	580	580	581	577	575	584	582	578	579	575	582	576	577	577	576
	1.4985	583	579	581	578	578	583	584	578	583	578	583	582	578	583	581	580	579	585	583	584	580	579	578	582	578	581	580	583	574	576	580	580	579	576	578	580	580	583	581	577	580	577	579	574	581	582	580	576
	1.4983	580	583	582	581	580	582	583	587	580	577	578	578	580	581	580	577	583	584	577	577	583	580	579	577	582	580	578	581	577	577	581	579	581	584	581	575	580	583	576	579	577	582	582	579	583	582	582	581
	1.498	578	579	586	585	582	580	578	583	580	580	575	576	583	585	578	581	578	582	579	583	576	581	578	579	576	579	576	578	581	582	582	577	580	577	579	585	577	580	575	581	578	582	576	579	578	579	576	579
	1.4978	582	582	580	582	582	581	583	582	580	582	585	585	578	580	578	579	577	583	583	581	579	580	582	582	580	580	580	584	582	580	582	579	578	579	581	580	580	578	580	579	577	580	577	578	578	578	582	576
	1.4976	585	582	582	580	577	581	580	583	580	578	577	578	582	579	584	581	584	582	577	579	581	576	577	579	580	579	580	579	579	578	580	579	584	586	578	580	583	581	578	581	579	575	580	579	577	582	583	582
	1.4973	582	580	582	584	582	581	580	581	580	581	577	578	585	584	578	580	581	574	579	579	581	582	580	579	581	577	578	575	583	579	580	580	581	578	578	583	576	581	580	579	580	577	577	580	580	579	579	577
	1.4971	581	582	580	577	581	580	582	577	581	581	580	583	580	586	578	583	580	584	582	582	579	577	577	581	578	582	584	584	582	581	583	582	578	579	581	580	576	576	584	578	579	582	578	582	580	578	578	573
	1.4969	580	584	578	576	577	584	582	580	584	579	577	578	579	579	581	577	576	583	579	582	578	579	583	579	585	581	580	579	576	579	583	574	578	581	582	578	586	579	577	577	581	577	579	579	579	581	580	576
	1.4966	579	580	581	583	579	576	577	579	578	578	582	580	584	577	575	579	580	574	576	577	583	579	578	579	582	577	577	579	575	578	577	579	581	579	574	576	578	581	576	578	577	581	581	576	582	579	579	580
	1.4964	580	581	580	581	581	579	578	583	579	583	583	578	581	587	577	583	576	582	582	582	575	582	578	582	577	582	582	581	580	583	582	581	576	579	579	582	579	581	582	577	577	582	576	580	578	578	579	580
	1.4962	582	584	579	579	580	585	580	584	584	579	582	581	580	578	583	582	579	583	581	582	581	581	585	583	581	585	583	583	578	580	578	576	580	577	580	575	584	579	576	577	581	578	576	577	582	574	580	576
	1.4959	582	583	586	578	579	579	579	576	578	582	576	576	585	580	582	580	578	580	578	577	579	579	579	577	583	579	578	579	574	578	582	580	583	577	576	577	582	582	579	578	579	578	580	579	582	580	579	586
	1.4957	581	580	580	584	582	580	583	578	580	582	581	582	581	582	578	576	578	580	578	582	580	583	580	582	580	578	575	581	582	582	586	580	580	575	578	585	574	578	580	579	576	582	576	582	578	575	576	577
	1.4955	579	582	580	579	575	583	584	581	579	582	578	584	581	581	583	582	579	585	581	583	577	577	581	582	578	585	584	579	580	579	580	584	581	577	583	577	581	579	583	576	577	580	578	579	575	579	582	579
	1.4952	580	580	583	579	578	582	579	579	580	579	577	580	580	577	579	576	581	580	579	579	583	579	582	580	584	583	579	574	579	581	581	579	580	580	578	577	581	582	574	578	580	575	581	572	583	582	579	581
	1.495	578	575	584	584	583	579	581	578	577	581	580	580	579	582	579	579	579	581	578	579	580	581	577	583	581	580	580	577	580	580	579	584	579	580	580	581	580	583	582	577	575	580	582	576	580	579	576	579
	1.4948	583	580	578	579	584	580	582	584	579	581	582	582	576	584	580	586	577	582	580	581	578	580	580	583	582	580	582	582	581	579	582	579	576	580	583	577	578	577	579	580	578	581	576	576	577	580	579	577
	1.4945	584	582	578	580	578	585	581	584	580	577	580	584	582	578	583	582	579	584	572	577	582	580	579	576	585	579	579	577	574	581	576	577	580	581	576	576	581	579	575	579	579	576	582	578	581	579	578	582
	1.4943	582	581	585	585	576	579	579	579	584	579	580	578	582	582	579	580	580	578	577	580	581	579	576	580	582	579	579	581	580	577	581	581	582	581	576	580	581	578	580	585	576	574	575	582	581	580	575	579
	1.4941	580	579	577	578	584	578	582	582	581	582	581	582	580	579	579	583	582	579	582	580	578	583	577	583	575	582	582	582	584	582	585	578	576	575	583	580	579	579	585	578	579	579	578	580	574	575	575	575
	1.4938	580	579	580	580	578	580	581	585	586	581	577	583	575	578	578	582	581	582	583	578	577	577	578	578	578	574	581	582	580	576	580	581	580	579	578	576	582	579	577	578	581	577	580	579	577	583	580	577
	1.4936	578	578	582	579	581	579	580	579	580	579	579	579	586	580	579	578	579	579	580	580	581	579	582	578	583	578	578	577	577	576	579	580	584	582	580	580	578	579	576	576	581	579	582	579	583	585	580	579
	1.4934	579	577	578	581	580	579	581	578	579	583	581	579	581	583	581	580	578	583	582	581	578	585	578	583	580	580	584	583	584	580	582	584	578	576	581	581	577	582	582	580	574	582	576	582	581	583	579	577
	1.4931	582	582	581	578	576	584	582	584	585	577	580	586	578	579	586	582	578	582	579	585	580	576	584	586	578	584	581	580	576	577	579	577	577	578	583	575	581	579	579	578	582	580	574	576	580	581	581	578
	1.4929	580	584	582	582	580	580	576	581	581	580	582	577	582	581	583	581	583	582	576	579	584	575	575	573	584	575	578	577	575	580	581	580	583	583	575	577	580	585	576	577	578	574	583	576	581	582	576	582
	1.4927	580	576	582	582	583	577	582	580	576	585	581	583	583	583	579	580	576	576	577	580	582	583	580	579	576	578	577	578	582	583	582	582	579	575	580	585	579	578	580	578	577	582	572	578	576	575	575	578
	1.4924	581	580	582	579	581	581	585	586	583	582	582	581	579	581	581	580	578	581	582	582	577	575	580	583	579	582	579	584	581	582	580	582	578	577	584	578	578	576	581	578	579	578	579	577	578	581	579	579
	1.4922	583	582	582	577	582	584	582	580	582	579	577	576	581	581	584	576	580	581	577	581	582	584	583	579	585	578	577	579	576	577	578	578	579	580	578	577	579	583	573	578	582	578	583	574	581	580	580	579
	1.492	578	581	584	581	581	580	580	576	577	582	580	579	580	581	577	577	576	577	579	579	579	579	578	578	581	578	579	579	579	583	580	582	578	580	577	579	577	580	580	577	578	581	580	580	580	575	576	576
	1.4917	581	579	580	579	579	579	582	581	582	584	580	585	575	581	583	580	580	582	581	581	577	578	579	579	579	580	587	585	581	577	580	579	573	580	586	582	579	577	582	581	580	582	576	578	575	575	577	578
	1.4915	583	580	578	580	579	583	583	583	584	582	577	584	580	578	582	580	580	584	578	574	581	579	579	578	582	577	576	578	575	577	578	575	580	583	579	578	585	580	580	577	586	579	582	575	579	580	585	575
	1.4913	576	582	583	584	577	578	578	575	578	580	581	576	583	579	577	576	579	580	579	579	580	583	577	578	581	579	581	582	580	580	578	576	580	577	580	579	579	579	576	577	576	575	583	579	579	579	575	581
	1.491	580	578	579	581	587	577	579	579	579	583	580	582	580	584	578	582	576	580	581	583	580	582	580	583	579	582	581	580	578	581	584	583	577	575	584	580	579	576	583	579	580	582	579	583	579	579	580	575
	1.4908	583	582	577	582	578	580	579	582	581	580	582	584	578	581	579	583	578	582	582	582	576	578	581	578	575	578	582	584	572	577	575	578	579	579	583	575	580	578	576	573	581	576	583	579	578	581	579	579
	1.4906	577	582	584	582	580	578	579	581	584	577	578	578	580	577	580	575	581	581	576	578	581	581	582	582	582	577	580	580	574	581	578	578	581	581	578	579	577	580	578	581	578	581	579	577	583	581	578	582
	1.4904	575	579	584	583	583	576	579	619	579	581	581	578	583	580	579	580	579	581	582	579	579	583	580	579	577	577	578	579	578	583	576	582	578	577	579	581	578	576	586	580	577	583	579	579	579	576	580	577
	1.4901	582	577	579	577	578	586	583	700	583	578	578	580	580	579	580	581	579	582	582	585	579	577	580	580	576	580	583	582	578	575	579	579	575	577	579	581	579	581	578	580	581	581	577	577	576	577	579	576
	1.4899	580	581	581	585	580	580	583	585	581	579	578	579	581	578	586	576	581	582	577	576	584	578	576	582	580	578	582	578	574	582	577	576	579	582	577	578	581	582	580	578	582	581	582	579	581	584	577	578
	1.4897	576	578	582	583	580	575	579	576	576	582	582	581	579	585	580	579	577	583	575	579	580	583	576	580	579	581	579	580	581	580	580	583	580	576	578	580	573	582	579	579	576	576	578	581	578	579	576	581
	1.4894	581	577	579	579	583	584	582	583	583	580	583	582	576	579	577	582	578	575	582	583	581	578	582	583	575	581	584	583	580	581	580	580	580	579	587	577	581	579	579	580	580	583	576	579	579	580	580	584
	1.4892	582	581	578	581	576	585	575	583	586	576	578	583	580	579	580	581	580	584	578	577	579	580	580	579	579	580	580	582	574	575	576	580	579	580	578	575	581	580	579	579	581	576	580	574	580	580	578	582
	1.489	577	582	583	582	579	579	575	580	578	582	577	577	581	579	580	582	579	579	579	580	580	584	576	579	583	577	579	580	581	575	577	579	582	581	578	584	578	583	580	580	577	582	582	582	578	576	574	581
	1.4887	577	581	577	579	582	578	581	579	579	582	581	583	582	585	582	582	579	580	581	579	573	577	580	582	574	581	579	580	582	581	578	583	576	580	582	582	578	573	582	578	577	577	576	581	577	578	580	579
	1.4885	585	584	579	577	578	581	581	585	582	576	579	577	578	579	579	581	580	581	583	580	578	579	582	581	579	576	576	576	578	579	580	577	580	580	583	580	580	579	579	578	580	578	581	580	582	582	580	579
	1.4883	577	577	584	579	578	578	579	577	583	584	580	577	583	576	580	577	580	580	580	577	582	577	578	582	581	579	576	572	578	580	579	574	582	581	579	583	576	578	580	583	578	579	583	579	584	579	579	579
	1.488	576	579	578	575	582	581	581	580	582	582	578	579	577	580	577	583	576	580	582	581	577	580	577	581	577	580	579	580	579	583	582	584	576	577	584	582	577	580	581	581	576	581	576	578	579	576	581	577
	1.4878	584	578	578	579	581	583	579	583	582	579	579	585	577	575	581	583	581	582	582	582	578	581	584	580	576	583	583	579	579	581	576	577	575	580	580	574	583	580	575	580	580	578	576	577	581	582	580	577
	1.4876	582	584	585	583	582	577	580	579	580	576	579	576	584	578	580	581	577	579	584	576	583	582	576	579	581	581	579	578	579	575	580	575	584	580	577	578	578	581	576	578	581	578	580	578	583	578	576	582
	1.4873	580	578	577	582	583	580	580	583	579	579	581	579	581	582	577	582	577	574	580	577	578	580	580	579	578	582	578	580	578	581	584	579	578	578	577	582	574	579	580	582	580	583	580	580	577	576	578	580
	1.4871	584	582	580	576	576	581	585	579	584	579	582	583	578	583	579	582	579	580	582	579	576	579	584	578	574	581	576	580	577	579	580	577	577	578	579	579	583	578	583	578	579	579	580	577	574	579	578	576
	1.4869	579	580	583	577	579	587	578	582	583	580	578	580	582	576	579	581	581	584	576	578	582	577	584	579	582	578	579	577	578	578	579	579	583	579	578	582	579	582	576	579	580	579	581	572	580	582	579	580
	1.4867	582	580	581	582	581	576	580	578	579	578	579	580	582	581	580	574	578	576	579	578	577	580	576	577	579	579	579	578	580	579	579	579	580	582	575	581	577	579	583	576	577	585	576	581	577	580	576	578
	1.4864	581	578	582	578	582	580	580	582	582	584	583	584	578	580	578	582	578	574	583	583	578	578	585	582	577	582	581	583	577	579	582	581	577	578	580	580	582	579	580	578	579	581	577	581	578	578	576	573
	1.4862	581	582	580	583	578	584	585	584	584	579	578	582	580	578	583	578	579	581	576	578	582	578	581	578	584	581	579	581	578	580	576	577	579	582	575	575	584	576	574	580	582	578	577	576	582	581	581	581
	1.486	581	582	581	583	584	577	577	578	579	576	578	580	582	578	577	579	576	577	582	579	583	582	576	578	580	580	579	578	582	578	580	579	582	580	576	580	579	580	578	581	573	579	577	579	580	579	577	580
	1.4857	580	579	580	576	582	580	585	582	580	581	581	586	579	581	581	582	577	576	581	583	581	580	582	585	578	584	581	582	583	585	582	583	573	577	582	579	578	577	579	579	579	578	575	583	574	578	580	576
	1.4855	583	579	578	579	579	586	579	582	583	578	580	580	579	577	582	580	581	585	580	579	582	579	579	577	578	578	583	580	577	580	580	580	576	575	578	582	580	578	580	576	579	579	578	576	577	581	579	579
	1.4853	581	578	582	582	577	578	577	578	579	577	576	578	584	578	580	576	585	577	578	580	586	579	577	576	584	574	578	577	577	577	581	581	581	579	581	579	577	580	579	584	574	578	580	580	582	579	577	581
	1.485	576	579	580	577	583	578	583	575	578	582	585	580	580	580	579	580	578	580	582	581	576	581	575	578	577	579	579	578	579	585	583	580	578	578	579	582	579	580	584	579	574	580	578	578	574	576	577	576
	1.4848	584	581	579	574	577	584	580	584	581	584	584	583	578	577	577	582	581	584	580	582	580	575	580	580	579	581	578	583	575	581	580	577	579	576	581	576	581	581	577	578	583	578	578	581	578	578	579	575
	1.4846	582	576	585	585	580	579	580	579	576	573	579	578	582	581	578	578	579	579	576	578	582	581	574	579	580	575	575	576	579	582	577	576	581	581	574	580	581	580	579	581	580	579	580	578	580	582	580	582
	1.4843	581	581	582	582	582	577	580	579	575	581	575	580	582	583	579	577	575	578	580	575	579	580	578	582	578	579	576	580	576	581	581	579	583	577	577	581	577	581	583	580	576	581	572	582	576	577	577	577
	1.4841	581	580	577	577	581	581	581	580	582	579	582	583	579	580	582	582	582	582	582	581	579	576	581	580	577	581	584	583	580	579	576	580	578	576	581	577	583	574	577	579	578	577	579	579	577	577	581	578
	1.4839	579	583	582	575	578	578	575	580	582	580	575	579	580	575	583	578	581	583	578	574	582	575	584	574	580	577	578	577	579	579	578	576	579	582	580	579	581	580	578	576	581	578	583	578	582	580	582	582
	1.4837	579	582	584	582	581	579	582	578	575	582	580	578	582	582	579	579	578	582	579	579	584	583	578	578	579	573	579	580	581	581	580	582	585	577	578	583	576	582	580	581	576	583	578	581	580	582	576	582
	1.4834	580	579	579	581	581	580	582	579	578	584	580	583	578	581	579	585	580	582	580	582	578	576	578	582	580	582	581	581	584	582	578	579	575	574	583	586	580	578	580	579	576	581	575	583	577	578	577	577
	1.4832	582	582	581	582	582	583	577	584	582	577	580	584	579	575	582	579	581	579	576	577	581	578	582	578	580	573	579	580	576	576	577	577	582	582	578	579	581	581	577	574	580	578	583	575	581	581	582	577
	1.483	579	577	582	584	578	579	582	578	576	579	579	579	582	580	578	581	579	582	581	578	580	579	577	578	581	580	579	575	579	578	578	579	581	583	578	579	579	582	579	581	577	581	575	576	580	579	579	582
	1.4827	583	576	576	578	583	580	577	579	581	580	581	582	579	579	575	580	578	579	580	584	579	582	578	579	580	584	581	582	579	582	582	579	580	578	582	581	578	576	578	576	578	581	578	582	582	573	581	577
	1.4825	584	580	578	577	579	584	579	582	584	578	585	582	580	579	580	581	581	581	582	581	580	576	585	577	578	579	583	582	579	576	574	578	577	577	580	575	579	576	578	577	578	575	581	577	576	579	579	579
	1.4823	580	581	583	583	579	579	578	575	581	577	576	578	584	577	579	577	581	580	577	581	583	582	578	581	581	576	578	577	576	580	578	580	579	578	579	577	581	579	581	578	578	574	579	580	584	579	577	581
	1.4821	580	576	580	586	580	582	578	579	578	583	579	581	581	582	579	583	579	580	579	579	579	585	579	583	576	581	579	583	584	583	582	585	580	581	578	581	578	575	583	581	577	580	581	583	577	576	576	580
	1.4818	584	581	578	576	579	582	585	582	582	576	584	585	576	580	579	581	579	584	580	582	577	574	585	582	577	581	577	583	578	574	578	578	578	579	583	580	581	583	579	577	581	580	576	580	580	579	581	578
	1.4816	577	579	583	581	577	580	579	580	578	582	579	578	584	579	581	576	581	581	579	576	578	581	581	577	581	574	581	578	576	574	577	576	580	582	580	581	579	578	579	574	581	578	584	578	582	579	578	579
	1.4814	580	575	581	580	581	576	581	578	578	581	577	579	582	582	579	576	577	580	576	576	577	580	576	577	574	579	583	577	580	581	579	580	578	578	577	578	578	580	580	580	577	580	574	581	576	578	574	571
	1.4811	582	579	577	576	579	582	575	582	584	581	582	583	579	577	581	585	575	582	578	582	580	575	584	580	579	580	582	581	575	583	577	579	578	579	582	577	580	580	581	581	581	581	577	580	576	579	575	576
	1.4809	580	580	580	583	578	580	580	580	581	579	579	579	577	576	583	580	580	584	575	580	579	579	580	578	581	577	581	580	580	579	578	581	578	582	578	575	580	579	579	583	577	575	582	578	579	579	577	580
	1.4807	578	579	582	582	585	579	578	580	579	585	578	578	583	581	577	577	579	579	578	578	581	583	576	579	579	579	577	579	579	580	580	580	579	576	578	581	577	576	580	580	576	576	575	583	582	577	571	578
	1.4805	583	581	579	579	582	581	580	580	579	580	581	580	574	580	583	582	582	574	581	578	576	576	580	582	577	581	578	582	579	580	580	584	577	574	581	580	577	579	582	579	579	582	575	584	574	578	577	579
	1.4802	584	581	579	577	580	585	580	585	582	577	580	586	578	575	582	579	580	579	578	573	578	576	583	578	583	580	582	580	575	579	575	572	577	582	576	582	578	582	577	579	582	582	578	576	580	579	581	579
	1.48	580	582	586	582	580	576	578	576	578	582	580	580	581	579	581	577	579	580	579	577	583	582	577	580	576	579	577	580	580	577	575	580	582	579	579	579	578	581	576	581	574	578	580	576	579	582	576	580
	1.4798	581	580	575	577	584	579	578	578	577	584	580	582	580	581	579	580	574	577	583	582	574	579	579	584	578	579	581	577	578	582	583	579	574	577	586	584	577	576	583	579	576	582	572	581	576	579	577	578
	1.4795	583	579	579	579	577	583	579	583	582	582	582	581	579	576	579	582	579	583	579	582	578	577	579	581	580	580	580	580	580	578	579	579	581	579	581	576	583	578	575	574	579	580	577	577	577	577	581	579
	1.4793	581	583	582	581	580	579	577	580	578	578	579	580	582	581	583	576	579	580	579	580	581	583	577	576	579	576	578	579	577	580	581	578	580	579	578	577	579	581	576	583	579	579	582	577	578	580	582	580
	1.4791	582	577	578	586	585	581	577	582	580	584	579	582	579	584	576	579	576	579	583	579	575	581	580	580	576	579	577	577	583	579	584	582	580	579	580	580	576	577	581	580	580	584	576	580	577	577	576	576
	1.4789	581	578	580	580	582	579	582	583	580	578	580	579	578	584	579	578	579	576	579	584	580	573	581	582	577	580	579	581	579	579	581	578	575	579	580	578	580	579	576	577	577	579	578	579	577	576	578	580
	1.4786	584	583	580	579	581	583	579	577	582	580	577	579	579	575	580	574	580	577	577	578	578	576	580	576	580	575	578	580	574	578	576	578	582	578	577	582	582	579	575	576	580	577	576	580	585	580	584	579
	1.4784	577	577	582	582	582	577	579	579	580	580	582	577	579	582	578	578	578	579	580	577	579	580	577	578	577	574	580	580	582	582	579	581	580	576	577	583	576	578	578	580	573	579	579	580	575	579	576	579
	1.4782	582	577	575	581	583	584	582	583	582	581	579	583	582	578	579	576	580	578	582	579	575	575	580	583	580	582	582	579	578	583	580	580	578	578	582	581	579	579	579	578	576	581	580	579	578	579	581	576
	1.4779	584	581	581	577	574	578	578	585	582	580	579	580	578	580	583	579	583	582	579	578	582	574	580	579	578	576	577	579	577	580	574	579	577	580	578	579	582	578	574	577	580	577	578	573	582	582	582	583
	1.4777	581	577	580	581	583	572	577	578	575	582	576	578	579	578	577	582	577	580	580	576	582	584	577	578	581	580	580	575	580	580	578	581	579	581	580	579	576	585	575	583	579	583	579	580	580	576	579	577
	1.4775	584	580	578	579	580	578	580	582	579	581	580	583	585	582	578	580	576	576	580	578	580	580	578	582	576	580	582	579	582	583	581	582	578	577	581	579	583	572	583	576	580	579	577	576	577	576	574	576
	1.4773	584	585	579	578	580	580	579	581	582	575	576	580	580	578	583	581	579	585	580	581	577	575	579	577	580	577	580	578	579	576	580	577	576	580	578	577	581	578	577	578	581	574	582	577	575	578	578	579
	1.477	577	583	585	583	583	580	577	578	578	581	577	579	582	580	581	579	578	576	578	574	583	583	574	578	580	576	579	574	579	577	577	576	580	582	579	579	579	579	577	574	581	576	583	576	581	578	576	581
	1.4768	582	577	586	577	579	579	579	574	577	582	580	578	578	582	583	578	577	580	581	582	576	579	575	579	578	578	583	586	580	579	581	578	574	576	582	585	580	579	584	580	573	578	575	583	579	578	577	579
	1.4766	581	584	579	578	580	585	584	585	579	580	583	583	578	578	581	582	581	581	579	578	576	573	579	579	581	586	581	582	574	578	583	575	577	577	584	579	580	581	577	578	580	576	579	577	582	580	582	573
	1.4763	582	581	582	585	576	576	577	580	578	577	577	577	582	579	581	575	584	584	581	577	581	580	574	582	582	577	581	577	580	579	580	576	580	581	579	577	578	578	578	575	577	576	582	581	583	579	578	582
	1.4761	581	578	579	583	583	581	580	579	580	583	578	580	580	580	576	576	574	579	581	581	578	580	576	575	579	578	577	581	581	581	582	579	582	580	579	578	576	577	584	581	577	580	578	579	574	576	576	579
	1.4759	585	580	578	577	579	584	578	582	584	579	584	582	580	583	576	580	574	581	583	581	578	578	578	585	576	579	579	583	575	584	582	578	578	579	579	571	581	578	578	575	582	577	579	573	581	575	575	578
	1.4757	583	582	585	580	580	583	576	583	580	578	577	580	579	578	579	577	580	581	576	579	581	578	581	576	581	576	578	580	578	576	578	581	579	579	575	581	579	579	576	580	581	577	580	577	580	578	580	579
	1.4754	579	577	580	584	583	579	577	580	583	580	578	578	584	585	579	578	575	578	578	574	581	577	577	578	579	577	578	578	579	581	578	581	581	578	580	581	579	579	581	576	576	577	574	580	577	578	576	580
	1.4752	584	581	579	575	580	581	583	579	576	581	579	582	579	582	579	584	577	579	582	583	575	581	582	580	583	579	582	583	578	578	580	582	574	579	582	582	579	576	580	582	577	582	578	579	577	574	574	579
	1.475	579	586	579	584	580	583	580	581	582	576	581	581	578	580	580	575	582	580	577	576	579	575	582	578	579	574	582	577	577	575	578	577	579	580	578	579	578	582	577	576	579	582	579	577	582	577	580	576
	1.4748	581	583	581	585	581	576	578	577	580	581	578	577	580	583	577	576	576	579	577	578	581	580	580	579	580	577	579	578	582	578	584	579	582	581	578	581	576	581	574	582	576	579	582	579	578	582	577	579
	1.4745	583	580	572	580	584	581	580	582	579	583	583	580	578	581	580	583	576	580	582	582	574	579	576	580	576	585	581	583	578	578	581	579	577	578	579	580	578	578	582	580	573	579	575	580	575	574	578	579
	1.4743	583	581	581	580	579	580	581	583	584	576	585	580	583	578	582	580	579	584	584	583	578	578	579	584	581	579	581	585	578	576	576	578	580	577	580	576	579	578	577	576	577	576	581	577	581	578	579	578
	1.4741	579	582	585	582	577	580	579	580	580	578	579	576	583	582	580	574	582	578	577	580	583	578	579	576	580	573	578	577	578	577	577	578	581	580	575	579	578	580	576	580	576	579	582	579	580	579	578	581
	1.4739	580	578	576	583	583	578	579	578	579	585	581	578	583	579	582	583	579	577	581	579	578	580	579	581	576	580	576	584	585	582	580	583	573	578	580	582	580	574	585	579	578	576	578	580	578	577	575	575
	1.4736	583	586	578	580	577	585	584	584	582	577	582	580	579	580	580	586	579	582	582	583	578	574	584	583	582	578	579	581	579	574	581	579	579	576	580	577	581	581	575	580	584	579	579	579	578	576	583	577
	1.4734	580	586	580	583	578	579	581	578	579	580	577	578	580	576	580	580	585	581	578	577	580	576	579	579	581	577	581	576	582	579	576	579	581	583	579	580	581	579	580	582	581	578	583	577	581	581	583	579
	1.4732	580	576	581	582	582	575	577	579	581	577	577	579	577	582	577	582	579	579	576	578	577	581	576	582	577	578	578	575	584	581	583	579	577	578	582	581	575	580	579	581	578	580	573	578	575	576	575	577
	1.4729	582	581	577	579	583	583	580	583	581	578	583	587	578	585	581	582	579	580	584	583	579	573	580	585	580	585	579	579	576	581	579	574	577	580	584	577	579	579	580	579	579	582	582	576	578	576	576	575
	1.4727	582	585	584	581	577	583	578	581	582	579	580	578	579	579	581	579	583	582	581	580	582	576	582	578	581	573	573	577	580	578	579	577	580	578	577	573	582	578	575	575	580	577	580	578	577	581	580	581
	1.4725	581	580	585	583	581	577	583	580	577	585	578	577	580	582	581	579	577	578	579	579	585	583	578	576	579	580	582	579	580	579	579	580	583	580	577	581	579	579	580	580	576	580	581	581	580	575	576	580
	1.4723	583	579	578	580	582	580	579	584	581	583	581	582	579	583	577	583	577	576	581	579	574	581	580	582	576	582	579	581	580	581	582	584	577	574	580	580	577	577	582	581	578	579	577	583	578	578	576	578
	1.472	586	580	580	577	579	584	583	587	586	575	578	576	579	579	580	580	580	583	577	581	582	580	581	584	584	579	580	582	580	578	580	575	579	583	580	581	580	579	574	579	581	579	580	578	583	580	580	577
	1.4718	579	583	577	582	575	581	577	579	580	578	578	578	583	578	580	580	582	576	582	578	582	580	576	579	580	578	583	581	580	576	576	575	580	583	578	581	577	583	580	580	578	578	580	582	580	582	578	582
	1.4716	580	577	581	581	584	580	580	582	579	582	584	582	582	583	581	581	578	576	579	579	576	580	579	580	580	581	581	581	582	582	584	582	577	577	580	580	578	576	583	578	578	580	578	578	574	580	580	578
	1.4714	578	581	580	579	579	584	585	580	579	582	578	582	582	578	582	581	583	584	579	578	576	577	581	584	578	578	582	581	574	577	577	574	574	576	578	576	582	581	578	576	580	579	579	576	581	579	585	578
	1.4711	580	584	583	582	579	580	579	583	580	576	580	579	580	580	580	579	578	584	576	580	582	581	578	578	577	576	576	578	578	579	576	578	581	582	572	571	576	581	577	578	581	579	583	578	578	583	577	579
	1.4709	582	578	581	582	581	578	582	583	578	582	580	580	580	584	575	583	576	576	579	582	579	583	578	581	578	579	578	581	584	582	583	582	580	577	576	579	579	579	583	580	577	579	577	582	576	578	575	573
	1.4707	586	580	578	579	578	582	580	581	585	576	579	582	577	580	577	586	579	582	582	582	578	576	581	582	575	582	584	581	581	579	579	577	578	576	583	578	575	579	578	580	580	580	578	577	579	574	579	579
	1.4705	581	584	581	581	579	583	581	582	579	580	577	582	580	577	579	576	579	578	578	578	583	580	577	579	581	578	578	576	579	578	579	578	582	581	577	580	584	580	577	574	582	576	581	581	584	580	580	577
	1.4702	579	581	582	580	584	578	579	579	576	579	582	582	580	580	580	576	576	578	581	579	579	581	579	580	579	578	578	576	580	583	578	580	580	575	580	585	577	581	580	579	575	580	578	579	577	584	576	583
	1.47	586	577	578	579	585	580	584	585	581	579	583	580	580	579	580	580	577	581	583	583	577	579	580	581	580	579	581	578	576	579	587	580	576	578	584	584	580	572	581	581	575	585	578	581	578	578	575	579
	1.4698	580	584	578	580	578	582	580	578	582	581	583	579	576	579	583	574	582	583	582	577	577	578	580	578	579	583	581	577	578	574	577	575	578	581	575	576	580	579	577	579	580	574	579	578	583	583	580	580
	1.4696	581	581	583	582	580	579	578	578	578	579	578	580	582	580	574	576	577	580	576	579	580	587	580	576	580	580	580	579	580	577	580	583	582	579	581	578	575	578	576	582	572	581	578	583	582	579	577	577
	1.4693	582	579	580	578	585	580	583	582	579	583	582	580	581	582	580	582	577	579	582	582	576	579	580	581	580	583	584	579	582	582	581	581	581	574	583	578	579	577	582	580	579	578	577	584	575	580	577	577
	1.4691	583	581	584	580	580	585	583	580	583	582	582	582	580	576	579	583	580	583	581	580	581	579	586	577	580	578	579	579	576	577	582	578	576	578	580	578	581	577	581	575	582	576	581	579	579	580	580	580
	1.4689	581	580	583	583	574	578	577	582	582	578	576	579	578	578	580	572	579	579	579	577	582	582	578	580	582	577	580	584	580	583	575	581	583	580	576	578	575	583	580	577	579	575	577	577	581	580	577	582
	1.4687	581	578	582	578	581	584	576	581	581	578	580	578	581	578	582	580	576	579	583	581	579	579	578	578	580	582	581	580	580	580	582	582	578	576	581	584	582	577	582	577	580	580	574	583	575	580	577	578
	1.4684	583	583	580	583	579	581	583	584	586	579	584	582	579	576	580	583	583	581	579	581	579	580	582	581	579	577	580	582	579	577	576	579	580	580	579	581	584	579	579	578	579	577	579	577	578	579	580	576
	1.4682	582	582	584	582	578	580	579	579	578	580	578	578	583	580	579	574	586	578	576	575	580	582	581	580	580	577	580	577	579	580	577	577	579	580	571	580	577	584	584	577	578	579	575	579	579	583	579	579
	1.468	582	578	578	585	580	577	580	579	578	583	580	580	579	580	576	578	578	579	574	578	574	584	579	578	583	579	578	577	578	582	580	584	580	577	579	582	577	579	579	580	577	584	578	582	580	577	578	575
	1.4678	580	580	577	574	582	581	579	583	583	575	584	582	583	584	578	578	580	580	582	583	580	579	577	579	578	579	586	580	577	581	579	576	580	578	580	577	579	574	580	579	578	580	578	580	576	578	575	578
	1.4675	582	586	580	578	576	580	580	580	581	579	579	578	581	578	582	578	582	584	580	577	580	580	581	578	584	576	580	578	570	580	578	579	581	582	574	576	579	582	576	579	582	578	578	579	584	584	583	580
	1.4673	580	585	577	579	583	576	582	582	576	578	581	581	580	580	575	577	576	576	577	577	580	582	579	578	576	579	582	583	581	576	581	584	583	581	578	579	578	582	578	580	576	577	576	580	578	578	573	582
	1.4671	580	583	576	579	584	579	583	580	582	581	583	583	577	582	578	584	579	579	585	582	581	578	580	583	578	584	581	587	583	579	584	579	576	578	582	581	575	575	582	576	574	582	577	582	579	580	575	576
	1.4669	582	582	582	578	575	582	578	579	583	577	578	579	579	578	579	579	584	580	578	578	578	578	582	579	583	578	580	582	579	574	576	578	580	579	578	578	582	579	579	579	581	580	583	581	580	581	580	582
	1.4666	579	576	584	581	578	579	578	575	579	578	581	579	578	581	579	577	573	578	579	580	580	583	577	578	585	583	578	577	580	581	577	579	577	580	577	582	578	583	580	579	575	578	576	584	579	581	577	577
	1.4664	584	576	573	579	583	580	580	581	584	584	584	585	577	582	577	584	581	582	578	579	576	582	580	581	577	581	582	585	579	585	582	582	576	578	585	582	578	580	579	578	578	580	572	583	580	579	580	577
	1.4662	583	583	576	578	578	583	580	581	583	578	577	582	578	579	582	579	580	580	583	579	578	577	581	581	579	580	583	584	572	573	578	577	575	582	578	578	582	579	580	576	582	577	580	572	581	581	576	578
	1.466	575	585	580	582	577	578	580	579	579	581	578	578	584	577	580	576	582	578	578	576	580	584	579	579	578	577	578	579	575	580	582	580	584	581	575	575	579	580	578	575	580	576	578	580	578	578	580	583
	1.4657	582	578	576	579	580	580	578	579	578	582	582	578	580	583	575	579	581	578	579	582	576	575	577	581	573	581	581	581	580	580	582	585	579	575	578	584	574	578	580	579	578	581	575	579	575	575	577	574
	1.4655	580	581	579	577	575	580	582	585	585	577	581	583	581	576	582	577	581	581	581	583	577	579	581	581	575	577	577	579	579	576	577	574	577	579	582	578	578	579	578	572	581	579	576	580	578	578	578	578
	1.4653	580	582	584	583	578	579	578	578	582	578	579	579	582	577	584	574	582	581	574	577	580	578	579	575	578	576	580	578	580	576	578	574	583	579	580	577	579	581	582	579	578	577	586	579	579	582	576	577
	1.4651	578	574	577	582	584	577	579	578	578	579	579	580	576	578	576	577	576	575	580	579	580	579	577	580	578	578	575	577	580	583	580	580	576	577	577	578	576	583	579	583	576	578	579	582	575	580	577	577
	1.4648	580	578	576	577	578	582	582	581	579	579	588	583	577	583	578	582	576	583	581	582	577	575	577	582	577	580	584	582	579	582	583	575	576	580	584	576	578	576	581	575	580	578	579	579	579	578	575	578
	1.4646	585	582	581	581	582	581	577	580	579	579	579	580	578	579	581	577	579	582	578	574	580	578	576	578	584	574	579	578	575	575	577	579	577	581	578	578	579	582	578	575	579	576	577	574	579	576	577	581
	1.4644	576	580	583	582	578	578	579	580	578	582	580	575	582	580	580	579	570	577	581	577	584	581	575	579	577	578	579	577	577	584	579	582	583	576	577	579	578	579	579	583	578	578	575	579	576	576	576	581
	1.4642	583	578	579	578	582	577	579	583	583	581	580	582	580	582	577	582	577	579	582	584	575	579	580	583	578	581	583	584	585	578	584	576	575	578	574	582	575	577	583	580	575	580	579	577	575	577	577	576
	1.464	578	581	580	581	579	579	582	580	583	576	577	580	577	577	581	574	583	582	580	577	580	578	579	574	581	577	580	577	577	576	578	576	577	579	577	579	583	575	577	575	580	575	581	577	579	580	584	576
	1.4637	579	578	581	580	580	576	579	574	582	579	580	579	579	578	579	577	575	580	577	577	578	580	579	583	578	576	578	574	579	579	579	580	584	582	579	582	575	581	579	579	573	573	578	578	584	584	578	581
	1.4635	576	578	574	582	583	580	583	579	578	580	581	581	577	576	579	575	578	579	580	578	573	581	577	579	579	581	581	578	581	580	585	576	579	572	582	582	576	578	578	580	577	582	577	579	576	579	578	572
	1.4633	578	580	581	578	575	580	581	577	583	580	578	582	578	578	582	579	579	582	582	579	576	580	579	581	579	580	582	579	580	581	579	575	578	578	581	577	579	580	575	575	577	578	579	575	579	575	577	580
	1.4631	577	583	582	579	579	579	579	578	576	576	578	575	582	580	581	574	580	577	578	576	582	579	578	575	580	575	579	576	576	577	578	577	580	583	577	578	579	580	578	576	576	580	577	575	577	580	583	580
	1.4628	579	579	576	579	581	581	583	582	577	581	581	577	577	581	574	579	577	576	579	578	578	580	579	582	576	580	580	577	580	582	583	582	577	577	576	579	578	573	578	580	580	580	578	580	577	575	579	578
	1.4626	583	581	579	580	578	581	583	585	580	572	581	582	580	583	582	581	578	579	580	582	577	578	578	579	577	578	582	582	578	576	575	576	575	578	582	581	577	576	577	575	578	580	579	579	578	573	581	580
	1.4624	577	581	582	577	579	578	581	579	578	577	582	578	580	580	583	576	580	585	578	577	583	581	578	574	580	578	574	573	579	579	575	579	578	581	579	579	580	578	580	574	580	575	581	579	584	582	581	578
	1.4622	581	576	577	583	584	576	575	578	582	580	581	578	580	580	576	579	578	574	578	577	574	582	577	576	578	579	579	576	581	580	581	579	581	581	578	580	579	580	579	577	576	580	579	579	576	577	577	579
	1.4619	582	580	574	580	580	580	579	580	582	577	582	583	577	579	579	578	579	577	582	582	575	573	578	583	574	582	580	581	574	577	582	573	574	582	582	579	580	579	577	578	577	578	576	577	576	575	580	576
	1.4617	579	580	581	579	575	582	576	582	576	578	579	579	578	579	581	579	581	583	576	581	581	575	580	576	581	576	576	574	580	574	579	575	577	577	576	578	584	579	578	576	580	576	580	576	578	580	576	582
	1.4615	579	578	578	582	580	578	578	578	579	583	578	578	580	578	581	577	577	578	575	576	581	583	575	577	582	574	576	575	579	580	578	580	582	583	579	582	577	580	580	583	576	579	576	577	580	578	576	579
	1.4613	583	580	578	583	579	574	582	577	580	579	582	579	579	579	577	581	574	574	579	582	578	580	577	577	574	580	577	581	581	580	584	581	576	574	576	582	580	574	578	578	579	579	575	583	576	578	575	576
	1.4611	581	580	580	578	577	582	580	583	582	576	577	580	577	579	583	579	582	580	579	582	579	576	583	577	577	577	577	579	575	580	573	576	580	578	573	578	580	579	576	580	580	576	582	578	582	580	579	578
	1.4608	578	579	581	580	580	576	578	576	578	580	578	578	584	575	574	576	579	576	577	575	581	581	578	579	578	577	578	581	580	577	580	582	583	584	577	577	581	578	576	575	577	578	581	576	581	579	576	576
	1.4606	581	578	578	582	580	578	578	576	581	584	581	579	577	581	577	580	574	576	580	585	578	579	579	579	579	580	577	577	580	581	583	582	578	575	578	584	573	578	578	580	575	578	579	582	576	576	575	577
	1.4604	582	584	577	576	578	578	581	581	584	579	582	581	579	577	584	579	583	584	577	580	577	579	583	580	577	580	580	582	576	578	576	576	578	581	580	578	580	576	578	575	577	578	578	579	579	575	581	577
	1.4602	580	581	583	579	578	577	578	580	579	578	578	578	582	580	582	578	583	581	577	574	581	579	576	573	579	576	580	579	577	576	579	577	578	579	578	580	580	580	579	580	576	576	579	574	584	583	578	578
	1.4599	581	579	577	581	581	578	578	576	580	580	577	579	580	581	579	579	577	578	579	576	576	582	581	579	580	577	577	581	575	581	581	577	579	582	578	581	576	580	582	580	576	580	577	578	574	575	575	578
	1.4597	580	579	581	577	578	580	584	585	579	576	580	581	574	584	576	582	579	583	584	582	575	578	579	584	579	581	581	583	578	578	580	578	577	577	579	575	577	576	578	574	577	579	575	580	572	576	572	578
	1.4595	580	580	578	580	579	579	579	579	580	577	579	577	583	579	579	580	583	580	576	575	582	578	577	577	581	573	579	579	572	575	575	580	580	580	577	579	577	575	576	578	577	572	581	577	580	579	581	578
	1.4593	579	578	583	583	579	577	577	578	579	580	575	579	585	578	577	579	579	575	577	577	579	580	576	577	578	581	577	576	581	582	580	582	580	576	578	580	577	578	577	578	574	577	578	580	579	575	576	579
	1.4591	585	579	580	576	580	583	580	582	582	577	580	577	577	578	579	582	577	581	580	582	581	578	581	583	577	582	579	582	579	581	581	579	577	578	582	579	574	578	578	578	578	581	579	582	577	575	579	574
	1.4588	580	584	582	576	580	583	581	581	580	573	579	582	581	577	581	577	580	580	579	577	582	580	578	576	582	578	580	579	578	576	580	581	577	581	576	574	582	580	575	574	577	578	579	578	577	577	576	576
	1.4586	576	574	581	581	577	580	581	580	577	580	573	576	579	578	577	579	577	576	578	582	580	584	578	579	579	577	580	577	580	575	580	579	577	578	575	580	576	578	577	583	578	577	576	577	579	578	575	578
	1.4584	578	581	582	578	582	579	582	575	578	578	582	576	581	579	583	578	578	584	581	579	575	572	581	580	577	580	581	581	582	577	581	577	573	575	581	581	572	578	580	581	579	581	575	581	579	576	579	576
	1.4582	582	583	577	580	576	579	580	582	580	576	579	578	579	580	579	578	580	580	577	580	574	580	580	578	577	579	580	582	579	576	572	575	581	576	581	578	584	575	578	578	577	577	582	578	575	581	580	579
	1.4579	578	584	579	582	579	578	579	578	573	575	576	579	581	579	579	578	580	574	578	578	581	581	577	580	583	577	578	580	576	578	579	582	587	579	578	580	578	581	577	580	579	581	581	578	580	580	577	580
	1.4577	579	577	581	582	583	577	577	579	578	582	580	577	580	581	577	582	575	579	586	580	580	581	580	582	573	580	577	579	582	583	579	584	577	574	579	580	581	575	580	579	579	581	576	583	578	577	575	579
	1.4575	582	580	579	578	579	582	583	584	582	576	576	583	579	577	577	580	578	583	576	580	579	577	581	581	577	579	582	582	577	576	580	576	579	575	577	578	582	577	581	574	578	580	576	578	579	576	580	576
	1.4573	577	582	580	579	578	576	579	576	580	577	575	580	581	576	580	577	582	579	574	574	578	577	577	574	579	576	576	579	579	575	575	576	581	578	577	578	579	581	577	576	578	577	582	579	577	579	580	580
	1.4571	583	579	578	581	583	577	575	578	579	581	578	576	581	582	579	576	577	576	574	576	577	583	579	581	580	576	578	571	579	579	578	583	578	577	577	581	578	579	580	584	576	579	576	579	578	576	576	577
	1.4568	576	579	580	577	583	580	582	580	579	580	583	581	578	580	579	577	580	582	581	583	574	576	579	582	578	580	579	581	577	580	579	584	574	574	579	575	577	578	582	581	577	580	578	576	575	575	577	574
	1.4566	577	578	579	578	575	580	576	582	577	579	579	580	578	576	584	578	579	579	580	580	578	576	579	578	582	576	582	576	579	577	576	578	577	578	581	578	578	579	575	577	577	576	574	578	582	581	580	578
	1.4564	579	581	579	582	583	579	577	580	576	582	577	578	585	580	581	578	577	580	574	578	578	581	574	575	582	577	581	579	580	585	576	582	581	579	577	576	572	582	579	582	578	579	575	581	576	576	576	581
	1.4562	581	581	575	578	580	578	580	579	583	581	582	578	578	586	577	580	571	580	588	581	576	578	581	582	578	580	580	580	578	579	580	578	576	578	582	581	577	575	578	579	576	581	577	582	574	577	579	576
	1.456	585	584	577	576	575	582	579	580	582	576	576	580	576	579	584	579	580	582	576	577	583	579	582	576	580	578	578	581	576	575	574	578	581	580	573	575	582	575	583	575	581	578	581	580	579	580	578	576
	1.4557	575	579	582	580	577	578	578	579	575	576	574	578	581	576	579	578	582	577	577	579	580	579	577	579	578	573	574	578	579	579	580	579	579	579	579	581	575	582	579	584	579	577	577	577	581	583	577	577
	1.4555	580	579	579	579	582	581	583	579	580	579	578	577	578	581	576	580	576	573	577	580	575	581	578	579	578	579	582	576	577	581	582	579	579	575	583	582	576	578	582	583	579	581	578	582	578	577	578	576
	1.4553	578	579	578	576	574	581	581	583	583	578	579	580	577	578	580	575	579	582	579	578	574	576	582	580	578	578	585	576	577	578	574	575	578	578	583	578	581	575	578	576	577	579	578	575	576	574	577	575
	1.4551	577	579	581	579	576	577	578	583	582	581	575	580	579	577	579	575	580	576	578	576	585	579	574	577	580	574	576	576	576	576	576	580	584	581	577	579	577	585	574	582	577	578	580	574	583	583	579	580
	1.4548	581	579	573	581	582	579	581	579	579	583	582	579	582	579	576	582	577	580	578	582	574	580	576	580	577	576	577	578	583	582	579	579	576	581	579	580	578	579	580	582	578	582	577	578	577	577	577	577
	1.4546	582	582	578	578	579	577	578	581	580	576	583	582	578	579	577	578	576	579	581	584	574	579	579	580	576	582	580	582	578	575	577	576	577	575	580	576	580	580	579	578	579	580	578	576	578	580	577	576
	1.4544	577	582	580	579	578	579	577	578	579	578	576	578	579	578	576	576	580	580	577	579	572	580	579	581	580	572	582	578	578	576	575	579	581	580	576	576	577	581	576	579	583	576	582	576	576	581	579	584
	1.4542	579	580	580	579	583	576	580	579	577	581	580	579	579	580	581	577	576	576	577	578	578	581	580	576	577	579	578	577	580	578	580	580	580	577	577	582	575	583	578	582	575	580	577	580	576	575	577	577
	1.454	580	578	577	578	581	583	581	580	581	575	575	580	580	581	578	580	577	580	579	580	577	575	582	581	581	579	580	581	583	579	582	580	577	577	582	577	579	577	578	576	577	582	578	583	579	578	579	574
	1.4537	578	581	577	577	578	584	579	577	580	577	578	574	576	574	580	577	579	582	582	575	578	581	581	576	582	578	578	577	579	575	575	575	580	579	577	582	582	582	575	577	576	574	576	573	578	582	578	579
	1.4535	580	578	582	577	578	576	577	580	576	579	579	580	580	578	577	577	577	577	575	576	579	583	577	577	583	575	576	576	582	581	582	579	580	579	579	580	578	579	577	581	579	574	578	579	583	576	578	580
	1.4533	581	579	579	579	582	582	582	579	576	583	579	583	579	585	577	582	575	577	579	580	576	578	578	581	575	580	581	579	579	581	584	582	574	578	579	581	577	579	581	580	577	578	579	578	577	577	575	577
	1.4531	580	583	579	576	578	581	578	581	578	575	576	579	576	579	582	578	579	583	580	578	576	578	579	575	581	577	579	582	574	577	578	575	580	579	578	573	577	580	574	575	580	578	576	577	580	580	582	577
	1.4529	579	579	583	579	577	576	577	576	583	580	577	577	581	579	576	577	580	578	578	578	579	579	579	580	579	576	574	578	577	574	580	579	580	587	577	578	578	581	576	577	579	573	584	577	578	580	582	579
	1.4526	576	581	579	578	585	579	576	581	575	580	582	579	578	583	579	581	579	579	575	581	577	578	578	584	576	576	575	577	580	582	585	579	575	576	579	585	574	579	581	577	579	575	576	582	579	576	577	576
	1.4524	583	582	579	575	578	579	582	578	583	576	580	583	578	579	583	582	583	579	582	582	581	578	582	581	577	583	580	584	578	577	576	581	580	577	579	576	579	578	578	577	585	580	579	580	578	577	581	578
	1.4522	578	586	577	579	579	580	577	577	578	574	575	579	580	577	580	579	581	577	572	575	581	575	578	574	581	581	581	579	579	575	576	578	581	581	575	574	579	581	578	579	578	576	579	575	579	582	579	579
	1.452	576	577	581	579	575	579	579	577	580	580	577	579	581	581	581	580	578	579	576	578	579	576	578	581	574	576	573	576	579	580	582	582	580	579	579	582	572	577	579	581	576	580	575	580	581	573	579	576
	1.4518	580	582	575	575	577	580	580	576	580	577	582	580	575	580	576	581	582	580	583	583	576	576	581	582	578	582	579	578	576	580	578	579	575	576	581	580	579	578	583	577	577	581	577	575	574	576	579	577
	1.4515	581	576	585	576	578	579	580	580	579	579	579	576	581	578	580	577	582	578	575	577	580	576	581	576	581	579	575	575	579	578	576	582	584	580	580	577	581	578	576	576	582	576	581	581	579	582	580	579
	1.4513	581	575	582	581	582	576	577	578	577	582	579	577	580	579	575	579	577	579	578	576	576	586	577	579	578	577	577	578	579	581	581	580	582	578	577	581	574	580	581	581	576	579	576	579	580	577	577	578
	1.4511	581	580	582	578	578	578	576	584	578	578	581	578	577	580	577	579	577	581	579	580	577	580	581	577	575	582	583	580	579	578	580	579	576	574	581	580	577	575	583	577	577	579	578	581	576	573	579	576
	1.4509	582	584	579	578	572	582	578	583	579	577	574	582	579	576	583	577	579	578	575	579	578	578	583	577	580	577	577	576	578	577	580	579	580	582	580	579	581	579	575	575	579	579	583	577	580	584	584	580
	1.4507	576	576	582	582	579	576	576	580	580	578	578	579	582	579	578	578	576	576	575	577	581	584	581	582	578	578	577	577	581	581	577	577	575	580	576	580	577	580	580	578	579	576	575	579	579	583	574	579
	1.4505	577	576	581	577	578	575	582	581	583	584	582	582	578	580	577	578	579	579	582	577	578	576	575	583	574	585	580	578	580	577	582	577	577	577	581	582	579	578	583	578	581	582	573	580	579	578	578	576
	1.4502	579	582	576	576	577	582	586	581	579	574	580	580	577	578	579	578	579	580	580	576	574	572	581	579	578	581	578	580	577	579	575	576	575	581	581	576	583	581	577	577	577	578	577	575	578	580	579	579
	1.45	578	582	584	584	578	573	575	578	581	579	584	578	586	577	578	577	578	578	573	571	580	576	577	576	580	576	576	576	578	577	576	579	582	583	580	580	577	578	573	577	573	577	577	575	579	580	580	582
	1.4498	581	574	577	581	580	575	578	577	577	585	581	579	576	583	576	581	577	579	582	583	576	582	577	578	575	578	577	576	583	577	580	579	576	575	575	582	573	577	580	579	576	582	579	578	576	576	576	580
	1.4496	585	582	580	578	577	579	583	583	583	580	583	580	579	580	580	579	578	580	580	578	575	578	584	579	576	579	582	583	577	578	582	577	574	575	581	577	577	577	577	576	579	575	575	577	574	576	581	579
	1.4494	582	580	580	580	577	579	579	578	578	577	578	575	580	578	579	579	581	576	577	579	582	579	579	576	580	577	582	580	574	579	575	578	582	579	577	575	579	581	577	575	577	575	579	579	582	581	579	578
	1.4491	580	577	578	583	583	581	577	579	574	579	578	577	581	580	576	579	573	575	581	579	577	585	580	580	580	580	574	579	579	584	581	578	579	579	580	584	576	579	580	579	576	579	573	583	577	575	575	576
	1.4489	579	578	578	578	578	583	582	579	582	579	579	580	575	578	578	581	582	581	582	577	578	577	575	580	581	580	579	582	575	580	576	579	579	579	582	574	581	576	582	578	575	581	578	578	579	580	576	577
	1.4487	578	576	578	576	577	581	578	580	578	579	575	577	582	577	582	576	579	582	580	574	580	582	583	580	582	577	572	576	574	578	573	578	577	582	577	575	581	581	577	576	580	578	578	578	578	580	583	580
	1.4485	577	576	580	579	577	579	576	580	574	580	576	576	577	581	576	576	579	579	577	575	581	582	576	579	578	578	576	578	578	580	576	581	577	577	576	577	580	577	580	579	576	575	581	579	580	576	577	580
	1.4483	582	578	576	577	579	577	583	577	578	581	579	580	574	587	578	581	576	580	581	585	578	576	582	578	574	579	581	581	580	579	578	581	576	576	580	580	574	573	579	577	577	580	575	585	573	577	576	575
	1.448	582	580	579	576	578	576	581	579	580	576	580	582	578	580	581	578	580	581	576	579	576	579	576	579	579	577	578	575	573	576	576	579	578	580	577	577	581	574	576	577	582	577	579	577	579	577	581	578
	1.4478	577	578	582	578	580	576	577	577	577	578	578	573	579	579	574	579	577	577	576	579	583	580	574	578	580	576	576	579	579	578	578	582	582	579	577	576	575	578	578	579	573	576	579	580	580	577	575	580
	1.4476	576	578	577	575	583	581	584	576	579	582	578	579	579	581	579	579	576	578	579	579	578	576	573	580	579	578	579	578	580	579	580	581	576	574	582	580	580	576	579	577	574	580	580	581	575	575	579	577
	1.4474	581	580	580	576	578	582	579	580	583	576	579	580	579	577	579	581	583	583	581	580	575	577	582	576	579	580	580	582	575	578	579	578	577	575	580	577	585	576	577	576	573	577	576	575	578	577	582	577
	1.4472	578	579	578	583	576	579	579	575	577	576	580	581	586	579	581	574	582	576	575	578	576	577	578	576	582	580	578	575	579	579	580	576	579	578	574	577	578	580	576	580	577	576	578	577	580	580	582	577
	1.447	578	575	577	584	578	578	579	575	577	585	577	577	574	582	578	577	577	580	580	577	577	580	573	582	576	576	578	577	581	583	578	577	576	572	577	580	579	576	581	581	576	579	574	581	576	580	576	576
	1.4467	583	579	576	577	578	579	583	582	580	578	578	582	577	578	577	580	576	584	579	582	578	578	576	580	574	578	581	581	577	578	577	578	577	577	583	577	579	575	579	578	577	577	577	579	576	578	583	580
	1.4465	579	583	580	575	580	576	577	578	578	579	579	581	580	580	576	577	579	580	580	577	583	578	576	578	579	578	577	578	575	578	578	579	580	579	577	576	580	578	578	576	576	578	580	578	579	582	577	578
	1.4463	574	575	581	578	581	576	581	579	578	579	578	575	582	582	576	579	579	574	576	579	582	582	577	578	578	574	580	579	583	581	578	581	580	579	574	580	578	579	581	581	576	579	582	582	576	577	575	576
	1.4461	579	579	578	579	580	579	581	577	581	577	577	583	578	580	579	581	574	576	580	582	577	578	581	582	578	582	583	577	578	582	578	578	578	577	581	579	576	576	580	573	578	583	573	577	578	579	580	577
	1.4459	579	583	581	576	580	580	581	581	578	579	574	578	579	575	582	580	579	584	575	576	581	576	580	578	580	576	579	575	575	576	576	578	578	580	577	576	579	580	576	579	580	575	580	577	578	586	581	579
	1.4456	577	578	581	582	582	578	580	577	577	580	577	574	580	578	578	576	576	578	574	577	581	582	576	580	579	576	579	578	582	579	581	581	579	576	576	581	576	581	579	582	575	580	578	581	579	579	576	581
	1.4454	579	579	578	576	580	579	580	580	581	581	580	580	572	584	574	578	577	581	579	582	578	577	574	580	574	580	581	578	580	583	578	576	577	574	581	583	578	579	579	579	574	581	574	579	576	577	576	575
	1.4452	580	580	576	578	575	584	582	579	582	581	579	578	579	578	580	580	582	577	576	579	581	581	579	576	578	575	581	578	575	573	575	578	579	579	578	578	582	578	576	580	582	575	577	577	578	582	579	578
	1.445	576	576	585	583	580	575	575	575	579	579	579	573	580	582	571	579	576	577	577	575	579	580	573	579	578	575	578	576	578	579	579	581	581	579	577	576	578	581	578	576	579	576	583	577	579	580	573	580
	1.4448	579	575	577	580	583	576	582	576	578	583	578	577	577	581	576	577	579	580	582	581	576	582	579	581	576	577	580	583	583	580	580	576	575	575	582	585	576	576	579	579	574	581	576	581	576	574	576	580
	1.4446	583	579	577	577	578	578	583	581	582	578	580	580	579	577	580	582	582	579	579	579	576	574	574	577	571	580	577	582	577	574	578	578	573	577	580	575	580	578	579	575	581	579	576	577	579	578	580	574
	1.4443	576	581	582	582	583	578	579	581	580	577	577	575	581	578	579	576	575	579	577	577	580	582	577	576	580	575	576	577	577	575	577	576	579	582	576	576	581	586	576	577	581	579	578	579	582	585	576	579
	1.4441	578	577	580	582	579	580	577	580	580	582	579	576	579	579	575	577	574	576	578	575	576	580	576	581	578	579	581	576	581	583	584	580	577	577	576	580	576	577	581	585	577	581	576	579	580	575	577	579
	1.4439	580	579	577	578	576	583	582	582	581	577	580	582	577	576	578	579	577	579	583	581	578	579	581	583	576	580	582	581	576	576	575	578	575	573	583	576	582	574	580	577	576	577	576	578	578	577	579	579
	1.4437	575	585	580	578	578	580	576	578	578	578	577	579	581	576	580	579	580	576	576	578	580	577	578	575	583	574	577	578	577	580	577	578	579	580	577	582	582	579	576	582	581	577	583	577	579	582	579	578
	1.4435	579	579	579	582	581	577	578	579	578	585	578	577	580	580	574	576	577	579	577	578	580	579	577	579	577	577	577	578	582	581	581	584	580	573	579	580	578	579	578	580	576	579	579	580	575	577	577	578
	1.4433	581	579	577	580	585	580	584	581	580	583	582	579	576	581	579	581	580	579	579	581	578	576	582	583	578	580	583	578	580	580	580	578	575	577	579	577	578	573	581	576	576	585	576	577	577	579	575	578
	1.443	582	580	581	581	576	579	576	579	578	576	578	577	581	576	582	580	582	582	577	573	578	580	581	575	578	577	575	578	576	574	576	576	577	577	578	577	579	574	574	574	581	575	583	572	579	577	579	578
	1.4428	582	583	581	581	580	576	577	578	577	576	579	579	578	580	576	576	581	576	577	579	582	582	578	575	580	576	579	576	580	579	577	578	578	579	581	581	574	580	574	580	574	579	581	577	579	577	576	580
	1.4426	579	581	576	578	582	578	583	580	579	580	577	584	576	579	577	581	582	577	582	580	572	578	579	582	576	580	581	581	578	580	580	581	575	572	579	581	579	576	582	580	575	583	580	581	576	578	582	571
	1.4424	582	579	576	575	580	581	579	581	583	576	579	582	579	573	586	577	578	582	578	580	580	576	580	576	579	578	582	580	576	578	576	582	576	578	582	577	579	579	578	576	578	577	578	579	576	578	582	576
	1.4422	577	577	579	583	580	577	579	577	577	580	579	579	583	581	578	574	576	574	576	577	582	579	576	575	580	575	575	575	576	579	575	576	579	581	577	576	580	581	580	578	579	581	578	576	581	580	581	580
	1.442	577	580	582	582	578	577	581	580	576	580	581	577	576	579	577	581	572	580	580	582	579	578	577	580	576	582	575	579	580	580	582	579	576	578	577	583	578	577	577	583	578	579	578	580	579	572	576	580
	1.4417	577	580	578	575	578	579	582	582	579	580	580	585	579	577	582	580	580	580	581	581	575	576	578	578	580	577	579	579	579	578	575	573	581	579	580	579	580	581	578	577	582	576	579	577	574	581	581	576
	1.4415	576	579	584	576	578	575	574	579	576	580	577	575	581	580	579	579	581	579	577	577	577	580	578	573	578	573	574	578	577	579	574	578	578	579	573	579	578	579	579	577	580	574	576	579	577	582	580	582
	1.4413	578	579	581	580	578	576	579	581	576	579	577	580	580	583	574	577	576	575	577	579	576	580	579	579	576	579	577	575	581	580	583	578	578	576	580	580	575	578	580	584	578	580	574	582	575	574	577	578
	1.4411	578	575	577	576	579	581	582	578	578	573	578	582	578	577	578	580	580	581	578	580	572	574	580	583	579	582	578	581	579	579	580	580	578	580	582	577	579	577	579	574	578	579	577	579	579	576	581	575
	1.4409	576	581	574	578	577	580	577	577	578	576	579	578	580	578	581	576	579	581	577	579	579	575	580	575	582	574	578	578	577	575	580	580	581	578	581	578	579	579	573	576	578	578	579	578	583	581	581	581
	1.4407	577	578	581	582	578	576	579	574	577	581	579	577	581	580	578	577	577	576	577	576	581	577	575	581	576	578	582	576	581	578	579	577	579	580	578	583	576	579	578	580	578	579	575	578	582	577	577	582
	1.4404	580	578	578	578	579	577	581	582	580	584	583	581	575	579	576	580	578	578	579	581	579	576	579	578	579	578	579	579	580	580	582	579	571	576	583	579	576	575	579	581	576	581	573	581	579	578	577	577
	1.4402	577	582	583	577	576	579	584	583	582	577	579	579	581	576	581	578	579	579	579	578	579	578	582	578	583	574	577	576	575	578	574	580	578	579	578	575	580	581	580	578	580	575	580	576	579	580	581	580
	1.44	577	579	580	582	576	573	576	574	578	578	581	577	581	578	574	578	578	577	577	582	582	579	579	578	582	578	578	577	579	574	582	576	577	579	581	582	575	577	579	580	573	574	579	575	581	579	576	580
	1.4398	578	580	576	576	581	577	580	576	577	581	580	580	580	579	579	578	578	577	579	581	576	579	574	582	576	580	580	582	583	578	581	583	576	580	582	581	577	577	582	584	576	581	579	585	575	578	576	576
	1.4396	579	582	578	577	581	584	580	574	579	578	578	582	580	572	580	578	582	581	580	583	576	576	577	580	580	579	578	578	575	575	578	577	579	576	579	576	580	578	577	575	580	576	579	576	575	581	581	578
	1.4394	578	583	584	581	575	576	580	579	581	578	575	572	583	574	581	575	579	576	578	577	581	579	579	580	584	577	575	575	576	578	579	576	580	580	576	577	576	580	577	579	579	573	581	577	583	578	580	579
	1.4391	574	577	580	584	577	576	580	579	575	582	580	577	577	579	576	582	576	577	581	574	577	577	578	580	577	580	580	580	582	578	581	580	576	576	576	579	578	578	579	580	577	578	574	577	577	573	572	574
	1.4389	581	578	576	578	575	578	578	582	584	578	583	581	576	574	577	578	579	582	577	579	576	577	580	578	578	583	580	581	571	578	579	574	579	577	582	578	577	576	579	573	580	579	578	575	579	577	582	578
	1.4387	579	581	575	584	580	577	576	578	582	578	576	579	581	579	580	577	577	579	574	577	577	576	574	580	581	578	578	576	579	577	576	578	580	579	580	576	580	579	574	578	578	577	581	577	582	578	581	583
	1.4385	579	577	581	580	582	577	581	577	580	579	579	579	578	581	573	574	575	579	581	579	579	581	575	578	580	579	576	573	581	580	579	580	580	577	579	582	574	575	582	577	576	580	579	581	573	575	574	577
	1.4383	581	581	577	574	577	583	580	577	580	580	581	581	578	579	578	581	576	580	580	581	576	578	580	581	574	578	584	580	575	577	580	581	576	575	583	575	575	577	580	580	576	582	580	575	572	578	579	576
	1.4381	580	580	580	579	576	581	578	582	579	575	575	574	583	575	581	579	580	581	580	575	581	578	583	577	580	579	579	573	574	578	577	575	578	581	576	577	578	580	570	573	580	579	576	573	581	583	579	579
	1.4379	577	582	583	583	580	576	578	577	576	582	577	580	582	580	578	577	578	577	575	575	580	580	577	577	579	577	579	576	580	577	578	580	579	580	576	583	578	581	574	580	572	581	578	583	582	581	572	580
	1.4376	580	580	582	578	580	579	577	580	578	580	580	580	578	584	580	579	580	580	579	581	572	576	577	581	577	583	580	578	577	581	579	579	574	577	580	580	577	578	581	579	578	582	576	577	572	579	581	576
	1.4374	583	580	580	581	575	579	579	583	579	575	579	581	578	577	582	576	582	578	572	579	580	575	581	580	580	576	580	580	576	578	578	579	578	577	578	576	582	579	572	571	579	577	581	577	578	580	579	575
	1.4372	577	578	580	582	577	579	579	577	573	580	576	576	580	578	573	580	578	577	582	578	583	579	576	578	581	579	576	579	582	576	578	577	582	581	579	579	578	580	578	582	578	576	580	577	578	579	574	580
	1.437	578	578	579	577	584	575	585	578	574	583	580	579	576	581	575	577	579	579	579	580	580	580	578	578	577	580	579	576	581	586	581	583	580	575	577	584	576	576	583	578	574	578	577	581	573	577	576	576
	1.4368	579	577	581	577	579	581	583	579	582	578	577	579	576	579	577	579	576	578	578	581	575	574	581	577	579	578	579	580	578	576	578	578	576	580	582	572	579	578	578	575	580	576	578	582	578	575	578	581
	1.4366	579	584	580	581	577	577	581	578	579	579	575	576	581	576	579	579	580	580	575	578	581	579	578	577	579	576	575	577	575	575	582	572	580	581	576	576	580	583	580	578	581	577	581	574	579	578	580	580
	1.4363	579	578	578	581	578	577	580	580	579	582	578	577	577	581	578	576	580	579	580	578	575	578	580	577	581	578	578	578	580	578	584	582	578	580	578	578	582	575	583	579	576	582	573	578	576	574	577	576
	1.4361	583	576	580	575	579	582	579	578	581	574	578	577	574	577	579	578	578	578	580	578	578	577	579	579	582	580	581	579	575	578	580	578	574	580	577	578	583	573	580	574	579	579	572	575	578	579	581	578
	1.4359	579	580	583	580	576	577	576	579	576	578	575	577	577	579	577	578	582	582	579	579	581	582	579	576	582	574	575	575	579	579	577	579	581	578	578	577	580	579	578	578	576	575	580	577	580	579	580	578
	1.4357	579	577	580	582	581	579	578	575	573	582	578	579	579	580	574	576	577	576	579	576	582	581	576	581	579	576	576	577	577	584	576	580	580	576	577	579	579	577	581	583	575	581	578	581	577	573	574	579
	1.4355	577	578	574	575	580	579	580	580	582	578	583	584	579	577	574	580	576	577	581	575	576	581	577	580	577	576	581	583	579	581	583	580	579	579	581	580	578	579	582	577	575	578	575	583	580	572	577	577
	1.4353	582	580	581	576	578	581	580	579	578	579	580	574	580	580	579	581	580	581	580	576	580	577	580	572	578	578	576	576	577	575	577	577	579	579	576	578	580	580	576	577	579	575	579	574	580	580	577	579
	1.4351	580	580	583	583	577	574	578	575	577	582	573	574	579	582	579	577	580	578	578	578	577	579	574	575	579	580	572	578	579	574	578	580	582	582	574	582	576	578	579	576	579	579	578	580	580	577	576	582
	1.4348	580	579	577	582	577	579	581	579	582	580	576	578	574	582	575	581	576	580	577	578	578	577	578	584	574	580	581	580	579	581	583	578	576	575	580	580	576	577	582	578	573	581	576	583	577	577	578	576
	1.4346	584	581	578	578	579	580	581	582	582	578	575	582	576	575	581	578	581	576	582	580	578	577	581	577	580	576	575	577	575	578	578	573	578	582	578	579	583	582	578	576	578	578	580	576	578	580	585	580
	1.4344	577	580	584	584	577	578	577	576	575	576	576	578	581	580	575	578	580	578	576	573	585	578	576	577	582	575	578	575	578	579	580	577	583	577	578	579	580	581	579	578	576	576	582	578	579	577	576	583
	1.4342	576	576	577	578	584	576	579	579	579	585	581	578	578	582	577	579	573	578	581	580	577	581	576	581	576	582	580	580	578	580	579	579	580	578	582	582	577	578	582	581	577	579	575	582	577	576	574	576
	1.434	585	578	577	580	573	583	582	585	579	576	579	580	580	577	578	582	577	580	579	578	573	579	581	580	580	582	581	579	576	578	580	577	580	576	584	578	579	579	575	577	579	576	577	576	573	578	582	577
	1.4338	580	585	582	582	576	573	581	579	582	578	576	578	578	579	581	579	577	577	577	581	582	579	579	580	581	575	578	575	575	580	575	578	578	579	574	577	577	584	583	580	583	578	581	578	580	580	579	581
	1.4336	576	580	576	584	583	579	577	578	575	578	576	581	578	585	575	574	576	577	578	579	578	579	577	577	576	576	574	577	578	580	578	580	578	579	579	580	579	575	582	580	575	585	574	579	577	575	577	575
	1.4333	583	580	575	579	579	580	578	581	581	580	580	581	573	579	577	579	578	579	576	581	575	576	581	580	577	578	579	584	576	580	579	578	578	581	579	575	580	577	582	572	579	578	578	577	576	576	579	576
	1.4331	576	583	583	578	580	581	581	576	581	579	576	580	578	574	576	572	580	579	578	576	579	580	586	575	580	578	575	573	575	576	580	579	580	580	579	582	583	579	572	577	584	576	581	578	583	583	579	579
	1.4329	578	578	582	581	579	574	579	579	578	579	578	579	580	580	577	580	576	577	576	575	577	579	579	581	573	574	580	579	582	578	582	579	577	577	576	576	582	577	580	579	578	577	578	579	581	577	573	581
	1.4327	581	579	579	578	581	582	580	582	580	582	575	584	579	581	577	579	577	577	581	577	577	575	579	579	575	583	578	583	578	582	582	579	575	579	578	576	579	578	577	581	580	583	577	582	576	576	576	577
	1.4325	582	583	578	578	577	582	579	582	581	574	577	580	581	578	579	581	580	581	575	573	579	576	580	578	580	575	578	576	579	576	578	575	580	581	577	576	581	578	577	577	582	579	580	579	583	580	579	576
	1.4323	578	579	582	581	582	578	577	573	575	576	577	579	583	579	576	578	576	573	576	575	581	581	576	580	583	576	574	579	579	578	575	576	579	577	575	580	575	583	579	581	576	581	581	577	579	581	577	579
	1.4321	577	578	576	576	581	579	578	580	579	581	578	580	576	583	577	581	577	575	582	579	578	581	575	578	575	579	573	578	579	582	580	581	578	576	583	583	576	578	583	578	578	582	577	582	573	574	576	575
	1.4318	580	578	577	575	579	580	579	578	580	577	577	579	577	575	582	580	579	579	583	579	578	577	581	576	580	577	581	578	578	574	580	575	578	579	580	578	583	577	574	576	580	579	578	575	574	580	579	570
	1.4316	576	584	584	579	584	580	580	577	576	576	578	579	583	572	577	576	578	580	576	578	582	580	576	579	580	576	579	577	581	577	578	578	582	582	576	580	579	580	577	580	579	580	583	577	583	584	582	579
	1.4314	577	577	578	580	581	579	583	580	579	583	577	577	578	583	577	583	576	579	579	580	573	582	576	580	579	579	579	585	579	582	580	582	579	575	579	578	578	577	583	581	572	582	574	580	576	574	579	580
	1.4312	582	581	578	577	579	581	580	581	581	579	581	582	576	579	578	579	579	576	579	579	580	576	581	578	581	583	584	581	578	575	578	576	577	581	579	579	583	581	577	577	580	580	577	578	576	580	577	576
	1.431	578	580	583	582	579	573	574	578	579	578	578	574	583	579	579	578	578	579	574	576	580	580	576	577	578	576	576	578	577	578	575	575	581	581	577	573	582	579	576	577	582	575	580	581	577	582	577	578
	1.4308	579	578	578	582	578	580	580	576	578	582	578	578	575	583	579	577	576	576	578	574	575	578	580	581	574	573	579	579	581	580	578	582	578	576	578	582	574	578	579	584	576	582	577	581	576	577	576	579
	1.4306	579	580	575	578	580	581	581	580	581	579	581	580	577	578	574	581	578	577	582	579	577	574	581	581	577	583	581	578	573	583	575	582	581	575	582	576	581	575	579	574	580	576	577	577	579	575	576	575
	1.4304	578	585	582	577	579	578	579	580	579	574	578	575	582	574	577	580	583	576	578	576	582	580	583	574	582	577	576	579	578	575	577	577	581	580	579	579	578	579	576	578	578	576	576	577	583	583	580	584
	1.4301	576	574	583	579	583	577	576	576	578	580	575	579	581	576	581	578	580	576	577	577	579	579	574	580	579	580	577	578	580	580	582	581	577	577	579	581	577	584	580	581	574	579	578	582	578	576	577	580
	1.4299	581	579	578	572	578	579	582	579	582	581	579	580	574	582	579	584	579	577	577	582	578	577	574	580	576	581	581	584	580	580	584	579	575	577	583	581	581	578	582	577	574	583	576	577	576	577	578	578
	1.4297	580	580	581	578	575	580	581	580	580	578	577	583	580	576	578	576	581	583	578	576	579	576	581	580	580	579	578	576	576	577	579	575	580	583	579	576	579	583	579	580	581	578	579	574	580	581	585	578
	1.4295	578	577	579	579	577	578	577	576	579	580	577	579	578	578	576	580	577	579	577	577	582	582	577	579	579	577	579	577	579	581	577	581	579	581	572	577	576	578	576	579	579	576	579	578	580	579	576	583
	1.4293	578	580	577	581	582	576	581	581	579	579	575	582	579	582	579	580	578	578	584	581	574	578	577	581	578	579	581	582	580	579	581	579	579	577	582	582	581	578	581	581	580	580	576	578	574	579	575	579
	1.4291	585	581	580	578	577	583	581	582	580	579	584	584	582	573	580	582	582	581	580	582	576	579	585	579	580	579	580	582	577	580	576	578	576	576	581	577	580	575	578	574	580	577	575	579	580	579	582	581
	1.4289	578	579	579	581	584	581	579	577	577	577	578	578	584	579	579	576	581	576	578	579	582	579	578	578	578	574	577	577	580	576	580	577	582	583	577	579	577	580	578	579	578	580	584	580	579	582	581	583
	1.4287	578	575	580	582	579	577	579	576	578	583	576	581	581	579	576	582	580	578	582	578	576	580	580	582	575	578	579	580	579	582	580	581	581	580	577	582	580	576	582	580	579	582	576	582	578	578	571	575
	1.4284	582	577	578	575	578	579	584	582	582	578	577	577	577	579	581	579	579	582	580	579	574	578	579	581	578	579	578	586	576	579	577	575	579	578	580	576	580	580	580	576	577	581	576	576	577	576	580	579
	1.4282	575	585	583	583	577	576	577	576	576	577	579	576	585	580	578	576	581	580	575	575	582	574	577	576	584	576	580	576	575	576	576	576	580	582	576	577	584	579	576	577	582	579	578	574	579	579	582	579
	1.428	581	578	577	579	580	579	577	576	580	579	577	582	579	582	579	579	574	579	576	576	579	582	578	578	579	577	577	578	583	578	576	583	578	579	578	583	580	578	581	580	576	579	576	579	577	579	576	579
	1.4278	581	579	572	576	579	579	576	582	579	583	583	583	579	581	577	581	578	578	581	581	577	576	576	582	577	579	580	581	574	577	580	581	579	580	580	580	577	578	580	579	579	580	582	582	575	580	578	578
	1.4276	578	582	581	580	573	578	579	579	582	578	576	579	579	576	581	579	578	580	579	578	582	579	579	575	581	575	576	579	579	576	578	578	578	577	577	576	579	581	575	581	587	577	580	576	582	580	576	581
	1.4274	577	576	582	581	578	578	577	582	577	581	578	580	581	577	576	576	578	579	580	577	580	581	576	577	579	575	577	579	580	580	579	579	581	578	579	581	576	580	579	582	576	579	578	581	576	578	573	580
	1.4272	578	579	578	577	580	577	582	578	580	583	582	581	576	578	577	582	579	578	580	580	573	576	578	582	573	584	579	578	580	580	578	580	576	578	580	579	577	573	583	577	581	583	573	578	577	579	579	576
	1.427	584	580	577	578	576	579	581	584	586	575	576	579	579	577	581	577	580	580	579	580	579	579	578	578	575	579	580	579	576	575	580	578	579	578	580	575	581	579	576	576	578	577	577	576	582	580	579	580
	1.4267	575	582	582	581	582	575	579	574	579	579	580	573	583	581	578	576	582	576	576	578	580	577	572	578	583	581	580	580	578	578	580	580	582	581	576	580	582	580	578	577	577	578	579	577	582	582	578	579
	1.4265	580	574	578	580	580	578	576	578	575	583	582	581	577	580	580	579	575	579	580	578	576	582	577	582	575	581	576	580	579	580	586	583	581	578	582	579	578	579	578	577	578	581	575	582	577	579	576	581
	1.4263	582	581	575	580	575	579	580	586	579	576	584	582	580	578	579	582	582	579	578	579	580	577	576	580	579	582	581	580	576	576	578	582	579	576	579	578	580	577	579	577	582	579	580	579	579	576	580	580
	1.4261	576	582	585	579	577	576	575	576	575	574	579	580	582	579	578	574	579	580	577	576	584	580	574	575	579	581	578	576	581	580	578	577	578	578	577	578	583	576	577	578	585	579	579	577	581	582	579	581
	1.4259	576	578	576	582	582	576	579	576	580	579	580	580	577	583	579	578	576	576	579	579	576	582	578	580	577	575	578	581	579	581	581	582	579	579	580	583	574	578	581	580	577	582	579	579	576	577	579	577
	1.4257	580	581	578	576	580	582	581	578	584	579	580	579	578	579	580	584	581	578	584	582	577	576	577	580	578	583	582	582	576	579	582	575	577	579	583	578	582	576	576	577	578	578	579	577	580	581	580	577
	1.4255	577	583	580	578	579	578	579	581	582	576	576	577	582	579	582	577	581	581	577	578	581	576	579	577	581	576	578	576	578	573	579	575	577	582	579	578	578	581	578	578	582	579	580	576	581	581	576	582
	1.4253	576	574	582	581	581	579	577	575	576	581	579	578	582	581	577	574	579	579	580	578	575	581	577	574	580	579	580	581	579	581	581	578	580	578	577	580	581	582	583	580	575	580	576	576	579	580	577	577
	1.4251	581	579	576	577	584	575	583	583	581	581	585	583	575	579	580	580	580	577	580	578	576	578	581	585	579	583	579	584	578	581	580	579	579	577	585	581	578	575	580	579	578	581	575	582	581	578	579	578
	1.4248	580	585	579	581	572	581	578	582	579	577	576	578	576	576	580	579	577	578	576	576	579	579	579	585	580	578	582	579	576	582	576	578	577	581	576	579	579	578	582	574	585	578	581	578	582	577	583	581
	1.4246	579	581	579	580	576	576	578	578	578	577	574	582	585	581	577	578	575	579	581	579	581	583	576	576	580	577	574	577	582	578	578	580	580	580	575	579	576	581	576	580	579	576	581	580	579	581	575	576
	1.4244	580	580	577	579	583	577	581	577	580	580	582	585	578	581	578	583	578	574	580	580	576	578	577	581	575	583	582	580	579	581	584	582	578	579	583	580	578	576	579	577	576	579	580	579	576	578	577	582
	1.4242	582	579	577	578	578	577	578	580	582	577	578	580	580	578	583	579	580	580	579	580	577	577	584	576	575	581	580	579	579	577	579	574	576	581	582	577	584	581	580	577	579	577	578	578	579	581	582	586
	1.424	578	579	582	585	581	578	579	579	583	580	576	579	580	574	580	577	580	579	576	575	576	584	580	577	584	578	577	576	577	575	577	578	584	583	576	578	581	582	579	581	579	579	578	578	582	579	581	576
	1.4238	576	576	573	581	581	577	580	578	580	579	577	577	579	582	575	576	578	578	580	578	576	582	576	580	578	580	579	573	579	580	579	581	578	581	582	581	581	579	583	582	577	581	574	582	577	577	576	575
	1.4236	581	579	577	576	579	584	583	581	584	581	583	584	577	579	581	580	577	579	582	579	580	574	581	584	578	581	579	578	579	578	579	575	581	579	581	576	583	580	582	579	579	578	579	579	584	578	582	578
	1.4234	576	580	583	582	577	578	580	577	578	576	579	578	579	580	578	576	582	580	574	576	580	578	573	579	580	574	578	579	577	577	577	577	584	579	574	579	581	582	578	579	581	579	582	578	585	579	577	582
	1.4232	579	576	577	581	580	574	577	578	581	577	582	578	580	579	578	574	571	576	578	577	580	581	578	575	580	573	575	581	579	581	578	579	578	579	580	579	578	581	580	581	580	582	579	578	579	578	575	580
	1.4229	581	578	580	582	577	577	583	581	581	583	581	580	579	579	578	580	575	584	580	580	574	579	587	582	578	580	582	582	577	576	579	580	579	583	580	578	580	579	579	578	582	580	580	579	578	579	578	578
	1.4227	577	583	581	579	578	581	575	578	581	578	578	578	580	577	583	576	578	583	581	577	579	575	580	576	576	574	576	574	577	575	578	577	577	580	574	582	580	577	577	576	582	573	576	575	579	580	582	579
	1.4225	580	577	580	580	579	577	579	579	580	579	575	577	582	581	575	579	574	578	580	574	585	580	578	582	581	577	578	579	579	578	582	582	581	579	580	579	576	580	579	582	579	582	577	580	580	577	580	575
	1.4223	582	579	577	576	584	577	581	578	582	576	579	582	576	579	578	580	576	578	581	582	577	578	579	581	578	586	580	580	581	578	581	579	577	577	586	583	578	577	583	582	580	582	577	579	577	573	576	574
	1.4221	580	582	583	574	578	581	582	582	584	576	581	580	577	578	582	574	584	584	576	577	579	574	582	580	580	576	577	580	579	577	582	577	579	581	577	578	581	577	577	576	582	579	582	578	581	579	579	579
	1.4219	576	579	581	581	580	576	578	575	580	580	575	578	580	580	580	576	575	575	577	576	576	581	573	578	580	578	578	574	580	575	574	580	582	580	575	579	579	583	577	578	578	578	580	577	583	581	576	584
	1.4217	579	576	580	579	583	577	581	579	580	582	580	583	578	582	578	578	578	578	577	582	576	581	577	577	581	581	579	583	579	583	585	584	581	576	580	579	581	577	576	580	576	583	576	579	578	578	579	578
	1.4215	580	581	576	578	579	580	581	581	582	577	582	578	578	578	580	581	579	583	579	579	576	575	580	580	576	579	581	578	579	578	577	579	576	580	578	580	578	576	575	575	578	575	581	577	576	581	580	581
	1.4213	577	577	583	580	577	579	582	579	576	574	582	576	580	577	578	577	577	578	577	575	582	580	576	574	579	579	573	577	579	576	579	578	578	583	579	580	580	579	578	580	580	579	581	579	578	582	580	580
	1.421	583	577	578	574	582	579	579	578	578	583	578	578	577	581	577	580	577	575	579	577	578	577	578	581	578	579	576	582	583	579	580	583	580	579	580	578	581	579	581	579	574	582	581	582	578	581	578	577
	1.4208	581	584	577	573	584	581	586	582	581	572	577	581	578	574	580	583	580	581	583	581	578	574	581	582	581	579	583	582	577	578	578	575	580	576	582	580	580	579	577	582	579	583	580	574	578	582	579	578
	1.4206	576	581	582	578	579	579	580	581	578	579	577	576	576	579	577	576	584	582	573	579	582	578	579	577	579	576	581	578	581	582	579	579	581	580	577	580	581	579	579	578	580	576	580	577	582	578	579	581
	1.4204	577	577	579	579	578	577	578	575	582	579	576	581	581	578	577	577	576	577	579	577	577	578	576	577	575	580	581	582	577	581	577	579	582	578	577	580	578	576	579	581	578	579	577	581	577	577	578	584
	1.4202	581	574	575	577	580	581	579	582	584	578	583	584	578	578	576	578	579	579	580	582	580	580	583	577	581	582	580	582	580	582	580	578	582	577	580	578	582	579	580	577	578	582	580	584	580	578	578	575
	1.42	578	582	577	577	577	581	577	579	581	576	581	580	578	576	578	578	583	579	578	577	580	578	578	576	583	579	578	579	576	578	575	578	580	576	572	578	579	580	580	574	581	575	582	580	578	583	583	581
	1.4198	579	577	580	579	578	577	577	576	576	580	574	577	581	576	582	579	576	575	579	576	580	581	575	579	579	578	579	578	581	582	578	582	581	576	578	579	576	578	582	577	578	579	578	583	583	582	581	578
	1.4196	582	579	580	578	581	579	580	579	583	581	581	579	579	581	578	583	578	574	581	583	577	575	579	581	576	583	579	583	580	580	579	582	577	576	582	578	578	574	583	578	577	581	578	583	578	576	579	575
	1.4194	582	583	579	578	580	579	581	580	583	576	581	579	578	576	583	576	581	578	580	580	581	578	578	577	579	577	581	579	576	576	576	579	574	581	579	576	585	578	577	580	580	580	580	580	579	581	580	578
	1.4192	576	577	585	581	574	579	577	574	581	576	576	575	583	577	574	578	576	578	577	578	579	579	577	575	581	576	578	578	578	572	580	579	581	580	580	576	580	579	579	582	580	579	580	580	581	584	578	584
	1.419	578	579	579	579	582	580	580	577	581	582	580	579	580	582	579	578	577	578	581	578	577	580	580	577	578	578	578	580	579	581	585	582	573	581	580	581	579	579	578	583	578	584	580	582	575	578	578	580
	1.4187	582	580	578	580	577	579	578	582	579	577	583	581	576	576	577	583	579	583	578	577	581	576	581	581	579	582	582	584	576	579	576	578	575	578	577	578	587	577	578	577	584	579	581	579	576	576	576	583
	1.4185	578	581	580	579	576	580	580	579	580	579	577	579	580	579	580	577	580	581	579	579	584	579	577	577	582	572	578	578	577	578	572	577	578	579	578	576	579	581	578	577	583	579	581	582	577	585	581	582
	1.4183	579	579	576	577	580	579	582	580	577	581	582	576	581	580	575	578	577	577	580	577	576	583	576	578	576	581	576	577	577	579	581	584	581	583	579	583	580	577	578	582	576	580	578	580	582	579	585	578
	1.4181	585	580	577	574	580	579	580	583	583	572	579	582	576	580	578	580	580	579	580	581	578	580	586	583	578	581	585	583	579	579	579	579	578	579	582	576	581	580	579	582	579	581	578	580	580	579	578	582
	1.4179	576	582	581	578	577	579	580	579	576	578	577	580	583	577	582	577	579	579	578	576	579	581	578	579	581	577	577	575	577	574	574	582	581	584	580	579	579	583	578	581	582	579	582	577	580	584	583	583
	1.4177	583	576	582	578	580	579	582	580	579	580	575	578	580	578	577	576	578	579	578	578	578	579	578	576	579	579	578	573	583	579	580	584	578	575	579	583	579	579	581	580	576	584	578	577	577	579	578	580
	1.4175	577	580	579	580	577	579	582	579	582	578	582	581	579	578	577	581	576	577	577	583	576	576	577	586	578	578	585	580	580	578	583	579	575	580	580	575	577	579	582	580	581	581	575	577	580	578	577	576
	1.4173	580	578	583	577	577	582	578	579	577	577	579	581	578	579	581	581	577	582	574	578	581	579	579	580	579	578	581	581	577	576	579	577	577	579	578	578	583	577	579	576	584	580	581	578	584	579	580	583
	1.4171	577	578	578	580	578	579	575	583	577	579	577	577	582	578	576	577	577	576	579	576	582	581	577	581	580	575	579	580	580	575	575	579	581	580	579	581	578	586	577	580	578	580	580	576	583	580	576	579
	1.4169	581	576	580	577	582	577	582	582	578	582	583	579	578	582	574	582	579	579	583	577	576	579	579	580	578	586	581	582	576	583	581	582	579	581	579	581	580	575	583	582	577	581	581	582	581	576	581	578
	1.4167	579	577	577	574	579	579	582	580	582	580	583	581	580	578	580	581	580	585	581	581	583	581	584	576	582	580	583	580	576	577	580	578	581	579	584	580	579	583	578	580	580	576	576	579	578	579	586	580
	1.4164	577	579	583	584	579	573	579	581	577	578	577	578	582	579	578	577	578	578	578	577	583	578	577	573	582	576	577	577	579	579	573	575	579	584	578	576	577	583	583	581	581	582	575	582	579	577	583	577
	1.4162	577	580	578	581	582	581	579	578	582	578	582	580	578	581	579	581	578	576	578	581	578	579	578	582	578	581	579	579	583	573	582	581	575	578	581	576	579	579	583	584	580	585	578	584	576	579	579	581
	1.416	580	582	576	580	578	580	581	582	581	578	585	582	579	576	583	580	584	577	580	579	576	576	582	582	577	579	587	582	577	580	579	575	570	578	580	576	580	577	579	577	582	581	582	578	577	577	578	580
	1.4158	579	579	582	578	578	579	578	578	575	580	576	576	579	578	579	578	581	582	577	578	581	580	576	579	580	578	580	578	581	579	580	578	580	580	578	575	584	576	579	575	581	579	580	575	583	580	578	582
	1.4156	578	577	581	580	583	576	579	582	577	585	581	577	581	577	577	576	579	574	576	579	578	581	579	579	578	577	581	576	582	579	579	580	578	578	577	580	577	582	579	585	574	580	581	581	576	583	576	575
	1.4154	581	576	579	574	577	578	579	585	578	576	582	580	579	582	577	580	577	582	581	583	579	579	583	578	576	580	581	580	579	584	582	581	577	576	577	576	579	572	580	578	580	581	583	582	580	578	581	578
	1.4152	578	580	579	576	577	580	577	579	578	578	576	578	578	576	582	578	583	580	576	582	582	579	579	576	582	577	577	579	575	576	580	579	581	585	580	577	581	579	580	577	580	579	582	581	579	582	580	586
	1.415	578	575	583	583	579	578	576	575	575	577	577	580	587	578	576	580	575	582	579	577	577	579	574	579	579	577	574	577	577	581	582	581	580	582	578	580	579	583	579	581	578	580	582	580	580	582	575	580
	1.4148	582	580	579	579	579	578	578	581	583	579	579	579	576	583	574	582	578	579	581	581	577	578	580	578	578	579	583	578	583	583	582	578	578	580	582	578	579	577	579	580	581	582	576	580	577	576	579	578
	1.4146	582	583	579	579	575	582	582	577	579	576	577	582	578	575	578	575	581	579	580	574	578	580	579	580	581	576	577	580	577	577	578	576	575	581	579	577	580	580	578	572	580	582	584	580	578	581	584	582
	1.4144	578	577	584	580	577	578	579	578	579	579	578	581	581	579	575	575	573	586	577	579	578	580	577	579	581	579	578	577	580	580	576	576	584	582	578	579	579	583	578	580	577	577	581	578	579	582	574	585
	1.4142	579	577	577	578	582	579	583	577	579	583	582	581	581	582	575	581	580	578	577	581	577	582	578	583	579	582	580	582	580	583	581	582	576	577	585	577	581	580	583	584	580	584	576	583	579	577	580	579
	1.4139	585	579	576	578	576	579	586	577	579	577	579	585	576	582	580	579	583	581	582	576	578	579	581	577	576	583	579	580	576	577	577	578	577	578	580	575	580	578	575	577	584	576	581	582	580	579	578	578
	1.4137	576	579	580	579	574	578	575	579	579	579	571	578	586	574	581	573	579	577	577	578	578	582	578	579	579	579	576	579	577	576	579	580	579	583	577	580	579	584	577	577	580	579	583	579	582	584	584	584
	1.4135	577	577	579	579	579	577	578	577	578	579	583	578	578	582	578	579	579	577	583	579	576	577	578	580	576	578	579	579	582	582	582	584	579	579	582	580	583	578	582	579	578	582	578	582	580	577	583	579
	1.4133	582	584	578	578	579	583	581	580	582	577	580	578	579	578	579	580	577	579	579	580	579	578	579	582	577	581	582	579	579	577	582	576	576	576	582	577	582	579	579	577	582	579	581	579	580	583	578	580
	1.4131	578	585	579	579	577	578	580	578	576	578	577	581	579	578	580	575	582	581	577	576	580	576	578	573	580	579	582	580	577	579	578	579	579	584	581	581	581	582	581	578	582	580	585	577	582	580	579	577
	1.4129	575	583	577	579	579	574	577	578	578	579	575	580	580	581	579	578	575	579	577	579	576	579	576	577	579	577	578	579	581	579	580	581	575	578	579	582	576	579	579	585	581	582	577	582	578	579	579	580
	1.4127	583	579	576	580	580	580	582	581	576	583	583	582	581	581	578	583	582	581	583	579	580	579	578	585	581	582	581	583	578	584	584	578	576	581	581	580	580	578	584	576	582	579	581	580	579	578	580	581
	1.4125	582	585	580	578	576	578	577	580	581	578	579	580	580	581	580	580	581	580	577	576	583	579	579	577	578	582	577	577	581	578	578	579	576	580	575	574	582	579	577	579	581	576	583	580	580	581	579	581
	1.4123	579	577	577	583	576	581	579	575	572	580	580	579	580	580	575	577	578	579	574	576	579	578	578	578	583	580	580	577	583	582	580	581	581	582	579	582	577	581	581	580	581	580	579	579	579	583	583	582
	1.4121	582	576	581	578	582	578	580	582	583	578	580	579	579	582	577	583	578	577	582	581	579	576	581	583	578	578	579	577	578	579	582	580	578	576	583	585	579	577	579	576	579	581	582	582	578	581	577	578
	1.4119	584	581	579	579	576	581	585	582	577	577	579	579	576	581	579	576	579	583	576	576	580	577	582	579	583	577	580	580	575	578	579	573	576	579	580	579	581	579	579	579	582	580	581	580	583	581	586	582
	1.4117	577	580	582	578	578	580	578	576	579	575	578	578	586	577	573	577	577	577	577	579	581	582	576	580	581	576	580	578	577	579	580	575	581	580	579	577	579	579	579	580	579	578	579	575	582	583	579	585
	1.4115	581	579	577	581	578	575	580	580	575	584	582	576	577	579	579	583	577	578	580	580	576	580	580	582	577	579	581	582	583	574	580	580	579	582	581	582	580	579	583	581	577	580	579	583	578	576	579	579
	1.4112	581	581	578	576	578	581	585	580	582	575	579	579	579	577	584	580	580	579	581	582	579	574	576	582	579	581	582	584	576	578	576	578	576	578	581	579	581	578	580	576	586	579	577	577	580	579	581	582
	1.411	582	580	579	580	577	580	577	576	580	578	574	578	578	574	579	576	580	579	575	576	580	580	577	580	584	580	576	577	579	579	583	579	582	584	579	578	583	584	576	580	585	577	585	582	584	582	581	582
	1.4108	579	575	576	581	582	579	578	580	578	580	582	577	581	583	574	581	576	578	577	578	579	581	579	581	577	580	578	579	582	582	579	579	580	584	579	578	576	583	583	581	578	580	576	583	579	576	577	578
	1.4106	584	583	581	577	581	580	579	580	584	577	580	582	579	578	578	582	579	579	582	581	576	576	579	579	577	582	581	577	579	578	583	575	575	577	579	578	576	575	578	580	578	580	580	579	583	579	581	579
	1.4104	576	583	580	579	578	579	578	577	579	578	577	581	579	579	582	577	584	580	577	576	582	579	579	577	579	577	579	577	580	577	581	581	580	583	577	579	577	578	578	582	580	577	581	584	583	582	582	581
	1.4102	580	574	582	581	584	578	577	583	579	581	578	575	583	580	579	578	576	576	580	579	579	578	576	581	582	576	581	579	579	580	581	582	579	578	578	581	580	584	582	583	577	581	578	580	581	580	577	584
	1.41	579	576	582	577	575	578	583	582	582	580	582	580	577	577	577	580	577	579	581	582	574	578	581	582	580	581	581	580	580	579	583	580	576	575	584	585	580	579	584	577	581	586	580	585	578	578	578	577
	1.4098	579	584	580	576	578	581	581	576	580	575	577	578	573	577	583	575	582	584	578	577	577	576	576	578	581	578	581	579	578	576	576	580	577	583	574	580	583	579	578	579	580	580	579	576	583	583	579	580
	1.4096	577	581	579	583	578	580	579	578	576	581	576	578	576	577	577	578	576	577	577	579	584	579	577	574	579	575	578	578	579	579	580	579	583	579	579	584	579	580	576	583	578	581	581	577	581	581	582	582
	1.4094	582	580	577	577	579	574	583	580	578	584	582	583	578	583	577	582	579	579	584	582	575	579	578	581	575	580	582	579	582	579	581	583	579	577	581	580	576	579	585	581	580	581	582	579	576	581	577	583
	1.4092	581	582	580	576	577	583	582	576	581	576	579	583	578	579	584	579	580	582	578	580	580	579	580	574	579	577	577	581	577	580	575	577	577	577	581	582	580	581	579	579	581	576	578	581	578	581	584	583
	1.409	580	580	581	580	577	578	577	579	575	579	578	577	580	579	580	579	579	573	576	577	580	577	574	577	583	577	578	578	575	576	580	578	585	583	580	577	578	585	579	580	583	577	583	579	582	579	585	579
	1.4088	579	580	577	579	581	575	581	576	581	578	581	576	581	582	578	577	579	579	582	580	577	578	577	581	581	581	581	578	582	580	584	581	579	580	580	583	578	578	582	584	583	583	577	583	573	582	577	578
	1.4086	583	582	579	575	580	579	582	583	581	576	580	578	579	578	582	583	577	583	579	580	576	579	579	580	578	578	584	582	575	576	578	578	582	578	580	580	583	580	580	580	582	584	581	586	581	579	576	579
	1.4084	577	583	578	579	579	580	578	575	577	578	575	577	582	578	581	579	578	580	577	580	581	577	578	575	582	580	578	575	576	577	576	581	582	582	577	577	581	584	581	578	578	579	584	580	580	583	585	582
	1.4081	578	577	578	580	583	578	579	580	578	580	582	577	579	579	576	575	576	576	576	579	576	582	577	576	581	579	579	579	579	585	580	583	583	579	580	578	579	580	578	578	575	581	579	583	578	578	577	580
	1.4079	583	580	579	575	579	580	582	579	581	582	579	582	578	579	580	580	579	584	581	581	576	576	584	582	577	577	583	583	581	580	579	581	576	577	580	579	580	578	583	580	582	579	582	581	581	580	578	578
	1.4077	577	580	580	579	577	582	578	584	578	576	577	579	579	578	577	578	580	579	574	576	580	583	580	573	579	577	578	576	576	577	577	579	578	579	578	578	583	582	579	580	579	577	579	582	583	583	581	581
	1.4075	580	579	581	583	582	580	577	577	579	584	578	578	582	580	577	578	579	576	578	579	580	578	578	581	579	574	580	578	581	581	581	583	581	580	578	577	580	581	581	582	577	579	579	582	581	580	583	581
	1.4073	584	577	575	579	582	582	580	579	584	576	579	582	583	579	576	578	581	580	585	579	577	579	580	584	579	578	581	584	580	580	584	577	576	581	577	585	580	579	579	580	579	583	575	583	577	578	580	575
	1.4071	582	576	580	579	575	581	581	579	581	577	578	574	579	576	580	577	581	586	576	576	580	579	579	578	580	577	580	580	576	576	576	580	578	583	580	578	585	577	579	579	581	579	581	583	581	581	583	582
	1.4069	581	579	581	577	581	580	576	577	580	577	578	580	582	576	575	572	574	578	578	580	579	581	580	577	580	580	576	575	581	576	579	577	579	579	576	578	579	584	575	580	576	579	580	576	581	581	580	582
	1.4067	580	578	578	578	581	578	578	578	579	580	583	579	579	581	571	581	581	579	579	580	577	578	579	580	580	578	582	578	578	582	582	584	578	577	580	583	582	575	582	582	581	580	576	582	581	578	579	579
	1.4065	582	579	576	583	576	583	582	580	581	577	577	583	580	578	579	582	578	583	582	580	578	581	579	579	579	580	584	585	578	578	578	578	576	575	579	576	582	577	578	581	580	576	581	577	579	583	582	582
	1.4063	576	580	585	584	578	578	576	579	578	577	577	582	587	577	576	573	579	577	576	570	583	581	579	576	578	579	576	575	575	577	580	579	584	582	579	577	583	582	579	580	579	577	580	579	583	584	578	581
	1.4061	578	579	580	581	582	575	574	578	580	580	581	581	579	584	579	581	580	577	582	584	576	582	576	579	578	580	578	577	581	584	581	579	575	578	577	582	578	577	582	580	582	583	582	583	579	577	580	581
	1.4059	583	579	578	573	577	581	582	582	580	577	580	583	576	579	578	578	579	577	580	582	577	578	582	580	579	581	580	579	578	579	579	574	577	574	585	579	582	576	578	576	581	582	580	577	579	576	584	580
	1.4057	580	580	582	578	577	579	576	578	578	579	578	578	578	578	578	579	582	581	577	577	580	582	576	577	579	576	580	577	574	576	578	579	581	579	579	580	585	580	578	573	581	580	583	582	585	584	584	579
	1.4055	579	577	580	580	583	577	575	580	581	576	577	579	582	580	574	579	576	576	581	581	576	585	580	579	578	580	576	575	580	581	580	584	582	581	577	583	577	581	579	582	577	580	576	584	577	579	586	578
	1.4053	583	576	578	576	581	581	581	580	575	579	585	583	578	579	579	581	581	581	578	584	576	575	579	584	578	583	581	582	582	582	580	579	577	579	584	576	580	573	578	580	575	583	580	582	581	576	581	582
	1.4051	578	577	580	580	577	579	580	584	580	579	575	579	580	578	584	576	578	582	578	578	580	579	578	580	576	579	577	578	576	578	576	580	579	583	579	578	581	581	577	580	578	578	582	580	581	584	579	583
	1.4049	577	578	580	583	580	575	578	576	579	579	577	573	586	579	575	580	576	577	579	576	582	580	579	578	579	581	574	576	581	579	582	579	582	583	581	585	581	582	578	580	578	581	580	582	583	580	578	580
	1.4046	583	576	574	576	582	579	579	578	581	580	579	581	574	582	576	583	577	576	583	583	576	581	578	581	576	580	580	579	581	582	584	582	582	578	580	581	578	575	581	582	582	581	578	582	578	578	580	577
	1.4044	583	580	577	583	575	582	584	581	580	577	577	579	580	577	580	577	580	583	579	575	577	576	579	573	576	579	580	577	575	576	572	580	580	578	583	577	581	575	579	580	583	579	582	581	580	582	587	577
	1.4042	577	581	583	582	579	577	578	578	576	579	580	576	583	579	573	573	579	578	572	577	579	580	576	574	580	577	576	577	578	578	575	581	582	583	580	577	577	582	580	582	577	579	580	580	583	583	579	585
	1.404	578	580	577	578	583	578	578	578	575	579	577	580	577	577	577	579	577	579	579	582	578	581	581	581	580	579	578	578	581	582	584	581	574	581	581	582	581	579	582	583	577	584	578	583	575	579	578	576
	1.4038	580	583	579	576	576	580	585	583	584	576	582	581	577	581	578	576	579	583	582	583	576	572	577	580	575	585	580	581	578	578	576	579	580	576	586	575	585	577	580	578	579	579	582	580	582	578	583	581
	1.4036	579	580	581	580	578	575	579	577	580	582	575	582	579	577	580	579	579	577	576	577	583	580	576	579	581	580	579	578	575	578	579	578	584	580	576	580	582	583	575	581	582	578	587	583	583	581	581	579
	1.4034	577	575	580	581	582	577	578	576	576	578	584	580	580	582	575	579	573	579	577	581	578	578	579	584	582	578	577	577	580	580	584	580	585	577	577	578	578	576	581	580	578	584	579	581	577	578	575	579
	1.4032	583	580	578	577	579	578	584	582	582	574	581	584	579	581	583	581	583	580	584	583	581	576	581	578	577	581	583	579	580	577	579	577	577	579	580	576	578	578	582	576	578	582	579	578	580	579	579	582
	1.403	579	580	579	581	577	577	577	581	579	579	575	576	580	573	582	576	579	582	575	579	577	579	574	577	581	577	579	577	576	573	573	575	582	583	580	579	582	580	577	579	582	582	584	580	581	581	584	583
	1.4028	577	573	584	581	584	574	575	580	579	578	577	576	578	579	576	578	579	576	575	581	576	583	579	579	579	576	578	578	583	581	580	583	580	577	582	579	579	582	583	581	576	581	579	582	582	581	579	580
	1.4026	583	578	575	578	578	581	582	579	583	583	583	581	577	579	579	581	580	579	581	579	577	579	582	581	578	580	583	582	579	579	582	581	573	577	584	584	581	579	584	578	578	583	577	582	579	578	581	574
	1.4024	582	581	581	576	577	582	579	581	579	576	580	578	578	580	581	582	580	582	579	578	579	576	575	577	579	576	580	580	577	576	577	575	583	576	579	578	583	581	575	578	583	580	581	579	581	584	581	578
	1.4022	575	580	580	579	579	575	581	581	578	579	577	579	582	578	576	578	576	576	578	577	579	580	577	578	581	578	576	575	578	576	579	582	581	582	579	582	580	584	581	583	575	579	579	581	581	580	578	582
	1.402	578	579	577	578	578	579	583	578	578	582	585	578	577	581	576	582	577	582	579	581	576	579	576	582	578	585	582	581	582	584	580	586	576	579	580	582	578	576	580	579	583	581	581	584	579	577	581	583
	1.4018	583	580	576	578	577	578	581	583	582	579	577	584	576	577	581	580	582	581	577	578	579	578	581	578	576	576	577	579	578	577	578	578	581	580	577	580	579	580	578	579	580	575	582	580	580	581	585	580
	1.4016	579	576	583	584	579	578	575	582	578	578	579	580	583	578	576	579	580	578	575	578	579	578	576	578	583	576	577	578	576	579	581	579	583	581	578	579	577	581	579	577	580	578	579	579	580	579	582	579
	1.4014	579	578	577	584	581	580	578	581	579	582	581	578	578	580	575	578	580	575	580	584	576	579	579	581	578	580	578	581	582	577	584	581	576	578	581	582	577	579	583	579	579	582	576	581	577	579	582	577
	1.4012	580	578	579	577	575	579	580	582	578	572	578	582	578	576	579	579	581	583	584	581	579	578	583	582	583	584	583	579	576	578	580	575	575	580	583	576	584	578	582	579	578	579	578	580	582	579	583	577
	1.401	581	583	584	579	582	580	579	578	580	578	576	574	579	579	581	575	578	580	580	575	578	578	575	577	579	577	577	578	578	579	581	580	580	580	579	578	580	582	574	582	579	578	579	582	581	583	580	582
	1.4008	577	580	576	580	582	578	577	579	578	581	580	578	577	582	581	577	578	577	576	578	579	577	578	579	580	577	577	578	578	579	583	581	580	580	576	579	573	578	581	584	578	583	572	585	575	577	579	580
	1.4006	584	579	578	575	579	579	584	582	580	577	579	584	574	580	578	580	580	580	580	580	581	579	580	582	576	583	582	580	577	580	580	580	576	579	582	576	579	576	579	574	579	582	584	583	579	578	584	579
	1.4004	578	585	578	582	577	581	576	580	580	577	578	583	582	581	581	579	583	578	576	578	578	578	580	576	583	575	579	578	580	576	580	577	579	582	576	579	582	579	578	578	578	576	582	580	576	581	583	582
	1.4002	579	577	584	581	579	579	577	579	579	581	580	578	582	581	577	579	584	577	578	577	578	580	574	580	576	576	581	579	581	583	582	581	580	580	579	583	575	581	577	584	574	577	582	579	581	580	578	581
	1.3999	581	578	576	581	579	578	582	580	580	578	581	582	575	579	577	582	578	578	581	581	579	579	580	582	579	581	583	579	582	577	582	581	578	576	582	582	577	577	583	581	575	584	577	582	577	579	577	573
	1.3997	580	579	583	577	576	580	576	579	581	577	579	576	574	575	582	576	582	580	580	574	579	573	578	580	581	579	582	577	576	577	578	578	578	580	578	578	582	579	579	574	582	582	580	578	582	578	586	578
	1.3995	579	580	585	581	577	580	580	574	581	582	576	576	580	580	576	574	576	576	577	579	581	580	579	577	581	577	578	578	577	580	580	581	581	583	580	578	577	584	580	580	576	581	583	578	581	582	582	580
	1.3993	580	578	578	579	579	575	583	579	580	581	583	583	577	580	578	578	578	575	585	580	574	578	574	584	577	579	582	579	582	582	583	577	578	580	579	581	579	580	580	581	578	582	579	582	581	577	577	580
	1.3991	579	581	574	579	578	582	580	584	583	578	577	581	577	579	579	583	581	583	581	581	579	575	582	580	579	582	582	583	575	577	577	580	577	581	580	576	582	581	583	577	580	578	580	580	574	581	582	576
	1.3989	576	581	582	583	578	576	576	580	576	575	578	580	582	577	576	578	579	580	575	576	582	582	580	577	580	579	577	578	575	580	576	580	582	585	576	576	581	581	576	581	580	578	580	582	582	585	581	582
	1.3987	577	580	577	585	581	578	578	577	580	582	579	577	575	580	575	584	578	580	580	580	578	582	580	581	577	582	576	580	583	579	580	581	576	576	575	583	577	579	584	579	581	582	579	581	578	580	573	579
	1.3985	581	581	578	577	576	585	581	584	581	578	579	582	577	581	580	579	580	578	580	582	581	580	581	580	580	584	583	580	575	576	578	576	578	576	582	580	583	577	579	578	578	578	579	580	581	578	585	578
	1.3983	579	581	586	580	581	576	578	576	578	578	575	576	582	579	581	578	582	581	577	578	580	578	576	574	584	580	579	575	575	581	578	572	578	584	577	578	583	583	580	576	581	578	583	579	581	583	583	580
	1.3981	579	578	582	580	579	576	581	579	582	581	579	576	582	580	579	578	579	577	578	574	578	584	573	581	576	573	577	578	580	582	581	580	578	576	581	579	573	579	580	581	576	581	578	581	580	580	574	583
	1.3979	577	577	581	579	579	580	584	579	576	575	582	578	577	577	580	580	578	580	581	579	576	574	581	580	579	579	581	578	575	579	579	578	577	582	582	577	581	575	578	575	577	581	576	579	576	578	580	575
	1.3977	579	580	581	577	577	581	579	581	577	579	578	577	581	580	585	578	580	584	577	577	582	576	582	577	582	580	576	578	578	576	578	581	579	580	575	577	582	581	573	580	581	576	581	574	579	583	581	583
	1.3975	579	578	581	583	580	578	581	576	578	585	577	575	584	579	577	578	578	580	578	576	580	582	576	580	577	580	579	580	583	581	579	582	583	578	576	581	576	583	581	580	580	580	581	581	579	576	578	582
	1.3973	581	578	576	575	579	582	582	579	581	576	581	581	578	583	576	580	577	579	583	576	580	581	577	577	582	581	582	584	582	580	579	582	575	576	579	576	579	578	581	578	578	583	580	583	577	579	579	579
	1.3971	580	582	580	579	580	579	585	582	584	579	577	581	580	578	580	576	581	580	573	577	579	579	580	578	576	577	577	579	576	578	576	579	582	583	580	576	579	578	576	579	578	577	582	578	581	585	582	579
	1.3969	576	575	583	581	579	576	580	576	579	581	574	575	582	578	578	579	579	582	578	577	579	578	574	575	580	578	577	577	576	579	579	576	582	581	578	578	582	584	578	579	581	577	578	576	579	586	579	585
	1.3967	578	576	576	576	583	580	583	576	579	581	579	579	577	579	581	578	576	579	581	577	577	580	579	579	576	579	582	581	581	578	586	579	576	579	578	582	577	578	578	581	580	583	578	583	577	575	577	576
	1.3965	583	578	582	576	580	583	579	579	581	576	577	579	579	574	580	579	581	581	576	578	575	577	578	577	582	584	580	580	578	575	580	574	578	578	579	579	581	580	578	578	577	579	579	576	578	581	581	579
	1.3963	575	578	580	577	578	579	578	577	579	580	580	575	581	573	580	576	580	577	574	576	583	584	578	576	583	571	573	574	577	578	579	576	581	579	577	579	579	583	578	577	582	578	581	579	580	579	582	578
	1.3961	576	578	582	579	579	576	582	578	578	580	579	577	579	583	575	581	574	576	579	579	575	579	576	583	578	581	580	578	582	580	579	581	579	573	581	582	576	577	583	582	578	577	579	585	576	580	578	579
	1.3959	584	578	579	576	576	579	583	582	582	576	582	583	578	577	577	579	576	580	583	581	574	580	580	581	580	582	582	583	579	577	577	574	577	577	580	576	579	578	579	578	577	580	577	580	578	577	578	578
	1.3957	582	584	582	577	579	581	577	575	575	576	578	577	582	579	582	576	579	582	576	575	579	580	575	575	582	578	578	578	578	579	575	578	583	580	575	580	582	582	575	577	579	578	582	578	580	581	583	584
	1.3955	579	579	582	581	581	577	577	578	579	579	574	581	582	582	573	574	579	576	578	582	579	583	578	579	576	577	576	576	578	576	584	579	576	576	581	581	576	581	585	582	581	581	578	576	579	577	579	580
	1.3953	585	579	577	576	577	581	582	580	581	580	580	581	577	579	579	581	580	583	580	579	579	577	582	582	577	576	582	579	578	578	584	579	579	579	580	580	580	577	579	579	577	580	579	584	580	579	580	575
	1.3951	581	582	580	576	576	582	577	582	578	579	578	578	581	574	578	578	580	579	579	578	579	576	580	577	584	579	577	582	576	580	575	575	578	584	579	579	580	579	577	581	586	576	579	580	576	579	585	580
	1.3949	577	578	581	581	579	576	581	575	576	578	583	579	584	579	578	578	579	577	578	576	577	579	579	577	580	578	575	579	579	579	578	577	580	578	576	579	580	582	579	581	575	575	580	576	583	579	579	582
	1.3947	581	572	575	580	578	578	583	579	577	582	578	584	573	583	575	582	577	579	581	581	579	579	575	584	576	580	582	581	583	578	578	579	578	577	580	580	577	576	581	582	579	579	579	578	575	574	578	579
	1.3945	582	578	576	579	581	586	579	581	581	576	578	583	576	576	581	577	579	582	577	578	576	576	585	574	575	581	581	579	576	579	579	576	577	576	581	577	585	579	578	572	578	576	580	576	580	578	579	579
	1.3943	576	579	579	581	578	576	577	575	579	576	578	576	581	574	579	579	573	580	579	579	584	579	580	579	580	576	576	580	578	579	576	577	579	581	578	580	578	582	575	577	577	577	581	577	582	580	580	581
	1.3941	574	580	577	580	583	579	582	578	576	577	580	580	580	583	575	580	577	581	580	581	573	580	579	579	576	581	578	576	583	582	583	580	578	576	579	584	576	581	580	578	577	580	574	584	580	578	578	579
	1.3939	579	582	580	578	579	582	583	579	579	580	576	583	579	578	577	578	578	581	581	576	575	575	581	580	579	576	581	584	577	573	575	575	579	575	581	575	583	580	579	576	580	580	579	579	579	576	584	578
	1.3937	580	582	582	578	579	577	581	575	579	577	578	578	578	576	580	574	579	578	579	576	580	579	578	576	578	578	577	575	578	577	576	576	577	580	576	580	581	583	577	576	582	578	580	573	579	584	581	582
	1.3935	580	577	580	578	577	577	579	581	578	581	581	579	581	579	576	581	580	579	580	579	577	579	581	578	582	577	580	580	582	582	580	580	582	577	578	581	572	579	581	583	576	580	578	583	579	575	577	580
	1.3933	580	579	575	576	577	581	581	578	579	577	579	582	576	578	582	579	581	581	581	581	579	578	582	579	574	581	579	577	577	580	579	579	576	576	581	576	579	574	579	579	577	579	580	581	576	578	577	579
	1.3931	576	578	577	580	576	580	578	579	578	579	578	576	580	577	581	578	581	582	573	577	582	577	577	574	579	578	574	579	575	582	579	579	581	580	572	580	582	580	576	579	578	577	583	578	585	581	584	581
	1.3929	578	577	581	582	579	578	579	577	577	582	578	578	576	581	574	579	579	577	574	579	579	582	581	578	577	576	576	579	582	577	581	579	578	583	580	580	576	578	580	582	578	576	578	581	578	576	576	583
	1.3927	579	580	575	577	580	580	579	581	581	581	583	581	577	581	576	579	576	581	584	577	573	580	582	578	574	579	578	580	584	579	584	581	578	576	583	583	576	576	583	575	583	584	577	583	577	576	576	573
	1.3925	582	585	580	577	576	579	579	581	581	577	577	578	579	578	579	578	582	578	577	576	583	575	579	578	580	580	580	575	578	575	575	576	577	583	582	577	580	579	575	576	582	578	580	579	579	582	585	576
	1.3923	572	580	579	580	580	575	576	577	579	579	579	579	581	579	577	575	575	570	583	577	579	582	576	583	582	575	579	575	577	579	576	579	580	579	576	581	577	580	579	580	578	577	580	578	579	582	580	579
	1.392	582	576	577	574	584	578	580	578	582	579	582	580	575	584	578	583	579	578	579	579	579	578	578	584	575	577	579	581	579	582	581	579	575	575	582	577	576	578	578	579	575	580	579	581	578	576	577	577
	1.3918	583	583	576	579	576	581	583	582	584	581	579	582	579	577	580	578	580	580	579	575	578	575	581	576	582	577	584	582	574	576	579	578	580	580	580	581	583	577	572	577	580	577	578	577	577	582	582	576
	1.3916	578	579	582	578	576	576	574	577	574	578	579	575	579	579	577	582	577	576	574	578	582	580	577	575	581	575	576	575	578	576	579	578	577	579	575	576	579	584	578	579	579	576	581	583	582	577	583	582
	1.3914	578	581	577	583	578	581	578	576	576	580	582	580	578	583	579	580	578	577	576	580	578	584	576	580	573	582	576	581	583	582	583	579	576	578	575	583	578	575	582	581	574	581	579	583	579	579	579	579
	1.3912	582	580	575	580	581	583	579	583	583	578	579	582	576	580	580	578	579	579	577	577	580	576	579	581	576	582	580	581	579	577	580	576	575	578	583	576	581	578	580	578	580	581	573	576	578	574	583	578
	1.391	577	579	583	581	578	577	577	577	576	577	577	575	579	584	578	577	578	577	573	576	582	579	578	578	582	573	576	575	581	579	576	580	584	581	579	579	580	582	578	576	582	575	583	577	578	584	582	583
	1.3908	579	578	578	581	578	578	582	580	579	578	579	578	583	577	577	576	577	578	578	580	576	580	577	580	574	577	579	576	577	581	581	581	580	575	582	580	579	581	579	581	578	582	581	579	579	578	581	581
	1.3906	580	576	579	579	577	579	582	581	579	575	580	581	579	581	578	580	579	582	581	577	576	573	581	578	579	579	581	580	576	581	583	582	574	576	582	579	582	577	579	579	577	580	578	579	581	577	579	578
	1.3904	578	578	580	579	577	583	576	579	578	576	575	576	576	573	582	579	580	581	576	573	579	576	579	578	581	579	576	575	578	579	577	575	576	581	580	576	581	579	572	580	580	577	579	573	580	581	584	583
	1.3902	574	574	581	580	581	575	582	577	576	581	578	578	577	580	576	578	577	576	574	576	580	580	576	579	580	577	577	576	581	580	579	579	578	579	578	578	580	577	581	583	578	577	579	580	582	577	574	581
	1.39	579	578	577	576	578	578	582	582	580	579	581	584	578	583	575	579	578	576	582	582	578	578	580	583	575	580	577	579	581	580	578	580	573	576	578	581	576	577	584	579	577	580	580	583	578	577	576	575
	1.3898	582	579	577	579	578	582	582	583	582	575	578	579	580	577	579	578	579	579	576	574	577	577	579	577	579	579	577	579	576	579	576	578	580	579	578	579	587	575	578	575	582	578	580	577	578	581	585	581
	1.3896	580	579	585	586	578	575	576	575	575	578	579	577	581	576	575	576	579	577	579	576	580	582	578	578	581	577	577	578	579	581	580	578	580	581	580	582	576	580	576	578	575	579	581	578	580	585	579	580
	1.3894	578	576	579	575	581	578	579	582	580	576	582	581	576	582	580	579	579	580	581	582	576	580	573	581	577	577	580	580	577	583	578	581	573	577	582	580	577	583	582	582	577	584	578	582	579	576	581	578
	1.3892	579	580	579	576	577	583	580	582	583	574	575	578	577	575	583	579	578	585	577	581	573	578	581	576	578	578	578	580	573	576	578	579	577	579	578	578	582	577	574	574	578	579	580	575	577	577	585	579
	1.389	576	586	583	580	576	578	579	578	579	576	578	576	581	576	579	577	579	578	578	578	578	576	580	576	579	576	572	574	575	578	578	578	579	584	574	577	576	584	574	576	580	577	580	581	582	582	580	581
	1.3888	579	578	579	574	579	578	579	576	576	579	580	576	576	582	576	578	579	579	576	579	576	581	575	577	575	581	576	576	580	585	581	581	579	576	579	582	580	575	578	578	579	581	577	582	577	573	577	577
	1.3886	580	578	576	575	580	583	585	577	582	580	578	582	577	576	581	584	576	577	583	580	580	578	581	580	578	577	580	582	577	577	577	578	577	574	580	577	579	574	578	577	578	580	575	580	573	578	579	583
	1.3884	579	581	582	577	583	580	575	580	577	579	576	577	580	579	576	576	577	577	578	577	579	580	577	575	579	579	577	579	579	580	579	579	582	581	580	579	581	581	580	580	584	575	581	579	583	581	582	581
	1.3882	578	573	577	581	581	580	581	576	578	582	578	577	578	582	579	579	580	579	577	574	578	582	576	580	573	577	579	576	586	583	583	582	579	576	578	578	578	583	583	580	578	583	579	582	578	580	574	584
	1.388	584	577	577	578	580	580	580	582	583	577	578	582	580	579	578	575	579	580	580	578	574	578	582	581	578	579	582	580	580	580	582	578	579	576	584	581	581	577	582	579	578	584	578	582	579	578	581	574
	1.3878	578	581	581	579	579	582	577	582	577	576	573	574	579	576	582	580	578	585	576	577	579	577	579	579	580	577	579	580	579	572	575	578	576	580	577	580	583	581	578	576	579	578	580	579	579	583	580	581
	1.3876	579	581	578	582	580	576	580	576	576	579	575	575	576	580	580	577	580	577	579	577	582	581	578	579	579	577	578	576	579	579	577	575	579	581	578	582	575	578	578	585	579	582	582	582	582	582	578	584
	1.3874	578	573	577	576	579	579	584	582	584	580	577	578	574	581	575	584	577	581	582	580	572	579	576	582	576	582	582	580	578	583	581	579	576	574	584	580	581	576	585	576	579	581	579	581	576	577	576	576
	1.3872	580	580	577	578	577	581	578	584	578	577	577	580	577	578	581	580	578	580	576	578	576	578	579	578	580	581	578	579	577	579	576	580	578	578	582	580	579	576	578	579	576	573	582	576	575	581	583	583
	1.387	582	577	582	581	573	574	576	576	579	577	577	575	580	581	577	580	577	579	579	579	579	580	578	576	581	581	574	579	580	580	579	580	579	582	576	578	577	581	579	576	579	576	581	576	580	580	581	581
	1.3868	578	578	575	578	580	580	577	580	578	580	580	578	579	579	579	578	577	576	580	581	582	577	577	580	578	579	580	583	582	577	584	582	579	575	582	585	578	577	581	581	578	583	574	584	579	582	576	579
	1.3866	581	583	580	578	575	581	577	582	585	574	579	580	579	574	580	579	580	582	579	580	576	577	579	579	579	584	579	582	576	578	579	576	581	580	579	575	584	578	577	581	578	579	581	575	580	580	581	577
	1.3864	578	581	585	581	579	574	578	579	578	577	576	579	583	579	576	576	578	580	574	576	581	576	577	579	582	578	579	579	577	579	582	579	577	577	576	576	579	577	577	579	581	579	580	578	578	582	583	583
	1.3862	573	575	583	579	580	581	581	577	575	577	579	581	580	580	577	580	579	579	576	577	576	582	576	581	580	580	581	576	579	582	577	578	580	580	578	581	581	579	584	584	574	586	579	586	579	581	578	578
	1.386	581	579	582	575	579	585	583	577	581	577	579	584	574	579	578	579	577	579	579	580	577	574	582	576	575	582	581	581	576	582	580	577	578	580	583	580	581	578	580	578	575	580	578	583	579	580	580	579
	1.3858	579	581	579	581	579	578	581	579	575	580	578	576	583	576	582	579	582	576	576	578	580	579	579	579	583	579	578	578	580	578	580	580	579	580	579	579	580	581	578	579	586	576	580	583	583	582	582	583
	1.3856	580	578	581	576	580	577	577	584	575	575	574	574	578	580	574	576	577	577	577	576	579	581	577	579	577	578	577	579	583	585	580	582	582	572	574	579	581	581	578	581	580	581	584	585	582	576	576	578
	1.3854	581	579	577	578	581	578	578	580	579	581	581	584	578	578	580	582	576	579	579	581	579	577	579	579	579	583	581	581	578	581	582	581	580	581	582	582	576	575	584	579	581	585	578	578	577	580	579	576
	1.3852	580	583	581	579	576	583	575	580	582	576	579	578	578	579	582	579	580	579	576	576	582	576	583	579	579	574	579	577	576	578	578	581	581	585	579	577	583	579	579	576	584	581	581	580	584	584	581	577
	1.385	575	576	583	584	581	578	577	576	575	578	577	579	584	577	581	576	577	574	580	579	581	581	578	578	579	575	578	580	583	575	577	577	580	580	579	580	579	582	580	583	578	577	579	580	582	583	579	582
	1.3848	577	578	577	576	584	581	578	577	579	579	580	582	577	578	579	579	582	579	582	578	575	575	579	582	573	581	582	582	582	586	582	583	578	576	582	580	583	576	585	582	577	583	575	581	577	578	579	579
	1.3846	583	579	579	578	575	581	580	581	578	578	579	581	580	576	582	577	576	582	578	579	575	577	583	580	579	580	577	582	581	576	577	579	576	576	584	578	583	580	575	574	578	578	578	579	578	582	585	577
	1.3844	574	579	583	582	576	579	577	576	575	578	582	579	582	577	581	579	578	578	573	575	583	578	576	581	580	576	577	576	579	582	579	571	579	578	577	578	581	579	580	582	583	581	582	583	583	582	582	581
	1.3842	578	578	575	580	579	580	578	579	577	584	582	580	578	582	574	584	580	580	579	582	579	579	578	578	576	579	576	580	580	582	579	584	581	576	577	581	578	574	584	580	577	582	578	584	580	577	578	579
	1.384	579	580	577	578	575	580	584	584	582	581	583	582	578	581	583	582	578	581	581	579	576	579	581	577	580	578	585	583	577	576	577	583	580	576	579	580	580	579	577	578	582	583	579	575	582	580	581	580
	1.3838	577	579	584	579	578	572	579	577	578	575	577	577	580	577	582	577	577	581	577	578	584	576	578	576	579	577	575	574	582	578	582	580	578	579	577	579	579	579	581	576	582	581	580	578	583	585	577	580
	1.3836	579	580	577	584	581	575	579	582	577	579	580	577	583	582	581	578	576	577	576	577	582	582	576	578	576	575	579	579	580	579	584	580	584	581	583	585	577	583	583	582	578	582	580	578	578	585	580	584
	1.3834	582	581	582	580	579	581	582	578	580	579	582	584	579	576	578	583	582	579	579	577	572	573	575	581	579	587	583	583	580	584	583	580	577	577	580	579	584	579	581	580	581	580	578	580	580	580	581	580
	1.3832	578	580	586	580	578	578	580	577	583	579	577	576	584	579	585	579	579	578	575	578	579	577	583	580	578	579	582	578	577	578	578	576	580	584	580	579	583	585	580	581	582	577	585	576	582	579	584	582
	1.3831	578	584	578	583	581	578	575	576	577	582	576	576	579	581	578	575	579	580	582	577	577	582	576	580	580	579	579	580	579	581	579	579	579	577	579	579	577	581	580	580	579	581	582	583	580	580	580	580
	1.3829	579	574	577	580	580	578	583	581	586	580	578	586	576	577	575	583	578	579	578	579	579	579	577	580	577	583	582	582	582	579	583	581	576	574	579	576	580	580	585	577	579	582	577	582	577	580	579	582
	1.3827	582	579	579	581	577	579	582	582	581	576	577	579	579	575	577	582	580	581	580	576	580	575	581	580	581	576	577	579	579	577	582	578	579	584	578	579	585	579	578	578	586	581	583	580	582	585	585	585
	1.3825	578	578	583	581	579	574	579	577	578	582	577	578	580	579	574	577	577	579	576	580	580	581	578	577	577	574	579	578	580	581	582	579	582	580	576	582	581	582	577	585	579	579	580	581	582	580	581	585
	1.3823	579	576	577	578	582	579	582	578	579	583	580	582	579	582	580	579	579	580	579	577	579	581	579	581	574	581	581	585	584	583	585	585	583	579	582	580	579	580	584	582	579	583	576	583	580	580	582	584
	1.3821	583	581	579	579	580	578	580	580	579	581	580	580	582	578	582	580	582	585	581	576	577	579	580	581	579	582	580	581	578	580	577	580	577	575	581	578	585	577	582	582	583	579	579	577	578	582	583	582
	1.3819	575	579	581	583	577	579	582	580	576	575	577	576	582	580	578	577	583	580	578	576	581	582	579	581	583	579	579	579	578	579	577	575	580	582	578	581	583	588	578	579	581	582	582	581	584	583	582	583
	1.3817	578	576	574	580	583	579	578	577	580	579	583	579	577	580	576	579	579	580	579	578	578	582	578	584	577	580	579	580	579	582	578	582	581	579	575	583	581	578	584	586	575	582	581	584	578	581	578	583
	1.3815	585	582	579	577	574	581	580	584	581	577	582	583	578	578	580	579	583	582	579	582	578	578	582	580	579	582	579	581	577	581	579	580	583	580	583	577	581	578	579	582	585	580	579	581	581	580	583	580
	1.3813	575	582	579	578	579	578	572	577	574	583	572	576	584	580	577	579	582	579	578	582	580	578	577	581	580	580	583	580	578	579	576	581	581	582	581	579	582	585	585	581	585	578	585	578	583	583	585	585
	1.3811	580	576	579	583	582	576	581	578	579	583	580	580	584	579	578	579	578	575	574	582	579	581	580	580	578	579	578	579	581	583	584	582	584	578	578	582	574	579	583	580	577	582	580	586	586	586	580	582
	1.3809	581	578	580	578	581	581	577	585	580	579	581	583	579	580	579	584	580	577	581	583	580	580	583	584	582	582	581	584	582	579	584	584	581	581	582	579	580	577	583	580	579	585	579	583	582	584	582	579
	1.3807	580	583	580	580	579	580	575	580	584	579	575	582	583	576	580	577	583	580	579	581	582	578	582	579	580	581	583	576	581	580	576	579	578	577	577	579	582	579	580	581	579	583	585	578	580	586	580	581
	1.3805	578	576	579	582	582	576	581	579	575	585	573	577	583	582	579	577	578	581	579	578	583	583	576	580	582	576	585	578	584	687	583	579	580	583	582	581	580	584	581	582	578	583	581	587	582	585	578	580
	1.3803	580	580	573	578	582	580	583	582	582	581	582	581	581	581	580	579	576	580	585	579	575	577	580	579	580	581	583	581	578	748	580	582	577	584	582	578	583	579	585	580	581	584	580	585	579	578	581	583
	1.3801	582	585	579	579	580	574	577	584	578	576	577	580	575	574	578	579	579	576	574	580	584	581	582	582	588	577	581	579	577	723	581	582	577	582	580	578	579	580	579	584	580	579	583	582	581	583	582	581
	1.3799	574	578	582	580	581	577	582	581	576	580	579	575	584	580	578	578	580	576	579	577	579	581	576	577	580	580	578	580	583	728	578	580	580	582	575	578	580	580	581	581	583	582	585	582	588	585	581	588
	1.3797	583	579	574	576	583	576	580	582	579	585	585	580	575	583	577	581	581	579	578	579	581	582	577	580	580	584	577	582	583	690	583	587	579	578	582	587	585	581	586	584	578	581	579	583	586	581	584	580
	1.3795	585	583	577	580	580	582	582	585	586	580	580	579	580	580	582	582	584	583	580	578	579	579	585	580	579	583	581	584	582	605	581	582	581	583	584	582	580	581	577	580	585	581	582	579	579	580	585	585
	1.3793	577	582	583	581	579	575	578	580	583	575	576	576	584	580	580	578	579	582	577	576	583	578	580	579	582	577	581	577	579	584	580	579	578	582	580	583	583	582	582	585	581	580	583	576	585	584	583	586
	1.3791	575	579	581	582	580	574	576	578	579	582	576	578	580	582	580	583	578	578	579	578	581	583	580	581	580	580	578	582	581	583	583	589	581	579	580	582	583	581	583	583	582	586	583	585	584	580	578	581
	1.3789	580	585	575	579	580	584	583	583	581	573	582	585	578	579	579	583	579	586	581	580	578	576	581	580	579	584	584	583	581	579	582	580	579	582	585	580	586	583	583	580	582	584	584	577	583	581	582	584
	1.3787	581	581	580	577	581	582	579	577	577	577	581	582	584	583	579	582	579	582	576	578	580	579	578	573	585	574	579	585	579	579	578	577	585	577	579	579	583	584	579	586	588	579	582	579	586	585	585	582
	1.3785	575	577	580	580	579	577	583	576	579	585	580	585	579	580	581	580	579	580	578	578	579	582	579	578	579	581	579	576	584	583	579	583	583	577	580	582	577	586	584	586	582	583	581	581	584	582	579	584
	1.3783	578	581	578	583	579	579	585	580	583	582	583	584	579	585	581	581	580	579	580	580	578	579	581	582	581	585	584	582	585	584	585	581	580	581	585	582	579	579	588	586	583	582	582	581	577	584	578	579
	1.3781	581	586	582	578	579	581	581	582	578	577	579	579	579	578	586	580	584	580	580	579	583	582	581	583	581	581	582	582	580	578	577	584	578	585	576	585	584	584	583	583	583	582	583	581	582	585	584	583
	1.3779	577	578	583	583	576	579	581	581	577	581	580	581	581	580	580	578	580	579	580	579	585	582	576	579	581	579	577	579	580	581	582	583	584	583	583	586	579	582	584	584	580	585	582	584	588	586	579	587
	1.3777	582	580	578	577	581	580	580	582	583	583	575	582	578	582	579	586	578	578	581	585	576	578	582	584	579	582	583	582	584	583	584	580	583	582	588	580	584	581	584	581	579	586	582	585	583	581	585	580
	1.3775	580	583	582	583	583	585	582	585	583	572	581	586	582	580	585	579	586	582	577	581	578	578	583	577	582	580	582	579	582	583	578	580	577	582	585	581	583	585	583	582	580	580	581	580	583	583	584	586
	1.3773	579	574	579	579	578	580	583	579	579	580	583	578	585	580	579	579	585	580	576	577	579	584	578	579	588	580	581	583	582	585	578	579	585	585	580	580	580	584	581	580	586	581	584	586	588	586	583	586
	1.3771	578	579	579	579	585	581	581	581	581	583	583	582	579	585	580	584	578	580	580	583	582	585	579	586	581	583	580	585	585	583	581	584	581	581	584	586	580	581	586	583	579	584	580	588	580	582	582	581
	1.3769	580	580	579	579	579	580	583	580	582	578	584	586	584	580	579	586	584	581	582	580	578	579	585	581	579	583	582	582	582	580	582	586	585	583	586	585	584	581	582	581	588	583	583	585	583	583	587	585
	1.3767	577	580	583	580	579	579	582	580	580	579	579	579	582	580	583	578	584	580	581	577	586	581	577	579	580	579	579	582	577	579	581	580	589	585	580	584	582	583	584	580	587	582	588	582	589	586	584	589
	1.3765	579	578	579	580	584	578	577	579	582	579	582	583	582	585	579	579	576	580	576	577	580	586	579	585	579	582	583	580	583	585	580	586	582	581	585	588	584	585	583	585	578	587	582	584	582	586	582	588
	1.3763	584	581	580	578	582	583	582	584	587	579	583	584	577	579	580	585	580	581	583	584	578	581	584	586	582	582	583	585	581	584	585	582	584	583	583	583	587	581	585	581	583	584	581	587	582	588	584	586
	1.3761	582	586	582	583	581	582	582	579	580	576	580	581	582	582	580	574	586	583	580	579	582	582	581	583	583	579	580	578	580	580	581	581	580	587	579	581	585	586	578	579	585	582	587	585	587	588	583	588
	1.3759	581	578	584	582	582	580	585	578	580	583	582	580	581	585	578	580	579	579	578	581	583	584	580	582	585	583	579	584	586	585	580	582	588	586	582	586	584	583	583	584	584	584	585	586	586	588	587	587
	1.3757	581	581	578	578	582	578	578	583	582	579	582	581	581	583	587	583	579	580	583	585	580	579	582	584	583	583	582	582	585	583	584	585	582	582	584	585	583	581	589	582	581	585	582	590	579	586	587	582
	1.3755	582	584	579	582	575	583	583	581	582	579	580	579	582	578	581	582	581	583	582	585	581	583	584	581	583	580	582	582	582	583	582	579	582	585	580	581	586	582	584	584	587	582	584	584	587	589	589	587
	1.3753	577	579	585	584	586	580	582	584	584	581	578	578	584	579	581	583	579	581	584	580	580	585	585	578	581	576	585	579	582	579	583	579	584	585	580	584	584	588	581	583	579	580	587	583	586	588	584	587
	1.3752	584	583	580	578	582	583	580	580	583	584	586	584	581	583	583	581	579	582	584	583	578	578	582	585	579	581	586	584	585	582	586	584	584	585	589	586	588	579	586	584	581	589	583	588	585	586	587	588
	1.375	585	585	582	581	581	582	583	585	583	575	582	583	580	578	583	582	583	585	582	584	585	580	586	579	581	579	585	585	582	581	582	580	583	581	582	581	586	582	584	581	585	582	585	585	585	585	586	587
	1.3748	577	583	585	582	583	580	581	581	578	579	582	582	583	582	579	578	584	581	580	581	583	582	583	580	586	582	581	576	581	579	581	581	584	585	580	584	584	585	582	584	584	587	585	582	588	588	587	586
	1.3746	583	580	579	582	582	581	582	579	581	582	583	583	581	584	579	585	580	581	587	585	580	583	581	581	579	582	585	585	587	584	582	588	582	577	584	582	584	578	586	585	577	587	582	587	586	584	588	585
	1.3744	585	583	582	580	579	582	584	582	584	582	584	584	582	582	585	583	578	585	588	583	579	579	584	581	582	585	584	587	581	582	586	579	582	584	585	583	587	585	586	585	583	586	583	586	583	588	587	585
	1.3742	580	583	581	581	579	584	579	583	578	582	582	582	582	587	580	579	581	584	583	579	582	584	580	582	581	581	582	583	585	582	585	586	588	589	586	582	591	586	581	582	586	581	592	585	587	590	587	587
	1.374	578	579	581	584	586	580	579	579	580	585	583	581	581	578	579	578	576	579	578	581	579	586	584	584	581	582	581	582	584	586	584	583	585	585	585	583	582	587	587	585	587	588	586	584	587	588	586	592
	1.3738	585	581	580	581	582	583	583	585	582	580	586	585	582	583	578	587	580	584	582	583	579	582	586	585	579	587	582	582	578	585	588	586	582	582	585	583	586	585	585	585	587	590	582	587	585	589	588	579
	1.3736	580	586	582	581	580	584	581	585	582	578	581	580	579	579	583	583	580	586	578	580	584	584	583	582	583	585	585	583	585	581	586	580	583	586	584	583	585	585	584	586	587	584	589	585	591	592	590	586
	1.3734	581	578	584	586	582	578	580	578	580	582	576	582	584	581	581	578	581	581	581	579	584	583	582	584	583	581	582	582	587	585	581	586	586	586	586	589	586	589	589	586	585	588	584	590	584	589	589	586
	1.3732	586	583	580	580	585	583	584	582	588	582	584	584	581	586	580	586	579	582	586	584	578	582	583	587	578	585	586	583	588	587	585	586	583	584	585	584	588	586	588	588	583	587	587	587	584	584	585	588
	1.373	580	585	582	579	578	583	585	585	583	580	582	584	583	583	586	577	587	584	579	581	583	580	586	585	587	584	584	587	583	583	587	581	582	583	588	583	589	583	586	589	593	588	588	585	588	590	588	584
	1.3728	576	582	583	582	581	582	584	583	581	581	578	582	586	582	582	584	581	582	581	581	583	587	583	580	586	584	582	586	585	585	586	586	590	586	588	584	584	587	587	581	586	587	585	586	590	592	589	592
	1.3726	579	585	578	584	584	587	585	581	582	585	587	585	581	582	579	585	581	580	586	586	585	584	585	586	585	586	586	586	587	585	586	588	585	587	587	589	585	590	588	588	582	591	583	589	587	586	590	589
	1.3724	582	581	582	582	582	585	584	582	585	581	582	582	583	581	585	584	586	585	586	584	583	583	586	587	579	584	587	586	582	582	586	582	583	584	586	587	590	587	587	586	592	587	588	586	587	588	593	590
	1.3722	578	584	583	580	582	581	580	583	581	582	575	581	587	584	582	581	584	579	585	584	588	586	583	588	588	578	586	583	586	586	585	584	589	583	584	587	586	588	588	585	586	591	589	587	590	594	592	594
	1.372	581	581	583	584	585	580	582	579	583	585	583	579	584	587	582	582	578	582	584	586	583	583	582	583	585	583	585	582	588	589	587	592	586	586	587	588	584	586	591	588	586	593	585	587	584	589	592	585
	1.3718	584	585	580	578	582	586	586	587	585	582	582	586	586	582	584	585	582	588	588	584	579	586	586	587	585	585	587	587	583	586	589	583	590	584	590	587	591	588	590	591	590	587	586	589	589	588	588	590
	1.3716	582	583	584	581	582	579	582	578	580	580	579	584	588	583	586	577	586	586	580	578	587	584	581	580	592	582	583	581	580	583	581	585	588	588	585	588	595	588	586	590	590	587	589	589	592	588	590	597
	1.3714	583	583	582	581	582	582	586	581	585	589	582	582	585	588	581	584	581	586	583	584	578	585	585	581	582	583	583	582	588	589	588	587	592	584	588	589	585	590	588	591	587	589	584	594	589	585	585	596
	1.3712	583	583	583	580	584	584	585	584	584	585	589	586	583	588	582	590	583	582	586	590	583	581	587	588	586	585	585	583	587	587	587	588	581	586	587	588	587	591	595	590	592	591	589	591	590	586	590	588
	1.371	583	584	582	582	582	584	582	586	582	579	582	580	581	581	583	585	587	585	584	579	586	583	586	586	585	586	584	583	585	587	583	587	587	584	586	585	589	588	592	587	591	587	588	588	594	591	592	589
	1.3708	586	583	585	583	583	582	585	584	585	583	583	583	590	584	580	583	583	581	582	584	586	589	583	584	587	581	586	585	584	585	588	587	590	592	592	595	586	591	590	590	590	588	587	591	595	590	589	593
	1.3707	586	582	583	583	582	579	586	587	584	583	584	586	580	586	586	586	583	582	586	586	581	581	584	588	582	586	590	587	589	587	584	590	589	581	588	590	589	588	594	592	587	596	588	590	593	591	589	591
	1.3705	587	586	584	581	581	581	586	586	589	581	576	586	583	582	588	586	584	586	583	585	586	582	589	586	583	585	588	586	586	585	586	585	583	587	591	585	592	588	585	592	593	591	588	592	591	593	590	590
	1.3703	584	583	590	586	585	584	581	581	581	583	585	586	586	584	584	583	583	586	580	582	585	584	585	584	587	586	584	585	584	588	588	587	591	592	588	589	589	595	586	586	593	594	591	587	595	592	593	597
	1.3701	582	584	583	582	585	582	585	581	582	586	590	587	585	588	585	583	582	579	582	586	584	586	582	587	585	589	584	588	587	589	587	595	586	588	590	592	593	590	591	590	594	591	585	596	590	588	593	589
	1.3699	585	585	582	585	582	587	586	583	581	579	587	588	586	585	582	585	590	590	585	588	585	586	589	585	585	587	589	588	586	586	585	582	591	587	591	594	594	592	587	593	593	593	591	587	588	590	596	591
	1.3697	586	584	585	584	583	581	584	581	583	585	582	585	584	587	584	582	585	585	581	583	588	588	584	583	586	588	584	585	584	587	586	585	591	593	584	590	591	589	596	587	591	590	589	595	593	595	597	595
	1.3695	584	583	581	588	585	583	583	585	583	591	588	584	585	584	582	586	583	583	583	586	584	588	584	589	583	586	592	585	588	589	592	598	592	592	592	592	587	595	595	592	588	590	587	595	592	594	594	594
	1.3693	582	585	581	586	585	584	587	587	588	579	589	587	585	583	588	585	585	587	590	586	583	583	587	587	584	588	586	590	585	594	589	588	586	588	590	587	592	592	596	596	588	597	590	590	595	595	590	595
	1.3691	584	587	588	585	582	582	585	582	584	584	585	581	585	584	586	581	587	591	584	584	587	588	591	586	590	584	587	584	588	585	591	586	587	591	588	589	593	592	589	594	592	595	597	593	599	596	598	597
	1.3689	579	583	586	585	584	587	585	581	581	584	587	588	586	583	582	581	580	587	582	584	583	588	586	587	582	589	586	586	588	592	590	588	590	591	590	590	589	595	592	596	591	590	592	595	598	597	593	598
	1.3687	584	583	584	582	584	590	588	586	592	584	586	586	583	585	587	587	583	584	589	589	585	581	588	590	588	591	587	587	590	594	590	593	587	589	591	590	591	590	594	595	597	597	590	596	595	594	592	594
	1.3685	586	588	582	583	579	584	583	585	587	588	585	587	587	585	585	585	590	590	585	583	588	584	588	588	587	586	588	586	590	588	590	589	590	590	593	594	594	590	591	591	596	591	597	591	592	596	599	594
	1.3683	582	583	583	591	583	582	586	582	583	583	583	584	588	583	586	579	583	582	588	584	592	592	589	583	588	588	584	588	588	589	588	592	594	587	594	589	592	595	599	591	596	590	595	588	595	598	594	597
	1.3681	588	584	581	584	586	583	585	584	590	585	589	590	584	588	584	589	585	586	588	589	580	590	585	592	586	590	588	591	591	594	597	594	593	591	593	596	591	593	596	594	591	597	592	597	593	596	595	595
	1.3679	587	589	585	586	581	587	586	583	587	586	582	588	582	583	586	585	592	594	586	590	587	586	592	586	584	587	586	589	590	588	590	590	587	590	587	593	595	588	597	591	596	592	594	595	595	595	601	594
	1.3677	584	585	587	584	583	584	580	583	583	586	583	585	586	584	587	584	586	586	586	584	590	590	586	588	590	586	592	590	585	585	595	590	595	596	589	589	594	594	595	598	593	596	596	596	594	600	597	597
	1.3675	588	586	583	586	588	583	585	588	584	587	589	582	583	587	587	586	584	586	584	591	581	587	586	589	585	592	588	587	589	594	592	594	594	592	589	595	593	589	593	594	594	598	589	598	592	594	592	594
	1.3673	587	586	587	581	587	585	590	589	589	584	587	587	586	581	590	589	589	588	586	588	592	586	591	591	587	590	591	588	589	587	591	590	589	593	599	590	593	595	595	599	596	598	595	592	598	598	595	598
	1.3672	582	584	586	587	582	589	589	589	585	588	590	587	584	587	586	582	587	590	587	585	591	587	586	590	594	588	585	592	591	591	590	594	593	596	591	597	594	597	595	591	600	592	594	597	595	601	600	604
	1.367	586	586	585	586	588	588	581	583	587	589	586	587	589	588	585	587	587	584	586	593	584	589	590	588	588	587	587	590	592	596	594	596	595	589	592	594	588	595	593	596	595	594	595	597	596	598	598	598
	1.3668	586	583	584	585	582	589	589	589	593	588	587	588	583	589	587	593	590	585	590	588	583	588	590	593	584	593	592	595	594	589	594	592	592	594	596	597	594	593	594	593	596	603	596	599	596	597	600	601
	1.3666	585	588	589	585	585	587	587	586	583	586	587	583	590	585	590	586	590	587	585	586	588	588	589	590	588	591	587	592	597	588	587	590	593	596	594	594	598	598	597	593	600	595	598	596	599	599	601	597
	1.3664	585	585	584	588	585	588	585	581	583	593	584	587	584	590	586	589	589	591	587	585	587	593	585	588	590	591	592	590	592	590	594	595	595	601	595	594	595	596	595	598	594	598	595	602	595	598	602	599
	1.3662	589	587	581	587	585	590	588	587	589	588	589	588	587	589	584	587	587	588	590	592	585	588	587	591	593	593	596	592	594	594	595	591	589	594	594	596	593	592	604	598	598	601	598	597	591	592	601	598
	1.366	588	586	589	586	582	586	584	590	586	587	585	592	587	586	587	585	593	592	585	587	587	588	591	592	590	587	595	594	592	591	591	594	589	595	593	595	601	599	596	599	598	598	601	594	596	602	601	601
	1.3658	582	585	584	589	588	587	580	586	587	589	588	585	589	589	584	585	586	589	587	586	589	588	583	593	596	593	589	589	595	593	593	598	598	598	599	595	595	607	600	597	600	599	595	596	597	601	599	605
	1.3656	587	582	585	585	591	588	587	588	584	591	592	585	589	589	586	590	589	589	587	590	585	590	587	594	594	595	593	593	591	599	596	602	592	593	596	597	595	595	603	603	599	600	592	603	603	601	599	601
	1.3654	587	587	588	585	583	592	593	589	590	589	586	592	587	585	588	587	594	593	593	593	589	586	598	590	592	594	596	599	590	590	595	593	590	597	596	600	597	597	601	599	604	602	603	597	598	601	607	600
	1.3652	585	586	592	589	584	587	588	588	587	590	588	588	589	588	589	589	591	586	585	588	593	594	588	590	594	589	588	589	591	597	595	592	590	595	597	597	597	602	599	599	602	599	599	603	601	603	603	606
	1.365	586	588	586	588	589	587	583	588	586	593	588	585	588	590	587	588	584	586	593	592	589	594	595	598	587	593	593	592	596	598	598	598	600	596	598	598	597	601	601	605	596	607	596	605	600	602	600	599
	1.3648	592	584	588	585	586	585	594	590	592	583	588	593	590	589	588	589	591	590	592	592	588	588	589	599	590	593	587	594	595	593	600	590	589	602	602	599	601	599	601	598	601	599	597	600	602	602	603	606
	1.3646	587	589	590	584	585	589	592	589	590	592	585	589	587	590	586	587	592	591	588	589	591	590	591	589	598	589	593	593	590	593	592	594	598	601	598	600	599	597	600	596	601	600	602	604	604	603	599	610
	1.3644	583	582	584	594	588	587	590	587	586	590	586	593	588	592	586	583	590	587	587	587	592	592	591	591	590	593	592	595	597	595	597	597	597	596	596	602	596	599	598	604	599	603	601	599	602	602	601	611
	1.3643	589	586	589	588	586	592	592	587	590	589	594	591	587	590	590	592	591	592	592	590	589	589	590	593	588	594	595	595	597	596	599	600	600	593	596	596	596	598	606	606	603	602	598	603	601	601	606	604
	1.3641	588	591	588	585	586	592	588	591	586	587	586	589	589	587	590	590	594	593	587	593	593	595	596	593	591	592	594	593	595	594	596	593	595	603	599	601	600	598	603	599	603	599	604	595	605	600	601	603
	1.3639	590	583	590	587	592	586	592	587	588	596	586	589	591	592	587	588	587	589	592	594	594	594	592	593	595	590	587	596	594	596	600	598	596	598	599	602	598	604	601	603	604	604	603	603	604	605	604	603
	1.3637	592	587	585	588	593	589	588	589	590	589	588	587	588	592	590	593	593	588	595	594	592	590	593	600	593	595	600	596	597	598	603	596	596	599	597	602	596	599	604	602	606	605	599	603	599	603	609	603
	1.3635	591	587	589	583	588	588	592	593	593	586	585	592	591	590	593	583	593	595	590	590	586	590	598	593	597	597	599	594	593	590	596	597	592	599	599	600	606	603	602	604	604	603	603	604	600	609	611	602
	1.3633	587	588	592	591	585	587	587	589	584	590	590	590	587	587	588	591	594	587	589	589	596	595	589	594	595	595	596	595	594	591	599	596	602	605	598	596	604	603	603	595	605	602	607	601	608	606	605	609
	1.3631	589	587	590	588	588	588	591	585	588	590	591	595	587	594	590	590	591	593	591	594	590	593	594	598	592	597	597	595	596	601	604	603	600	598	600	606	601	603	602	609	603	603	601	605	599	605	600	607
	1.3629	590	591	586	584	589	588	592	593	591	592	592	592	584	593	595	590	593	592	593	594	592	593	596	597	592	598	600	597	594	603	599	602	597	600	602	603	607	605	602	598	605	603	606	603	604	596	603	605
	1.3627	582	592	588	593	588	585	588	590	590	590	589	594	594	586	591	591	591	592	587	593	597	597	590	596	596	596	597	597	601	599	598	600	599	606	599	602	604	611	603	603	609	603	605	602	606	612	604	608
	1.3625	584	587	587	594	592	585	587	586	590	594	594	587	592	593	587	595	586	593	592	594	590	593	594	600	590	598	594	595	600	603	603	603	605	601	604	606	603	610	606	606	599	609	602	603	602	599	605	609
	1.3623	589	589	584	590	590	593	590	595	591	585	590	595	592	592	592	593	593	596	596	599	596	597	599	599	597	599	599	598	598	603	603	603	596	600	606	605	600	603	611	606	606	604	602	608	606	603	607	606
	1.3621	585	590	588	587	588	590	589	589	589	592	587	590	594	587	594	594	600	593	595	586	597	594	594	590	602	600	595	596	599	598	598	595	598	603	602	601	608	603	603	608	609	608	609	600	607	610	611	606
	1.3619	588	585	590	593	592	593	591	594	592	589	590	589	594	593	592	591	596	590	595	594	595	598	597	593	598	594	600	597	598	604	598	604	599	604	602	600	608	608	608	611	601	611	603	605	606	604	604	608
	1.3617	587	590	589	588	592	593	590	594	591	593	596	595	590	593	593	595	594	598	594	595	594	590	597	600	597	600	599	601	599	601	602	606	599	602	600	599	603	603	611	609	606	608	604	610	602	608	606	604
	1.3616	588	588	591	586	587	594	594	587	590	588	590	596	590	592	592	591	592	602	592	593	598	594	598	595	599	597	599	601	598	602	597	598	602	604	606	600	605	604	603	601	611	608	612	604	607	609	607	608
	1.3614	585	587	592	593	588	590	588	587	588	594	593	589	596	596	592	591	590	593	594	593	602	600	599	594	596	594	598	600	600	606	599	598	603	609	602	603	606	608	603	610	604	611	610	604	607	612	612	612
	1.3612	589	590	589	589	594	590	587	592	591	596	599	590	595	595	590	595	588	592	597	601	595	596	601	598	598	601	602	602	603	607	608	602	599	600	609	605	605	611	609	606	609	610	607	608	608	605	608	605
	1.361	588	594	584	585	594	594	595	594	595	594	592	596	590	594	596	596	601	599	594	599	598	600	601	596	597	596	606	602	597	603	599	601	601	599	609	601	611	607	604	605	610	610	613	612	602	610	612	610
	1.3608	587	588	590	595	590	591	586	594	587	595	591	592	597	592	594	593	596	594	592	596	596	598	595	596	601	601	599	598	600	601	603	599	601	607	603	604	604	613	610	609	611	609	612	608	607	612	612	610
	1.3606	589	591	590	591	592	592	593	591	592	594	591	593	595	598	595	597	594	594	595	602	597	601	598	603	598	598	601	599	605	604	604	606	602	603	598	605	609	607	610	615	610	616	602	606	607	605	604	610
	1.3604	593	596	589	588	588	594	595	592	592	590	594	599	588	586	596	594	597	601	595	599	596	594	600	603	599	600	604	608	601	604	603	605	597	606	611	606	607	607	609	606	611	611	608	610	605	606	607	608
	1.3602	588	592	598	589	591	596	590	592	593	590	590	597	593	595	593	589	599	600	593	596	593	595	599	600	604	601	603	605	604	605	601	613	603	607	608	603	613	609	608	602	614	610	611	613	607	615	609	616
	1.36	589	595	590	595	593	595	592	590	592	593	593	593	596	598	592	598	591	594	594	595	598	600	598	602	602	601	601	603	603	605	604	606	602	605	603	604	610	610	611	615	614	614	610	613	605	616	608	611
	1.3598	593	591	592	591	593	596	595	592	596	595	596	596	595	599	594	599	597	605	599	602	595	598	601	606	601	603	602	608	597	601	603	604	602	602	609	609	606	608	611	610	609	611	608	611	609	608	609	614
	1.3596	587	593	590	591	594	590	593	596	592	591	590	595	600	592	599	594	597	600	592	596	597	600	603	598	603	602	598	607	608	595	608	602	607	610	603	604	610	613	607	611	615	607	616	610	610	611	611	617
	1.3594	593	593	595	593	592	592	592	594	594	599	594	597	597	596	594	594	598	598	596	591	601	599	595	599	596	594	598	603	604	606	605	609	608	606	605	613	604	614	610	614	612	606	606	617	612	613	610	610
	1.3593	588	590	593	590	597	594	595	595	595	596	595	596	596	599	594	598	594	599	599	601	598	598	601	604	604	601	605	607	605	603	605	607	602	602	610	610	605	610	612	611	612	617	608	613	609	609	611	611
	1.3591	598	594	593	591	588	595	593	591	595	592	595	598	595	594	598	596	599	599	597	597	601	599	602	601	602	600	605	603	598	603	603	604	602	604	610	610	609	608	608	609	610	611	616	610	612	613	614	610
	1.3589	590	590	596	595	594	596	592	594	594	594	596	599	596	594	594	597	596	595	598	600	603	600	600	598	605	601	602	603	605	605	604	608	611	611	613	604	606	612	606	611	610	607	611	610	615	612	609	617
	1.3587	596	593	591	591	594	593	598	591	592	598	599	598	595	601	599	602	600	596	597	599	602	598	599	606	606	602	608	608	607	610	605	610	606	609	609	611	608	608	612	615	610	616	612	616	611	611	609	611
	1.3585	593	594	588	592	587	592	598	600	594	593	596	599	595	598	596	597	600	603	601	602	598	603	605	604	601	608	606	609	605	605	604	606	603	604	608	606	615	607	611	610	615	611	612	612	610	609	615	613
	1.3583	587	594	597	592	590	595	593	598	592	599	595	595	599	595	599	598	599	596	599	596	606	601	598	604	605	605	601	604	602	602	609	608	609	611	607	611	609	613	611	614	616	611	611	615	614	619	615	615
	1.3581	592	593	588	599	598	590	595	592	595	599	598	595	596	601	598	600	600	601	599	601	596	603	601	604	603	605	603	604	612	606	602	611	610	607	608	611	612	614	615	613	611	623	613	616	613	608	611	614
	1.3579	596	598	594	591	592	598	594	603	594	591	598	595	593	597	600	604	596	601	602	605	599	596	605	602	600	604	610	609	604	606	609	606	609	609	615	607	612	613	610	613	612	617	615	614	613	612	612	610
	1.3577	591	594	594	593	591	592	591	596	592	596	596	594	601	590	597	595	601	603	601	603	603	603	601	598	604	610	609	603	602	604	610	606	611	613	609	605	615	612	610	611	617	614	617	604	613	616	616	617
	1.3575	587	594	594	596	596	594	594	592	595	594	595	597	599	600	596	596	599	601	599	598	600	603	602	602	602	602	605	606	606	608	610	609	608	605	606	611	610	613	615	616	612	611	610	615	615	609	611	618
	1.3573	596	593	589	594	591	599	599	598	599	598	596	603	598	602	600	602	602	601	601	599	598	601	606	611	605	605	611	610	611	610	606	605	610	608	613	609	615	605	615	612	613	614	612	621	615	614	617	609
	1.3571	593	598	597	596	591	595	597	596	599	595	595	598	598	597	598	595	600	607	599	602	604	603	605	601	605	604	604	605	605	601	610	608	607	610	606	609	614	610	612	611	611	615	616	610	618	612	617	617
	1.357	596	595	598	597	600	597	592	593	592	599	598	597	601	602	599	601	596	600	602	604	604	604	599	602	605	603	607	606	609	609	605	606	610	612	610	610	610	615	612	614	615	616	612	616	615	616	617	617
	1.3568	597	595	590	593	592	587	595	601	597	597	602	601	598	601	598	603	598	602	601	606	601	598	603	607	601	603	610	606	609	607	614	610	608	609	613	612	609	614	617	615	614	618	615	612	609	614	612	611
	1.3566	599	596	592	598	596	599	599	603	598	595	598	601	597	596	604	594	602	606	601	602	598	603	609	601	604	606	607	607	604	607	609	610	608	612	612	610	613	612	611	615	616	618	616	620	613	615	616	618
	1.3564	591	595	597	598	596	599	594	596	597	598	594	600	600	596	598	601	602	604	599	600	604	603	602	605	608	601	604	604	607	608	605	609	606	613	610	611	613	616	619	614	616	618	617	612	619	617	619	618
	1.3562	594	590	596	597	595	597	596	596	600	600	598	598	593	600	601	602	601	604	600	605	602	606	605	608	603	608	609	612	611	609	610	610	608	607	610	610	611	613	617	617	614	616	616	615	609	619	614	617
	1.356	596	599	594	592	596	600	601	598	596	598	598	601	598	602	606	599	599	607	605	606	603	602	603	611	603	609	609	607	606	607	609	613	611	613	611	611	614	609	613	614	618	612	617	618	614	615	609	617
	1.3558	589	596	595	596	596	596	593	599	599	597	598	601	602	596	599	600	602	608	601	597	606	605	601	607	609	603	599	607	607	610	606	611	613	615	611	609	609	617	617	613	619	615	613	612	614	624	618	618
	1.3556	593	595	595	592	598	594	595	590	599	603	599	600	601	604	600	603	604	600	601	606	600	604	603	608	602	606	609	607	612	615	611	614	609	607	615	616	610	614	616	614	619	616	615	617	614	610	617	615
	1.3554	597	590	592	595	598	598	601	598	600	596	602	604	597	599	603	600	601	601	606	611	603	601	605	606	603	608	608	611	605	609	611	604	605	610	614	614	614	616	617	608	613	615	611	617	620	617	613	616
	1.3552	593	598	594	599	598	599	595	599	600	600	598	599	603	602	604	602	600	602	602	601	608	603	606	603	609	597	605	605	609	609	609	610	609	614	614	611	611	617	613	616	619	617	620	618	618	618	619	621
	1.3551	596	592	597	603	601	593	594	605	596	601	595	600	602	606	605	602	602	600	597	604	605	612	603	605	607	608	611	605	610	612	611	612	612	614	611	616	610	617	617	614	617	617	612	614	623	617	616	619
	1.3549	598	596	599	599	601	599	602	602	603	603	602	598	599	601	604	605	603	608	606	606	606	606	604	610	607	611	610	608	607	609	612	613	608	612	618	615	610	613	618	613	612	620	615	621	619	615	620	623
	1.3547	596	598	600	595	596	598	597	599	601	598	597	605	596	601	606	595	603	608	607	599	608	605	602	605	608	610	615	609	608	612	608	613	614	612	613	608	614	616	621	611	622	617	619	615	620	617	620	619
	1.3545	591	593	598	599	600	593	595	594	596	600	599	595	604	608	598	606	602	603	599	602	610	606	604	610	606	604	608	608	609	609	609	612	617	615	608	610	609	615	608	614	616	612	619	614	617	618	614	623
	1.3543	598	596	595	595	596	596	602	594	598	603	605	606	599	610	603	604	607	602	604	609	602	602	606	609	606	606	608	614	608	613	612	611	609	612	614	612	611	617	616	619	615	617	616	620	617	617	619	620
	1.3541	599	603	594	597	593	599	602	605	602	602	601	601	600	599	602	605	601	603	602	606	603	605	606	606	610	609	609	611	609	614	612	609	610	609	612	613	614	612	616	609	620	615	615	613	618	616	614	617
	1.3539	593	594	597	598	597	596	599	595	597	601	601	595	606	604	604	598	600	602	602	601	608	611	605	609	610	611	611	609	611	609	612	610	612	614	612	609	616	621	612	616	616	617	617	614	618	619	614	617
	1.3537	595	600	594	599	599	596	596	599	600	600	604	597	598	602	606	603	602	609	604	606	602	606	604	609	605	608	609	604	616	613	615	614	611	609	617	620	613	615	620	615	613	622	619	617	616	619	615	616
	1.3535	596	599	596	592	593	598	596	604	604	600	600	603	603	603	603	602	602	603	608	606	601	605	615	610	606	606	606	608	610	608	608	617	608	614	614	608	614	613	620	615	615	620	615	612	619	617	620	616
	1.3533	598	598	599	594	601	598	595	599	599	596	596	598	601	605	603	603	601	606	600	597	606	603	604	610	607	609	612	605	611	609	609	614	613	614	611	612	614	613	611	621	618	615	621	614	619	620	619	626
	1.3532	595	590	596	597	598	593	598	596	594	602	605	602	598	602	604	601	602	602	607	606	606	608	605	608	609	611	608	610	615	615	615	610	615	609	611	614	612	617	619	626	617	617	619	618	618	617	618	620
	1.353	597	595	596	599	600	597	606	600	604	604	602	601	604	604	603	609	601	602	608	606	606	604	609	613	603	615	615	613	613	608	613	613	609	612	610	618	617	614	617	613	618	626	615	622	613	613	617	623
	1.3528	595	598	599	596	595	603	604	602	599	600	602	603	604	602	607	599	601	606	604	604	607	604	613	602	610	611	606	603	610	608	607	607	611	615	609	611	615	615	614	617	624	615	615	613	618	619	621	619
	1.3526	595	599	597	601	599	596	600	597	600	602	601	598	603	608	602	603	599	602	606	608	605	608	604	607	605	608	607	611	618	615	612	612	615	614	618	616	608	617	616	616	616	612	623	618	619	622	621	621
	1.3524	596	598	597	596	601	601	603	602	604	599	605	606	599	605	603	608	603	604	611	606	609	606	612	611	607	608	610	612	612	611	613	614	614	607	618	616	612	614	618	617	617	620	614	619	613	617	621	623
	1.3522	598	603	598	600	593	598	600	598	604	596	600	602	601	604	607	602	609	608	599	602	608	607	607	607	613	607	610	613	606	609	609	610	612	616	616	610	617	613	617	617	614	621	618	617	620	620	618	618
	1.352	594	596	595	599	603	596	596	598	598	599	601	600	606	603	600	603	601	603	602	603	606	608	600	604	610	608	615	612	608	611	610	608	615	614	609	616	612	616	611	617	610	616	621	614	620	614	624	621
	1.3518	601	597	600	596	600	599	602	599	600	604	609	607	606	615	600	609	605	602	603	610	604	606	609	610	609	611	612	608	610	615	615	615	611	617	611	614	613	610	612	618	610	619	614	621	615	616	612	622
	1.3516	601	598	597	597	598	602	602	605	602	604	599	607	601	608	608	602	608	606	609	608	609	604	610	606	608	615	611	614	611	607	609	614	609	612	612	610	620	613	619	613	617	619	619	617	621	617	620	621
	1.3514	598	597	600	604	598	596	598	594	598	604	602	598	604	602	601	602	604	603	599	606	611	608	608	606	613	611	609	605	607	612	616	609	612	611	612	615	609	618	615	615	617	617	616	615	619	622	618	621
	1.3513	597	598	594	599	601	595	602	599	603	606	608	602	602	609	602	607	605	601	608	614	610	612	609	614	608	613	612	609	616	615	621	614	617	611	612	616	612	612	619	619	614	620	619	623	619	617	618	620
	1.3511	597	600	598	598	594	596	605	606	602	600	604	606	604	608	604	607	604	604	606	609	603	608	607	611	610	613	611	611	607	609	607	612	614	612	614	612	614	616	613	615	616	619	615	616	615	615	619	619
	1.3509	598	599	602	598	602	602	597	601	604	602	598	603	610	606	604	604	604	606	604	602	605	602	607	605	610	610	610	607	607	608	610	610	617	617	613	613	615	618	617	613	616	614	622	617	621	615	620	627
	1.3507	598	596	602	601	603	599	606	601	601	605	604	608	608	603	601	601	608	601	606	608	608	609	603	609	608	613	607	609	610	613	613	610	615	611	607	617	613	620	616	623	611	617	613	621	619	616	620	623
	1.3505	598	597	599	599	601	601	604	606	603	603	605	605	600	601	606	606	605	606	609	609	605	609	606	604	608	615	611	610	614	610	618	619	607	615	615	613	617	614	612	613	614	617	623	622	618	613	619	616
	1.3503	597	601	600	598	600	602	599	600	602	603	600	602	606	606	606	604	605	608	607	605	612	607	607	600	608	610	609	610	612	608	608	610	612	612	609	613	616	618	618	617	610	618	618	620	619	619	625	620
	1.3501	600	598	604	606	600	598	602	595	600	604	603	602	609	607	603	604	606	606	607	610	606	610	605	612	611	610	614	611	616	609	608	612	614	614	618	612	612	617	612	619	616	617	621	623	618	620	620	624
	1.3499	603	600	594	599	605	598	603	607	601	604	609	605	603	604	606	604	601	605	610	615	609	607	615	607	605	607	614	613	612	615	615	614	609	610	615	621	612	609	620	618	613	625	616	618	617	617	621	618
	1.3497	602	600	600	597	601	603	599	604	602	599	605	604	603	601	608	601	606	606	604	609	610	604	607	605	608	606	605	611	607	610	616	611	612	613	618	610	617	612	613	614	619	617	620	615	617	621	619	616
	1.3496	598	600	600	602	600	596	601	597	602	599	606	606	607	603	599	605	605	604	610	610	608	608	610	611	615	604	603	611	612	612	614	612	611	615	612	616	615	615	611	616	612	620	620	619	620	620	621	627
	1.3494	600	598	598	603	606	602	604	602	602	603	605	607	604	609	603	603	606	609	610	609	607	609	608	610	609	609	612	609	611	613	617	614	607	608	615	611	617	616	614	621	610	623	614	622	619	618	625	617
	1.3492	599	600	598	601	600	610	604	607	604	602	605	604	604	608	609	605	608	611	603	603	604	607	610	611	605	612	612	616	605	610	608	609	613	612	613	607	615	612	613	611	614	614	618	622	615	616	624	617
	1.349	597	601	606	605	601	602	601	602	603	605	604	601	610	601	604	605	603	606	605	607	613	609	609	607	615	606	604	612	608	614	611	607	618	617	611	612	617	617	616	615	616	615	618	619	623	624	621	622
	1.3488	596	600	598	600	598	602	600	600	602	606	605	603	600	606	598	605	603	605	611	608	603	607	604	611	608	609	613	609	611	615	609	615	615	605	612	615	613	614	611	619	611	613	621	627	613	617	618	623
	1.3486	602	603	599	596	603	602	610	608	601	598	606	609	605	601	607	609	608	609	607	608	608	608	612	609	607	604	612	618	614	609	613	607	611	611	616	611	615	611	616	615	612	623	619	616	619	621	621	620
	1.3484	599	597	605	603	600	599	597	598	599	604	601	606	608	608	607	605	606	608	602	604	609	604	607	605	609	605	611	611	608	611	612	608	609	611	609	612	618	618	611	617	618	616	618	617	619	626	625	618
	1.3482	598	600	599	603	604	602	606	603	601	606	601	602	604	605	602	605	602	611	609	606	608	606	606	610	609	604	610	613	614	608	608	614	616	612	614	614	611	620	617	618	615	617	617	621	620	619	617	627
	1.348	604	602	602	602	597	602	609	603	600	605	604	608	602	605	602	611	603	603	606	612	608	608	611	610	606	610	610	612	611	615	613	611	612	608	612	613	612	613	618	615	613	619	616	616	609	619	621	620
	1.3479	597	604	597	601	601	599	605	605	607	602	599	608	607	603	606	605	605	610	608	606	609	605	613	608	612	612	612	610	607	615	608	613	613	612	612	610	615	617	612	612	623	614	621	615	619	624	624	622
	1.3477	597	602	604	602	600	597	605	602	596	607	601	602	605	607	607	606	605	604	606	609	608	603	604	611	615	607	611	607	609	611	611	613	614	613	609	610	612	616	615	615	609	610	620	621	618	621	617	630
	1.3475	601	598	600	601	601	602	602	605	606	600	606	610	601	611	601	607	601	606	604	608	603	608	607	617	604	613	612	612	614	615	612	614	608	611	616	617	614	611	614	614	612	621	614	624	617	616	619	619
	1.3473	599	602	601	598	602	605	601	607	602	604	603	611	609	604	611	607	603	606	605	608	605	607	611	604	605	610	611	616	609	608	610	610	610	614	612	614	617	621	616	608	617	617	619	618	616	617	621	623
	1.3471	599	594	601	604	601	600	602	606	603	603	602	606	613	609	603	606	610	608	604	607	606	609	606	606	610	609	607	610	611	608	611	610	614	620	611	608	611	617	610	619	621	617	622	620	620	624	621	621
	1.3469	601	597	595	599	601	600	604	606	601	605	607	603	605	608	604	609	603	608	608	610	606	605	610	606	607	611	611	608	608	610	612	611	611	611	613	614	610	616	616	618	615	618	614	621	620	615	615	622
	1.3467	606	601	602	601	600	604	597	603	603	606	605	609	604	602	610	607	610	610	607	608	604	606	614	606	608	609	612	610	609	607	606	609	604	604	613	608	618	614	614	618	615	619	615	616	614	620	623	615
	1.3465	599	604	603	599	600	600	603	600	603	601	602	601	605	607	606	601	611	607	609	601	614	604	607	609	610	610	607	605	612	605	610	614	608	614	611	609	612	616	610	617	620	613	614	617	623	623	616	622
	1.3464	599	598	601	601	601	602	603	601	600	608	604	601	607	609	603	606	602	610	609	604	602	606	610	609	610	606	608	608	609	613	615	614	618	609	609	614	612	614	616	618	611	621	615	621	623	617	618	622
	1.3462	603	599	595	602	601	604	607	610	602	601	604	605	606	605	607	609	607	614	607	608	608	610	611	610	605	614	611	614	608	610	611	611	611	611	611	616	618	611	615	613	616	615	614	623	618	618	617	624
	1.346	601	599	602	602	603	601	599	603	604	606	604	601	611	608	609	608	609	608	602	605	607	610	612	606	610	605	605	611	610	607	610	611	608	608	613	612	615	611	612	615	619	616	616	617	618	619	624	622
	1.3458	601	596	600	606	602	601	602	601	602	605	604	604	612	612	604	600	603	607	604	602	611	602	604	605	605	605	609	608	614	610	606	611	615	611	609	618	609	613	615	613	614	616	619	619	619	619	623	624
	1.3456	602	599	599	604	605	607	604	604	608	601	608	609	604	611	605	607	603	603	607	610	603	606	611	612	611	608	612	608	612	609	608	612	606	614	610	614	610	611	616	619	617	619	615	622	615	620	622	626
	1.3454	603	601	604	599	600	605	603	606	603	603	604	602	607	602	604	603	611	612	609	600	605	608	608	607	610	611	612	606	608	610	609	611	611	613	616	606	616	615	611	613	613	618	619	614	623	621	624	623
	1.3452	594	601	604	600	602	599	602	603	600	605	607	598	610	606	597	606	603	603	604	609	608	608	608	604	608	603	605	604	610	609	610	605	614	609	611	614	612	616	615	615	614	613	620	617	621	622	619	626
	1.345	602	601	599	604	607	602	603	600	602	606	605	609	600	606	608	603	609	604	610	610	605	602	606	608	608	610	613	609	609	614	615	616	609	608	612	611	617	606	614	620	613	618	615	619	620	621	616	621
	1.3449	601	607	598	598	599	611	606	606	605	602	605	606	603	604	607	605	608	613	604	608	610	606	611	606	605	613	609	614	611	604	608	608	611	608	614	609	612	609	614	608	617	612	617	620	618	615	619	623
	1.3447	596	605	603	605	600	600	601	601	601	605	603	602	607	604	608	608	608	607	604	608	613	608	605	604	608	608	606	607	605	611	610	611	612	612	608	611	612	612	621	615	617	613	615	620	620	622	622	622
	1.3445	605	602	601	604	602	603	602	604	607	608	604	609	604	608	603	605	603	604	607	609	609	613	608	606	603	611	608	612	610	613	612	613	609	607	612	615	610	606	615	616	615	617	614	616	620	619	622	626
	1.3443	602	602	601	597	599	603	603	604	604	598	604	604	604	600	608	603	605	604	604	609	605	602	615	613	611	607	610	610	606	603	609	610	608	610	611	610	613	611	614	614	613	617	611	619	621	619	619	619
	1.3441	599	611	606	601	600	602	598	606	602	601	598	603	607	604	608	606	605	603	603	602	609	609	607	608	610	603	611	602	606	608	610	613	611	617	609	604	617	613	611	609	618	609	616	615	621	621	622	624
	1.3439	599	602	598	601	604	602	603	602	604	606	605	599	607	616	605	601	604	603	602	609	602	608	607	611	609	607	605	611	612	609	610	607	608	610	612	608	614	615	612	616	608	610	615	617	621	618	612	626
	1.3437	605	601	599	596	604	604	601	602	605	602	604	603	600	598	604	612	602	604	608	608	605	608	612	610	605	612	611	611	608	611	616	613	609	613	611	609	609	610	612	612	611	617	613	620	619	619	618	617
	1.3435	602	607	604	604	598	606	600	601	603	603	602	605	604	604	604	604	608	605	600	605	608	607	613	605	608	603	605	608	606	605	605	610	608	610	608	609	615	608	611	612	617	613	613	614	624	619	620	623
	1.3434	600	600	605	602	603	603	602	600	600	603	603	606	606	609	600	603	602	604	611	608	606	609	606	606	611	605	608	611	611	610	604	612	614	619	609	613	608	618	613	612	617	614	622	611	620	622	618	625
	1.3432	595	602	600	597	598	606	606	603	610	605	604	610	604	606	600	604	598	602	608	608	611	607	608	604	605	607	612	612	613	608	613	614	605	605	612	615	615	608	615	612	615	617	615	622	619	618	615	624
	1.343	604	602	600	599	600	606	601	606	605	600	603	603	603	600	603	605	609	606	604	604	607	604	611	605	609	604	607	614	605	607	610	610	608	610	616	611	613	614	608	608	616	612	616	619	617	615	617	618
	1.3428	599	599	607	608	597	602	603	601	602	606	604	602	608	606	603	603	610	602	604	606	609	604	608	607	609	607	603	604	601	609	613	603	613	608	604	608	607	611	608	611	609	610	614	612	621	621	623	624
	1.3426	607	601	597	599	606	603	606	602	603	606	608	608	604	610	606	609	603	604	607	604	607	607	608	609	608	608	607	603	609	608	611	612	609	604	610	614	610	614	613	614	607	617	610	623	616	613	622	618
	1.3424	604	604	599	598	600	606	606	603	603	599	600	608	601	602	606	611	604	605	601	609	603	604	608	605	606	611	611	611	605	612	605	608	607	610	614	606	613	615	613	609	615	612	615	616	618	616	621	619
	1.3422	599	601	608	603	597	602	605	603	603	606	602	604	603	604	605	602	608	601	602	604	610	607	604	605	610	603	607	603	609	607	609	606	608	614	609	604	609	611	606	607	613	608	615	621	619	620	620	624
	1.3421	602	604	602	605	609	598	601	604	601	606	607	604	600	612	602	607	604	604	604	607	606	606	604	609	606	605	609	608	610	606	607	614	608	608	611	613	606	606	615	612	612	612	613	619	619	618	618	621
	1.3419	605	605	600	599	603	602	603	605	604	601	608	608	610	604	602	607	604	601	605	606	604	609	611	609	606	609	608	607	603	608	609	609	604	606	611	609	614	608	615	611	610	615	614	616	615	618	624	619
	1.3417	603	604	606	601	602	608	603	602	601	606	600	601	607	608	605	609	603	608	603	602	609	601	604	605	612	603	606	608	607	610	607	607	610	616	609	608	608	611	607	612	612	611	616	615	619	615	621	621
	1.3415	600	599	602	604	605	605	603	606	602	606	605	607	605	608	604	604	607	608	605	603	607	612	602	608	603	607	604	605	609	605	609	610	604	606	608	610	603	610	610	615	610	618	614	621	613	618	619	622
	1.3413	605	602	598	601	603	608	607	606	601	604	605	605	603	602	605	608	603	603	606	609	606	605	611	612	604	604	607	611	606	610	611	609	608	609	608	608	609	606	609	613	610	614	613	619	612	614	617	619
	1.3411	604	604	600	607	607	607	600	605	601	601	602	605	604	602	601	604	609	606	608	599	605	600	603	607	613	609	611	606	601	610	606	598	606	607	607	604	611	607	603	610	608	615	614	611	612	617	621	620
	1.3409	598	599	603	605	600	599	604	602	601	607	600	606	604	608	605	603	604	601	603	609	607	608	606	605	603	602	601	603	609	608	606	605	613	601	603	608	606	609	606	611	612	610	614	616	621	618	617	622
	1.3407	601	601	599	602	604	602	604	604	604	602	604	609	599	606	605	609	598	607	610	605	604	607	604	609	610	607	608	610	605	608	608	607	601	604	606	611	612	606	609	608	611	614	613	618	611	618	618	621
	1.3406	602	602	602	597	598	607	605	610	609	602	602	603	603	602	605	604	603	603	600	601	605	602	608	602	610	602	603	607	608	605	606	608	602	609	608	608	613	603	608	605	605	609	610	617	614	615	624	622
	1.3404	601	598	606	602	598	600	599	605	599	603	601	602	606	605	606	606	604	604	604	603	607	607	605	604	607	606	603	613	605	606	607	609	607	608	605	603	603	612	611	611	612	613	617	612	620	614	620	620
	1.3402	601	599	599	601	606	605	600	605	604	606	604	607	601	607	604	606	604	607	603	606	605	609	603	608	600	609	603	607	610	610	607	612	605	605	607	614	606	605	610	612	610	612	611	611	612	616	615	616
	1.34	604	601	597	602	600	604	604	605	608	607	602	608	602	604	605	611	608	605	604	607	601	600	606	607	602	606	609	608	604	606	607	605	609	604	609	611	608	608	606	603	611	613	606	609	615	613	615	619
	1.3398	602	605	604	596	601	598	602	598	603	601	603	601	610	599	602	599	605	603	605	601	603	609	605	605	611	609	606	604	608	604	606	604	604	607	603	604	608	609	608	610	617	610	616	615	616	620	622	622
	1.3396	599	596	597	603	606	599	598	603	602	604	606	604	605	604	603	605	604	600	601	603	600	605	601	607	604	603	603	604	610	606	606	608	607	603	606	607	607	608	612	610	610	609	611	614	617	617	615	627
	1.3394	602	602	600	600	599	605	603	603	605	601	602	609	598	605	605	604	600	608	604	609	602	607	604	610	603	607	611	610	609	603	604	607	605	610	610	604	606	607	607	611	609	610	614	615	609	613	617	620
	1.3393	596	599	603	598	601	610	600	597	600	601	605	601	606	606	604	600	604	608	598	600	604	601	605	601	608	608	605	601	602	606	605	602	604	604	605	606	610	608	603	610	611	609	608	613	611	616	618	618
	1.3391	598	602	604	602	603	598	605	604	599	606	602	602	604	608	601	602	606	600	602	603	601	606	599	604	600	603	603	607	609	608	605	608	607	607	604	614	603	606	611	609	607	614	608	614	612	612	614	621
	1.3389	602	597	601	601	602	599	601	607	604	604	610	608	602	606	604	605	596	602	604	604	604	603	607	605	603	610	605	606	606	607	604	604	605	610	608	606	608	611	611	608	611	616	605	613	614	617	613	617
	1.3387	601	602	600	601	600	602	602	602	603	598	604	603	608	598	605	601	604	610	604	606	606	600	604	604	608	603	607	606	606	605	607	603	608	607	608	603	611	606	606	605	611	609	612	615	615	620	620	615
	1.3385	596	603	604	603	607	600	603	600	600	602	603	601	604	605	602	600	605	602	604	601	603	601	599	602	604	604	602	603	602	603	605	606	607	610	604	607	604	608	602	611	609	611	608	611	612	620	615	620
	1.3383	602	602	595	601	601	603	603	608	604	606	604	605	606	606	608	603	600	603	605	606	598	603	602	608	602	610	611	606	606	608	605	606	606	601	613	610	609	598	607	609	604	611	609	612	613	611	616	615
	1.3381	600	602	604	603	601	606	603	604	605	599	603	604	603	600	606	602	609	603	598	602	606	601	601	602	607	608	605	608	601	601	603	604	601	609	608	608	612	607	602	608	609	605	613	611	610	617	617	617
	1.338	595	603	603	599	599	600	599	602	599	602	601	604	604	603	600	604	603	602	600	599	603	603	604	601	607	604	602	603	606	604	605	602	608	605	599	608	604	606	603	605	612	611	615	614	617	619	615	618
	1.3378	597	601	599	600	605	603	603	604	595	604	603	608	601	607	603	604	600	602	605	602	601	608	595	603	602	608	603	607	607	601	604	612	604	600	603	608	603	600	606	605	606	608	607	617	613	613	611	616
	1.3376	607	601	595	598	600	602	604	600	605	603	600	609	606	599	606	602	603	602	604	603	600	600	606	603	599	610	609	605	602	603	606	604	601	604	609	602	607	605	608	607	610	607	609	610	610	614	615	613
	1.3374	596	602	601	601	599	597	599	601	602	600	600	598	609	601	600	600	604	604	606	600	608	604	602	601	605	601	602	601	603	601	603	603	605	609	603	602	602	606	605	604	609	609	608	611	613	616	617	616
	1.3372	598	597	602	603	601	599	601	600	600	602	605	601	599	605	598	600	600	600	606	603	604	605	601	602	605	603	602	605	602	603	605	606	605	604	602	609	601	609	606	608	607	608	608	617	613	616	616	622
	1.337	604	597	594	599	600	604	604	602	603	595	601	601	598	603	602	605	600	603	604	604	603	608	605	604	604	608	604	605	607	601	604	606	600	603	605	602	603	604	607	603	609	612	609	612	615	612	615	614
	1.3368	600	601	604	601	599	603	600	601	602	602	604	601	609	600	604	598	606	604	603	599	607	600	604	607	604	597	604	604	598	602	601	602	603	602	605	601	601	601	603	610	606	604	615	612	613	616	617	617
	1.3367	600	597	601	600	598	601	597	599	601	601	599	600	602	608	599	600	597	603	599	603	603	603	598	601	602	602	604	605	605	604	603	601	611	607	603	604	599	605	604	603	610	609	610	611	615	615	617	617
	1.3365	600	597	600	601	606	603	603	603	602	604	600	606	597	606	597	604	601	602	604	605	599	603	603	601	597	604	606	602	605	606	606	606	596	599	604	608	605	604	605	610	603	608	609	611	613	614	619	621
	1.3363	598	599	598	600	597	602	602	600	603	600	600	599	607	601	606	601	601	605	599	603	608	599	602	603	603	604	602	605	601	601	600	598	598	606	603	598	609	607	603	608	612	606	610	608	613	615	616	617
	1.3361	596	601	605	600	598	597	601	602	602	604	601	600	603	604	600	602	602	596	599	603	603	606	601	597	604	598	603	606	601	602	599	601	603	604	603	600	602	610	604	605	609	602	611	610	613	615	618	618
	1.3359	599	601	600	598	604	597	598	597	602	603	604	600	601	601	601	598	597	605	608	604	596	605	601	603	596	605	607	604	604	607	606	605	601	598	604	602	605	599	607	608	603	615	607	612	612	613	613	611
	1.3357	603	605	600	600	600	604	603	604	601	602	600	596	600	600	605	600	604	606	598	602	597	600	607	599	599	601	603	608	602	603	602	603	599	602	606	602	606	600	601	603	604	605	606	611	611	612	617	619
	1.3356	597	600	602	601	596	598	597	596	597	597	604	596	604	601	602	595	608	602	598	601	604	603	600	602	604	601	602	600	596	600	597	599	604	606	601	603	606	610	603	599	608	603	611	614	612	618	618	614
	1.3354	604	597	602	600	603	601	598	602	599	605	603	605	598	605	601	600	598	602	601	599	599	601	599	601	599	602	602	600	601	600	602	607	605	598	603	605	599	602	603	604	604	606	607	612	611	609	611	618
	1.3352	601	599	600	602	598	604	604	600	602	601	603	603	599	602	604	601	601	603	602	602	601	598	603	602	601	598	602	605	599	601	600	599	598	603	607	600	603	600	603	602	601	606	612	612	611	615	616	615
	1.335	596	599	599	602	596	600	600	601	599	600	600	599	600	603	602	598	606	602	603	596	602	598	600	599	602	599	599	598	602	598	602	601	603	605	603	600	606	601	606	608	609	605	608	612	616	615	617	615
	1.3348	594	599	596	601	600	596	596	601	599	605	596	602	603	604	602	600	597	600	600	600	598	605	599	601	603	601	603	600	604	604	602	600	600	603	602	605	599	605	603	604	604	601	607	613	611	613	611	620
	1.3346	602	602	595	598	602	601	602	600	600	604	600	602	598	604	605	601	602	602	600	606	600	600	605	598	602	605	596	600	598	604	601	605	601	603	610	601	601	601	606	601	607	614	605	608	610	615	614	611
	1.3344	596	599	601	598	598	604	601	602	601	598	601	598	602	600	603	599	601	602	599	601	604	596	601	601	604	594	603	599	598	600	603	597	597	602	598	597	605	601	599	604	608	603	608	609	610	614	615	613
	1.3343	595	597	601	601	597	595	602	595	597	606	596	599	599	600	599	598	601	600	601	597	597	601	596	599	602	601	603	600	601	601	599	601	604	603	600	602	600	603	602	604	601	602	608	608	614	613	608	621
	1.3341	601	599	596	597	602	598	599	602	602	602	598	602	598	602	595	605	598	603	599	602	598	595	603	602	600	605	602	602	599	604	597	607	604	592	600	599	604	600	608	600	604	605	604	612	606	610	611	611
	1.3339	601	601	603	601	595	600	600	602	602	599	600	602	600	601	603	600	601	602	602	597	602	603	602	601	600	596	602	602	603	598	601	595	599	599	600	602	599	598	603	600	602	607	604	608	604	613	614	617
	1.3337	591	595	600	603	600	598	597	599	597	598	602	598	602	602	594	601	598	598	600	600	602	601	598	599	601	602	602	603	599	600	599	600	605	601	604	601	601	602	601	605	606	606	606	611	614	617	608	614
	1.3335	596	599	596	598	602	601	597	601	598	603	599	599	598	604	603	604	598	601	599	600	599	604	601	604	596	602	599	602	600	601	605	600	598	596	602	600	594	598	602	608	603	606	603	612	609	614	610	615
	1.3333	602	602	597	597	598	601	603	598	600	597	598	602	604	599	602	601	606	599	600	593	596	594	594	598	596	601	600	601	597	604	599	601	599	593	605	596	602	601	605	602	606	608	608	604	610	611	617	607
	1.3332	595	599	599	604	600	596	599	597	595	598	600	598	600	598	599	598	601	596	596	596	602	608	599	601	601	596	601	600	599	601	601	598	597	601	602	599	604	600	601	599	604	600	606	606	615	614	615	614
	1.333	601	595	595	601	599	599	597	600	597	602	604	601	596	602	598	597	598	597	601	599	595	603	602	601	597	598	600	601	599	603	602	602	600	599	600	601	600	602	602	606	599	606	606	613	612	607	612	615
	1.3328	603	600	598	599	600	603	604	604	604	599	598	603	600	596	601	604	598	598	605	603	598	596	600	602	597	598	600	603	602	602	603	602	598	600	601	602	599	600	601	601	600	608	605	610	606	609	610	604
	1.3326	597	603	601	601	599	601	596	595	597	600	595	599	605	598	602	598	600	604	598	601	599	600	600	596	598	600	598	597	598	595	596	598	603	598	598	603	596	603	599	599	604	603	606	603	612	614	613	619
	1.3324	596	598	600	600	600	598	599	598	597	599	596	601	599	602	596	597	598	593	598	596	598	604	601	598	599	602	599	603	599	600	595	602	604	601	594	602	596	603	606	598	601	601	605	607	608	612	611	615
	1.3322	598	594	599	599	598	600	600	601	596	601	602	598	600	601	599	599	599	598	602	602	595	596	601	602	600	604	601	601	600	601	599	602	598	598	607	600	598	597	605	602	602	607	606	606	603	611	608	616
	1.3321	600	602	598	596	594	601	596	598	601	596	597	601	603	596	598	601	605	598	603	598	596	599	600	600	603	595	601	600	596	595	601	596	598	597	596	599	603	598	603	599	604	598	610	600	611	613	615	606
	1.3319	598	596	594	598	598	598	599	595	596	602	595	598	601	600	601	598	595	596	593	599	602	599	600	598	599	597	599	594	600	595	596	600	599	602	597	599	594	595	601	604	601	601	601	609	612	616	610	615
	1.3317	599	596	595	599	599	598	600	600	598	599	602	597	597	602	599	601	598	594	598	597	594	600	593	601	596	598	596	602	602	599	599	598	599	601	601	597	600	601	604	607	604	608	602	611	604	611	610	606
	1.3315	598	598	596	600	594	601	602	600	601	595	595	598	596	598	600	599	602	597	600	599	593	602	603	598	598	598	600	601	596	599	598	594	599	595	604	601	606	600	600	593	605	601	600	604	607	610	612	610
	1.3313	595	595	599	601	599	600	596	600	597	601	598	595	601	598	601	595	598	596	595	595	602	598	593	596	602	594	597	598	596	598	594	598	600	600	599	600	601	604	600	599	603	601	606	608	612	609	607	616
	1.3311	597	593	597	600	600	600	597	599	599	602	597	597	590	599	596	599	597	599	598	599	596	598	595	598	595	598	599	599	599	601	600	601	604	593	598	601	596	600	606	600	600	603	599	608	609	609	609	609
	1.331	599	601	598	594	594	597	600	599	605	598	601	605	598	600	599	601	599	603	601	600	597	600	602	600	595	603	602	601	596	601	598	596	597	599	600	600	602	596	601	601	597	604	604	607	608	612	612	611
	1.3308	599	598	597	598	599	595	593	599	598	596	597	595	602	597	600	596	596	602	600	592	598	599	596	593	596	593	600	595	595	599	596	596	595	600	596	604	601	605	601	599	603	599	604	604	613	613	610	613
	1.3306	602	592	594	602	599	596	595	600	598	602	594	596	598	596	595	598	595	597	594	594	594	600	598	598	594	594	597	598	596	598	603	601	595	601	595	597	593	603	601	600	601	603	601	606	611	605	609	609
	1.3304	598	599	597	596	592	597	601	600	601	591	600	602	598	595	597	601	596	597	602	603	595	599	595	601	597	596	598	600	600	599	598	596	597	598	599	600	599	598	599	596	597	604	598	605	605	607	607	606
	1.3302	595	601	601	601	593	598	598	598	597	595	595	595	599	593	604	594	599	602	593	594	600	596	595	596	603	595	598	594	595	593	600	595	598	601	598	598	598	601	598	592	603	598	602	605	610	607	609	606
	1.33	595	596	603	599	596	600	599	598	601	599	594	593	604	599	596	596	593	599	596	593	596	599	590	600	592	594	599	597	601	597	592	599	599	601	600	599	598	599	598	595	600	603	600	604	607	608	608	615
	1.3299	596	595	594	594	596	596	596	598	601	601	601	599	598	599	599	598	596	596	597	599	597	594	599	599	598	603	594	598	596	598	599	600	596	594	600	598	598	600	597	597	599	604	601	605	601	609	604	606
	1.3297	597	597	594	595	592	599	602	598	599	592	595	602	600	600	600	596	600	598	597	595	601	597	600	599	600	592	597	599	593	597	598	596	594	600	601	595	602	600	602	597	602	600	607	603	603	612	609	603
	1.3295	587	588	599	602	595	600	596	593	595	595	597	596	597	598	596	596	594	598	597	595	598	599	595	591	596	593	592	595	597	596	599	596	599	600	595	598	596	600	599	595	599	598	602	603	610	612	606	610
	1.3293	598	598	595	593	603	598	595	595	596	598	595	598	599	598	599	597	598	591	596	596	596	596	596	598	587	597	600	598	600	596	601	595	598	595	600	600	598	600	602	603	596	602	601	606	605	608	600	608
	1.3291	597	597	594	597	591	599	598	604	600	594	598	597	594	596	601	596	598	600	597	598	598	589	598	595	595	599	601	592	594	597	596	592	594	597	599	598	602	600	591	596	602	602	598	600	602	606	609	611
	1.3289	594	599	601	596	593	594	593	597	595	597	596	590	596	595	595	591	601	595	595	591	597	599	589	594	596	593	592	593	594	598	595	591	599	597	595	597	595	597	597	598	601	597	606	602	607	609	605	610
	1.3288	596	593	592	596	600	597	597	595	595	597	593	597	598	601	597	595	593	593	598	598	592	599	593	598	592	598	594	598	594	598	598	600	597	598	596	598	595	597	601	595	596	599	600	602	603	607	605	605
	1.3286	599	596	597	592	594	596	597	598	601	600	598	601	592	595	597	594	597	597	595	600	595	595	601	595	593	598	595	596	593	596	599	596	598	599	598	596	601	595	599	601	601	600	599	600	598	611	605	605
	1.3284	593	594	599	598	593	597	594	590	593	595	595	593	598	592	595	589	598	598	593	591	600	594	592	593	595	595	598	597	598	598	597	597	598	596	592	594	596	600	599	599	602	598	605	604	608	606	608	608
	1.3282	594	595	595	596	598	596	593	594	595	600	591	595	600	598	594	598	592	593	596	591	592	601	596	594	598	593	592	593	598	597	600	597	598	596	595	597	592	598	601	598	600	602	600	600	607	600	604	611
	1.328	598	599	595	596	594	597	598	593	603	597	598	595	594	599	594	600	596	595	598	597	594	593	599	596	593	598	598	599	596	598	597	596	593	596	598	595	596	597	597	601	597	605	604	606	601	602	603	605
	1.3278	594	597	594	593	598	598	597	599	595	594	592	595	598	596	601	592	602	599	599	595	599	594	590	595	600	592	593	590	590	589	592	595	594	598	591	595	605	599	593	593	605	599	602	595	602	600	606	604
	1.3277	595	596	595	599	600	591	595	596	593	592	590	590	597	599	593	592	592	597	590	598	595	595	594	592	593	592	594	596	596	593	590	595	597	599	595	596	595	599	594	599	598	595	600	603	603	614	602	610
	1.3275	595	593	594	592	596	598	600	597	597	594	597	598	594	596	593	592	593	593	597	596	591	588	595	597	597	600	598	602	595	595	595	594	595	593	590	596	590	596	598	600	595	597	598	602	594	603	605	607
	1.3273	596	600	598	592	592	597	597	595	593	592	592	600	594	592	597	592	596	595	590	594	599	594	596	591	594	595	595	593	599	598	592	595	593	596	597	594	599	597	597	593	599	600	599	599	600	606	612	609
	1.3271	594	597	596	593	594	595	593	593	590	595	591	592	595	594	597	597	594	597	596	590	595	597	589	594	595	589	591	595	594	588	593	595	600	595	593	596	594	601	596	595	598	597	603	598	607	608	608	614
	1.3269	594	592	596	595	596	596	590	599	592	597	600	599	592	599	595	596	593	592	597	595	591	592	591	592	591	597	594	592	596	596	595	598	591	588	597	595	593	595	598	597	594	603	597	600	602	601	602	603
	1.3268	594	595	592	590	594	595	595	595	595	595	598	599	587	592	596	595	598	598	594	595	591	593	592	595	596	595	600	594	588	594	597	589	594	595	594	593	595	593	598	592	601	596	599	601	603	603	607	603
	1.3266	592	593	597	601	597	593	594	590	592	594	595	593	598	593	593	589	598	592	592	593	596	593	591	593	595	588	590	591	586	592	594	592	595	597	596	599	592	598	592	593	595	595	598	599	605	607	609	609
	1.3264	592	591	591	595	598	593	594	594	594	601	595	590	596	598	597	598	592	593	595	589	587	592	590	594	587	593	595	598	598	598	596	590	593	593	595	595	593	595	596	600	595	599	600	603	601	602	607	606
	1.3262	597	594	591	593	597	590	600	596	599	589	595	599	599	593	597	596	593	597	593	600	592	595	597	596	595	595	595	597	588	592	592	596	590	594	594	591	598	601	593	599	600	599	599	600	602	605	605	603
	1.326	594	592	595	592	591	595	592	590	592	600	590	592	596	596	596	592	594	597	591	592	592	595	598	590	598	595	592	593	589	592	591	593	591	597	594	593	596	598	596	595	604	597	603	601	602	604	613	610
	1.3258	595	595	593	595	595	591	595	593	594	596	594	592	596	595	591	594	588	591	592	597	593	598	590	588	589	592	595	591	598	592	592	597	593	598	595	600	590	596	594	600	589	595	600	599	600	604	604	610
	1.3257	598	589	592	594	600	596	597	594	597	594	596	595	588	596	591	598	593	593	600	597	591	590	595	598	589	601	599	593	596	598	596	592	594	595	598	598	594	594	598	595	599	600	596	601	598	602	606	606
	1.3255	590	600	595	587	595	598	592	596	592	593	593	594	590	592	597	588	600	593	593	594	595	594	596	589	597	593	600	592	590	592	594	592	593	591	593	592	595	599	592	595	599	594	602	598	603	604	606	604
	1.3253	595	589	595	594	593	594	586	594	597	595	593	592	598	593	594	590	593	597	593	595	594	595	594	594	595	589	591	594	595	593	593	594	596	594	594	593	591	598	593	596	598	595	599	597	603	603	606	607
	1.3251	597	592	590	592	597	590	595	592	598	597	593	592	592	593	594	594	593	591	595	595	592	594	594	595	587	594	593	594	597	593	598	595	593	596	601	596	595	594	596	599	597	596	595	602	599	601	594	602
	1.3249	595	599	592	597	591	600	597	594	596	592	593	596	591	593	592	593	596	595	591	594	588	594	598	595	596	594	595	590	595	592	592	589	588	592	592	593	592	595	596	599	602	595	599	599	595	604	603	603
	1.3248	593	594	597	592	595	594	593	589	595	592	593	589	595	590	590	588	592	595	590	590	595	593	592	593	593	592	590	590	597	594	589	590	594	593	590	592	599	596	594	594	601	598	604	602	604	601	608	607
	1.3246	589	595	595	595	595	595	590	593	592	598	597	593	589	598	597	596	593	592	594	593	588	592	593	591	588	593	592	595	595	594	595	599	597	590	593	595	591	593	598	596	591	598	596	598	601	599	600	602
	1.3244	597	596	595	589	590	595	598	596	598	592	594	590	594	592	593	591	591	597	590	590	593	590	593	593	594	599	594	593	589	593	590	591	594	593	596	597	595	595	599	595	598	596	596	597	597	601	605	601
	1.3242	590	593	594	594	594	592	591	596	593	591	592	595	595	590	595	590	594	591	585	589	595	596	592	585	596	592	593	594	590	593	587	595	601	596	587	594	593	595	593	590	600	593	602	598	604	600	607	607
	1.324	592	590	593	598	594	594	593	599	589	596	597	592	593	590	591	595	592	588	591	590	590	594	591	592	592	592	588	590	593	595	598	595	598	596	595	595	591	596	598	599	596	600	596	601	595	598	602	605
	1.3238	596	598	593	597	590	594	595	591	595	592	599	591	593	593	596	594	593	595	593	594	589	592	591	592	590	596	599	596	590	594	595	594	591	594	598	592	595	594	593	594	593	592	597	601	598	604	601	603
	1.3237	593	597	595	595	591	588	591	591	590	593	590	593	592	592	597	591	593	595	591	588	595	593	593	590	594	590	590	593	588	588	589	595	592	597	594	595	593	596	594	596	598	597	595	598	604	603	605	602
	1.3235	595	595	596	598	593	592	591	591	593	593	592	593	598	593	592	590	590	593	594	594	590	593	588	593	591	595	590	593	596	596	593	594	598	596	595	594	596	598	593	596	594	599	601	600	601	602	600	606
	1.3233	595	596	589	589	596	591	599	594	596	595	596	590	590	599	595	594	592	589	599	595	589	589	591	597	594	597	592	593	593	596	599	593	589	593	594	594	592	588	599	596	600	597	596	598	593	601	603	601
	1.3231	594	596	593	589	591	595	592	593	593	588	594	590	592	592	593	592	592	597	592	591	596	591	596	586	591	588	595	593	591	592	589	589	594	592	592	595	593	592	590	594	593	594	598	594	595	603	609	602
	1.3229	594	592	594	593	593	594	591	590	592	595	588	593	596	592	590	589	587	588	592	590	593	593	589	585	594	591	592	588	593	592	593	591	598	597	587	593	589	596	593	595	596	592	601	599	597	604	602	605
	1.3228	594	588	593	587	594	590	592	592	592	593	595	595	594	595	594	595	590	591	594	590	589	585	589	593	589	593	594	593	593	593	594	594	592	593	595	600	591	595	596	596	595	595	594	602	598	599	604	599
	1.3226	596	596	593	589	590	596	597	592	595	590	590	592	596	591	593	587	597	590	596	591	588	592	595	591	592	593	597	594	586	592	596	593	592	593	594	591	594	592	595	592	597	590	593	599	598	597	600	602
	1.3224	592	591	597	593	594	590	586	593	587	588	589	590	596	588	590	592	592	588	589	587	595	591	590	592	591	593	592	588	588	591	589	589	592	595	591	590	596	597	590	592	595	593	597	593	599	602	603	604
	1.3222	598	590	593	590	598	591	595	591	590	593	592	592	588	596	589	591	587	589	595	589	588	595	588	597	589	594	592	588	597	593	587	598	594	595	590	591	591	591	597	594	595	595	599	597	598	600	603	601
	1.322	594	595	593	592	589	593	596	593	596	591	595	597	590	591	592	590	596	595	593	589	590	588	592	592	590	591	590	594	590	590	592	588	590	595	593	588	591	590	595	593	599	596	600	601	600	599	599	600
	1.3219	596	597	592	590	586	592	591	593	589	591	585	588	594	591	590	588	589	592	588	590	592	591	593	592	593	588	589	590	593	590	589	590	592	592	595	589	595	595	590	593	596	594	600	601	601	602	606	599
	1.3217	591	588	590	597	594	594	592	589	589	594	592	592	592	589	594	595	589	591	588	592	591	595	591	590	589	588	593	589	591	594	595	594	593	591	587	591	591	594	595	595	590	598	593	599	602	600	599	604
	1.3215	595	589	593	593	590	594	591	594	594	590	592	592	593	594	592	598	592	593	594	590	586	587	596	596	590	593	595	594	592	592	595	590	591	590	593	593	592	593	594	593	594	596	595	598	592	602	602	596
	1.3213	584	591	590	590	590	593	589	588	592	593	588	585	595	588	592	591	595	591	591	592	590	591	593	592	595	587	590	589	591	588	593	588	591	592	589	591	598	594	593	590	595	591	594	593	599	599	603	601
	1.3211	594	591	594	594	595	589	591	584	593	597	589	588	590	595	588	592	591	590	588	587	588	589	587	590	594	590	588	590	586	592	590	590	592	597	591	592	592	597	592	595	594	595	597	594	601	601	601	603
	1.321	594	589	593	593	594	587	592	590	593	590	591	593	589	594	590	594	587	588	593	598	587	591	593	594	585	595	595	594	590	593	595	593	589	591	594	594	587	590	593	598	594	593	595	595	592	590	595	600
	1.3208	595	591	591	590	591	593	590	590	587	589	590	595	594	590	596	589	588	593	590	587	589	592	595	591	595	592	592	594	587	596	590	591	592	589	593	591	594	593	589	591	594	595	595	593	594	595	599	601
	1.3206	591	592	593	595	593	589	589	586	591	592	593	592	595	589	594	593	589	586	585	585	594	591	589	585	593	590	589	593	590	590	590	590	595	593	588	587	589	596	595	589	596	596	600	594	601	601	603	600
	1.3204	590	593	588	588	596	589	593	592	589	593	595	594	587	592	589	594	588	590	590	589	582	591	592	596	589	594	588	593	595	594	595	592	591	592	593	590	589	593	595	595	594	598	597	598	595	597	599	595
	1.3202	593	593	590	588	588	595	590	592	593	589	589	592	590	590	587	592	593	598	591	592	589	589	590	591	585	594	593	597	589	589	589	589	590	593	590	587	596	591	594	593	594	595	592	594	598	599	599	599
	1.32	586	590	594	592	594	586	588	587	592	591	590	593	590	588	593	584	593	589	584	586	597	592	590	590	592	586	589	588	592	587	590	585	592	597	593	589	593	594	593	589	593	593	597	598	602	604	599	603
	1.3199	592	591	592	593	596	586	586	586	591	589	593	593	588	593	587	594	590	588	590	590	585	590	590	590	590	590	588	586	589	595	597	591	594	591	594	594	590	597	590	595	592	595	596	599	596	600	596	604
	1.3197	591	592	592	588	587	592	592	593	591	592	592	595	588	590	592	598	589	592	593	590	590	592	595	592	589	594	590	594	588	594	591	587	587	588	594	591	592	589	594	586	593	590	597	594	593	592	598	598
	1.3195	589	595	598	589	592	596	590	587	592	588	586	587	595	591	592	584	591	594	585	587	593	587	587	594	594	590	589	588	591	594	587	586	592	597	590	590	600	593	589	595	595	593	595	600	600	600	597	598
	1.3193	590	588	593	593	593	589	590	593	588	592	590	588	589	595	591	587	584	587	588	592	592	590	588	590	587	590	588	593	592	590	590	596	593	587	592	595	588	593	595	593	590	592	596	592	595	593	596	601
	1.3191	594	587	589	592	584	594	596	590	595	590	594	592	592	595	589	594	590	587	589	594	592	592	594	591	589	591	593	593	593	593	594	591	586	588	597	597	592	591	592	596	595	598	594	596	596	602	601	599
	1.319	589	587	591	596	585	592	592	590	591	589	589	589	592	589	586	588	589	592	586	585	589	592	591	583	588	589	589	587	592	591	588	590	590	588	590	587	595	589	587	586	595	589	599	591	599	599	599	596
	1.3188	589	588	593	591	595	589	586	589	588	594	588	594	590	593	589	590	586	585	589	586	589	591	588	589	591	587	586	585	591	586	594	589	593	593	588	590	588	594	587	592	590	592	596	594	601	598	600	603
	1.3186	592	588	587	590	595	587	596	591	590	593	592	596	587	594	588	591	588	589	589	593	583	591	589	594	588	589	593	594	589	593	590	592	588	587	591	594	591	593	592	595	594	593	589	600	596	594	603	598
	1.3184	591	591	589	588	590	591	596	597	589	590	588	588	594	587	594	591	593	592	586	587	590	591	589	585	589	585	594	593	589	585	592	590	587	587	592	590	590	593	592	588	593	589	592	593	597	593	596	597
	1.3182	589	594	596	592	590	588	589	586	587	589	592	589	592	586	588	591	589	589	586	588	591	593	587	585	596	588	585	589	590	590	585	588	591	586	592	587	593	595	590	590	595	592	592	592	592	596	600	603
	1.3181	589	589	588	592	595	587	586	591	590	590	590	592	587	589	588	591	591	588	591	593	588	592	591	593	588	592	588	592	593	595	591	595	585	589	588	595	588	589	594	589	590	589	590	596	594	598	597	597
	1.3179	593	591	589	589	590	591	595	594	592	585	594	590	590	589	588	592	591	591	591	589	585	587	592	589	590	589	593	593	590	586	586	593	592	588	592	591	594	590	592	593	597	593	593	593	597	596	599	596
	1.3177	589	594	594	592	588	591	585	589	587	588	586	586	596	588	587	587	590	590	588	584	592	592	587	586	588	588	588	587	589	589	589	586	588	587	592	587	594	596	592	589	596	593	593	593	598	598	600	603
	1.3175	590	586	587	592	593	592	589	585	589	589	590	586	592	592	586	590	587	589	585	589	590	597	589	590	589	589	587	588	593	593	592	588	593	589	590	592	587	596	590	593	587	590	588	596	590	597	592	604
	1.3174	594	592	590	590	590	593	593	590	593	588	594	592	591	588	592	590	592	594	591	590	585	586	586	593	588	592	596	591	589	588	590	590	587	586	586	589	593	593	594	590	589	593	593	594	594	595	598	598
	1.3172	587	592	588	588	588	589	592	588	588	586	586	586	592	590	594	588	590	594	585	584	588	592	593	585	588	587	588	587	588	587	588	590	591	590	586	587	592	589	590	591	594	592	596	596	599	599	598	594
	1.317	590	592	588	593	593	588	591	588	586	591	585	589	590	587	588	585	587	590	584	588	588	593	586	589	590	587	589	586	590	593	590	590	593	588	591	593	591	594	594	592	592	589	592	594	596	598	593	598
	1.3168	591	587	589	590	587	590	590	590	590	594	590	595	586	591	585	590	587	593	589	596	589	586	592	593	588	588	589	589	588	589	594	592	589	586	591	585	591	585	595	594	585	591	589	596	594	598	594	595
	1.3166	594	596	591	592	588	591	589	588	590	588	585	591	592	583	593	587	589	590	589	588	583	586	591	589	587	587	592	588	588	588	585	596	585	589	590	587	590	592	588	589	593	592	596	593	596	593	600	597
	1.3165	588	588	593	588	589	587	587	584	588	590	586	587	593	589	587	588	583	582	588	590	588	588	590	586	593	590	585	586	585	590	587	588	591	592	587	589	590	592	590	591	592	592	596	589	594	599	595	602
	1.3163	589	588	588	584	590	590	590	588	589	591	592	595	590	588	587	588	589	593	592	587	589	586	585	592	586	590	589	590	590	590	591	593	591	585	590	589	589	589	591	594	587	592	592	596	589	592	595	597
	1.3161	587	590	588	590	585	590	593	589	590	586	586	590	586	587	590	587	589	588	590	587	588	582	590	588	586	590	594	585	590	587	588	586	585	588	588	593	590	588	589	590	589	593	593	591	593	593	597	598
	1.3159	586	588	590	591	589	590	587	587	586	591	589	586	591	588	590	592	591	585	586	588	592	588	588	586	590	585	586	586	587	587	584	587	593	589	584	586	587	590	587	595	589	590	592	596	597	598	600	598
	1.3157	587	586	590	585	595	588	589	590	593	590	592	589	586	591	585	594	584	586	588	588	587	588	588	591	585	591	590	586	591	589	590	593	594	584	589	595	587	589	591	593	585	592	587	589	594	591	594	594
	1.3156	592	594	591	586	587	587	589	588	587	586	590	589	589	588	589	590	587	593	589	587	589	586	590	591	587	585	593	589	585	590	588	586	587	586	588	587	593	586	588	589	592	593	594	593	594	597	594	597
	1.3154	587	593	589	590	590	590	588	588	587	582	587	589	591	590	587	588	590	590	585	588	592	586	584	588	592	587	583	583	586	587	589	589	589	589	586	586	591	591	585	588	593	589	596	590	594	597	599	597
	1.3152	586	585	591	592	590	588	586	589	585	590	590	587	589	590	583	588	586	587	588	587	587	587	586	585	587	587	589	585	593	587	591	589	588	587	585	591	587	593	590	592	590	588	591	596	594	592	593	596
	1.315	590	592	587	588	586	592	593	591	587	589	590	590	586	589	592	593	588	589	589	590	586	583	590	594	589	590	591	589	587	590	587	592	588	587	592	592	587	587	589	590	588	594	589	591	591	590	595	596
	1.3148	587	590	593	590	588	591	587	589	588	593	588	589	588	587	592	589	589	594	583	586	588	586	585	588	592	585	584	585	587	583	584	585	585	589	588	588	591	589	586	585	592	585	594	589	593	594	598	592
	1.3147	590	588	592	589	596	585	584	589	585	590	585	586	590	589	584	587	586	586	585	588	590	591	584	587	590	585	587	582	586	587	588	593	587	593	590	585	593	591	588	591	588	590	594	589	589	591	595	598
	1.3145	591	592	587	588	590	586	592	585	593	591	592	592	586	584	587	589	587	588	589	590	585	587	587	593	586	589	587	591	591	590	589	588	584	586	592	592	586	589	593	589	591	592	589	592	591	594	593	596
	1.3143	594	590	588	587	587	591	588	590	593	584	587	585	590	586	588	586	594	594	588	585	590	589	590	585	591	588	589	591	588	583	588	591	588	589	591	588	593	587	587	590	590	588	592	592	592	589	594	591
	1.3141	586	589	593	592	589	589	593	586	589	589	589	587	594	589	585	587	586	586	587	584	587	587	585	584	589	585	585	584	587	588	588	587	590	589	591	589	588	587	586	589	591	586	594	592	597	592	596	599
	1.314	587	587	588	583	588	586	589	589	589	589	592	591	590	591	589	588	583	587	585	588	587	586	590	593	590	591	591	585	591	589	587	589	583	585	588	591	586	589	592	590	588	589	587	594	590	595	593	592
	1.3138	587	592	587	587	585	595	595	588	590	585	586	583	588	588	591	588	591	589	590	593	589	587	590	589	585	590	588	593	588	585	585	590	589	588	589	589	590	585	588	590	590	593	595	594	593	592	596	593
	1.3136	588	587	590	588	587	587	587	588	587	585	589	587	592	590	585	584	593	585	587	582	597	589	585	586	588	587	586	586	582	586	588	587	588	589	587	590	587	589	586	588	589	588	593	588	592	597	596	598
	1.3134	588	582	585	590	590	585	587	585	588	588	589	587	587	592	588	590	586	586	590	589	587	586	587	594	586	587	586	586	590	587	590	594	588	589	583	591	584	586	588	589	583	595	589	592	591	592	595	593
	1.3132	592	591	583	587	589	591	592	589	593	586	585	592	589	585	590	587	588	591	586	589	586	586	588	588	585	589	591	587	584	586	590	591	581	588	592	590	587	585	593	587	589	589	591	596	587	591	589	596
	1.3131	587	589	588	590	589	590	584	588	585	586	588	584	590	587	585	586	590	590	585	586	590	585	586	586	587	586	589	587	587	588	583	586	590	588	585	587	589	595	590	587	589	587	592	591	592	593	595	593
	1.3129	588	585	589	586	589	588	586	586	585	586	589	587	588	586	583	584	587	584	580	588	591	592	585	586	590	590	587	585	587	589	585	590	590	592	585	587	584	590	590	592	588	590	587	592	593	593	590	594
	1.3127	590	585	585	584	590	588	594	590	587	586	588	587	582	588	585	594	587	590	587	587	586	587	592	592	582	593	592	587	592	591	593	586	587	584	592	588	588	585	588	587	590	591	590	588	589	592	593	590
	1.3125	589	592	587	586	585	591	588	587	591	585	583	588	590	587	593	583	588	588	584	585	586	588	591	584	587	585	589	589	585	585	584	588	584	589	585	588	590	586	586	583	594	589	587	588	596	594	597	595
	1.3123	591	585	591	589	585	585	583	584	586	590	586	590	589	590	589	583	586	586	588	588	591	589	585	589	588	585	583	586	586	584	585	588	588	592	587	587	588	590	584	592	590	588	591	590	593	592	590	595
	1.3122	587	589	584	587	590	593	588	586	589	587	588	589	585	592	588	590	586	587	587	592	589	588	589	589	587	585	590	587	589	589	594	589	587	588	586	591	584	589	590	587	589	590	587	594	592	590	587	594
	1.312	586	590	584	583	584	588	587	590	590	590	586	589	588	586	587	583	590	589	587	582	586	585	587	585	584	586	587	591	587	586	585	583	585	588	588	587	586	588	586	586	591	590	589	590	592	594	591	596
	1.3118	588	588	592	589	589	590	586	586	590	588	583	584	592	586	582	587	589	587	582	585	588	590	583	587	588	584	580	587	588	584	587	586	590	589	586	587	592	594	585	586	590	586	590	589	590	594	592	595
	1.3116	587	588	586	589	590	585	590	588	586	588	590	586	586	587	585	586	585	585	587	590	587	587	584	587	585	589	586	586	591	589	586	591	586	589	586	590	584	588	590	592	587	587	588	593	586	590	592	594
	1.3115	591	594	585	585	585	591	590	591	591	584	588	591	585	589	584	589	590	587	589	590	583	587	590	589	586	588	590	589	582	585	585	585	583	585	583	586	590	584	589	586	589	587	590	595	594	591	595	592
	1.3113	583	588	589	588	584	587	585	585	585	589	585	581	588	588	587	586	590	584	588	585	588	587	585	582	587	582	585	587	585	588	585	585	587	589	590	583	587	592	591	587	585	586	596	588	596	596	594	595
	1.3111	589	588	588	590	589	589	588	585	587	588	588	591	587	588	583	588	585	585	585	584	583	589	589	588	586	584	581	586	588	591	587	591	588	585	587	589	584	589	589	592	585	589	589	589	591	593	589	591
	1.3109	589	590	587	588	585	587	589	589	588	588	586	588	586	586	589	588	585	592	594	588	586	585	588	586	586	585	594	590	591	587	590	587	584	592	586	589	590	586	587	586	587	590	592	590	591	588	589	590
	1.3107	589	587	589	587	583	586	581	585	588	586	581	583	589	586	591	582	589	588	586	585	588	585	585	587	588	585	583	592	588	585	584	582	587	587	585	583	590	590	585	583	589	589	588	584	589	595	596	595
	1.3106	589	588	592	587	588	586	586	589	590	584	582	580	585	584	587	584	586	582	581	583	592	587	584	588	587	586	584	588	587	590	587	587	589	587	583	584	586	587	589	586	586	588	588	590	592	592	589	593
	1.3104	589	582	587	585	589	587	589	591	586	583	588	589	582	587	585	591	585	587	589	590	586	588	587	589	583	591	589	587	583	589	588	589	581	583	590	589	587	586	588	588	590	588	586	590	587	589	588	593
	1.3102	587	585	586	581	586	588	587	587	590	585	583	585	590	587	588	585	588	591	582	584	588	579	586	587	589	585	586	587	583	587	584	587	584	587	589	587	590	581	583	583	592	587	592	585	592	594	589	591
	1.31	584	588	588	589	590	581	589	580	584	584	587	589	590	586	586	587	586	583	588	583	585	592	584	583	590	586	583	585	586	584	585	586	586	589	584	587	587	590	587	588	587	583	593	589	594	592	597	594
	1.3099	588	584	587	583	588	588	586	586	589	591	589	586	585	590	583	587	588	586	590	588	583	587	585	587	580	588	590	584	587	586	588	585	586	584	589	589	582	587	588	592	588	596	588	591	593	586	587	594
	1.3097	589	587	588	592	583	591	590	588	589	586	581	587	582	586	590	584	585	588	588	584	587	589	594	583	586	587	586	587	584	585	585	586	580	587	590	587	588	585	586	584	586	588	587	591	590	590	594	590
	1.3095	584	585	590	594	584	584	581	583	586	586	586	583	594	586	583	584	587	584	583	582	587	586	586	589	592	588	584	583	588	588	589	586	586	588	588	583	583	590	584	587	589	589	592	589	592	592	593	591
	1.3093	587	585	581	590	587	586	585	589	586	587	588	587	584	589	586	587	583	587	586	586	586	586	588	589	582	589	585	585	587	587	587	590	587	585	585	590	586	585	589	590	587	587	590	590	589	587	589	591
	1.3092	590	590	585	585	585	587	591	587	588	581	588	590	581	582	593	585	590	587	589	583	582	586	587	586	585	589	591	590	582	585	587	585	588	588	588	579	588	583	586	585	586	594	586	590	590	590	590	593
	1.309	584	595	590	588	584	586	582	585	587	585	581	587	588	584	579	586	588	586	585	583	584	589	583	585	590	584	582	586	584	590	582	585	587	590	585	582	587	591	585	583	588	585	590	586	588	588	591	595
	1.3088	586	586	588	591	590	583	584	582	583	586	586	584	587	589	581	582	586	585	585	585	584	595	581	585	586	584	586	586	587	586	588	586	585	584	584	589	580	590	589	589	584	587	586	593	590	587	588	594
	1.3086	590	589	586	585	586	589	590	588	591	588	584	590	582	587	585	591	583	588	588	588	584	587	587	586	585	590	586	585	587	585	585	585	586	586	590	587	585	583	594	585	586	589	590	593	592	585	589	587
	1.3084	585	589	587	586	586	590	585	586	585	582	584	585	589	583	590	588	588	588	581	587	588	587	588	584	589	582	583	584	583	584	580	581	588	588	583	585	586	585	587	585	590	585	590	586	586	589	592	589
	1.3083	586	581	589	590	585	584	586	586	586	582	586	585	588	588	581	586	584	585	587	584	583	582	585	586	586	583	587	583	585	588	585	585	586	589	588	586	586	594	588	591	584	587	588	585	593	592	591	588
	1.3081	588	586	582	589	588	582	588	587	585	586	590	590	586	590	586	587	590	588	588	587	585	585	583	593	580	587	585	589	588	585	589	593	582	584	587	589	587	582	587	587	583	589	585	590	586	589	590	589
	1.3079	585	589	585	585	584	586	588	585	589	584	583	584	585	584	587	583	590	590	586	581	583	581	588	586	589	586	586	586	580	583	583	583	582	589	588	586	592	589	581	587	586	588	585	587	584	588	587	587
	1.3077	583	585	588	593	586	586	587	585	583	585	583	586	588	585	582	587	582	586	583	586	587	586	586	587	586	587	587	586	588	587	585	585	592	587	583	589	586	586	590	586	591	584	590	585	591	592	585	595
	1.3076	583	588	584	585	590	582	589	584	586	590	593	583	584	592	583	588	584	586	590	585	585	587	586	588	586	588	586	588	590	587	587	586	579	585	586	590	586	581	592	590	589	590	587	593	589	586	586	590
	1.3074	587	589	588	585	585	591	589	590	587	585	581	586	584	582	585	589	586	590	585	589	587	587	586	587	585	588	590	588	583	583	588	582	586	584	591	585	586	584	585	585	592	591	587	588	586	590	592	586
	1.3072	587	588	588	588	584	585	587	585	582	584	586	584	593	587	583	583	583	583	587	583	589	587	585	582	588	583	584	579	583	586	587	584	593	587	584	584	586	587	583	586	590	585	592	587	588	590	593	590
	1.307	586	584	584	585	588	588	590	585	583	587	590	582	580	590	583	589	584	586	585	587	583	589	583	585	583	586	584	585	584	586	588	587	586	584	582	590	583	589	590	588	585	587	580	593	585	589	589	593
	1.3069	590	588	584	584	585	587	590	586	589	583	586	588	585	583	588	586	582	590	587	589	582	584	590	585	582	584	586	590	583	583	590	585	583	587	586	581	585	583	586	587	582	588	587	588	585	587	592	589
	1.3067	585	587	590	588	585	588	583	585	585	583	583	584	591	578	586	585	588	588	583	586	585	580	585	589	588	587	590	584	582	584	585	584	586	589	585	588	586	588	583	585	590	588	591	586	588	588	594	591
	1.3065	586	584	588	585	582	583	586	584	583	589	588	586	586	584	586	584	584	585	587	586	587	585	584	584	585	582	588	584	586	584	590	585	586	585	583	585	581	586	586	590	587	585	588	589	589	589	588	594
	1.3063	589	585	584	582	589	591	590	586	587	587	587	586	580	587	584	584	584	589	583	587	583	584	583	587	585	586	586	588	584	587	588	586	579	584	587	589	584	584	588	586	589	588	581	587	587	593	587	587
	1.3061	588	589	588	587	583	591	583	589	584	587	583	587	586	584	585	586	584	586	582	584	588	586	587	581	586	587	586	580	585	584	586	585	584	585	583	585	586	588	583	580	587	587	590	586	590	593	593	588
	1.306	587	586	587	585	585	585	585	584	586	590	587	584	584	591	583	589	582	579	582	583	582	587	583	586	588	582	586	585	582	586	587	587	587	582	586	589	586	592	581	588	582	584	588	586	592	589	586	589
	1.3058	583	583	583	582	588	583	590	587	590	587	587	588	586	589	582	591	585	585	585	588	585	583	585	582	580	586	586	581	588	587	587	586	584	584	585	590	589	586	590	588	584	593	585	590	587	585	587	589
	1.3056	587	590	581	587	583	586	585	587	585	584	584	583	589	585	590	586	587	589	581	581	587	585	592	582	586	584	586	584	580	585	586	583	584	585	583	584	586	585	586	582	588	589	587	590	584	586	593	586
	1.3054	581	586	586	586	585	582	585	583	585	589	585	580	587	584	586	589	583	585	584	585	582	586	586	583	586	583	584	577	582	584	583	582	589	591	578	581	583	590	586	585	587	585	588	587	586	588	592	590
	1.3053	585	583	582	582	588	586	588	587	585	586	585	581	586	589	582	584	586	584	587	587	583	587	584	587	580	585	587	584	586	587	591	588	582	580	583	589	581	583	588	588	584	588	584	589	583	583	585	587
	1.3051	589	587	582	582	586	589	587	589	586	580	585	587	584	583	584	583	584	589	586	587	586	585	584	585	583	588	588	589	585	582	583	585	582	583	585	583	588	583	587	584	588	584	584	587	586	585	588	583
	1.3049	581	583	586	587	584	584	583	582	584	584	584	585	585	581	584	585	585	581	580	579	589	586	587	579	586	581	585	584	582	587	583	586	585	586	579	583	587	584	585	584	586	583	588	588	589	594	591	588
	1.3047	583	584	580	585	587	587	585	580	585	586	585	584	581	587	582	587	585	584	587	586	583	586	585	586	583	585	583	586	587	587	589	586	586	579	585	587	582	588	587	586	582	585	585	591	586	587	588	590
	1.3046	589	588	583	582	582	587	587	585	587	584	587	587	582	583	589	585	585	590	590	583	587	584	587	584	583	587	587	587	584	585	584	585	578	580	589	584	582	584	590	581	583	584	584	585	585	586	585	587
	1.3044	581	587	586	583	589	583	583	584	584	586	582	582	584	583	586	587	588	583	582	587	588	584	588	583	584	585	585	583	582	583	583	583	587	587	584	584	589	584	582	583	586	580	589	586	589	589	588	590
	1.3042	585	583	584	588	588	584	585	587	586	580	582	586	586	587	585	584	585	582	583	586	585	588	583	583	582	583	586	584	586	587	586	583	585	585	582	587	582	585	582	585	581	581	585	589	588	587	589	593
	1.304	591	582	585	582	586	584	590	584	586	587	583	586	582	588	582	585	582	586	586	587	585	584	587	587	584	587	589	588	586	588	586	585	584	582	586	586	583	583	590	582	585	587	584	588	584	587	587	586
	1.3039	588	589	586	585	585	589	586	585	587	581	583	584	583	582	588	580	586	588	588	584	584	578	586	583	587	583	585	586	582	585	583	586	586	586	582	581	589	585	585	584	586	582	591	584	590	591	589	587
	1.3037	583	581	589	588	583	580	582	582	584	586	582	585	585	584	583	585	587	585	582	585	586	585	584	583	587	578	579	584	585	584	588	583	586	586	583	584	581	585	581	586	585	582	586	585	589	592	584	592
	1.3035	587	582	582	587	583	585	589	586	588	587	587	586	584	587	581	591	586	586	588	585	580	583	582	583	581	586	586	586	588	589	588	584	583	584	587	585	587	586	590	588	587	593	586	591	588	587	586	591
	1.3033	588	586	586	585	583	585	586	589	586	579	582	588	585	582	585	583	581	587	580	586	585	582	587	585	586	584	584	584	585	580	585	580	580	583	584	588	586	583	586	584	587	583	583	587	585	585	592	586
	1.3032	582	582	588	588	586	585	586	583	585	585	585	580	586	583	580	584	586	582	582	579	586	584	578	583	588	583	582	581	584	583	586	585	584	588	585	583	582	587	585	584	587	586	587	585	588	588	592	585
	1.303	582	582	589	585	586	581	583	584	584	588	586	586	583	588	580	584	584	585	586	586	586	589	579	586	583	583	588	582	586	588	583	587	584	586	587	587	581	582	589	588	583	585	582	589	584	586	583	590
	1.3028	587	583	582	582	581	589	587	590	583	585	589	585	583	586	587	587	587	589	585	585	583	584	585	585	585	587	587	587	583	585	585	584	583	585	590	584	591	581	587	584	585	589	584	586	585	585	588	585
	1.3026	582	587	587	589	586	577	582	587	582	581	584	585	584	582	582	582	582	585	582	581	587	584	579	584	586	579	579	584	585	585	580	584	585	588	581	580	582	584	585	586	585	582	587	584	582	590	590	593
	1.3025	582	585	579	585	586	580	586	582	589	585	586	586	584	586	581	582	584	580	586	583	582	589	582	586	584	581	581	583	585	586	586	583	582	584	582	586	579	585	579	584	584	587	582	586	592	588	579	589
	1.3023	586	589	579	583	578	589	586	588	584	587	586	586	584	579	586	589	582	584	588	585	587	586	586	583	582	584	588	592	587	585	588	586	585	585	587	586	583	582	589	582	583	591	584	587	583	586	585	581
	1.3021	585	587	588	583	583	585	581	582	583	587	584	583	586	584	586	582	585	582	583	581	584	585	589	579	584	583	584	584	581	584	580	580	581	586	580	583	590	587	583	583	586	585	585	584	588	589	587	585
	1.3019	586	584	586	586	587	584	586	586	585	586	582	581	585	585	581	583	583	579	582	583	583	585	582	585	587	581	582	581	587	583	581	586	586	585	584	582	580	591	585	586	582	584	588	585	591	587	585	590
	1.3018	585	584	580	584	586	585	586	586	589	583	589	588	585	586	584	583	582	586	590	583	581	583	584	586	583	585	586	585	587	583	581	585	580	582	586	588	586	581	589	586	582	588	585	583	583	589	584	587
	1.3016	588	585	583	583	583	583	585	585	587	584	582	584	584	586	584	584	589	586	581	583	588	583	584	585	586	582	586	583	583	583	583	585	580	587	585	582	587	583	582	585	579	581	588	583	586	585	591	589
	1.3014	583	586	583	588	585	582	584	582	582	587	584	584	589	582	583	584	585	580	580	582	583	582	581	586	586	582	582	581	586	582	582	586	585	587	582	582	580	585	581	586	585	586	585	586	586	587	586	588
	1.3012	588	585	580	583	587	585	588	584	585	592	588	590	584	587	583	585	586	582	582	586	585	582	582	585	578	585	585	586	585	587	586	586	580	585	586	584	581	581	585	586	584	582	583	586	586	585	585	587
	1.3011	586	586	577	580	585	587	587	587	583	584	583	587	582	580	587	590	586	587	583	585	584	581	584	583	581	583	589	589	584	582	581	579	580	580	582	582	586	586	582	580	582	587	585	585	586	582	592	586
	1.3009	584	587	591	582	584	583	582	581	584	586	581	581	584	585	582	582	586	580	586	579	587	582	583	580	586	581	580	583	582	583	585	583	586	590	584	581	584	584	582	582	587	583	585	585	590	589	586	586
	1.3007	583	585	577	585	588	584	587	582	583	585	586	581	584	590	583	583	582	584	587	584	581	583	582	588	579	584	582	583	584	589	587	586	584	585	582	586	580	582	581	585	580	586	583	588	587	581	582	584
	1.3005	591	585	584	585	583	585	588	588	587	581	587	587	585	579	588	585	583	588	587	584	584	581	587	585	583	586	585	584	580	586	585	582	580	581	583	584	587	582	583	582	582	587	582	587	579	586	586	585
	1.3004	584	586	589	588	582	585	583	586	582	583	581	583	583	584	585	579	584	583	582	582	581	580	580	581	587	583	575	576	582	583	585	582	584	585	582	581	585	587	582	587	583	582	585	582	588	589	588	587
	1.3002	584	583	586	589	583	580	582	584	585	585	584	587	582	586	579	585	586	581	583	581	586	588	581	583	580	579	583	584	582	586	585	584	585	585	578	586	584	587	587	586	582	583	583	585	587	585	583	588
	1.3	588	580	580	579	580	587	585	587	586	586	583	587	580	589	584	588	582	584	584	583	582	581	583	586	580	587	584	587	587	584	587	583	583	585	585	583	586	581	589	584	585	588	581	588	584	583	586	587
	1.2998	585	588	588	586	583	587	582	585	583	581	585	582	583	582	590	581	581	583	581	582	584	582	587	581	585	580	583	585	584	579	583	584	584	584	582	588	586	582	583	580	584	581	586	582	582	590	587	587
	1.2997	583	580	583	583	584	581	588	579	582	583	582	584	588	587	580	582	582	584	581	581	587	584	582	582	582	583	581	581	582	580	582	582	587	586	583	585	580	586	584	588	584	583	586	582	586	588	583	585
	1.2995	583	583	584	580	587	585	584	586	581	586	585	585	585	585	582	590	579	583	587	586	579	584	582	587	581	587	587	581	583	585	587	585	580	581	583	589	583	584	588	586	584	585	586	588	587	580	583	586
	1.2993	584	585	586	583	582	584	580	583	584	582	585	585	584	581	587	580	586	583	583	580	581	581	586	583	583	583	584	579	581	581	583	579	579	585	584	583	588	585	580	586	588	583	580	579	580	583	586	583
	1.2991	583	586	588	589	585	583	583	581	584	582	576	580	582	584	582	584	579	584	586	583	585	587	578	582	586	583	584	577	583	582	583	582	584	586	580	578	582	587	583	580	588	581	586	585	585	586	585	590
	1.299	581	583	582	586	586	579	582	580	583	587	586	587	578	582	580	582	579	580	585	582	581	585	583	585	583	585	578	584	586	586	585	584	581	581	584	583	580	582	586	587	583	587	584	587	580	584	582	585
	1.2988	587	586	582	583	585	587	590	585	585	579	580	583	582	582	585	586	585	582	585	585	584	581	583	581	582	588	586	588	581	582	583	583	583	582	585	579	585	581	581	581	584	585	585	585	586	579	587	583
	1.2986	583	582	578	586	583	582	584	579	580	581	580	580	586	582	584	580	584	582	582	582	586	583	584	580	589	579	581	584	584	584	579	585	586	585	579	583	587	586	581	581	587	583	590	578	584	588	586	589
	1.2984	582	584	582	583	585	582	583	584	582	587	582	588	583	585	582	587	583	582	581	583	582	586	584	580	580	588	583	584	582	580	583	587	582	583	584	587	580	582	582	581	588	593	584	584	584	577	581	585
	1.2983	585	584	580	582	584	585	587	588	585	588	583	590	584	581	585	585	584	585	587	585	582	580	585	585	587	584	582	586	583	583	582	581	577	580	586	583	584	581	591	577	585	586	585	585	586	582	584	587
	1.2981	584	583	585	585	579	586	583	585	581	585	582	581	588	583	583	584	583	582	582	583	584	581	584	582	586	579	581	578	582	579	581	582	584	584	582	584	586	586	582	582	585	585	585	582	582	586	591	579
	1.2979	580	582	582	586	584	583	584	585	584	584	580	582	579	586	581	583	582	583	582	583	579	586	581	579	583	582	584	582	583	579	585	583	584	579	584	584	581	585	584	587	580	585	582	585	585	582	584	585
	1.2977	585	583	582	583	582	584	584	585	588	583	585	588	582	586	585	586	581	584	582	584	578	582	585	581	582	586	579	582	583	585	585	587	581	584	585	584	583	580	580	588	580	586	582	581	576	586	584	581
	1.2976	584	592	583	584	585	585	579	587	587	581	583	582	585	584	584	584	588	583	580	584	587	582	586	583	586	582	580	583	578	581	581	581	584	588	581	581	588	584	578	580	586	582	587	582	583	584	587	584
	1.2974	581	583	586	585	587	583	582	579	580	583	583	581	585	582	582	577	580	580	582	579	585	585	577	583	586	583	583	579	583	582	578	579	583	582	575	583	579	583	582	583	580	587	589	580	586	585	582	586
	1.2972	584	582	581	582	585	588	586	584	585	585	585	588	580	583	580	588	580	582	584	583	581	584	585	583	582	585	584	582	587	584	583	582	582	580	582	586	585	579	584	585	586	589	584	588	583	585	585	586
	1.2971	585	591	580	585	579	585	582	589	582	580	585	583	582	580	587	579	586	583	580	583	582	582	585	581	583	583	583	580	582	579	582	581	580	583	584	582	587	581	582	579	585	585	586	580	583	588	587	581
	1.2969	584	582	581	588	580	581	583	580	584	581	583	580	585	580	583	583	586	583	581	580	583	583	578	581	584	580	580	577	579	580	583	584	581	585	582	578	586	584	584	582	584	581	587	581	585	586	586	584
	1.2967	582	583	578	583	585	583	584	583	584	580	583	583	581	585	582	583	581	582	585	585	580	588	583	585	582	579	583	583	584	582	581	584	582	582	581	584	583	582	587	584	581	584	581	588	582	583	580	584
	1.2965	585	580	581	582	582	587	586	587	585	581	587	584	586	582	584	584	583	583	583	585	578	583	584	584	583	586	588	588	581	582	583	582	579	579	583	577	586	581	580	583	582	586	580	586	580	582	580	585
	1.2964	581	585	584	588	582	580	587	584	580	582	579	583	585	583	585	586	583	585	583	582	581	583	582	580	584	582	583	583	585	584	578	581	582	583	581	582	583	586	583	580	586	580	585	578	584	587	586	586
	1.2962	583	580	574	588	586	584	584	583	583	582	581	581	582	585	581	583	581	585	582	577	580	583	581	583	585	581	582	582	585	587	582	586	582	579	582	587	582	582	584	587	585	584	581	586	583	583	580	586
	1.296	586	586	581	579	581	587	586	587	587	580	582	584	581	581	582	585	584	585	583	584	585	583	587	582	581	586	583	585	581	586	583	585	580	578	584	583	585	578	588	581	579	588	581	585	581	582	584	582
	1.2958	582	582	585	582	580	584	582	580	579	583	579	580	584	584	587	586	586	583	581	581	587	581	584	582	586	580	581	577	578	581	582	582	586	583	583	580	583	582	586	580	585	584	584	581	587	590	585	582
	1.2957	584	582	586	585	584	581	580	585	582	583	583	581	582	585	579	583	580	584	581	585	584	585	582	582	579	582	584	579	580	583	583	585	585	586	581	586	581	584	585	584	584	581	584	579	585	585	580	587
	1.2955	582	583	577	583	585	584	585	586	585	579	586	585	580	587	584	586	577	580	583	586	581	587	583	588	583	583	585	580	587	582	586	584	579	581	586	588	578	580	585	582	582	580	579	583	583	580	582	580
	1.2953	583	583	584	589	584	583	579	583	583	576	582	583	583	582	586	583	585	586	585	587	581	580	586	580	586	582	585	582	579	580	580	580	581	584	584	576	587	583	580	578	583	580	583	583	584	583	583	585
	1.2951	582	582	586	588	580	580	581	581	585	589	582	579	586	582	583	583	581	580	585	580	584	586	580	586	585	578	582	580	581	581	582	582	584	581	578	580	580	588	581	581	584	582	586	580	584	588	582	586
	1.295	586	582	580	581	585	582	583	583	584	583	584	583	579	582	580	582	585	582	579	581	582	584	580	584	579	586	582	584	583	582	585	587	579	583	582	585	580	578	585	583	582	587	582	585	583	584	581	583
	1.2948	585	585	580	580	579	587	586	586	584	579	585	586	580	581	585	583	583	584	580	584	584	580	586	577	582	585	578	585	578	582	580	583	581	582	581	576	584	576	581	578	583	581	583	579	580	585	585	582
	1.2946	586	583	587	584	579	584	579	583	582	581	584	580	587	583	582	582	583	583	579	581	583	585	582	579	583	579	584	580	576	581	584	582	584	581	579	583	580	583	581	579	585	582	586	581	582	580	585	583
	1.2945	585	583	580	586	582	583	584	576	582	584	584	584	581	582	580	587	578	582	582	580	581	583	579	581	580	580	584	578	586	584	584	584	584	582	579	585	582	579	586	585	583	584	582	587	579	581	583	585
	1.2943	589	584	584	578	580	586	586	586	585	583	585	588	585	577	582	585	587	581	582	584	583	580	585	585	583	582	582	581	582	581	584	579	581	583	584	581	583	586	584	583	578	582	581	582	582	583	583	580
	1.2941	581	582	582	584	580	579	583	581	579	578	578	578	585	581	585	580	586	585	581	582	582	581	579	582	583	583	583	580	584	582	575	578	580	582	581	582	585	586	576	582	584	581	582	576	583	582	584	583
	1.2939	580	582	581	585	586	580	579	582	584	585	579	579	582	582	582	584	578	584	580	581	583	584	580	581	579	580	582	582	586	585	585	581	583	582	579	586	576	584	583	585	582	583	580	586	585	585	579	585
	1.2938	586	586	583	578	582	587	585	584	582	576	582	585	581	580	583	583	580	581	584	582	579	583	582	583	575	584	583	586	583	584	582	584	584	583	586	583	579	581	584	583	580	584	578	585	582	581	580	581
	1.2936	582	584	585	581	578	582	581	584	577	581	578	582	584	578	584	581	586	586	580	580	585	577	582	578	581	577	581	579	578	581	581	582	579	583	583	579	584	581	580	586	584	580	585	579	583	587	586	584
	1.2934	585	583	583	583	583	579	583	580	580	584	585	584	582	588	580	580	582	578	582	580	580	583	581	582	581	583	580	579	581	583	581	583	584	583	583	585	582	585	582	586	582	580	584	581	584	589	584	583
	1.2932	588	582	582	576	583	575	585	583	580	583	584	586	582	582	583	584	578	580	588	584	580	580	587	581	579	585	586	581	580	584	583	580	582	577	584	582	582	583	582	583	581	589	580	580	581	583	580	585
	1.2931	586	586	583	580	579	582	585	586	582	584	581	582	586	583	584	581	583	584	578	580	582	582	585	581	584	583	583	582	580	578	584	579	577	583	581	581	587	582	576	581	581	582	582	580	583	580	582	581
	1.2929	579	581	583	587	585	578	584	583	577	581	580	581	583	584	582	580	581	582	584	578	585	583	578	581	580	578	583	584	583	580	578	581	581	580	578	583	583	585	579	582	583	583	583	578	586	586	583	587
	1.2927	585	585	580	582	586	585	586	582	581	585	582	583	580	585	578	583	581	584	582	579	580	584	585	581	580	583	578	582	586	583	579	580	581	582	579	585	579	580	582	582	580	584	577	586	581	582	581	583
	1.2926	584	587	583	579	579	582	582	580	587	577	581	586	580	581	583	581	583	585	581	578	579	578	585	581	581	584	585	582	576	583	579	582	581	577	585	579	586	581	583	581	580	581	582	581	580	582	583	580
	1.2924	580	580	585	585	583	580	580	581	584	581	576	578	579	580	582	580	583	580	578	581	585	585	579	580	583	579	578	578	579	581	580	580	584	584	582	580	583	584	583	582	585	582	582	585	584	585	584	584
	1.2922	580	579	581	584	582	583	578	582	581	582	582	583	579	587	579	584	579	579	583	585	583	586	581	585	580	581	583	577	582	583	582	579	582	585	582	586	579	581	584	585	578	585	582	587	584	580	579	585
	1.292	586	582	581	577	580	588	584	584	584	577	584	581	581	579	584	580	581	580	582	579	578	581	585	579	578	584	582	585	585	584	585	582	579	583	586	582	581	579	583	581	580	580	579	581	583	582	581	580
	1.2919	580	588	585	581	579	582	582	585	582	583	581	583	582	584	584	580	586	583	581	578	582	579	582	579	584	579	581	581	578	576	579	583	579	585	583	579	580	581	579	581	583	582	583	581	588	583	585	583
	1.2917	582	579	582	585	584	579	579	583	579	581	580	584	583	581	582	576	581	579	581	579	579	585	580	582	579	580	582	579	585	582	581	583	580	579	582	586	579	584	585	586	580	583	581	581	582	583	581	586
	1.2915	585	584	581	579	582	586	582	584	590	581	584	584	580	582	581	583	578	581	584	582	579	577	583	585	582	585	581	582	586	584	583	584	581	583	586	582	583	581	583	583	578	583	577	584	582	577	582	582
	1.2913	584	585	587	581	579	583	579	585	584	576	578	580	581	584	584	578	583	577	581	580	584	578	588	582	587	581	581	582	580	581	581	577	586	584	580	578	584	581	582	577	587	578	582	583	579	582	583	580
	1.2912	579	584	584	583	580	580	581	583	582	585	583	575	584	582	579	579	581	580	580	578	586	583	581	578	580	578	580	579	579	579	582	578	585	580	583	581	579	582	581	583	582	579	582	581	585	578	579	583
	1.291	585	583	580	583	584	583	585	581	582	585	581	585	581	584	581	582	577	580	582	582	580	578	580	586	578	582	583	582	583	584	584	587	581	581	582	585	579	582	584	580	581	580	581	586	581	582	577	584
	1.2908	585	586	582	583	582	583	583	583	582	576	583	585	582	581	580	582	583	580	577	580	582	581	583	578	587	578	582	580	576	582	582	578	576	581	579	579	583	579	582	575	585	581	577	577	578	582	582	582
	1.2907	581	580	581	585	580	582	579	580	581	580	578	583	584	582	580	582	580	577	581	577	584	583	583	581	581	579	579	578	584	581	580	583	582	585	579	580	578	584	581	577	583	583	582	583	580	585	581	584
	1.2905	585	578	583	582	579	582	584	582	584	583	590	581	582	585	582	582	579	581	581	577	580	582	578	581	578	581	579	578	584	585	582	583	575	577	578	585	580	578	582	584	574	582	581	579	578	582	579	582
	1.2903	582	585	581	582	580	587	581	585	586	582	582	580	581	581	583	585	577	579	582	580	580	576	585	584	581	584	584	583	580	581	581	582	579	580	587	580	579	577	581	577	580	581	577	581	578	583	580	581
	1.2901	578	581	581	583	581	581	578	582	581	578	577	583	582	578	581	578	585	581	578	581	582	581	579	580	582	577	581	585	579	579	577	583	581	582	578	584	581	582	579	581	581	579	583	578	581	584	583	584
	1.29	583	582	579	581	584	583	581	584	583	585	583	583	580	584	581	581	579	580	579	581	580	583	579	580	578	579	581	579	583	581	586	583	581	580	581	580	580	579	584	586	579	585	582	586	585	577	577	584
	1.2898	582	582	579	583	583	584	583	581	584	579	582	585	581	582	581	582	582	588	584	583	581	580	583	584	580	582	582	587	581	585	578	580	578	580	585	582	582	576	581	578	581	590	580	584	578	580	580	579
	1.2896	580	582	584	583	580	585	576	579	576	579	581	580	586	579	583	581	585	582	580	581	579	581	585	577	580	579	577	580	574	580	578	581	577	582	577	581	585	582	578	576	584	576	582	577	581	583	585	582
	1.2895	580	577	581	586	580	578	579	579	580	584	580	585	588	583	581	580	582	581	580	582	585	586	579	578	578	579	577	583	582	580	583	582	585	583	581	582	582	583	580	582	579	580	582	579	582	579	580	583
	1.2893	585	584	579	580	578	577	584	585	582	582	581	585	581	580	577	582	577	582	585	584	577	579	582	583	581	583	582	581	583	583	582	577	578	576	585	585	583	580	584	584	578	580	577	583	578	582	581	578
	1.2891	576	584	581	582	579	584	579	581	584	579	577	579	581	582	581	580	583	579	581	578	580	579	584	579	584	578	582	578	579	580	580	578	584	583	581	574	586	577	578	579	581	578	582	580	579	583	583	582
	1.2889	581	579	583	582	582	576	582	579	578	584	579	583	585	581	581	577	578	579	580	576	581	585	579	578	580	580	575	579	579	578	580	580	579	586	578	578	581	583	580	583	581	579	582	580	582	582	582	582
	1.2888	584	580	580	579	586	581	584	582	580	581	580	584	578	580	580	581	581	581	583	583	581	578	580	582	578	585	578	584	582	586	586	583	579	579	583	579	579	579	580	582	579	585	582	583	580	577	576	575
	1.2886	582	585	583	584	580	583	581	583	583	577	581	584	579	580	582	580	586	586	580	583	582	580	582	583	581	581	581	583	577	581	580	579	580	582	583	579	580	579	582	579	580	582	579	579	578	578	581	581
	1.2884	578	583	583	585	580	586	584	578	580	583	579	582	583	582	574	579	583	578	580	577	584	584	580	582	583	578	582	579	580	580	582	580	583	581	577	583	580	581	579	576	587	575	586	578	582	583	582	581
	1.2883	580	582	579	580	581	579	582	579	581	583	581	582	581	583	582	578	579	579	584	587	581	583	582	580	578	580	581	580	582	587	582	586	581	580	583	581	580	580	585	581	579	582	581	580	582	582	577	581
	1.2881	582	583	580	578	582	585	583	580	583	579	585	582	585	581	583	581	582	583	580	585	579	577	582	584	580	585	580	580	576	580	583	576	576	582	582	581	582	580	580	584	576	581	578	580	578	580	583	575
	1.2879	578	579	580	584	582	582	581	583	583	580	577	578	583	580	582	578	585	578	579	579	584	579	579	578	583	577	583	581	577	577	581	578	581	585	580	577	584	580	573	582	582	583	584	581	580	586	581	583
	1.2877	583	579	577	586	582	576	576	583	583	584	580	580	586	582	580	579	575	580	580	579	577	582	579	584	582	578	581	581	582	576	578	579	579	580	582	584	577	579	582	586	577	582	575	585	581	580	581	584
	1.2876	586	582	581	581	583	584	584	585	584	576	580	584	582	582	581	583	581	579	581	583	578	578	582	582	581	585	585	583	579	584	582	581	582	578	582	581	583	578	583	581	583	579	576	583	581	578	579	580
	1.2874	581	583	583	581	576	580	580	583	580	576	580	584	581	579	581	577	584	583	579	577	585	576	581	579	582	579	578	575	576	580	578	579	581	579	580	579	577	581	579	580	582	575	583	582	576	587	583	581
	1.2872	578	583	585	582	582	583	582	579	582	580	581	582	574	583	576	581	577	581	576	577	579	580	581	579	580	582	578	582	582	581	580	581	584	580	580	586	580	582	581	580	579	583	583	581	584	581	579	582
	1.2871	583	582	580	579	581	583	584	580	585	582	585	583	583	578	582	582	576	578	576	581	578	578	582	581	578	581	581	582	582	580	584	585	578	579	582	582	582	578	584	580	578	581	578	583	580	581	579	578
	1.2869	582	586	581	583	579	586	581	582	579	579	581	583	580	579	582	583	581	581	581	580	580	580	586	578	582	578	578	580	580	578	579	573	579	583	581	577	582	576	578	582	580	581	577	579	579	584	585	581
	1.2867	578	577	580	583	579	581	583	581	580	582	579	578	581	578	580	582	580	581	580	579	588	582	579	577	584	578	579	576	578	575	578	583	582	580	578	580	579	582	575	579	583	580	582	582	584	584	581	584
	1.2865	582	579	581	582	584	579	582	581	582	583	582	584	576	584	582	581	584	583	582	579	581	581	581	581	580	581	578	581	583	581	580	581	580	579	579	586	580	582	579	585	578	583	573	584	576	582	578	578
	1.2864	584	584	579	580	575	582	586	582	582	578	575	582	582	579	582	579	583	584	584	585	579	579	580	582	579	585	584	582	578	580	576	583	577	578	580	579	582	583	577	582	582	579	579	577	579	580	578	580
	1.2862	580	580	587	580	579	577	576	578	579	583	579	576	583	579	580	576	582	578	576	578	586	580	576	580	584	580	579	578	577	577	575	580	584	582	577	584	582	584	580	579	581	578	582	579	582	583	580	582
	1.286	580	581	582	580	586	578	582	578	582	581	583	581	583	581	577	582	579	577	578	581	578	583	577	579	576	578	580	578	584	585	582	587	584	579	582	582	579	580	579	581	579	586	579	584	582	577	581	580
	1.2859	582	582	582	582	576	580	584	581	582	580	579	582	585	582	582	580	580	583	583	583	584	577	584	581	576	581	582	582	580	581	583	579	578	576	584	575	578	580	578	578	579	581	578	580	579	579	576	577
	1.2857	577	582	581	580	577	579	579	578	579	580	578	582	581	581	577	576	582	583	577	576	585	582	580	579	578	579	581	578	582	577	575	578	578	580	576	578	583	583	576	579	580	578	579	578	580	583	581	580
	1.2855	579	580	582	581	585	579	586	584	582	583	580	583	581	580	577	578	582	573	577	578	582	584	580	577	579	577	578	578	580	580	583	583	582	582	582	577	578	581	578	581	580	577	581	580	582	581	578	576
	1.2854	583	580	579	580	580	580	583	582	584	579	582	583	582	583	579	580	582	580	584	581	582	578	581	582	583	583	581	579	581	582	586	581	580	580	586	582	582	580	579	577	578	583	575	583	578	578	581	581
	1.2852	580	582	580	582	580	580	577	582	582	572	578	579	583	577	583	576	582	582	576	580	584	581	582	580	583	574	579	579	580	579	578	577	582	579	583	574	584	579	577	576	581	578	583	577	580	580	582	580
	1.285	580	582	580	585	582	577	574	577	580	581	580	581	583	581	577	581	582	581	580	580	581	584	577	581	580	578	580	579	580	580	580	580	580	579	579	578	575	582	578	585	580	577	582	583	581	583	576	583
	1.2848	582	579	581	581	581	580	582	582	582	584	580	582	577	584	576	578	577	580	581	582	577	578	579	583	575	582	578	582	584	584	580	586	581	576	584	582	580	580	583	580	578	579	579	585	578	579	581	577
	1.2847	580	583	583	578	577	579	581	581	579	581	581	581	580	577	585	580	581	583	580	581	579	580	584	578	580	586	582	582	574	580	578	581	579	580	580	579	583	586	579	580	583	580	580	579	575	583	580	579
	1.2845	578	577	582	583	580	581	578	578	581	582	580	577	582	583	579	580	573	580	579	582	584	583	577	579	582	579	578	582	578	574	577	576	582	581	577	579	580	584	583	579	580	581	581	579	583	584	583	581
	1.2843	582	578	580	578	582	579	583	577	577	585	585	581	578	586	580	579	578	577	579	577	581	581	578	582	579	578	580	579	582	583	582	583	581	575	577	583	580	577	582	581	575	582	579	584	578	580	576	577
	1.2842	581	584	579	578	579	583	582	582	584	579	580	582	581	578	581	582	583	583	583	577	578	575	585	581	581	582	586	577	576	580	581	578	578	581	584	580	583	579	581	580	581	582	578	579	583	581	583	578
	1.284	578	580	584	583	577	580	580	581	581	578	581	579	580	577	580	575	580	579	578	577	582	579	579	576	585	580	576	579	579	577	579	583	581	578	577	579	582	584	577	578	580	575	585	580	581	581	579	583
	1.2838	578	576	578	583	584	576	579	579	582	582	583	580	581	584	580	580	576	576	582	579	576	586	580	578	579	579	579	579	581	585	585	582	583	578	581	581	577	579	582	582	575	581	578	583	581	576	579	580
	1.2837	583	586	579	584	581	581	584	583	584	580	581	583	578	581	584	581	583	583	584	584	581	578	581	580	579	583	582	583	582	578	577	581	580	577	584	578	580	576	582	577	581	579	577	581	577	579	580	576
	1.2835	580	584	583	579	582	583	580	577	574	583	577	578	582	577	583	578	585	585	577	576	583	582	577	578	581	580	578	575	578	577	575	576	579	584	579	578	581	577	578	582	584	578	582	578	582	580	579	579
	1.2833	579	579	583	584	585	580	582	583	582	582	580	583	583	581	577	583	579	575	579	578	582	583	578	578	577	581	577	578	579	579	580	580	579	583	576	581	579	579	583	583	579	576	581	576	583	581	581	581
	1.2831	582	581	578	578	578	581	585	580	581	580	583	585	583	583	578	584	579	581	581	584	584	580	579	585	580	582	588	577	578	585	583	582	579	580	585	584	579	578	581	579	578	585	577	583	578	581	574	580
	1.283	577	580	582	578	575	584	581	581	583	578	581	578	583	579	583	577	580	584	579	576	582	579	581	581	584	575	582	582	574	578	575	577	579	579	578	579	582	577	576	579	586	578	579	576	577	584	586	579
	1.2828	579	578	582	585	586	577	576	581	581	582	577	579	584	578	580	576	584	579	580	576	577	582	581	579	581	579	577	576	580	579	580	575	583	582	577	579	579	575	579	579	577	580	581	580	584	585	575	585
	1.2826	582	580	579	579	586	578	583	586	583	579	580	582	580	582	580	580	580	579	583	580	573	577	579	584	576	583	577	583	581	578	581	581	577	576	580	581	580	580	581	581	580	583	577	584	576	582	577	576
	1.2825	580	582	584	580	575	581	583	585	581	579	579	580	576	579	583	579	585	582	578	579	580	576	587	577	579	574	578	579	577	578	578	578	578	580	580	577	579	579	580	578	582	578	580	577	578	580	578	577
	1.2823	580	580	582	582	581	578	580	578	576	579	579	580	584	582	577	578	580	577	581	579	580	584	572	579	579	578	576	575	577	578	576	578	585	582	576	578	582	584	576	580	582	576	582	580	583	582	585	582
	1.2821	583	583	579	580	586	576	582	579	579	584	583	580	580	585	574	580	576	577	581	585	582	579	580	578	578	582	577	578	582	585	579	584	583	576	578	582	578	576	582	581	574	577	577	579	577	576	576	580
	1.282	582	585	579	580	577	582	586	581	585	580	580	582	581	580	582	580	581	581	581	581	578	579	582	580	580	580	587	581	579	578	578	579	577	578	580	578	576	579	579	575	580	582	576	579	576	581	580	580
	1.2818	579	582	582	585	578	577	576	580	579	583	576	581	584	576	581	574	582	583	577	581	581	577	577	579	582	580	580	579	579	581	578	577	578	583	576	582	579	578	579	573	581	576	583	579	579	578	582	579
	1.2816	577	579	579	581	583	579	577	581	578	584	583	578	581	583	579	581	577	577	581	574	578	578	580	579	580	580	579	578	581	576	584	580	578	577	578	580	574	577	580	584	576	582	576	585	576	578	575	582
	1.2814	581	579	578	578	579	582	583	580	582	573	585	584	580	578	585	582	581	580	582	582	579	579	579	584	574	583	580	581	581	583	583	579	577	578	579	582	580	576	582	577	579	579	575	583	576	578	583	580
	1.2813	582	578	580	582	582	580	577	577	579	582	578	579	581	578	585	577	582	581	576	574	580	578	578	579	579	575	576	578	582	574	578	579	578	580	577	575	581	578	576	578	582	573	581	575	576	583	580	584
	1.2811	579	580	577	580	581	582	580	577	580	583	580	578	575	580	577	576	576	577	576	577	579	581	579	581	579	579	582	578	578	581	576	583	586	580	580	580	578	582	578	576	578	579	580	581	581	581	581	579
	1.2809	581	578	578	577	583	581	583	583	584	584	584	585	581	579	579	582	580	578	579	582	574	575	580	584	580	581	576	580	582	584	584	585	576	574	581	580	577	576	580	577	579	583	580	579	577	580	579	579
	1.2808	581	587	580	576	583	584	581	581	581	578	580	582	579	577	578	581	579	587	579	579	580	576	582	580	582	580	583	582	577	574	576	577	577	580	582	579	583	581	576	576	578	579	578	577	577	583	580	575
	1.2806	581	580	584	578	579	577	579	581	580	583	580	583	580	580	577	580	577	577	576	582	579	580	579	575	577	579	576	575	577	572	577	577	580	580	577	581	580	581	579	579	580	578	582	574	580	580	581	581
	1.2804	581	581	577	579	580	575	581	579	580	585	580	582	577	581	579	583	581	575	584	579	578	578	579	585	578	578	581	582	578	583	582	583	577	581	581	581	579	579	579	581	576	581	573	583	576	576	577	578
	1.2803	581	582	580	576	575	581	586	583	585	578	580	580	575	578	583	581	582	584	584	579	578	579	579	583	581	582	582	581	578	577	577	576	578	578	581	580	581	577	579	582	580	577	576	575	578	576	582	581
	1.2801	580	580	584	583	577	580	577	577	580	582	579	578	582	581	577	579	579	577	578	576	584	580	576	580	581	577	581	577	579	580	580	580	582	581	576	579	582	583	575	577	582	576	581	578	581	579	580	581
	1.2799	579	580	579	580	585	579	579	578	577	580	581	581	578	582	580	582	576	576	578	582	576	579	576	585	578	580	580	578	578	580	578	586	583	579	576	581	580	580	579	582	578	578	578	580	579	578	577	575
	1.2798	584	580	582	577	576	581	583	581	580	583	583	582	578	580	578	584	582	583	579	579	577	576	579	585	576	580	582	581	581	579	580	577	576	577	579	580	580	572	582	580	577	579	577	579	574	580	578	575
	1.2796	576	583	582	580	582	582	579	580	574	579	576	578	580	578	578	581	579	581	577	577	582	580	578	578	583	578	577	582	578	577	575	579	578	581	576	577	580	582	582	573	580	577	584	578	580	579	582	576
	1.2794	575	578	583	581	583	576	577	579	580	583	583	578	578	579	577	584	575	575	577	577	578	583	579	579	576	582	575	576	584	577	580	583	579	575	584	580	578	579	582	580	571	576	578	576	578	581	578	576
	1.2792	584	585	576	574	580	583	586	581	582	580	581	583	575	581	580	581	580	579	582	583	581	576	581	585	581	581	583	582	581	581	583	581	579	579	582	580	577	577	581	582	576	582	575	585	574	579	579	577
	1.2791	579	581	579	579	578	579	582	579	580	581	576	580	582	577	579	575	582	580	579	578	580	580	580	579	582	580	577	579	576	580	576	579	579	579	577	578	582	580	576	577	582	578	582	577	576	579	579	580
	1.2789	577	579	581	584	583	579	581	579	579	583	579	576	581	580	578	575	578	579	578	577	579	581	574	577	581	580	575	580	578	577	579	578	579	577	584	575	582	581	576	578	575	577	581	576	585	578	575	582
	1.2787	584	580	578	580	583	576	581	584	582	583	580	582	580	582	579	581	580	576	581	580	577	578	578	583	575	582	583	580	580	581	582	579	581	576	580	578	577	577	581	579	576	578	577	582	575	579	577	576
	1.2786	580	580	579	580	576	583	581	581	578	581	578	583	578	577	581	578	581	583	574	576	584	578	574	578	581	581	579	584	579	581	577	575	575	578	580	576	579	577	577	572	579	577	576	580	576	579	584	582
	1.2784	577	580	581	582	578	578	581	574	578	582	579	577	580	578	574	582	579	580	579	574	580	581	576	577	579	577	580	579	581	573	580	577	582	580	577	579	578	582	580	582	582	578	581	581	584	582	580	578
	1.2782	579	583	577	580	580	579	578	576	579	581	582	581	578	582	578	582	579	582	578	581	573	583	577	581	576	577	575	579	579	579	583	579	579	579	576	581	575	576	582	579	577	580	579	580	575	578	576	578
	1.2781	584	582	579	575	579	585	585	579	581	576	579	582	575	582	578	578	581	579	579	581	578	579	582	579	577	580	575	583	575	577	582	580	578	580	581	578	580	579	578	577	578	581	579	577	578	578	576	577
	1.2779	578	580	582	577	579	575	575	576	576	579	578	577	581	577	582	576	579	578	576	576	579	583	579	577	582	578	575	577	579	578	577	576	577	578	576	582	580	583	576	575	579	576	580	578	580	578	579	580
	1.2777	580	579	577	578	586	577	580	581	580	578	580	576	580	580	576	582	579	579	580	579	575	580	579	582	578	578	576	579	582	581	580	578	582	580	578	576	580	580	578	582	574	581	577	579	578	575	577	580
	1.2776	582	580	580	576	578	581	580	580	583	575	580	585	578	581	582	578	579	581	580	580	575	574	582	582	578	580	579	581	582	578	580	578	577	574	576	579	572	578	580	578	576	578	578	578	574	578	576	578
	1.2774	576	582	579	577	580	579	575	578	579	577	578	578	579	581	581	576	576	581	574	576	580	581	573	579	583	579	576	575	578	575	579	576	579	576	577	580	580	580	575	577	582	574	580	577	577	581	581	575
	1.2772	577	576	578	581	583	580	579	579	575	579	579	576	580	582	581	579	577	574	575	576	578	581	578	576	578	578	580	578	581	579	578	579	583	579	579	580	578	579	578	581	574	577	580	578	580	580	579	580
	1.2771	583	580	576	578	576	582	582	580	578	579	584	582	575	580	576	579	578	577	580	581	575	579	578	581	576	577	576	581	581	582	581	578	577	576	576	579	575	577	579	582	580	578	576	582	576	578	579	578
	1.2769	580	583	582	576	576	585	579	581	578	579	576	577	579	573	581	576	582	580	579	578	579	576	577	576	581	577	583	580	578	577	578	579	582	578	581	575	581	576	573	577	582	575	578	575	580	580	580	579
	1.2767	578	578	583	580	583	578	577	577	578	583	580	579	579	578	578	580	577	576	574	578	577	579	577	576	584	575	574	575	575	577	574	574	577	582	576	579	578	581	578	583	577	580	578	575	580	581	578	579
	1.2766	578	574	577	579	584	578	580	579	580	579	579	575	578	580	578	584	576	574	579	579	577	576	581	578	577	582	575	583	579	577	580	582	576	578	582	576	577	577	583	576	581	577	573	583	581	575	576	578
	1.2764	582	581	581	580	576	578	578	582	579	577	576	579	578	572	584	576	580	581	578	579	578	580	581	576	577	577	580	573	574	573	573	579	577	578	578	578	578	577	574	578	576	573	577	578	574	578	578	574
	1.2762	580	577	579	578	577	576	579	578	575	576	576	574	579	577	575	579	575	579	579	575	580	580	571	579	582	577	579	576	578	577	571	574	581	578	578	579	577	581	575	578	579	577	581	577	581	581	582	579
	1.2761	582	577	577	580	583	579	582	578	579	581	582	578	576	583	580	579	576	574	581	581	579	579	579	576	576	577	576	579	580	580	579	580	580	577	576	580	576	577	580	580	573	578	579	581	574	579	578	580
	1.2759	581	583	578	576	580	581	584	579	579	574	581	584	576	581	577	579	578	583	578	580	576	574	582	581	570	585	578	581	575	578	582	574	576	576	579	572	577	580	577	578	576	580	575	578	577	580	577	576
	1.2757	575	579	580	583	582	578	576	579	578	577	577	579	584	574	582	574	578	576	578	574	581	578	579	574	579	577	579	577	581	573	575	576	578	579	574	579	577	579	572	575	577	579	578	580	581	578	581	579
	1.2755	577	576	578	578	579	578	575	575	576	579	581	574	577	579	577	582	573	573	579	575	577	579	579	576	576	574	578	576	577	581	580	577	577	576	574	579	577	579	576	581	578	582	573	579	581	576	576	576
	1.2754	578	579	576	579	577	579	581	579	580	577	582	582	578	579	579	581	580	580	580	581	578	577	579	582	574	581	581	578	579	578	582	576	579	572	581	583	577	572	577	574	577	580	576	578	576	571	573	579
	1.2752	577	580	579	577	577	578	575	577	576	578	579	576	581	579	582	576	578	581	575	572	577	577	576	580	578	574	579	578	575	576	575	575	578	574	576	576	576	578	573	577	578	574	580	576	570	578	579	576
	1.275	577	578	578	582	580	577	582	579	579	579	575	575	578	581	573	578	573	576	576	577	578	578	578	580	576	577	577	576	583	579	577	581	580	578	578	576	575	579	576	579	576	572	578	576	579	580	577	578
	1.2749	580	579	577	577	578	580	582	583	579	579	580	580	580	579	575	576	577	577	579	582	578	578	578	580	574	578	578	579	577	578	578	580	576	573	578	580	574	576	579	579	577	579	571	578	576	578	576	577
	1.2747	577	578	578	577	578	582	578	576	578	573	574	578	575	576	576	577	580	583	576	574	582	575	580	579	577	578	579	579	580	574	575	578	575	581	579	573	577	577	576	576	580	577	580	579	575	577	578	576
	1.2745	576	579	579	580	581	582	577	575	578	578	578	576	578	577	575	577	574	574	578	578	578	579	579	579	580	576	576	576	577	578	579	579	578	579	576	578	578	580	575	577	579	578	583	575	576	579	576	580
	1.2744	579	580	580	575	577	579	580	574	579	579	582	581	579	578	575	580	577	577	579	579	574	577	577	584	573	581	578	578	580	579	579	579	576	578	578	581	577	574	579	580	575	580	573	579	572	575	576	578
	1.2742	578	580	576	581	577	580	583	583	579	573	577	577	581	575	583	575	579	580	578	578	577	578	583	577	580	581	581	579	576	575	576	575	576	574	576	574	582	575	578	576	576	575	580	573	576	575	576	574
	1.274	579	576	582	580	577	578	576	575	577	576	575	576	584	575	574	578	575	577	574	575	577	575	578	577	578	574	574	580	576	580	577	576	578	580	573	573	578	580	573	576	578	576	576	578	578	578	578	577
	1.2739	580	575	577	577	578	572	579	574	579	579	578	578	576	580	572	581	575	576	578	579	575	577	579	580	573	576	578	579	583	579	578	582	577	581	576	572	573	579	572	578	577	576	575	581	579	577	574	581
	1.2737	579	579	575	578	577	578	580	577	578	573	579	584	577	578	582	579	580	579	578	581	578	576	578	581	578	579	578	578	577	578	580	575	576	577	580	578	578	579	580	574	575	575	574	578	577	576	575	579
	1.2735	575	577	579	583	578	577	578	577	576	577	578	577	578	578	575	578	579	579	571	575	575	579	576	578	577	579	580	574	579	578	575	571	578	579	576	574	581	577	571	569	583	573	579	577	578	578	579	576
	1.2734	574	577	577	579	580	579	577	574	578	584	578	577	577	580	574	576	578	572	574	578	574	580	575	578	575	573	575	575	580	576	575	579	577	580	577	580	577	580	576	575	576	571	580	575	576	580	575	578
	1.2732	579	578	574	577	576	582	582	579	578	572	578	581	570	579	581	578	575	579	577	579	576	576	578	581	575	583	575	575	578	579	582	577	576	577	576	583	574	576	578	576	577	578	574	578	577	578	579	576
	1.273	575	581	579	575	578	578	576	579	578	578	572	577	578	575	580	573	579	577	575	576	580	576	578	578	582	571	578	577	576	572	574	575	573	579	575	575	582	575	573	576	576	571	575	574	578	578	578	576
	1.2729	577	575	579	584	580	571	574	580	578	576	576	577	578	579	577	576	575	574	577	574	579	577	577	572	580	578	578	576	576	576	574	578	577	579	572	574	576	579	573	581	574	573	573	575	579	579	574	579
	1.2727	576	581	572	578	578	576	576	576	579	580	577	580	576	580	574	577	577	579	578	581	577	577	578	579	576	578	576	580	579	576	582	579	575	575	580	577	577	577	575	578	578	575	573	577	572	573	575	580
	1.2725	580	578	577	574	577	579	576	580	580	572	578	577	579	571	580	574	578	577	572	571	577	579	576	577	579	575	582	579	574	573	575	574	576	579	579	576	576	573	574	576	578	573	577	572	575	574	575	577
	1.2724	579	576	583	578	576	575	579	575	575	580	574	578	576	575	575	573	575	578	571	574	579	579	576	577	578	576	575	578	577	575	580	574	580	578	577	574	575	578	577	577	580	578	578	576	576	580	582	579
	1.2722	577	577	578	574	580	577	582	576	577	578	580	578	575	579	579	580	577	575	576	578	579	574	575	580	574	575	573	576	576	578	582	575	579	574	577	577	575	576	572	580	576	577	575	578	574	577	574	574
	1.272	578	578	576	574	572	581	580	577	579	572	578	581	576	576	578	574	575	580	578	574	573	576	578	578	576	579	577	579	575	574	577	572	576	577	579	574	579	573	578	575	574	577	575	575	574	574	573	577
	1.2719	575	580	580	575	577	575	575	575	577	575	580	575	579	581	579	575	576	577	575	576	576	581	578	574	579	572	573	577	576	576	576	573	577	580	579	573	575	576	574	575	576	573	578	575	576	578	576	576
	1.2717	575	579	576	579	583	576	575	576	577	575	576	578	576	577	576	576	576	577	578	575	573	575	575	578	577	576	575	578	578	576	579	578	577	577	575	576	576	574	578	576	577	573	572	577	573	575	574	576
	1.2715	579	580	576	576	574	582	580	578	580	575	579	578	577	573	584	578	576	579	577	575	576	576	581	580	576	577	578	579	577	575	581	576	572	571	579	576	577	573	577	573	577	577	579	577	571	575	573	576
	1.2714	578	579	576	578	577	577	573	576	578	572	576	576	577	574	580	570	579	579	573	571	578	574	575	574	582	574	577	576	572	578	573	573	576	578	576	575	575	579	573	574	578	575	578	574	581	576	577	576
	1.2712	573	574	578	578	579	576	577	578	579	578	578	574	576	578	574	576	575	574	575	575	580	579	577	576	576	577	575	576	577	580	576	577	581	576	579	578	574	579	576	574	577	573	576	575	577	577	573	576
	1.271	582	579	575	574	579	581	584	577	580	578	579	579	573	582	576	578	577	579	579	576	575	576	578	582	575	576	577	578	576	575	577	579	579	576	579	581	572	575	577	578	576	577	575	574	572	572	574	573
	1.2709	578	578	577	575	572	580	576	578	575	576	576	576	578	574	575	576	577	579	573	575	579	576	579	571	577	573	580	576	573	571	573	573	575	577	579	576	578	574	577	578	575	574	577	571	574	577	579	573
	1.2707	578	576	580	577	579	575	575	577	578	581	580	576	582	577	573	573	574	574	576	577	578	576	578	577	579	573	574	577	576	575	578	575	578	578	575	576	569	578	577	576	573	574	576	572	579	577	576	580
	1.2705	577	575	576	578	576	575	581	580	579	578	580	578	574	575	577	579	577	575	577	579	577	575	574	578	577	579	578	579	575	583	576	576	570	579	576	578	574	576	576	576	577	578	571	579	573	572	575	575
[truncated: 193 more columns]

## Sheet: Figure3b
Figure 3b
Vtg + Vbg (V)	Photon energy (eV)
-12	1.33871
-11.9	1.33937
-11.8	1.33938
-11.7	1.33961
-11.6	1.33989
-11.5	1.34008
-11.4	1.34072
-11.3	1.34124
-11.2	1.34078
-11.1	1.34134
-11	1.34188
-10.9	1.34229
-10.8	1.34192
-10.7	1.34248
-10.6	1.34228
-10.5	1.34277
-10.4	1.34288
-10.3	1.34344
-10.2	1.34337
-10.1	1.34421
-10	1.34435
-9.9	1.34401
-9.8	1.34481
-9.7	1.34519
-9.6	1.34516
-9.5	1.34527
-9.4	1.34547
-9.3	1.34568
-9.2	1.34621
-9.1	59757.3
-9	1.34654
-8.9	1.3467
-8.8	1.34654
-8.7	1.34681
-8.6	1.34693
-8.5	1.34695
-8.4	1.34735
-8.3	1.34729
-8.2	1.34741
-8.1	1.34736
-8	1.34666
-7.9	1.34691
-7.8	1.34561
-7.7	1.34512
-7.6	1.34435
-7.5	1.34378
-7.4	1.34346
-7.3	1.34348
-7.2	1.34334
-7.1	1.34345
-7	1.34327
-6.9	1.34332
-6.8	1.3434
-6.7	1.34353
-6.6	1.34352
-6.5	1.34366
-6.4	1.3439
-6.3	1.34382
-6.2	1.34412
-6.1	1.34438
-6	1.34448
-5.9	1.34465
-5.8	1.34471
-5.7	1.34488
-5.6	1.34511
-5.5	1.34536
-5.4	1.34579
-5.3	1.34601
-5.2	1.34646
-5.1	1.34702
-5	1.34742
-4.9	1.34792
-4.8	1.34826
-4.7	1.3484
-4.6	1.34844
-4.5	1.34866
-4.4	1.34871
-4.3	1.3488
-4.2	1.34902
-4.1	1.34908
-4	1.34935
-3.9	1.34927
-3.8	1.34942
-3.7	1.34971
-3.6	1.3497
-3.5	1.34983
-3.4	1.34997
-3.3	1.35001
-3.2	1.35017
-3.1	1.35041
-3	1.35054
-2.9	1.3506
-2.8	1.35069
-2.7	1.35088
-2.6	1.3509
-2.5	1.35116
-2.4	1.35129
-2.3	1.35153
-2.2	1.35156
-2.1	1.35189
-2	1.35216
-1.9	1.35235
-1.8	1.35257
-1.7	1.35288
-1.6	1.35331
-1.5	1.35349
-1.4	1.35372
-1.3	1.35402
-1.2	1.35429
-1.1	1.35468
-1	1.355
-0.9	1.35548
-0.8	1.35587
-0.7	1.35617
-0.6	1.35652
-0.5	1.35681
-0.4	1.35698
-0.3	1.35733
-0.2	1.35721
-0.1	1.35693
0	1.35677
0.1	1.35638
0.2	1.35586
0.3	1.35571
0.4	1.35542
0.5	1.35516
0.6	1.35522
0.7	1.35522
0.8	1.3552
0.9	1.35552
1	1.35539
1.1	1.35548
1.2	1.35575
1.3	1.35585
1.4	1.35575
1.5	1.35576
1.6	1.35578
1.7	1.35607
1.8	1.35611
1.9	1.35619
2	1.35653
2.1	1.35667
2.2	1.35712
2.3	1.35777
2.4	1.3581
2.5	1.35827
2.6	1.35876
2.7	1.35963
2.8	1.36078
2.9	1.36189
3	1.3627
3.1	1.36422
3.2	1.36553
3.3	1.36626
3.4	1.36728
3.5	1.36813
3.6	1.36857
3.7	1.36905
3.8	1.36832
3.9	1.36877
4	1.36929
4.1	1.36924
4.2	1.36713
4.3	1.36732
4.4	1.36727
4.5	1.36576
4.6	1.36522
4.7	1.36552
4.8	1.36522
4.9	1.36462
5	1.36558
5.1	1.36368
5.2	1.36452
5.3	1.36446
5.4	1.36422
5.5	1.36462
5.6	1.36373
5.7	1.36397
5.8	1.36401
5.9	1.36456
6	1.36424
6.1	1.36458
6.2	1.36451
6.3	1.36375
6.4	1.36387
6.5	1.36312
6.6	1.29181
6.7	1.36363
6.8	1.36382
6.9	1.36325
7	1.36476
7.1	1.36349
7.2	1.36208
7.3	1.36493
7.4	1.36276
7.5	1.3643
7.6	1.36403
7.7	1.36314
7.8	1.36413
7.9	1.36301
8	1.3634
8.1	1.36222
8.2	1.36238
8.3	1.36384
8.4	1.36262
8.5	1.28702
8.6	1.3631
8.7	1.36276
8.8	1.36269
8.9	1.36344
9	1.36232
9.1	1.36165
9.2	1.36218
9.3	1.36296
9.4	-2.67389e+06
9.5	1.36357
9.6	1.36207
9.7	1.29289
9.8	1.3634
9.9	1.363
10	1.36256
10.1	1.36188
10.2	1.36349
10.3	1.36495
10.4	1.36497
10.5	1.28534
10.6	1.36398
10.7	1.3625
10.8	1.36399
10.9	1.36514
11	1.3632
11.1	1.3638
11.2	1.36612
11.3	1.36381
11.4	1.36263
11.5	1.36552
11.6	1.36286
11.7	1.36509
11.8	1.29224
11.9	1.36384
12	1.36692

## Sheet: Figure3c
Figure 3c
Vtg + Vbg (V)	Photon energy (eV)
-12	2.06843
-11.9	1.98277
-11.8	2.03996
-11.7	2.03034
-11.6	2.01184
-11.5	2.0215
-11.4	1.95737
-11.3	1.89875
-11.2	2.00447
-11.1	2.08408
-11	1.96289
-10.9	1.93496
-10.8	2.0439
-10.7	2.02923
-10.6	2.0756
-10.5	2.00698
-10.4	2.08338
-10.3	2.12685
-10.2	2.06113
-10.1	2.06158
-10	1.94127
-9.9	2.11899
-9.8	2.01278
-9.7	2.0694
-9.6	2.06008
-9.5	2.13982
-9.4	2.22373
-9.3	2.19752
-9.2	2.15091
-9.1	443392
-9	2.23649
-8.9	2.26505
-8.8	2.27443
-8.7	2.36505
-8.6	2.38373
-8.5	2.40639
-8.4	2.42469
-8.3	2.59929
-8.2	2.7002
-8.1	2.60918
-8	2.91449
-7.9	2.92175
-7.8	3.12858
-7.7	3.27487
-7.6	3.63477
-7.5	3.84736
-7.4	4.12394
-7.3	4.16983
-7.2	4.40213
-7.1	4.63264
-7	4.82346
-6.9	4.92204
-6.8	4.98276
-6.7	5.35589
-6.6	5.48412
-6.5	5.76144
-6.4	6.18237
-6.3	6.37744
-6.2	6.49931
-6.1	6.69954
-6	6.91094
-5.9	7.23885
-5.8	7.44291
-5.7	7.73926
-5.6	7.87043
-5.5	8.09503
-5.4	8.4736
-5.3	8.62356
-5.2	8.93245
-5.1	9.2429
-5	9.64167
-4.9	9.79658
-4.8	10.0094
-4.7	10.0527
-4.6	10.1464
-4.5	10.1037
-4.4	10.2296
-4.3	10.3285
-4.2	10.2533
-4.1	10.2584
-4	10.1909
-3.9	10.0192
-3.8	9.82417
-3.7	9.91047
-3.6	9.81788
-3.5	9.76016
-3.4	9.69509
-3.3	9.59605
-3.2	9.65414
-3.1	9.55936
-3	9.49208
-2.9	9.48919
-2.8	9.40665
-2.7	9.31759
-2.6	9.37499
-2.5	9.36538
-2.4	9.27873
-2.3	9.3763
-2.2	9.34039
-2.1	9.32236
-2	9.24003
-1.9	9.29038
-1.8	9.38489
-1.7	9.45761
-1.6	9.44315
-1.5	9.30576
-1.4	9.44172
-1.3	9.43836
-1.2	9.56435
-1.1	9.6466
-1	9.79951
-0.9	10.0474
-0.8	10.272
-0.7	10.6451
-0.6	10.7628
-0.5	11.0594
-0.4	11.1063
-0.3	10.9296
-0.2	10.5302
-0.1	10.1829
0	10.0153
0.1	9.34731
0.2	8.53034
0.3	7.81881
0.4	7.2138
0.5	6.6665
0.6	6.2219
0.7	5.74003
0.8	5.36812
0.9	5.08969
1	4.76369
1.1	4.39877
1.2	4.14213
1.3	3.87566
1.4	3.62249
1.5	3.41604
1.6	3.15401
1.7	2.96555
1.8	2.92621
1.9	2.7819
2	2.58674
2.1	2.45743
2.2	2.33874
2.3	2.23893
2.4	2.09532
2.5	2.08603
2.6	1.91929
2.7	1.79423
2.8	1.71986
2.9	1.64354
3	1.50854
3.1	1.34431
3.2	1.42212
3.3	1.24251
3.4	1.22557
3.5	1.15244
3.6	1.12357
3.7	1.10562
3.8	1.03557
3.9	1.00484
4	1.00583
4.1	1.03566
4.2	0.93319
4.3	1.03138
4.4	0.93185
4.5	0.80827
4.6	0.86561
4.7	0.81678
4.8	0.83305
4.9	0.845
5	0.80769
5.1	0.82864
5.2	0.83446
5.3	0.63502
5.4	0.76706
5.5	0.72706
5.6	0.66473
5.7	0.79401
5.8	0.7024
5.9	0.6731
6	0.71367
6.1	0.62803
6.2	0.68471
6.3	0.57386
6.4	0.62369
6.5	0.6889
6.6	-1.52919
6.7	0.59804
6.8	0.60859
6.9	0.57679
7	0.59039
7.1	0.62189
7.2	0.56705
7.3	0.51008
7.4	0.61101
7.5	0.45308
7.6	0.49323
7.7	0.58067
7.8	0.56859
7.9	0.51668
8	0.61998
8.1	0.51545
8.2	0.4971
8.3	0.47803
8.4	0.43962
8.5	-1.3195
8.6	0.41833
8.7	0.46293
8.8	0.4555
8.9	0.39343
9	0.4639
9.1	0.41161
9.2	0.40958
9.3	0.40998
9.4	-63.2204
9.5	0.39257
9.6	0.38385
9.7	-0.78244
9.8	0.33971
9.9	0.36318
10	0.3751
10.1	0.36341
10.2	0.35512
10.3	0.35746
10.4	0.42261
10.5	-1.1352
10.6	0.45513
10.7	0.3852
10.8	0.34266
10.9	0.41635
11	0.36715
11.1	0.34036
11.2	0.293
11.3	0.40092
11.4	0.42054
11.5	0.31763
11.6	0.47312
11.7	0.40762
11.8	-0.83321
11.9	0.30764
12	0.33782

## Sheet: Figure3d
Figure 3d	Column B: X-axis, Photon energy (eV)
Row 2: Y-axis, Vtg + Vbg (V)	Matrix data: Z values, PL intensity (arb. unit)	-12	-11.9	-11.8	-11.7	-11.6	-11.5	-11.4	-11.3	-11.2	-11.1	-11	-10.9	-10.8	-10.7	-10.6	-10.5	-10.4	-10.3	-10.2	-10.1	-10	-9.9	-9.8	-9.7	-9.6	-9.5	-9.4	-9.3	-9.2	-9.1	-9	-8.9	-8.8	-8.7	-8.6	-8.5	-8.4	-8.3	-8.2	-8.1	-8	-7.9	-7.8	-7.7	-7.6	-7.5	-7.4	-7.3
	1.5432	NaN	NaN	NaN	NaN	NaN	571	571	568	575	574	573	571	571	568	576	573	574	573	569	571	573	569	574	573	571	573	575	570	569	572	572	575	572	567	573	570	572	571	576	573	569	574	572	566	574	574	572	570
	1.543	NaN	NaN	NaN	NaN	NaN	580	574	572	573	570	569	569	570	574	573	572	577	570	575	574	569	579	572	571	575	570	574	576	571	574	577	573	571	572	572	571	573	571	572	573	567	572	578	575	573	573	574	573
	1.5427	NaN	NaN	NaN	NaN	NaN	575	576	578	580	573	575	580	577	575	575	578	571	576	573	577	576	578	577	572	574	578	572	579	578	571	576	576	572	576	575	575	578	580	574	571	579	572	576	574	578	574	580	574
	1.5425	NaN	NaN	NaN	NaN	NaN	572	573	573	577	572	575	573	577	577	576	580	578	575	575	572	577	576	571	576	571	573	578	570	574	575	572	572	576	574	570	570	578	574	580	575	575	573	574	572	576	577	571	574
	1.5422	NaN	NaN	NaN	NaN	NaN	574	574	576	574	579	570	575	574	576	576	572	576	574	575	575	571	574	575	576	574	573	575	571	573	575	576	575	572	572	569	573	572	571	574	574	573	577	574	572	570	576	571	576
	1.542	NaN	NaN	NaN	NaN	NaN	580	582	583	576	575	578	581	574	574	574	576	574	575	576	582	577	578	571	576	579	580	573	578	579	575	579	574	577	580	581	575	581	580	573	576	581	574	573	576	573	577	582	575
	1.5417	NaN	NaN	NaN	NaN	NaN	573	573	573	577	575	578	577	579	572	573	576	573	575	576	574	573	572	579	576	572	577	576	572	573	574	572	573	578	574	574	576	575	576	575	573	575	573	572	571	575	577	573	574
	1.5415	NaN	NaN	NaN	NaN	NaN	576	578	574	577	577	576	572	573	578	577	573	574	577	579	575	575	570	578	577	578	577	579	572	576	575	573	575	580	573	573	573	576	571	574	574	573	577	573	578	575	575	571	578
	1.5412	NaN	NaN	NaN	NaN	NaN	580	579	579	580	576	577	578	577	581	578	578	575	576	577	577	578	576	577	577	579	577	576	581	580	576	580	575	578	578	577	579	579	577	574	572	577	578	576	580	576	576	578	576
	1.541	NaN	NaN	NaN	NaN	NaN	576	578	573	577	576	576	578	578	574	575	578	574	579	576	577	577	571	578	576	575	580	572	574	578	577	576	575	574	578	578	578	575	581	578	576	579	574	576	572	579	576	573	577
	1.5407	NaN	NaN	NaN	NaN	NaN	571	576	576	576	572	572	575	573	579	576	575	575	575	577	573	575	574	577	577	572	572	579	571	573	577	575	576	581	574	573	575	575	570	577	577	574	578	575	575	576	579	570	578
	1.5405	NaN	NaN	NaN	NaN	NaN	579	579	581	576	579	580	577	577	579	572	577	576	576	579	578	578	578	578	577	579	575	578	578	578	577	580	574	578	577	577	576	578	577	580	579	579	582	580	582	572	575	576	575
	1.5402	NaN	NaN	NaN	NaN	NaN	573	573	580	576	576	578	578	577	574	576	578	573	576	576	577	579	579	575	574	573	581	576	575	580	576	576	575	573	579	579	575	579	583	576	572	578	573	576	577	579	579	577	576
	1.54	NaN	NaN	NaN	NaN	NaN	575	575	570	577	575	576	576	579	575	576	577	575	578	578	575	577	576	578	580	574	572	576	574	574	573	571	576	573	579	573	574	572	576	578	578	575	578	576	574	575	578	572	581
	1.5397	NaN	NaN	NaN	NaN	NaN	577	579	580	575	582	577	577	573	582	582	573	576	574	582	578	575	580	578	577	579	577	578	577	581	580	578	577	580	578	575	575	576	579	574	576	578	578	577	580	572	577	576	576
	1.5395	NaN	NaN	NaN	NaN	NaN	579	576	579	577	576	574	580	575	574	578	577	576	579	575	580	577	576	577	572	575	577	578	580	579	574	577	576	573	576	576	580	579	577	576	574	579	575	578	578	577	577	578	577
	1.5392	NaN	NaN	NaN	NaN	NaN	575	577	574	576	576	576	575	577	575	578	579	576	577	575	575	574	575	579	575	575	575	579	574	576	573	573	577	576	576	577	577	574	574	577	574	573	572	575	576	580	576	574	576
	1.539	NaN	NaN	NaN	NaN	NaN	578	577	575	576	580	576	573	576	579	579	577	580	574	581	574	577	582	578	579	579	574	576	576	577	579	579	578	579	577	576	577	575	574	578	581	578	582	576	578	579	579	578	579
	1.5387	NaN	NaN	NaN	NaN	NaN	578	582	585	578	581	576	579	576	577	575	574	575	576	579	579	579	579	578	574	581	578	575	580	577	573	581	575	575	580	578	575	575	578	576	576	579	577	581	579	577	572	579	574
	1.5385	NaN	NaN	NaN	NaN	NaN	571	573	574	578	579	579	575	579	574	576	580	574	580	576	573	582	577	576	582	573	577	573	569	572	577	575	574	575	575	582	574	571	576	574	575	576	573	575	575	579	580	576	576
	1.5382	NaN	NaN	NaN	NaN	NaN	577	577	576	580	581	578	577	578	578	580	578	580	576	582	577	576	573	582	581	577	577	584	575	579	580	575	580	582	576	577	575	574	576	581	581	575	577	572	577	574	576	575	580
	1.538	NaN	NaN	NaN	NaN	NaN	578	580	581	576	576	575	579	576	579	576	573	577	574	582	580	578	578	577	577	579	579	575	581	579	580	578	574	579	580	576	580	580	578	573	572	577	575	581	582	577	573	579	573
	1.5377	NaN	NaN	NaN	NaN	NaN	577	577	574	579	573	577	579	577	573	573	580	574	576	573	580	578	580	576	578	573	578	573	574	578	573	574	577	575	580	576	576	573	578	576	576	582	580	573	571	575	576	571	576
	1.5375	NaN	NaN	NaN	NaN	NaN	574	580	576	580	575	579	576	578	579	579	576	580	579	580	575	580	579	577	578	576	576	579	574	572	578	576	582	578	575	575	576	579	573	578	576	574	579	576	576	578	576	574	579
	1.5373	NaN	NaN	NaN	NaN	NaN	579	582	581	577	578	579	578	578	577	578	577	578	576	580	577	575	578	575	578	581	573	574	577	578	579	580	576	576	576	578	577	576	579	575	580	576	583	575	580	576	573	579	576
	1.537	NaN	NaN	NaN	NaN	NaN	576	574	580	576	575	575	576	577	574	575	575	574	577	575	581	580	576	575	577	572	577	573	577	576	574	576	576	577	582	578	578	575	576	577	577	578	571	573	577	578	576	576	572
	1.5368	NaN	NaN	NaN	NaN	NaN	575	577	576	575	577	578	574	577	579	579	581	577	579	576	576	583	577	581	581	574	576	580	576	579	575	573	580	578	574	576	573	576	574	581	579	579	576	579	573	581	582	572	581
	1.5365	NaN	NaN	NaN	NaN	NaN	577	581	576	576	582	571	580	574	580	577	575	576	576	580	579	576	578	575	575	580	575	578	575	581	579	578	577	578	578	576	577	578	575	578	581	577	579	580	581	572	575	578	580
	1.5363	NaN	NaN	NaN	NaN	NaN	576	580	579	572	576	576	580	575	575	576	574	576	576	577	579	574	577	578	576	578	576	575	580	579	574	578	574	575	576	575	576	583	577	574	574	583	572	578	576	576	573	580	575
	1.536	NaN	NaN	NaN	NaN	NaN	574	575	576	577	576	582	578	580	577	575	583	576	579	575	577	573	575	578	580	575	571	579	579	575	578	574	577	576	574	579	576	579	577	579	579	578	578	576	572	580	576	572	577
	1.5358	NaN	NaN	NaN	NaN	NaN	576	579	574	577	579	573	577	575	581	580	575	580	577	578	577	576	579	573	579	577	574	577	579	573	577	577	579	580	576	575	574	576	576	583	580	573	584	581	578	577	577	575	580
	1.5355	NaN	NaN	NaN	NaN	NaN	579	582	576	577	578	572	578	574	577	575	571	574	578	576	579	580	578	573	576	582	576	572	578	580	573	577	575	572	578	575	575	577	575	575	576	578	573	578	580	574	572	577	575
	1.5353	NaN	NaN	NaN	NaN	NaN	576	577	576	581	574	579	578	578	579	579	578	580	578	575	576	581	579	576	577	576	578	578	576	573	576	575	581	577	578	579	577	575	581	578	577	576	575	576	574	582	579	577	577
	1.535	NaN	NaN	NaN	NaN	NaN	578	575	572	578	578	577	572	578	578	580	577	577	580	579	575	577	576	579	578	578	577	579	578	577	576	573	581	577	576	578	573	578	575	576	582	574	577	577	580	572	579	576	581
	1.5348	NaN	NaN	NaN	NaN	NaN	579	580	580	573	580	573	574	575	579	575	571	577	574	577	578	575	579	570	576	579	576	575	577	578	577	576	575	575	576	574	573	582	576	574	577	575	575	579	578	574	576	579	575
	1.5345	NaN	NaN	NaN	NaN	NaN	576	574	574	574	576	577	579	578	576	576	578	576	579	574	578	579	577	579	579	573	579	578	578	580	576	577	576	577	581	576	579	579	577	577	575	579	573	575	576	579	578	576	574
	1.5343	NaN	NaN	NaN	NaN	NaN	576	578	574	579	576	577	576	579	576	580	580	579	582	576	578	580	574	580	580	575	574	578	577	575	575	576	578	575	578	576	575	576	575	578	577	577	580	572	572	575	574	580	581
	1.5341	NaN	NaN	NaN	NaN	NaN	579	573	578	577	578	578	579	575	578	578	573	577	575	575	577	573	577	574	573	579	579	572	578	574	575	577	578	577	574	576	575	578	576	574	573	574	576	577	577	576	575	578	576
	1.5338	NaN	NaN	NaN	NaN	NaN	574	577	577	575	575	575	577	579	575	574	577	573	574	577	581	576	578	578	578	578	578	573	580	580	575	578	576	574	577	577	578	576	580	575	575	581	575	578	577	580	576	577	577
	1.5336	NaN	NaN	NaN	NaN	NaN	574	573	577	582	577	580	576	577	576	577	581	577	576	575	572	576	576	579	575	573	578	576	575	577	574	573	578	579	571	576	578	576	577	580	573	575	576	574	577	581	583	575	576
	1.5333	NaN	NaN	NaN	NaN	NaN	578	577	574	574	580	573	573	577	577	580	573	575	576	580	576	577	575	575	578	577	575	576	575	577	574	575	579	578	576	576	574	577	574	576	576	576	578	578	578	572	575	575	577
	1.5331	NaN	NaN	NaN	NaN	NaN	578	576	585	579	577	576	581	574	579	575	577	578	573	576	580	578	581	577	578	579	578	579	579	579	577	581	577	576	579	577	578	580	580	574	571	580	571	577	579	576	572	579	575
	1.5328	NaN	NaN	NaN	NaN	NaN	572	576	574	579	575	580	577	579	574	577	578	578	580	575	579	578	576	578	577	576	578	576	576	577	576	576	575	577	576	579	581	578	578	578	576	579	575	575	574	578	577	574	579
	1.5326	NaN	NaN	NaN	NaN	NaN	574	575	574	578	573	577	575	574	580	581	574	578	580	580	575	575	572	578	577	578	575	580	579	576	582	574	577	576	574	573	569	575	573	579	577	571	578	577	572	577	574	578	580
	1.5323	NaN	NaN	NaN	NaN	NaN	575	581	579	572	578	576	578	578	578	576	578	576	575	576	580	574	581	575	573	579	578	572	578	576	578	580	575	577	578	575	579	578	575	576	572	581	576	579	580	577	574	578	574
	1.5321	NaN	NaN	NaN	NaN	NaN	572	577	576	579	573	575	579	579	577	575	577	575	576	579	584	581	576	579	575	572	578	578	577	578	579	575	578	579	576	579	577	574	579	577	578	583	579	572	577	580	577	576	574
	1.5318	NaN	NaN	NaN	NaN	NaN	576	576	577	579	579	575	576	578	575	581	575	577	579	578	572	575	577	579	575	576	576	581	576	575	577	575	575	578	571	575	573	575	574	580	575	574	574	574	578	578	578	574	576
	1.5316	NaN	NaN	NaN	NaN	NaN	576	582	578	573	579	573	573	576	580	576	576	575	575	581	578	577	579	575	577	577	572	579	578	580	579	581	572	574	579	578	579	573	574	577	576	577	579	578	577	572	574	579	577
	1.5313	NaN	NaN	NaN	NaN	NaN	573	573	578	576	578	578	582	576	573	576	578	572	578	573	579	578	580	574	576	576	582	576	578	577	576	577	572	580	579	577	578	579	578	580	575	581	575	575	575	580	579	575	575
	1.5311	NaN	NaN	NaN	NaN	NaN	574	575	576	574	577	575	577	579	576	578	580	577	578	576	576	576	573	581	577	577	577	581	572	575	576	575	574	576	575	577	570	574	574	576	576	577	578	573	576	576	577	572	579
	1.5309	NaN	NaN	NaN	NaN	NaN	575	580	581	576	578	576	578	576	582	578	573	578	574	578	581	574	579	573	576	579	575	577	577	577	580	579	576	576	573	573	572	578	574	576	579	576	575	576	582	572	577	578	580
	1.5306	NaN	NaN	NaN	NaN	NaN	580	578	579	575	578	575	580	575	575	574	576	575	575	575	580	573	575	573	574	578	581	574	583	577	577	578	574	575	580	579	577	580	579	572	575	583	576	574	578	580	577	576	574
	1.5304	NaN	NaN	NaN	NaN	NaN	575	573	575	578	575	578	577	580	576	576	579	577	582	577	573	580	576	580	580	574	575	578	577	578	576	577	579	576	573	582	578	575	575	576	577	579	576	576	573	580	577	574	574
	1.5301	NaN	NaN	NaN	NaN	NaN	579	576	579	578	578	575	577	575	578	577	579	576	577	576	572	573	580	575	575	577	572	579	576	575	577	576	577	582	573	577	577	577	576	579	574	576	578	582	579	575	575	577	576
	1.5299	NaN	NaN	NaN	NaN	NaN	577	581	577	577	574	572	576	573	579	576	577	578	576	579	580	575	578	574	574	579	579	577	575	578	580	581	575	574	578	575	576	583	577	575	572	578	574	580	579	575	576	582	576
	1.5296	NaN	NaN	NaN	NaN	NaN	571	572	572	577	575	580	578	578	572	574	577	574	577	572	576	576	574	576	576	574	577	576	577	573	576	570	579	578	579	578	579	577	580	576	575	578	570	573	575	580	577	574	575
	1.5294	NaN	NaN	NaN	NaN	NaN	577	578	576	578	573	575	575	576	576	579	578	580	578	577	576	577	575	576	579	576	570	579	574	575	575	573	578	578	571	574	571	574	575	578	581	575	576	575	573	576	576	575	582
	1.5291	NaN	NaN	NaN	NaN	NaN	579	579	579	571	576	574	577	576	574	576	572	576	576	581	579	578	579	575	577	577	579	578	577	579	582	580	572	574	579	572	575	577	577	575	576	576	576	576	579	575	573	576	575
	1.5289	NaN	NaN	NaN	NaN	NaN	576	576	576	576	576	577	580	578	572	576	580	576	578	575	579	578	575	577	576	575	577	575	578	573	576	575	572	580	577	577	575	574	579	573	574	578	575	573	571	579	578	574	570
	1.5287	NaN	NaN	NaN	NaN	NaN	577	578	575	578	575	578	575	577	577	579	576	577	576	580	571	577	575	580	581	575	574	578	577	574	574	577	577	579	572	573	574	576	571	576	576	572	576	576	577	575	577	575	575
	1.5284	NaN	NaN	NaN	NaN	NaN	578	578	583	579	580	577	579	577	579	578	573	578	576	580	576	572	580	575	572	577	575	576	577	575	576	579	578	575	579	575	575	577	575	572	574	573	579	578	578	572	576	580	573
	1.5282	NaN	NaN	NaN	NaN	NaN	575	578	578	575	574	572	576	576	576	575	579	577	571	576	580	578	578	574	572	572	576	576	579	580	576	574	572	577	575	579	577	578	578	577	574	577	571	573	573	577	574	580	573
	1.5279	NaN	NaN	NaN	NaN	NaN	576	576	576	580	574	577	575	578	575	576	580	575	579	578	578	579	577	580	579	574	571	580	574	574	573	574	579	578	573	579	577	573	578	578	578	571	576	575	574	578	579	570	579
	1.5277	NaN	NaN	NaN	NaN	NaN	580	577	577	576	577	575	573	572	577	578	569	580	575	578	579	573	576	576	573	578	575	580	576	576	580	573	576	579	576	577	576	577	577	577	578	576	578	581	581	577	576	577	578
	1.5274	NaN	NaN	NaN	NaN	NaN	579	575	579	575	580	576	578	575	576	576	573	576	580	575	579	576	579	576	573	577	576	576	579	577	572	578	572	576	580	573	578	580	582	573	575	580	573	576	577	576	572	576	574
	1.5272	NaN	NaN	NaN	NaN	NaN	575	578	572	577	577	576	579	579	571	578	579	577	578	581	576	578	571	579	576	573	579	579	573	575	575	575	577	579	576	580	575	573	576	575	577	576	575	574	575	579	579	577	573
	1.527	NaN	NaN	NaN	NaN	NaN	578	577	576	579	574	577	576	575	580	579	577	585	578	578	576	574	577	574	574	579	573	577	575	577	581	578	578	581	576	575	575	576	572	576	578	578	580	575	577	577	574	574	578
	1.5267	NaN	NaN	NaN	NaN	NaN	576	579	577	576	578	577	579	576	576	572	578	579	573	574	579	577	580	575	573	578	578	575	578	578	577	577	579	575	575	573	573	582	577	574	572	580	577	581	577	574	573	577	574
	1.5265	NaN	NaN	NaN	NaN	NaN	573	578	574	578	573	577	577	579	576	574	580	574	577	576	576	581	576	577	579	574	577	576	576	573	573	577	573	576	576	579	579	578	580	576	573	580	576	576	574	582	582	573	577
	1.5262	NaN	NaN	NaN	NaN	NaN	577	576	578	581	578	580	577	571	575	579	579	579	579	577	575	579	577	579	582	575	577	580	577	572	578	577	581	580	576	576	574	577	576	581	581	575	580	575	576	572	580	573	580
	1.526	NaN	NaN	NaN	NaN	NaN	578	583	579	573	579	576	573	574	579	576	572	577	577	582	577	576	576	573	578	575	579	574	576	577	578	576	575	575	578	579	573	578	576	576	575	575	573	578	580	575	574	578	573
	1.5257	NaN	NaN	NaN	NaN	NaN	574	573	572	576	573	579	577	578	573	577	576	577	578	574	579	575	578	577	579	575	581	578	577	576	571	575	576	577	577	577	577	583	579	573	575	576	576	575	573	581	579	578	574
	1.5255	NaN	NaN	NaN	NaN	NaN	576	576	578	580	576	578	577	577	574	579	579	578	584	575	575	577	573	583	582	578	576	580	577	576	574	578	584	580	573	577	571	576	576	579	579	574	577	574	578	580	579	576	580
	1.5252	NaN	NaN	NaN	NaN	NaN	582	582	578	579	580	576	577	576	581	575	577	579	577	579	573	576	580	578	577	579	574	579	579	575	580	576	576	581	575	577	576	581	578	577	577	576	574	579	577	576	576	578	576
	1.525	NaN	NaN	NaN	NaN	NaN	578	580	574	577	577	576	576	574	576	572	577	575	574	575	581	578	574	579	578	573	581	576	576	579	577	580	575	577	577	580	576	577	578	574	574	582	574	577	576	578	572	575	573
	1.5248	NaN	NaN	NaN	NaN	NaN	573	577	578	581	577	579	579	582	577	580	582	577	580	576	574	581	578	580	579	573	575	580	575	577	575	577	576	577	576	579	578	576	579	575	576	576	577	572	574	582	579	574	575
	1.5245	NaN	NaN	NaN	NaN	NaN	583	577	577	580	576	575	576	575	575	578	575	578	577	579	575	576	575	576	579	579	577	580	576	574	579	579	578	578	576	576	573	576	573	576	580	574	581	577	578	574	572	579	579
	1.5243	NaN	NaN	NaN	NaN	NaN	578	573	581	576	580	574	579	576	580	576	575	578	575	577	581	577	575	573	577	576	579	575	575	578	576	576	571	575	580	576	579	581	576	571	574	578	575	578	577	576	576	578	576
	1.524	NaN	NaN	NaN	NaN	NaN	576	575	575	580	576	581	574	579	572	575	580	577	581	576	578	578	576	582	579	577	580	577	576	578	574	577	575	577	577	577	577	578	579	577	579	579	574	574	575	577	577	573	577
	1.5238	NaN	NaN	NaN	NaN	NaN	578	573	578	583	576	577	577	571	578	580	577	579	582	577	577	575	578	580	579	578	574	576	577	579	579	572	579	580	575	579	575	578	574	579	579	572	576	579	576	575	577	577	577
	1.5235	NaN	NaN	NaN	NaN	NaN	584	577	579	575	579	577	576	577	577	572	578	579	572	580	579	572	578	575	575	577	575	576	578	576	577	580	574	573	576	573	576	581	578	573	576	576	577	581	580	575	570	578	578
	1.5233	NaN	NaN	NaN	NaN	NaN	577	577	577	579	576	576	580	578	576	574	579	579	576	575	578	579	575	579	577	573	578	576	577	576	575	576	579	576	577	580	580	573	578	574	575	580	576	578	578	581	578	575	576
	1.5231	NaN	NaN	NaN	NaN	NaN	576	579	577	579	578	576	579	578	578	579	576	575	580	574	576	577	578	576	579	574	574	579	575	577	578	583	581	582	573	577	576	578	575	578	579	573	581	575	576	579	582	577	576
	1.5228	NaN	NaN	NaN	NaN	NaN	582	581	579	579	577	573	577	573	576	575	574	581	578	578	577	575	577	576	574	578	578	576	579	581	577	575	575	577	577	577	573	575	578	577	577	577	578	580	579	571	573	580	577
	1.5226	NaN	NaN	NaN	NaN	NaN	576	579	581	574	577	579	572	576	577	576	577	577	575	579	581	572	578	574	576	572	579	572	579	577	575	576	578	579	582	578	577	578	577	574	572	578	576	579	574	580	574	577	578
	1.5223	NaN	NaN	NaN	NaN	NaN	577	574	574	580	579	576	573	576	576	582	580	576	578	575	578	580	579	577	578	575	575	579	579	578	576	575	579	577	575	581	575	577	575	583	580	575	578	574	571	580	578	577	579
	1.5221	NaN	NaN	NaN	NaN	NaN	578	579	582	576	582	575	576	575	578	581	575	579	577	579	576	576	579	575	576	580	575	575	576	575	580	577	579	578	573	574	573	578	574	574	579	575	577	577	575	578	577	577	576
	1.5219	NaN	NaN	NaN	NaN	NaN	579	579	579	576	578	575	577	577	574	572	582	576	576	575	581	575	579	574	579	577	577	579	582	580	577	578	574	575	577	576	578	581	580	576	576	579	575	580	578	574	572	575	576
	1.5216	NaN	NaN	NaN	NaN	NaN	575	578	576	580	576	582	578	579	579	574	579	574	581	577	574	583	579	578	579	577	579	577	574	576	577	575	582	577	575	576	579	574	579	580	576	575	574	575	573	580	578	575	578
	1.5214	NaN	NaN	NaN	NaN	NaN	579	576	579	579	581	575	576	578	579	578	577	577	578	579	573	576	576	576	577	577	577	580	577	579	578	578	579	580	572	573	573	576	574	579	578	576	579	581	577	573	574	578	577
	1.5211	NaN	NaN	NaN	NaN	NaN	582	579	580	577	577	577	574	578	575	578	575	576	577	580	578	575	576	578	574	579	580	577	579	580	577	582	577	573	579	574	578	580	575	577	576	580	573	578	578	576	577	580	572
	1.5209	NaN	NaN	NaN	NaN	NaN	576	576	577	580	576	580	578	579	575	576	578	576	576	576	577	577	575	578	579	571	575	576	577	576	573	576	579	581	583	577	579	575	580	578	575	578	575	575	575	578	577	576	576
	1.5206	NaN	NaN	NaN	NaN	NaN	576	574	577	582	580	577	574	574	574	579	573	581	577	577	578	578	579	580	578	579	574	580	576	577	578	578	579	577	575	573	575	577	577	580	579	576	580	579	577	576	579	575	581
	1.5204	NaN	NaN	NaN	NaN	NaN	578	579	579	578	579	576	574	577	585	576	574	582	572	579	579	576	580	577	575	580	577	571	579	581	581	581	574	575	579	574	571	577	575	575	570	579	576	580	580	579	576	582	574
	1.5202	NaN	NaN	NaN	NaN	NaN	573	579	578	578	577	577	579	582	575	574	582	577	577	576	579	577	575	580	579	580	580	578	578	581	572	578	578	574	578	578	577	577	578	576	577	579	577	580	576	576	579	574	575
	1.5199	NaN	NaN	NaN	NaN	NaN	577	579	580	577	579	582	573	580	576	580	578	578	581	577	573	579	576	581	581	576	575	575	576	573	576	577	578	576	577	574	577	574	573	581	580	575	578	575	575	579	581	574	580
	1.5197	NaN	NaN	NaN	NaN	NaN	578	579	580	577	577	574	576	576	576	578	572	577	579	580	581	574	579	575	577	581	575	575	582	576	580	577	578	577	575	576	579	578	576	575	580	574	582	578	579	576	577	579	580
	1.5194	NaN	NaN	NaN	NaN	NaN	575	580	574	576	572	577	576	577	576	575	577	579	579	579	578	576	577	577	578	577	580	576	580	579	577	585	572	572	583	582	578	580	581	577	575	580	577	576	576	577	577	577	575
	1.5192	NaN	NaN	NaN	NaN	NaN	573	575	575	579	579	581	575	582	577	582	580	576	580	578	575	581	574	580	582	576	576	580	576	580	576	577	582	580	577	577	578	574	579	582	579	577	576	576	578	580	582	572	581
	1.519	NaN	NaN	NaN	NaN	NaN	579	576	579	576	580	577	577	572	578	579	574	582	578	579	579	580	579	577	579	583	582	578	578	577	578	575	579	579	575	574	577	574	577	578	583	580	580	583	575	576	577	575	580
	1.5187	NaN	NaN	NaN	NaN	NaN	575	580	579	574	580	578	577	578	580	576	579	576	577	571	581	577	583	579	577	578	578	573	579	578	576	580	574	579	581	582	578	580	579	577	574	579	574	578	576	578	573	579	577
	1.5185	NaN	NaN	NaN	NaN	NaN	576	580	577	581	577	579	580	582	577	582	582	580	581	575	577	581	578	579	579	574	577	577	572	578	576	572	578	574	577	578	579	580	578	578	575	579	578	576	574	580	580	576	577
	1.5182	NaN	NaN	NaN	NaN	NaN	578	576	577	573	580	577	574	574	579	579	577	579	579	577	575	576	578	576	578	576	575	579	579	577	581	578	579	583	579	576	573	572	579	575	577	572	582	578	579	577	578	577	578
	1.518	NaN	NaN	NaN	NaN	NaN	581	581	582	576	580	579	574	575	579	577	579	577	575	579	581	578	582	575	574	575	577	574	579	581	579	577	578	579	580	580	580	580	575	575	577	577	581	583	581	579	577	582	577
	1.5177	NaN	NaN	NaN	NaN	NaN	576	578	577	579	578	578	576	577	579	577	582	577	579	579	578	580	577	582	579	576	578	573	579	576	571	575	580	580	576	579	579	576	579	576	576	579	578	574	574	576	576	574	572
	1.5175	NaN	NaN	NaN	NaN	NaN	579	577	578	579	578	579	576	576	576	578	580	577	580	577	575	579	579	579	578	574	575	581	577	576	575	577	580	577	572	578	572	577	575	580	580	576	580	576	575	576	581	576	579
	1.5173	NaN	NaN	NaN	NaN	NaN	580	577	582	574	581	575	579	572	580	576	572	580	575	581	579	576	581	575	579	581	578	578	580	580	576	581	576	581	578	576	576	579	575	577	576	579	579	582	579	577	576	583	574
	1.517	NaN	NaN	NaN	NaN	NaN	576	577	579	576	579	583	581	578	578	577	582	576	577	574	583	577	578	577	578	574	578	577	581	582	574	578	577	574	583	579	580	579	583	575	576	583	575	577	575	577	578	577	576
	1.5168	NaN	NaN	NaN	NaN	NaN	577	573	578	577	574	582	577	581	578	580	577	577	581	577	579	580	578	579	580	579	578	576	577	577	577	579	583	578	577	576	574	579	575	577	582	578	577	576	573	579	578	578	578
	1.5165	NaN	NaN	NaN	NaN	NaN	584	579	579	573	581	578	581	576	583	578	575	580	578	582	577	576	582	577	574	580	576	578	577	575	580	578	578	579	577	577	575	577	576	579	579	577	578	582	583	575	575	579	578
	1.5163	NaN	NaN	NaN	NaN	NaN	659	579	582	580	577	577	579	580	576	572	574	577	579	578	581	577	580	579	576	581	580	576	579	584	574	578	577	574	581	578	581	578	579	579	577	579	575	579	578	579	574	579	578
	1.5161	NaN	NaN	NaN	NaN	NaN	1279	575	576	581	572	576	579	580	578	573	583	576	578	579	573	580	580	586	578	574	573	579	579	576	577	578	582	580	576	576	576	576	577	579	575	577	576	578	576	577	582	576	577
	1.5158	NaN	NaN	NaN	NaN	NaN	774	577	578	579	579	576	576	573	580	579	577	577	574	579	574	579	577	574	577	579	577	582	578	576	578	575	581	578	578	576	577	577	579	581	577	581	582	576	578	578	574	579	582
	1.5156	NaN	NaN	NaN	NaN	NaN	590	579	582	577	581	579	585	576	578	580	579	577	576	579	581	576	583	577	575	577	580	572	578	580	576	580	573	576	580	576	582	575	580	578	576	577	577	578	580	577	579	581	577
	1.5153	NaN	NaN	NaN	NaN	NaN	576	576	578	578	579	577	582	581	576	581	579	575	579	576	579	577	579	578	582	577	579	579	576	576	575	576	577	575	578	578	580	575	581	579	577	581	579	576	577	581	581	578	575
	1.5151	NaN	NaN	NaN	NaN	NaN	576	573	579	581	572	575	575	575	578	579	573	583	580	581	575	579	578	577	583	576	580	584	578	577	580	578	580	577	577	578	579	577	574	581	581	577	578	577	581	575	583	579	577
	1.5149	NaN	NaN	NaN	NaN	NaN	579	579	579	577	577	576	575	580	579	577	578	577	574	581	579	576	579	578	574	578	582	575	581	577	579	579	581	579	577	577	579	579	576	572	575	576	578	579	578	580	577	583	576
	1.5146	NaN	NaN	NaN	NaN	NaN	577	579	576	579	573	579	578	579	576	576	583	578	580	577	578	580	576	581	578	579	579	579	581	580	575	577	580	579	578	582	580	578	575	579	579	580	580	578	580	583	582	577	579
	1.5144	NaN	NaN	NaN	NaN	NaN	578	575	579	577	578	578	579	579	579	578	580	578	579	577	574	577	580	581	579	577	576	584	577	577	579	578	579	581	576	577	576	577	578	580	580	576	582	577	579	579	578	574	577
	1.5141	NaN	NaN	NaN	NaN	NaN	575	580	581	579	581	573	575	574	582	575	576	579	575	579	576	579	579	577	573	582	577	580	576	578	582	577	576	576	577	577	578	581	577	576	582	579	580	580	576	575	574	581	579
	1.5139	NaN	NaN	NaN	NaN	NaN	578	576	580	576	575	580	582	579	577	577	578	577	578	579	584	580	582	577	577	577	582	578	581	581	576	581	576	572	582	578	580	578	579	579	576	579	576	577	577	579	576	580	578
	1.5137	NaN	NaN	NaN	NaN	NaN	579	576	579	581	577	583	578	578	576	579	580	578	582	576	577	583	573	578	578	577	577	578	576	576	576	572	579	577	577	579	572	575	577	578	579	574	579	577	578	579	579	576	578
	1.5134	NaN	NaN	NaN	NaN	NaN	577	579	580	578	578	576	575	574	579	581	576	580	576	582	576	580	578	574	576	580	579	578	578	576	580	578	576	580	574	575	577	580	577	577	582	575	579	579	577	579	576	583	581
	1.5132	NaN	NaN	NaN	NaN	NaN	580	583	581	578	583	577	581	581	579	574	581	573	579	577	578	573	580	577	577	581	582	578	580	582	579	579	576	578	578	579	579	583	581	575	575	577	575	578	578	577	578	579	578
	1.513	NaN	NaN	NaN	NaN	NaN	578	579	577	579	575	582	579	580	574	578	581	576	579	583	576	583	576	580	579	572	578	582	579	576	579	579	578	580	576	580	577	573	577	579	578	576	579	574	573	583	578	575	578
	1.5127	NaN	NaN	NaN	NaN	NaN	580	578	579	580	578	576	578	578	582	578	576	579	580	581	575	577	579	582	580	578	578	577	580	575	584	576	580	582	576	575	577	575	575	576	578	576	579	577	575	574	577	573	575
	1.5125	NaN	NaN	NaN	NaN	NaN	581	583	580	577	581	578	574	576	581	573	577	576	577	577	582	577	579	577	576	581	578	577	579	581	580	579	579	581	576	577	577	581	574	577	575	580	579	579	579	583	576	576	576
	1.5122	NaN	NaN	NaN	NaN	NaN	581	575	579	580	574	583	579	581	576	580	578	581	579	576	580	579	578	582	579	577	581	574	577	576	575	576	575	576	579	579	582	574	580	579	581	577	580	573	577	582	583	577	579
	1.512	NaN	NaN	NaN	NaN	NaN	578	577	579	579	576	578	578	575	576	582	578	579	582	580	581	578	576	578	578	575	578	579	574	578	577	574	582	579	577	580	576	581	574	582	579	578	576	579	577	576	581	578	578
	1.5118	NaN	NaN	NaN	NaN	NaN	579	581	580	573	579	575	578	575	579	575	578	581	579	580	579	579	580	578	577	581	577	576	583	580	584	583	577	579	581	578	575	583	575	575	575	576	578	583	579	577	576	581	576
	1.5115	NaN	NaN	NaN	NaN	NaN	579	578	577	579	585	582	581	580	576	577	584	575	579	574	577	576	578	576	580	577	578	583	577	585	575	579	576	575	580	577	578	577	579	576	577	583	574	578	577	579	578	580	577
	1.5113	NaN	NaN	NaN	NaN	NaN	577	578	576	581	577	578	576	576	580	577	582	579	579	574	575	577	580	582	580	580	576	576	578	573	576	577	580	583	573	576	578	575	575	577	581	577	583	577	578	581	584	578	581
	1.511	NaN	NaN	NaN	NaN	NaN	579	580	578	579	579	573	579	576	577	577	576	583	574	580	578	577	575	579	576	580	578	577	578	579	581	580	576	579	575	578	577	579	581	577	581	580	579	577	581	577	572	583	579
	1.5108	NaN	NaN	NaN	NaN	NaN	580	578	580	578	576	578	579	578	577	577	577	574	579	578	578	578	579	576	575	577	582	578	581	584	574	580	576	578	581	578	580	581	578	576	573	579	572	575	576	579	578	579	575
	1.5106	NaN	NaN	NaN	NaN	NaN	579	576	578	578	578	582	578	576	576	578	580	578	582	579	579	577	573	579	582	578	579	577	575	578	580	578	576	576	577	579	580	574	577	581	576	575	577	573	579	577	581	575	576
	1.5103	NaN	NaN	NaN	NaN	NaN	579	580	580	577	581	575	576	576	579	576	575	581	574	579	579	581	576	577	576	578	576	582	573	576	577	576	578	581	579	575	575	580	576	579	580	580	581	581	578	572	578	577	580
	1.5101	NaN	NaN	NaN	NaN	NaN	578	577	581	575	582	576	580	572	577	575	574	578	576	580	580	576	580	581	576	579	580	578	581	579	575	581	579	576	581	575	577	581	580	572	578	578	576	576	580	579	579	580	575
	1.5099	NaN	NaN	NaN	NaN	NaN	572	574	578	580	579	583	582	576	579	580	579	578	581	577	578	580	576	581	574	577	576	579	577	576	576	574	576	576	577	580	578	579	580	577	577	580	575	575	576	585	587	576	577
	1.5096	NaN	NaN	NaN	NaN	NaN	578	579	573	579	574	577	578	576	576	579	575	579	580	578	573	574	574	579	581	576	573	579	578	575	578	575	581	578	575	575	578	575	574	579	580	575	577	575	575	574	576	576	579
	1.5094	NaN	NaN	NaN	NaN	NaN	584	583	580	579	581	577	579	575	579	575	577	580	573	578	583	578	577	578	575	578	578	575	577	579	581	579	580	574	583	576	578	579	582	576	574	581	582	581	577	579	574	579	575
	1.5091	NaN	NaN	NaN	NaN	NaN	577	579	583	581	578	578	581	582	577	578	579	572	577	580	580	580	573	578	576	577	577	580	581	580	573	576	578	581	577	579	577	580	578	579	580	580	576	571	577	579	582	575	574
	1.5089	NaN	NaN	NaN	NaN	NaN	578	578	578	578	578	579	575	579	577	579	574	577	576	580	576	582	578	581	578	577	570	580	579	576	576	578	579	582	576	577	574	577	575	580	580	573	580	577	582	576	581	578	579
	1.5087	NaN	NaN	NaN	NaN	NaN	578	580	579	579	579	576	574	574	581	577	577	577	578	580	579	576	577	576	576	579	582	574	577	576	576	579	574	576	581	574	576	582	577	576	578	574	576	579	583	580	578	580	580
	1.5084	NaN	NaN	NaN	NaN	NaN	577	579	580	582	579	581	577	578	576	576	575	577	575	577	576	579	578	578	576	575	579	576	580	580	578	585	579	575	580	580	579	579	582	579	577	578	576	576	576	578	581	577	572
	1.5082	NaN	NaN	NaN	NaN	NaN	576	579	579	581	574	580	577	580	578	579	581	579	578	576	577	581	576	579	585	576	576	581	576	579	576	572	574	582	577	578	577	577	575	579	583	573	575	575	576	578	580	578	578
	1.5079	NaN	NaN	NaN	NaN	NaN	578	576	575	579	578	575	576	579	577	576	577	581	577	579	577	576	577	577	578	581	577	578	575	575	581	578	577	578	577	573	577	581	578	578	581	575	580	578	578	576	579	578	581
	1.5077	NaN	NaN	NaN	NaN	NaN	581	580	581	577	580	574	579	578	577	577	578	578	580	577	579	577	579	579	574	582	582	576	582	581	577	578	574	575	576	579	581	581	580	578	575	580	578	577	579	579	579	581	576
	1.5075	NaN	NaN	NaN	NaN	NaN	577	575	576	583	576	578	581	583	578	578	578	581	580	575	576	583	579	578	581	576	576	576	574	577	578	576	578	580	578	576	578	575	579	577	579	577	571	578	577	583	580	576	575
	1.5072	NaN	NaN	NaN	NaN	NaN	578	578	577	577	580	575	574	577	581	581	579	580	578	578	581	580	576	577	578	578	579	578	578	573	579	578	582	577	578	573	576	576	576	579	582	577	581	580	581	574	573	573	576
	1.507	NaN	NaN	NaN	NaN	NaN	579	583	578	574	580	579	580	577	584	577	577	576	575	581	581	579	580	578	574	578	582	577	577	578	581	581	577	577	584	576	578	580	579	575	572	579	574	579	580	579	579	577	576
	1.5068	NaN	NaN	NaN	NaN	NaN	577	576	576	578	577	582	578	581	575	578	579	578	580	577	575	578	577	582	573	571	580	578	576	577	576	577	577	574	577	582	580	578	582	578	578	576	576	573	573	580	583	578	576
	1.5065	NaN	NaN	NaN	NaN	NaN	576	575	577	583	576	579	578	576	580	580	576	582	579	581	578	580	573	579	577	576	577	578	581	576	583	575	579	579	577	577	575	578	580	577	577	577	578	578	580	577	576	578	581
	1.5063	NaN	NaN	NaN	NaN	NaN	577	583	580	579	581	578	579	580	579	577	576	577	577	578	584	577	582	576	576	580	577	576	578	579	582	580	578	578	583	577	578	581	576	575	580	579	578	578	579	574	574	576	581
	1.5061	NaN	NaN	NaN	NaN	NaN	576	576	575	580	577	577	576	576	577	581	577	575	579	576	579	586	574	578	577	576	583	581	579	579	572	577	581	577	576	578	580	577	582	579	578	583	577	575	576	577	576	579	576
	1.5058	NaN	NaN	NaN	NaN	NaN	577	577	576	580	579	578	577	575	579	577	579	576	579	572	578	580	577	579	580	574	577	577	579	575	577	579	578	583	577	576	575	574	575	580	578	576	581	574	579	583	579	577	581
	1.5056	NaN	NaN	NaN	NaN	NaN	577	578	576	578	579	577	575	577	583	580	576	581	577	580	577	573	582	576	576	580	578	579	578	575	582	579	576	577	576	576	575	579	578	574	579	578	582	585	576	578	576	579	579
	1.5053	NaN	NaN	NaN	NaN	NaN	580	576	579	577	577	577	582	583	579	576	579	577	575	578	579	578	583	576	577	575	579	576	577	579	571	579	574	576	584	578	580	583	582	577	574	581	576	578	575	575	576	579	574
	1.5051	NaN	NaN	NaN	NaN	NaN	577	578	575	580	577	578	579	578	578	580	579	576	581	576	576	581	577	577	578	577	579	578	580	574	578	575	579	575	576	579	576	574	580	580	578	573	576	579	576	578	579	576	579
	1.5049	NaN	NaN	NaN	NaN	NaN	577	577	580	576	575	578	576	574	576	581	573	581	576	582	578	576	575	576	578	582	582	578	579	576	577	577	575	580	575	575	573	579	577	578	582	576	577	579	576	575	576	576	580
	1.5046	NaN	NaN	NaN	NaN	NaN	579	579	579	576	581	576	578	578	577	577	576	577	577	577	579	577	579	576	576	577	581	576	577	584	575	579	573	573	581	574	580	578	578	576	578	578	576	577	576	576	576	581	577
	1.5044	NaN	NaN	NaN	NaN	NaN	574	575	579	580	573	582	578	579	577	576	579	576	581	576	574	582	575	581	579	580	578	579	577	578	584	578	577	576	576	577	579	576	576	579	577	582	576	575	581	577	579	579	576
	1.5042	NaN	NaN	NaN	NaN	NaN	576	575	576	579	580	579	576	577	579	581	577	582	579	581	579	576	580	578	583	576	575	583	581	579	580	578	581	580	576	577	576	577	574	578	579	580	580	582	577	579	575	575	578
	1.5039	NaN	NaN	NaN	NaN	NaN	579	583	581	579	583	580	578	577	583	579	577	578	578	580	577	576	577	578	571	577	584	576	579	580	578	578	574	577	581	578	578	584	575	574	577	578	577	577	576	576	575	577	577
	1.5037	NaN	NaN	NaN	NaN	NaN	576	578	580	580	576	581	579	581	579	576	581	576	573	576	579	579	579	577	575	576	579	577	577	580	574	578	578	577	579	581	580	580	577	577	576	580	578	576	574	580	580	578	577
	1.5034	NaN	NaN	NaN	NaN	NaN	578	578	579	579	575	575	574	574	579	580	580	579	578	578	576	580	579	578	579	575	574	578	575	576	578	575	580	575	574	577	572	575	576	582	580	575	580	577	578	575	579	577	582
	1.5032	NaN	NaN	NaN	NaN	NaN	576	584	580	572	581	576	576	576	584	576	576	579	577	579	577	577	579	573	579	582	579	575	579	579	578	579	577	580	577	575	574	580	575	575	578	578	580	581	581	575	575	580	576
	1.503	NaN	NaN	NaN	NaN	NaN	576	574	580	577	579	577	580	579	575	577	580	576	579	574	577	581	582	578	578	580	583	578	579	581	574	576	577	576	579	579	579	576	579	578	579	581	577	576	576	577	579	581	576
	1.5027	NaN	NaN	NaN	NaN	NaN	571	577	577	577	577	580	576	576	574	580	578	579	581	577	575	578	575	578	579	576	576	578	578	575	577	574	578	577	576	577	575	577	573	576	581	578	581	577	578	580	583	576	576
	1.5025	NaN	NaN	NaN	NaN	NaN	577	581	578	579	578	577	574	576	579	580	577	580	573	578	579	574	579	576	575	576	576	579	577	578	579	581	578	579	571	571	575	580	574	577	580	575	579	578	574	576	577	575	583
	1.5023	NaN	NaN	NaN	NaN	NaN	580	580	585	578	578	579	578	580	578	577	576	580	579	575	578	576	579	574	578	579	580	576	581	580	575	580	578	575	581	578	581	577	580	580	577	583	576	576	576	577	579	579	573
	1.502	NaN	NaN	NaN	NaN	NaN	577	577	574	580	576	580	579	581	575	577	582	575	577	578	578	582	580	579	581	574	578	576	573	577	578	576	578	576	575	580	579	573	582	582	578	579	575	575	578	582	581	576	574
	1.5018	NaN	NaN	NaN	NaN	NaN	577	580	576	580	580	574	575	572	578	577	578	579	581	584	579	578	574	577	580	579	576	580	577	580	579	576	579	579	579	577	578	574	577	580	580	574	580	579	577	577	582	577	580
	1.5016	NaN	NaN	NaN	NaN	NaN	579	579	583	578	580	577	576	580	582	577	579	577	577	580	578	577	582	577	577	578	580	576	581	576	576	581	574	576	579	574	580	579	580	573	579	579	573	578	583	575	577	578	575
	1.5013	NaN	NaN	NaN	NaN	NaN	577	576	579	576	576	577	580	582	575	578	578	575	581	574	582	581	580	580	579	576	581	579	572	574	578	578	575	578	576	581	577	577	580	579	575	580	576	576	579	579	583	576	577
	1.5011	NaN	NaN	NaN	NaN	NaN	575	576	578	582	577	577	578	577	578	583	578	581	579	580	575	578	577	579	579	575	575	578	579	576	579	575	580	579	573	574	574	576	575	580	581	578	578	577	579	576	578	578	576
	1.5009	NaN	NaN	NaN	NaN	NaN	581	577	579	576	583	578	573	577	582	580	576	578	575	580	580	577	580	576	575	578	578	579	579	576	578	579	576	573	579	575	576	582	573	579	578	579	578	577	580	578	574	580	575
	1.5006	NaN	NaN	NaN	NaN	NaN	576	577	578	576	576	579	578	578	577	578	578	577	577	577	579	582	578	577	576	581	581	574	583	578	577	578	578	574	580	584	579	573	581	576	576	583	576	574	579	583	577	575	574
	1.5004	NaN	NaN	NaN	NaN	NaN	578	576	580	582	576	580	578	578	577	578	580	578	577	580	578	580	578	581	579	580	574	572	575	573	576	575	582	582	570	578	574	574	578	580	580	578	578	577	578	583	577	573	579
	1.5002	NaN	NaN	NaN	NaN	NaN	583	582	579	578	579	576	576	572	578	580	573	582	576	581	581	574	578	577	576	580	576	576	577	576	575	580	579	578	576	575	575	579	575	572	580	577	578	581	580	579	574	577	578
	1.4999	NaN	NaN	NaN	NaN	NaN	577	577	577	576	578	577	576	583	576	574	581	573	575	576	580	579	582	577	576	572	580	576	582	582	575	577	575	576	581	580	579	579	579	579	577	581	576	576	580	578	575	576	573
	1.4997	NaN	NaN	NaN	NaN	NaN	575	576	576	580	578	578	574	579	579	583	578	572	579	576	576	584	577	579	576	579	576	580	575	575	576	571	579	582	576	578	578	576	575	580	578	575	575	575	579	577	580	576	576
	1.4994	NaN	NaN	NaN	NaN	NaN	577	581	574	576	581	582	575	577	578	579	577	582	577	581	578	574	575	577	573	579	578	578	580	576	578	579	578	579	576	573	575	576	576	576	580	581	578	580	580	576	576	576	578
	1.4992	NaN	NaN	NaN	NaN	NaN	579	581	579	577	576	577	579	578	582	576	578	576	577	577	581	575	577	578	574	579	577	581	578	581	578	579	573	574	583	578	576	582	581	580	576	583	576	583	579	577	576	582	577
	1.499	NaN	NaN	NaN	NaN	NaN	575	575	576	579	574	576	578	581	576	575	580	578	578	577	576	579	578	580	578	578	574	578	577	578	581	575	574	578	579	581	581	576	580	578	575	581	578	577	580	580	578	576	575
	1.4987	NaN	NaN	NaN	NaN	NaN	580	579	576	578	579	578	576	578	579	583	578	583	577	579	579	577	575	579	580	582	574	578	576	577	577	579	580	579	574	578	574	579	577	579	579	580	578	580	577	578	575	575	580
	1.4985	NaN	NaN	NaN	NaN	NaN	582	582	580	577	578	582	579	573	579	579	577	578	575	577	583	576	580	573	578	579	579	575	579	578	578	580	576	576	580	576	577	575	577	575	575	576	574	578	580	575	577	579	575
	1.4983	NaN	NaN	NaN	NaN	NaN	578	578	573	583	577	582	580	579	577	575	578	573	579	577	580	583	577	577	580	575	578	576	576	578	575	573	573	574	579	582	578	577	583	579	575	580	582	576	572	582	576	572	578
	1.498	NaN	NaN	NaN	NaN	NaN	575	577	576	578	580	578	576	574	577	579	578	581	580	576	577	579	574	581	578	576	573	582	574	573	581	574	580	580	576	575	574	577	579	577	580	573	577	578	577	577	578	582	577
	1.4978	NaN	NaN	NaN	NaN	NaN	579	582	577	576	580	579	573	577	577	577	578	582	576	580	578	577	578	576	572	581	577	579	581	580	578	581	573	575	577	578	576	580	579	574	576	577	576	575	580	578	575	580	579
	1.4976	NaN	NaN	NaN	NaN	NaN	576	576	579	582	576	581	580	584	576	577	580	574	576	577	578	580	575	578	576	579	579	580	578	582	578	581	581	577	581	577	578	575	579	576	576	578	577	579	574	580	579	579	572
	1.4973	NaN	NaN	NaN	NaN	NaN	579	576	577	577	577	579	579	581	576	583	581	580	581	577	578	581	575	580	579	575	575	579	576	575	577	577	574	581	576	576	575	571	576	581	579	580	579	577	573	579	577	574	576
	1.4971	NaN	NaN	NaN	NaN	NaN	578	581	580	575	577	569	574	575	581	578	574	582	575	579	577	575	577	578	575	579	575	577	576	578	579	578	580	577	578	576	573	579	576	578	576	575	581	581	579	578	575	577	580
	1.4969	NaN	NaN	NaN	NaN	NaN	579	581	578	579	578	578	579	579	574	580	579	575	577	575	577	579	579	576	576	580	579	574	581	576	573	581	578	576	579	579	581	577	581	576	576	580	572	579	581	574	578	578	576
	1.4966	NaN	NaN	NaN	NaN	NaN	574	574	575	579	575	579	578	580	577	580	580	574	579	575	579	579	573	579	579	576	575	583	572	575	574	576	578	576	574	581	576	577	579	578	575	576	575	576	578	580	577	577	578
	1.4964	NaN	NaN	NaN	NaN	NaN	575	578	579	579	581	577	573	572	583	583	578	580	578	581	577	579	580	576	578	579	579	578	579	574	582	576	579	582	580	572	575	576	576	576	579	573	580	578	576	575	576	578	582
	1.4962	NaN	NaN	NaN	NaN	NaN	578	578	580	574	581	577	577	576	582	578	575	579	579	577	582	576	579	574	575	580	579	576	581	581	577	582	574	574	576	576	577	581	576	575	576	576	571	577	577	574	576	580	573
	1.4959	NaN	NaN	NaN	NaN	NaN	578	574	575	577	578	581	577	577	577	579	578	580	581	576	578	583	575	580	579	577	578	578	578	579	573	579	577	577	578	579	579	575	576	578	576	582	580	577	576	580	581	576	577
	1.4957	NaN	NaN	NaN	NaN	NaN	578	579	576	581	578	577	579	576	578	582	580	580	578	578	574	576	579	582	579	577	573	580	575	577	572	576	580	579	575	576	578	574	576	579	578	577	583	579	575	576	578	578	581
	1.4955	NaN	NaN	NaN	NaN	NaN	582	581	579	578	579	576	576	577	582	576	576	577	578	584	576	576	585	576	575	577	575	576	577	581	575	584	576	578	578	577	576	580	575	580	578	579	577	581	577	577	574	580	576
	1.4952	NaN	NaN	NaN	NaN	NaN	575	572	578	577	578	579	580	582	575	577	582	576	574	572	577	580	577	580	575	575	581	573	578	575	573	577	576	579	579	579	580	573	582	576	577	578	576	579	576	579	579	576	577
	1.495	NaN	NaN	NaN	NaN	NaN	575	577	577	580	576	578	573	575	580	577	577	579	579	582	575	578	579	575	581	576	575	580	576	575	578	575	579	578	579	578	576	576	577	580	576	582	582	576	575	580	581	574	579
	1.4948	NaN	NaN	NaN	NaN	NaN	579	579	581	579	584	576	578	576	582	579	575	581	577	582	577	575	581	576	579	579	577	576	576	579	580	578	579	578	578	572	575	579	578	576	576	577	577	575	584	577	575	580	580
	1.4945	NaN	NaN	NaN	NaN	NaN	576	580	580	578	576	577	580	578	579	581	576	579	577	576	581	575	578	579	577	576	578	578	582	581	579	582	572	576	581	578	577	577	576	576	577	585	572	575	574	578	577	580	574
	1.4943	NaN	NaN	NaN	NaN	NaN	575	575	574	578	577	580	577	576	576	581	578	580	580	576	577	578	578	577	582	578	576	578	578	575	577	574	582	578	577	577	574	578	576	581	577	578	578	575	576	579	577	579	578
	1.4941	NaN	NaN	NaN	NaN	NaN	577	581	575	573	582	576	576	578	581	580	574	579	576	578	578	576	577	580	575	577	577	578	574	576	580	578	579	576	573	580	579	577	579	580	574	577	579	577	578	573	579	576	575
	1.4938	NaN	NaN	NaN	NaN	NaN	580	583	577	580	575	576	577	575	575	577	577	575	578	576	576	575	582	577	575	579	580	575	579	584	578	583	577	579	578	582	582	581	576	578	576	579	577	579	582	579	578	582	576
	1.4936	NaN	NaN	NaN	NaN	NaN	578	574	579	582	577	579	582	581	577	575	580	575	579	573	577	578	577	578	577	577	574	577	577	573	576	577	575	575	577	578	580	574	585	578	575	577	572	573	575	578	581	574	575
	1.4934	NaN	NaN	NaN	NaN	NaN	575	579	574	580	579	577	575	576	583	578	579	579	578	581	576	575	576	578	576	575	579	579	573	576	580	575	577	579	578	574	577	576	576	578	578	575	580	579	576	581	576	576	583
	1.4931	NaN	NaN	NaN	NaN	NaN	579	580	577	576	583	580	580	578	581	577	579	574	574	581	582	580	582	576	576	581	576	574	580	580	576	579	578	573	577	576	577	579	575	579	579	578	576	577	579	577	573	579	576
	1.4929	NaN	NaN	NaN	NaN	NaN	573	576	580	578	576	577	577	576	575	579	580	578	581	576	579	583	576	577	579	576	579	575	578	577	574	579	574	575	574	581	575	575	580	580	575	582	577	576	576	581	579	575	572
	1.4927	NaN	NaN	NaN	NaN	NaN	577	576	574	581	579	580	580	577	574	580	579	579	579	575	577	578	577	582	580	575	575	578	573	577	579	577	579	578	574	572	578	580	578	579	580	572	580	574	575	579	577	575	578
	1.4924	NaN	NaN	NaN	NaN	NaN	579	581	580	576	585	578	576	577	580	578	576	577	576	582	578	575	581	575	579	581	588	579	580	577	582	580	578	574	576	576	578	579	575	576	577	575	580	577	577	577	572	580	578
	1.4922	NaN	NaN	NaN	NaN	NaN	578	573	577	578	575	579	579	583	580	575	580	576	576	576	579	582	577	577	577	578	579	572	580	578	572	579	573	578	579	577	579	579	582	575	577	581	577	574	579	579	579	579	571
	1.492	NaN	NaN	NaN	NaN	NaN	576	576	578	581	577	576	573	579	574	581	582	575	581	576	577	580	575	576	579	577	578	580	574	576	576	576	579	581	577	574	576	574	579	578	579	573	582	578	574	579	579	573	575
	1.4917	NaN	NaN	NaN	NaN	NaN	578	580	580	579	577	572	576	579	582	576	572	577	575	578	577	575	579	575	578	574	581	577	574	581	577	580	579	581	577	572	580	580	575	571	577	572	580	581	579	576	579	576	575
	1.4915	NaN	NaN	NaN	NaN	NaN	576	574	579	580	577	579	583	581	573	579	577	571	577	573	579	578	583	577	579	580	579	577	575	575	574	579	574	575	579	576	581	582	580	579	579	584	578	579	574	578	578	579	578
	1.4913	NaN	NaN	NaN	NaN	NaN	572	578	577	582	573	580	579	578	574	580	580	579	582	579	576	583	577	578	581	578	578	579	573	571	578	574	573	578	576	580	574	574	577	577	579	578	574	575	574	581	580	578	575
	1.491	NaN	NaN	NaN	NaN	NaN	576	578	574	576	579	576	577	578	578	580	575	582	577	578	577	578	574	574	580	579	577	579	573	576	580	574	578	577	573	577	574	576	576	576	579	576	579	578	576	574	574	575	583
	1.4908	NaN	NaN	NaN	NaN	NaN	578	577	580	578	577	577	579	579	579	578	576	576	577	579	579	577	580	577	579	578	579	576	578	577	578	577	577	573	580	579	578	578	580	575	578	579	575	576	579	575	574	582	576
	1.4906	NaN	NaN	NaN	NaN	NaN	575	579	577	581	573	577	579	578	576	574	582	577	576	573	578	581	574	575	577	574	577	575	580	578	574	574	576	577	575	576	576	578	579	576	576	580	580	578	575	582	579	578	575
	1.4904	NaN	NaN	NaN	NaN	NaN	577	581	574	578	578	577	575	575	576	582	574	583	581	580	573	573	577	580	575	577	571	585	576	574	581	575	578	578	576	576	575	578	573	573	577	574	581	580	579	577	575	573	579
	1.4901	NaN	NaN	NaN	NaN	NaN	580	582	576	576	582	576	576	578	579	573	576	575	574	579	578	576	581	576	579	579	575	577	581	575	579	579	573	576	578	576	578	577	578	576	574	579	575	581	580	576	578	579	574
	1.4899	NaN	NaN	NaN	NaN	NaN	574	575	575	579	573	578	578	579	575	577	574	576	581	576	575	582	575	577	580	577	578	575	577	575	576	571	577	573	577	585	578	573	579	582	573	579	579	578	575	578	581	577	579
	1.4897	NaN	NaN	NaN	NaN	NaN	573	578	575	576	576	580	573	578	576	581	580	582	576	577	574	579	575	577	582	577	572	576	574	576	578	575	579	578	574	574	577	578	572	579	578	576	579	575	575	576	580	574	580
	1.4894	NaN	NaN	NaN	NaN	NaN	580	581	580	575	580	575	576	581	580	577	576	576	577	578	578	577	580	578	578	579	575	576	575	579	580	580	574	577	574	573	577	577	578	577	578	577	577	577	581	573	574	578	580
	1.4892	NaN	NaN	NaN	NaN	NaN	577	579	579	577	578	581	579	582	577	575	575	576	579	579	579	578	577	573	576	576	581	574	579	578	576	577	580	576	582	576	574	579	578	572	578	579	575	576	578	579	576	579	573
	1.489	NaN	NaN	NaN	NaN	NaN	577	576	575	577	580	581	576	580	574	579	582	578	580	577	577	582	575	578	579	574	572	575	576	578	572	570	578	580	576	574	577	576	574	576	576	577	580	578	576	579	582	575	578
	1.4887	NaN	NaN	NaN	NaN	NaN	578	580	574	575	579	573	579	576	579	578	576	580	579	580	576	575	580	578	578	578	572	578	580	575	580	579	581	577	574	575	579	577	578	578	575	575	579	579	578	570	572	575	576
	1.4885	NaN	NaN	NaN	NaN	NaN	581	578	580	575	573	576	581	577	576	575	578	576	576	574	577	575	582	573	577	576	575	575	579	578	575	580	574	577	579	576	580	579	581	573	575	580	577	579	580	573	575	579	574
	1.4883	NaN	NaN	NaN	NaN	NaN	574	576	574	578	572	580	578	581	576	581	580	576	576	576	576	578	575	576	580	574	576	577	578	574	577	574	579	577	573	582	578	575	577	581	577	577	576	574	574	577	579	579	573
	1.488	NaN	NaN	NaN	NaN	NaN	575	576	576	576	578	574	576	575	583	580	577	580	579	579	575	572	579	575	579	577	572	576	576	573	580	576	576	581	577	580	571	577	572	577	580	578	577	576	579	576	577	574	583
	1.4878	NaN	NaN	NaN	NaN	NaN	577	578	578	578	577	575	579	576	583	579	576	575	576	576	578	576	582	576	574	580	579	577	579	577	573	582	578	580	579	578	576	577	578	577	579	578	576	577	576	575	576	579	579
	1.4876	NaN	NaN	NaN	NaN	NaN	573	580	581	580	579	576	577	579	575	580	582	577	578	578	580	580	581	578	577	576	578	574	576	576	573	576	581	571	576	582	577	573	579	576	573	579	573	579	577	580	577	575	572
	1.4873	NaN	NaN	NaN	NaN	NaN	575	579	577	575	577	576	576	577	576	577	579	579	581	576	580	579	578	582	578	579	579	583	577	578	581	576	583	576	573	575	576	579	571	580	580	575	579	580	577	574	582	576	579
	1.4871	NaN	NaN	NaN	NaN	NaN	578	581	581	574	580	575	574	579	582	578	577	579	573	582	577	575	579	576	575	578	577	572	580	577	580	584	579	574	577	578	577	578	576	576	575	576	578	578	582	574	575	575	573
	1.4869	NaN	NaN	NaN	NaN	NaN	575	574	576	574	573	580	585	578	574	574	581	573	575	575	579	581	578	576	576	573	574	572	579	577	576	578	575	576	577	581	580	579	577	574	573	582	575	574	578	579	576	574	574
	1.4867	NaN	NaN	NaN	NaN	NaN	576	582	576	580	577	576	573	577	578	578	579	577	581	574	577	576	576	579	580	571	579	577	576	576	575	571	577	580	574	577	574	577	575	581	582	576	583	577	575	575	576	577	577
	1.4864	NaN	NaN	NaN	NaN	NaN	579	580	579	575	579	572	578	577	585	578	576	577	578	581	576	570	580	578	576	582	576	577	578	578	572	575	576	575	575	576	573	582	577	576	579	575	577	582	580	575	574	576	579
	1.4862	NaN	NaN	NaN	NaN	NaN	579	578	578	579	577	574	580	578	577	575	575	578	575	573	581	578	580	575	576	577	580	576	579	582	574	581	577	579	580	582	574	579	581	576	575	581	576	577	574	578	578	576	575
	1.486	NaN	NaN	NaN	NaN	NaN	570	576	572	577	576	578	580	580	575	579	582	579	579	575	575	582	576	579	579	579	573	577	578	577	575	578	575	580	574	575	574	575	577	579	579	575	571	575	576	579	582	575	576
	1.4857	NaN	NaN	NaN	NaN	NaN	582	580	576	578	580	575	573	578	581	576	579	582	578	580	579	575	579	575	580	580	578	581	573	579	577	574	578	579	576	578	577	579	578	576	580	578	582	580	577	573	576	578	581
	1.4855	NaN	NaN	NaN	NaN	NaN	578	580	580	578	580	573	582	574	576	577	578	576	576	575	581	575	581	577	572	583	578	570	577	576	577	579	575	579	579	579	576	578	582	578	574	579	577	575	578	573	570	579	571
	1.4853	NaN	NaN	NaN	NaN	NaN	579	576	576	578	575	578	582	580	573	573	580	578	579	579	579	580	572	579	577	571	576	580	577	576	576	577	579	577	578	582	576	577	578	579	579	580	578	575	576	578	581	572	577
	1.485	NaN	NaN	NaN	NaN	NaN	577	577	574	579	579	576	574	574	582	577	576	580	579	580	579	577	574	579	579	573	577	578	576	575	576	575	581	578	575	576	575	574	577	582	579	573	580	576	581	575	576	571	579
	1.4848	NaN	NaN	NaN	NaN	NaN	579	579	580	576	580	577	575	577	577	575	575	575	574	578	580	576	579	576	574	580	576	577	579	579	579	582	574	576	580	576	583	576	581	575	577	580	577	583	581	578	580	577	576
	1.4846	NaN	NaN	NaN	NaN	NaN	578	575	575	580	578	580	583	576	576	576	577	578	577	572	579	579	575	577	579	577	576	575	575	577	574	577	575	579	579	583	576	572	579	579	575	579	578	575	571	580	578	576	576
	1.4843	NaN	NaN	NaN	NaN	NaN	576	573	577	577	578	580	576	572	574	580	583	580	582	576	572	578	577	578	580	576	574	582	574	577	580	576	578	580	577	576	577	576	579	580	578	573	578	576	575	577	577	576	578
	1.4841	NaN	NaN	NaN	NaN	NaN	578	582	576	574	581	577	575	575	580	577	573	576	575	580	578	572	582	575	572	577	570	576	577	579	578	577	579	573	577	579	575	577	575	578	579	576	576	580	579	572	575	576	575
	1.4839	NaN	NaN	NaN	NaN	NaN	576	574	582	576	573	581	581	576	577	572	580	574	574	577	578	578	574	577	575	574	578	576	580	577	578	575	575	575	581	581	579	577	581	575	574	578	575	576	579	581	576	574	572
	1.4837	NaN	NaN	NaN	NaN	NaN	579	578	573	580	574	576	576	576	579	575	578	577	578	577	576	580	577	583	580	577	571	578	575	576	578	574	579	577	573	574	575	574	576	580	579	579	579	577	578	576	579	574	577
	1.4834	NaN	NaN	NaN	NaN	NaN	577	579	580	579	581	576	577	571	581	578	577	583	575	581	576	576	580	574	577	580	575	578	579	576	578	577	581	582	577	578	576	580	574	578	579	573	579	578	581	576	573	578	580
	1.4832	NaN	NaN	NaN	NaN	NaN	575	579	578	577	576	576	577	578	577	575	576	575	575	579	579	577	579	578	580	573	578	578	578	580	573	576	573	573	577	578	576	577	581	577	572	582	575	577	583	574	574	578	575
	1.483	NaN	NaN	NaN	NaN	NaN	576	574	576	578	574	581	577	577	573	582	580	576	580	576	576	578	575	577	580	578	577	582	577	576	572	575	575	576	575	579	576	578	575	578	574	574	575	575	571	580	579	578	574
	1.4827	NaN	NaN	NaN	NaN	NaN	576	577	574	577	578	579	577	574	576	583	576	579	575	576	577	572	574	576	576	579	577	577	576	575	578	578	580	581	580	572	577	581	580	576	575	573	576	580	575	575	576	577	582
	1.4825	NaN	NaN	NaN	NaN	NaN	581	580	581	579	579	577	576	579	580	577	574	575	575	579	580	581	582	574	575	580	580	575	583	581	578	575	578	575	578	579	578	580	580	575	574	579	578	579	579	572	576	582	579
	1.4823	NaN	NaN	NaN	NaN	NaN	577	574	575	580	576	580	579	575	577	576	578	577	581	576	579	580	578	575	578	575	578	573	575	575	582	574	576	579	576	579	577	575	581	576	572	576	576	574	573	581	575	576	575
	1.4821	NaN	NaN	NaN	NaN	NaN	578	579	577	580	576	573	574	577	579	577	575	580	579	583	577	580	577	580	580	572	573	579	576	576	580	575	582	579	575	575	579	578	574	581	580	574	580	577	577	577	575	575	580
	1.4818	NaN	NaN	NaN	NaN	NaN	581	580	579	576	581	574	576	576	578	576	576	579	577	578	576	578	582	580	577	577	575	573	581	575	578	578	574	576	579	575	579	576	576	577	571	580	576	576	580	577	579	576	575
	1.4816	NaN	NaN	NaN	NaN	NaN	576	580	579	575	575	580	580	578	573	575	579	572	576	575	578	581	576	578	577	577	581	576	576	583	572	576	578	577	580	578	578	572	577	578	578	580	575	579	576	580	576	578	575
	1.4814	NaN	NaN	NaN	NaN	NaN	576	577	575	582	576	581	573	573	578	585	582	580	580	574	575	577	578	582	581	575	572	578	575	576	576	572	581	578	574	572	575	580	576	579	579	572	575	575	577	577	578	579	576
	1.4811	NaN	NaN	NaN	NaN	NaN	578	578	579	580	577	577	574	574	578	579	574	580	575	576	579	578	577	573	571	578	576	577	575	581	576	578	576	575	577	576	574	574	577	571	579	576	581	578	579	574	573	581	577
	1.4809	NaN	NaN	NaN	NaN	NaN	576	575	580	577	574	577	577	580	575	576	573	579	577	575	579	578	578	574	576	575	581	576	578	582	575	576	572	573	577	576	578	578	579	577	574	580	574	573	576	577	573	578	577
	1.4807	NaN	NaN	NaN	NaN	NaN	575	572	579	577	579	579	575	578	576	584	579	577	578	579	576	578	573	576	581	576	574	578	576	574	575	579	579	580	576	576	575	576	579	579	574	575	578	577	576	583	581	575	577
	1.4805	NaN	NaN	NaN	NaN	NaN	581	579	575	577	577	575	574	576	581	576	574	576	580	580	578	577	583	578	574	578	577	579	576	578	578	573	580	582	576	576	575	577	574	577	583	579	577	579	579	573	576	579	579
	1.4802	NaN	NaN	NaN	NaN	NaN	580	579	582	572	576	579	579	576	580	575	577	573	572	576	574	574	577	577	576	576	578	574	578	577	575	579	575	574	582	577	578	581	581	575	574	580	575	577	576	575	581	580	574
	1.48	NaN	NaN	NaN	NaN	NaN	574	571	578	582	574	580	578	576	573	576	577	575	578	577	577	578	574	579	577	571	574	578	572	577	576	572	576	576	575	579	577	573	579	579	579	577	577	575	573	581	575	579	579
	1.4798	NaN	NaN	NaN	NaN	NaN	575	575	576	577	578	577	574	572	575	580	575	581	577	577	577	574	581	577	578	575	576	576	575	573	581	579	580	578	579	573	577	578	575	578	576	571	579	574	575	576	576	575	579
	1.4795	NaN	NaN	NaN	NaN	NaN	577	580	578	577	578	578	580	574	577	574	577	577	575	578	579	577	576	576	572	581	576	575	576	578	580	575	574	572	579	572	576	576	578	575	574	578	576	578	580	574	573	578	576
	1.4793	NaN	NaN	NaN	NaN	NaN	573	573	573	577	572	583	581	580	575	573	580	576	582	574	582	577	575	579	582	580	579	570	578	577	578	572	575	575	578	577	579	575	580	577	574	580	573	575	577	578	580	575	573
	1.4791	NaN	NaN	NaN	NaN	NaN	578	577	576	574	577	576	578	577	575	579	575	577	578	580	572	573	575	577	581	576	577	582	572	575	578	575	582	576	572	575	576	582	576	579	578	573	576	575	574	575	574	574	579
	1.4789	NaN	NaN	NaN	NaN	NaN	581	579	579	575	577	575	575	579	580	575	575	581	578	578	576	574	578	574	573	575	574	577	582	585	581	577	576	575	577	577	574	578	575	573	576	581	578	578	579	576	576	578	576
	1.4786	NaN	NaN	NaN	NaN	NaN	575	578	577	578	575	578	577	576	575	576	574	574	577	573	577	573	577	576	576	570	580	579	579	576	576	576	576	577	578	581	582	576	579	575	572	578	573	576	575	580	580	577	580
	1.4784	NaN	NaN	NaN	NaN	NaN	576	579	578	579	576	576	572	579	578	579	579	578	577	578	574	582	576	578	580	575	575	582	568	575	577	575	577	582	576	575	575	574	578	578	577	579	575	576	579	577	577	572	580
	1.4782	NaN	NaN	NaN	NaN	NaN	578	580	581	574	577	575	576	576	579	579	575	578	574	580	579	573	585	579	579	579	571	577	577	578	577	581	579	578	576	572	574	579	578	576	578	574	578	581	579	572	577	576	577
	1.4779	NaN	NaN	NaN	NaN	NaN	579	580	582	575	575	575	576	573	575	573	573	576	574	579	578	576	576	575	577	579	578	577	574	582	573	577	572	578	579	578	579	579	582	577	571	579	575	575	576	579	579	576	574
	1.4777	NaN	NaN	NaN	NaN	NaN	574	576	577	579	573	582	574	581	576	578	577	575	583	575	575	580	576	582	584	576	572	576	575	576	576	575	577	578	578	577	574	579	576	576	574	576	577	573	573	580	582	576	574
	1.4775	NaN	NaN	NaN	NaN	NaN	577	579	575	574	578	574	576	577	574	578	576	579	580	582	575	576	579	576	578	578	579	580	578	575	576	578	576	579	576	575	572	579	576	577	576	577	578	576	577	574	577	576	581
	1.4773	NaN	NaN	NaN	NaN	NaN	579	581	578	573	578	577	579	575	580	573	577	579	578	574	577	579	578	573	572	578	579	576	581	579	576	579	572	572	577	577	578	583	575	579	573	578	574	576	578	578	576	579	575
	1.477	NaN	NaN	NaN	NaN	NaN	576	578	577	578	576	579	579	577	576	576	582	580	577	575	574	580	574	582	575	575	578	576	577	579	575	575	576	579	577	577	577	576	582	579	577	579	578	575	573	580	577	573	574
	1.4768	NaN	NaN	NaN	NaN	NaN	576	576	579	582	577	572	573	576	579	579	579	578	582	580	577	579	576	574	577	577	575	578	577	576	580	576	581	579	578	576	576	577	572	578	582	574	582	578	578	574	576	575	580
	1.4766	NaN	NaN	NaN	NaN	NaN	577	579	579	576	578	577	575	577	578	577	575	578	577	578	580	576	575	576	577	581	577	573	582	578	575	581	577	573	579	575	577	582	575	578	574	582	580	578	580	575	576	580	575
	1.4763	NaN	NaN	NaN	NaN	NaN	575	577	579	576	573	580	576	582	576	576	576	571	577	572	579	579	575	575	577	577	583	577	578	578	574	577	574	577	578	576	577	575	576	576	574	577	579	578	574	579	578	577	575
	1.4761	NaN	NaN	NaN	NaN	NaN	575	576	574	576	575	582	573	580	576	581	577	582	580	577	571	581	578	579	581	578	577	581	580	575	578	577	577	576	577	575	574	579	575	579	576	577	582	574	574	579	580	575	578
	1.4759	NaN	NaN	NaN	NaN	NaN	576	579	578	579	579	578	578	578	580	574	575	578	573	581	576	574	576	574	573	583	577	577	577	577	578	577	576	576	580	575	575	581	576	575	574	578	578	582	581	575	573	579	578
	1.4757	NaN	NaN	NaN	NaN	NaN	576	577	578	575	576	575	578	575	575	575	581	577	578	574	581	579	574	575	575	573	575	575	578	579	576	578	576	578	580	577	579	580	581	575	577	578	575	577	575	576	575	583	575
	1.4754	NaN	NaN	NaN	NaN	NaN	576	579	572	579	578	577	576	579	576	576	581	576	582	574	576	579	575	578	579	577	570	578	575	575	577	575	578	580	574	579	575	572	573	582	575	573	581	575	574	577	580	575	575
	1.4752	NaN	NaN	NaN	NaN	NaN	579	581	578	578	580	572	575	577	583	578	570	581	574	580	576	578	578	571	571	582	576	579	573	576	577	575	577	580	577	574	575	573	576	577	576	578	576	575	580	575	580	578	582
	1.475	NaN	NaN	NaN	NaN	NaN	578	580	580	577	576	575	578	579	578	574	576	578	576	575	579	579	578	575	574	577	579	574	581	577	576	579	574	576	580	578	580	578	579	576	578	578	576	577	578	575	580	579	572
	1.4748	NaN	NaN	NaN	NaN	NaN	576	577	576	579	574	576	576	577	579	582	577	578	578	577	575	581	576	575	579	575	579	579	573	576	576	574	577	578	578	580	577	581	574	579	577	573	575	571	577	580	581	574	576
	1.4745	NaN	NaN	NaN	NaN	NaN	577	575	575	576	579	572	575	575	576	580	576	579	579	578	575	571	576	580	577	580	574	580	574	581	581	576	582	578	573	573	574	577	575	578	579	576	579	577	577	577	576	575	578
	1.4743	NaN	NaN	NaN	NaN	NaN	579	579	583	576	577	575	576	575	580	579	576	579	573	577	580	577	578	578	573	580	580	576	579	579	577	579	578	576	577	576	580	580	576	576	579	576	575	576	579	577	575	583	575
	1.4741	NaN	NaN	NaN	NaN	NaN	574	577	576	576	575	577	583	581	576	579	582	580	577	573	580	577	576	579	579	572	579	576	575	577	579	575	574	577	578	575	583	576	581	579	575	579	576	575	574	580	579	577	579
	1.4739	NaN	NaN	NaN	NaN	NaN	577	577	579	581	577	577	572	580	578	580	577	576	581	581	573	580	576	579	576	576	579	577	577	576	578	576	579	577	576	577	576	575	571	583	579	579	578	576	575	577	575	574	578
	1.4736	NaN	NaN	NaN	NaN	NaN	579	578	582	578	582	576	579	577	579	573	574	576	578	579	579	576	580	576	575	581	577	573	578	577	580	577	578	579	579	571	576	579	576	574	574	577	580	580	579	577	576	579	577
	1.4734	NaN	NaN	NaN	NaN	NaN	576	576	576	577	575	579	580	578	576	577	578	570	577	574	581	578	577	578	577	574	580	575	578	577	575	575	578	575	577	580	581	576	574	578	575	579	578	576	574	578	579	574	575
	1.4732	NaN	NaN	NaN	NaN	NaN	570	576	577	577	574	580	574	577	581	576	574	579	582	578	574	579	574	581	580	576	575	579	575	576	575	574	577	577	576	578	575	578	575	583	576	575	580	576	578	580	582	574	578
	1.4729	NaN	NaN	NaN	NaN	NaN	578	580	581	577	579	575	575	572	578	576	575	577	576	578	576	577	577	575	577	579	578	576	579	582	579	579	577	575	578	576	577	578	579	572	579	574	578	576	579	575	576	579	578
	1.4727	NaN	NaN	NaN	NaN	NaN	572	578	582	575	577	578	579	579	575	577	574	575	573	576	581	577	580	573	575	576	577	574	579	580	575	577	575	577	580	577	580	580	579	575	574	581	571	573	579	574	577	580	574
	1.4725	NaN	NaN	NaN	NaN	NaN	572	578	575	577	575	577	577	583	574	577	578	577	579	578	579	580	577	581	578	576	576	580	579	576	576	577	577	577	573	576	578	579	577	574	582	577	576	576	572	580	580	570	577
	1.4723	NaN	NaN	NaN	NaN	NaN	581	578	577	579	577	574	576	579	581	580	575	578	574	579	576	576	583	579	573	581	576	578	577	573	580	574	578	578	580	576	575	577	577	576	579	577	582	581	580	577	575	574	580
	1.472	NaN	NaN	NaN	NaN	NaN	582	580	581	581	579	575	577	576	576	575	576	577	576	578	578	580	580	578	578	580	576	574	582	577	574	582	576	576	577	578	574	578	579	576	577	580	576	579	576	579	579	578	574
	1.4718	NaN	NaN	NaN	NaN	NaN	577	574	576	580	577	579	574	579	576	575	577	578	584	577	577	579	574	577	575	577	575	578	576	573	579	576	578	574	577	579	575	574	578	577	581	578	576	576	574	577	580	574	576
	1.4716	NaN	NaN	NaN	NaN	NaN	575	579	575	577	576	579	575	574	579	580	575	579	580	582	577	578	576	578	576	577	574	578	576	576	582	578	576	581	576	575	576	574	575	577	576	576	581	577	578	577	581	577	579
	1.4714	NaN	NaN	NaN	NaN	NaN	579	577	580	574	579	573	581	578	580	577	573	578	576	580	580	578	578	574	575	576	577	575	582	575	577	578	576	574	576	576	575	574	579	577	577	579	573	581	575	573	575	578	576
	1.4711	NaN	NaN	NaN	NaN	NaN	574	575	576	578	572	579	578	582	576	576	580	573	578	578	580	579	578	575	573	577	580	576	577	577	578	578	577	576	581	577	580	578	579	576	576	580	577	572	578	578	578	577	576
	1.4709	NaN	NaN	NaN	NaN	NaN	573	576	577	579	578	576	575	576	574	579	582	579	582	577	574	579	577	576	578	578	573	579	577	577	576	575	581	579	574	576	575	576	571	577	582	576	579	576	576	576	576	575	580
	1.4707	NaN	NaN	NaN	NaN	NaN	581	580	581	572	581	575	575	579	580	576	577	578	576	580	576	575	581	572	573	581	576	578	576	579	580	580	577	576	575	578	577	582	574	575	579	575	575	580	579	574	572	578	574
	1.4705	NaN	NaN	NaN	NaN	NaN	569	575	578	577	574	577	579	577	573	575	579	573	572	572	583	578	579	578	575	575	574	575	578	578	574	576	577	579	574	582	578	578	578	579	576	578	572	577	574	579	577	580	576
	1.4702	NaN	NaN	NaN	NaN	NaN	577	581	576	584	576	582	575	578	579	578	579	581	576	580	577	583	577	582	579	576	573	579	575	576	575	577	581	576	574	581	576	576	575	581	574	576	580	576	575	579	577	576	579
	1.47	NaN	NaN	NaN	NaN	NaN	578	580	580	574	577	573	576	577	580	576	579	574	575	577	579	576	581	574	579	575	574	576	576	578	579	577	581	580	579	576	576	578	580	578	579	578	580	580	578	574	574	577	578
	1.4698	NaN	NaN	NaN	NaN	NaN	581	579	579	576	581	577	580	577	574	571	576	581	577	575	578	576	582	573	577	575	580	575	576	583	576	579	572	571	580	578	577	580	579	578	573	581	576	576	577	576	574	577	575
	1.4696	NaN	NaN	NaN	NaN	NaN	573	576	575	579	578	579	576	579	577	580	577	580	581	576	576	577	576	578	581	578	573	580	574	577	575	577	577	578	577	577	575	576	576	579	576	575	572	577	574	579	577	575	577
	1.4693	NaN	NaN	NaN	NaN	NaN	579	575	572	580	578	575	578	579	575	578	580	576	579	579	575	574	577	577	578	578	577	581	578	577	581	577	581	576	576	577	575	574	574	576	582	577	579	578	582	572	572	576	579
	1.4691	NaN	NaN	NaN	NaN	NaN	578	578	581	576	576	576	578	573	577	576	576	575	578	576	581	573	579	576	577	579	578	575	578	579	576	579	574	575	580	580	578	580	577	576	573	581	577	575	579	575	576	582	574
	1.4689	NaN	NaN	NaN	NaN	NaN	571	577	572	580	577	579	577	580	577	576	578	578	577	577	578	578	572	577	582	576	576	578	575	572	576	571	575	573	576	580	574	573	579	578	575	578	575	577	575	581	580	573	575
	1.4687	NaN	NaN	NaN	NaN	NaN	575	580	575	578	576	577	575	577	578	580	576	580	580	579	574	575	575	581	579	575	573	576	576	577	577	577	580	579	576	575	574	577	578	577	580	575	578	575	573	574	582	576	577
	1.4684	NaN	NaN	NaN	NaN	NaN	578	579	577	576	580	575	578	578	580	575	575	578	574	579	580	575	580	572	576	579	576	573	577	575	585	578	576	576	578	576	574	577	577	575	574	576	578	578	580	576	576	578	574
	1.4682	NaN	NaN	NaN	NaN	NaN	575	578	574	578	575	576	579	579	574	576	577	572	580	572	580	582	574	577	576	577	580	575	575	579	574	578	577	574	576	579	579	579	579	576	577	580	572	579	575	581	578	579	575
	1.468	NaN	NaN	NaN	NaN	NaN	574	576	573	580	579	581	572	579	576	578	581	578	581	575	576	577	578	576	576	574	575	580	575	573	575	576	579	578	577	576	576	575	578	575	579	574	579	575	575	578	581	578	578
	1.4678	NaN	NaN	NaN	NaN	NaN	577	578	580	576	580	575	576	574	578	577	576	580	574	581	578	574	578	574	575	579	575	578	576	578	582	581	575	574	579	577	575	582	578	575	579	577	579	579	580	574	571	579	579
	1.4675	NaN	NaN	NaN	NaN	NaN	575	577	577	575	572	577	575	576	579	578	577	576	579	577	583	574	576	576	578	573	579	572	579	579	575	579	575	577	581	575	579	578	576	577	574	577	577	577	575	579	574	579	576
	1.4673	NaN	NaN	NaN	NaN	NaN	574	577	571	578	576	577	576	581	579	578	580	578	578	576	577	578	575	580	577	576	577	580	576	578	578	574	580	579	575	578	575	576	578	576	581	576	575	576	575	577	577	574	577
	1.4671	NaN	NaN	NaN	NaN	NaN	576	581	579	575	579	574	577	578	579	577	575	578	572	582	576	578	580	571	574	578	576	577	576	573	577	577	578	578	577	576	577	575	576	577	575	579	578	578	577	574	577	575	579
	1.4669	NaN	NaN	NaN	NaN	NaN	576	577	579	575	580	577	577	577	577	573	573	571	577	575	576	580	581	577	578	581	576	576	576	583	573	577	576	575	580	578	578	576	580	573	577	581	575	577	577	576	576	579	572
	1.4666	NaN	NaN	NaN	NaN	NaN	573	574	576	578	575	577	578	575	578	579	579	574	580	578	574	582	579	577	579	576	577	578	575	576	576	577	575	574	573	579	577	577	579	581	576	575	572	573	575	578	579	577	572
	1.4664	NaN	NaN	NaN	NaN	NaN	575	572	576	577	580	577	574	574	580	579	579	578	578	579	578	577	574	575	576	577	575	579	574	575	577	577	575	578	575	576	572	578	576	577	580	576	579	574	575	573	575	574	578
	1.4662	NaN	NaN	NaN	NaN	NaN	580	577	577	574	580	578	580	573	579	576	569	575	574	577	582	577	579	576	574	577	579	575	576	582	580	579	575	575	578	574	577	578	574	573	576	583	573	577	577	574	578	578	576
	1.466	NaN	NaN	NaN	NaN	NaN	577	579	575	576	573	584	577	579	571	574	580	577	578	576	580	577	575	579	577	577	574	575	577	572	573	582	579	572	579	577	576	577	578	578	576	582	574	575	574	580	578	573	576
	1.4657	NaN	NaN	NaN	NaN	NaN	575	579	575	582	574	578	574	578	575	576	579	579	576	579	575	577	577	576	579	577	574	583	573	575	578	577	582	577	574	576	575	576	575	580	580	577	583	577	576	575	581	575	578
	1.4655	NaN	NaN	NaN	NaN	NaN	574	580	578	575	576	576	581	574	576	573	577	579	575	579	577	573	580	576	572	581	576	572	579	574	578	579	574	579	577	575	575	578	576	573	575	575	576	580	581	572	576	575	576
	1.4653	NaN	NaN	NaN	NaN	NaN	574	573	578	578	576	575	578	579	576	572	576	574	576	573	580	578	576	576	575	575	578	578	578	580	572	577	576	577	581	577	575	578	578	576	574	582	576	575	577	578	580	577	574
	1.4651	NaN	NaN	NaN	NaN	NaN	576	576	574	580	578	580	575	579	570	578	580	574	580	573	575	580	574	576	581	574	577	577	573	576	575	578	578	580	576	577	577	578	576	577	577	575	576	573	576	578	578	575	580
	1.4648	NaN	NaN	NaN	NaN	NaN	576	579	581	576	576	576	576	574	579	580	575	578	575	574	576	570	581	574	575	579	576	574	571	575	578	574	576	578	574	571	573	576	576	573	578	576	580	577	578	575	579	579	578
	1.4646	NaN	NaN	NaN	NaN	NaN	575	579	577	576	575	573	579	578	575	572	572	577	582	578	577	575	576	571	572	578	581	574	579	579	578	577	573	576	578	575	578	578	579	577	579	582	574	572	574	575	578	578	575
	1.4644	NaN	NaN	NaN	NaN	NaN	572	578	576	577	574	578	579	578	574	578	578	574	581	578	571	576	574	579	578	575	572	579	575	574	574	577	575	577	575	574	576	571	576	578	574	578	577	574	574	581	576	574	575
	1.4642	NaN	NaN	NaN	NaN	NaN	579	579	576	579	575	574	573	575	576	579	573	580	576	581	576	578	577	575	578	581	576	582	576	576	576	577	578	580	570	574	574	573	574	578	579	577	582	578	580	574	579	578	576
	1.464	NaN	NaN	NaN	NaN	NaN	578	579	579	577	576	576	575	574	576	575	576	577	572	575	576	575	579	576	572	579	577	576	580	576	578	582	573	575	578	576	579	578	583	575	572	579	579	578	578	576	577	579	574
	1.4637	NaN	NaN	NaN	NaN	NaN	574	574	576	578	573	576	576	578	576	574	580	578	578	574	577	580	576	576	578	576	579	577	574	576	574	577	576	574	581	580	579	574	579	575	577	578	574	572	575	582	578	572	576
	1.4635	NaN	NaN	NaN	NaN	NaN	577	576	577	578	577	579	574	575	578	579	575	578	579	575	576	580	574	577	579	580	574	576	574	576	578	578	576	577	572	572	577	577	574	579	582	575	576	575	575	574	580	576	580
	1.4633	NaN	NaN	NaN	NaN	NaN	579	580	580	573	581	573	575	577	580	572	575	577	572	576	576	578	577	575	577	581	577	577	579	578	579	575	572	576	582	574	573	579	576	573	576	578	575	580	579	578	572	576	574
	1.4631	NaN	NaN	NaN	NaN	NaN	573	577	577	578	578	579	574	578	576	577	576	575	579	573	579	578	576	578	576	574	578	574	582	577	576	574	576	576	576	577	581	576	582	575	576	577	576	573	574	575	578	579	573
	1.4628	NaN	NaN	NaN	NaN	NaN	574	577	577	578	576	582	576	577	575	580	580	578	578	578	577	579	574	579	575	571	576	580	573	577	574	577	583	579	571	574	574	575	572	577	578	578	579	578	576	578	578	575	581
	1.4626	NaN	NaN	NaN	NaN	NaN	577	580	578	574	578	576	572	572	579	577	573	576	573	582	577	572	575	572	576	579	573	576	578	578	578	577	575	582	574	578	577	577	576	575	578	581	575	578	578	577	577	581	576
	1.4624	NaN	NaN	NaN	NaN	NaN	575	575	580	574	574	579	576	578	571	576	576	577	572	574	581	577	579	574	572	572	579	573	584	581	574	580	571	576	580	576	576	575	580	575	572	580	575	575	574	579	578	575	574
	1.4622	NaN	NaN	NaN	NaN	NaN	577	576	576	579	573	582	576	577	577	578	580	578	580	576	574	576	576	580	580	578	571	575	577	574	573	574	577	577	573	578	575	575	574	579	580	577	577	577	579	577	581	573	576
	1.4619	NaN	NaN	NaN	NaN	NaN	577	577	578	575	578	577	573	579	575	577	576	576	579	575	577	575	578	575	577	576	576	573	579	576	579	579	578	577	579	574	576	575	578	577	579	574	580	580	578	578	575	574	578
	1.4617	NaN	NaN	NaN	NaN	NaN	578	579	580	576	577	581	576	572	581	576	575	572	579	576	581	573	579	574	577	581	578	575	580	581	575	577	575	577	580	576	579	578	577	574	575	582	573	575	576	577	576	577	576
	1.4615	NaN	NaN	NaN	NaN	NaN	572	574	576	577	572	578	576	579	575	576	577	576	578	576	572	576	576	575	580	574	573	576	577	573	574	575	578	578	576	577	579	570	576	574	577	574	577	571	576	579	581	575	574
	1.4613	NaN	NaN	NaN	NaN	NaN	578	576	574	576	578	576	574	573	580	582	576	577	581	579	576	572	576	574	578	578	574	580	576	576	576	576	578	578	573	575	573	571	571	579	578	575	583	579	576	578	573	574	577
	1.4611	NaN	NaN	NaN	NaN	NaN	579	582	577	572	577	575	572	574	578	576	580	575	576	578	577	575	579	576	577	578	577	570	580	581	580	579	575	575	578	577	575	582	574	575	573	581	581	579	575	577	576	578	574
	1.4608	NaN	NaN	NaN	NaN	NaN	575	577	573	578	575	579	578	579	576	573	579	579	576	576	575	579	577	578	578	574	577	578	577	579	574	576	573	574	573	577	575	573	580	576	572	577	576	575	574	579	578	574	574
	1.4606	NaN	NaN	NaN	NaN	NaN	573	577	578	581	572	575	576	575	577	576	577	578	581	583	577	581	577	576	578	577	575	576	578	576	579	575	577	578	574	577	576	578	572	582	580	576	577	574	579	576	576	574	578
	1.4604	NaN	NaN	NaN	NaN	NaN	580	577	578	573	579	577	575	572	578	576	577	576	575	582	577	575	578	577	573	578	577	575	578	579	578	576	578	570	578	577	576	574	574	575	577	577	579	577	579	575	575	575	576
	1.4602	NaN	NaN	NaN	NaN	NaN	578	582	578	574	570	575	576	579	576	575	577	573	577	575	577	574	576	579	575	574	581	571	573	579	570	575	573	579	580	580	579	575	576	576	574	581	570	580	577	580	576	577	575
	1.4599	NaN	NaN	NaN	NaN	NaN	580	577	577	580	578	575	575	581	575	578	581	574	579	575	577	577	573	578	580	575	573	580	573	577	574	576	579	578	575	573	578	577	576	577	578	573	575	574	576	577	584	575	579
	1.4597	NaN	NaN	NaN	NaN	NaN	576	579	579	574	579	576	571	576	581	577	574	582	576	575	575	579	577	576	574	578	576	577	577	572	579	579	579	576	573	578	572	578	576	574	578	576	578	582	579	576	574	579	576
	1.4595	NaN	NaN	NaN	NaN	NaN	576	577	577	572	575	579	578	575	576	577	577	577	577	576	578	572	578	574	575	575	578	575	582	580	576	580	576	575	582	577	580	578	576	577	576	580	576	577	573	575	577	580	572
	1.4593	NaN	NaN	NaN	NaN	NaN	574	575	573	576	579	580	577	581	574	580	580	577	579	576	577	577	572	581	578	576	576	577	572	576	575	576	580	576	575	577	576	574	578	580	581	577	575	579	574	580	579	574	580
	1.4591	NaN	NaN	NaN	NaN	NaN	577	578	578	573	578	574	576	572	580	580	578	578	574	579	577	576	574	576	575	579	573	578	577	573	578	579	574	577	577	576	576	577	571	580	580	578	577	576	578	574	574	579	574
	1.4588	NaN	NaN	NaN	NaN	NaN	578	580	578	575	579	575	578	576	576	575	576	574	572	572	580	573	580	575	574	576	579	576	579	577	577	577	572	573	579	575	578	575	577	572	573	581	576	581	580	576	578	578	573
	1.4586	NaN	NaN	NaN	NaN	NaN	572	578	576	580	571	581	574	578	574	577	578	573	579	578	575	578	575	577	576	574	573	576	572	574	575	575	575	576	572	580	574	574	577	578	575	577	572	574	578	581	582	575	577
	1.4584	NaN	NaN	NaN	NaN	NaN	574	578	575	581	573	575	574	578	576	579	572	576	580	579	578	579	576	578	579	576	575	581	578	581	579	578	578	577	575	575	572	575	572	581	582	571	581	578	576	577	573	575	577
	1.4582	NaN	NaN	NaN	NaN	NaN	579	580	580	572	578	575	576	576	578	577	576	575	579	577	578	572	580	574	574	577	580	576	579	578	577	578	574	576	577	575	575	578	579	576	577	579	572	579	574	579	572	579	575
	1.4579	NaN	NaN	NaN	NaN	NaN	572	573	572	574	574	581	577	582	573	576	575	573	573	569	580	579	575	577	576	576	579	574	577	577	573	576	579	577	578	575	577	575	577	573	580	579	577	576	574	579	578	572	576
	1.4577	NaN	NaN	NaN	NaN	NaN	576	576	577	578	575	577	575	576	576	576	579	581	579	577	575	579	574	579	577	578	572	577	576	574	576	577	576	575	571	574	576	576	578	579	581	576	579	577	577	576	576	577	578
	1.4575	NaN	NaN	NaN	NaN	NaN	578	582	576	573	579	574	571	577	579	577	572	579	576	578	576	574	580	572	575	576	574	575	576	575	577	579	574	577	575	576	576	575	572	577	575	578	579	578	578	578	576	577	575
	1.4573	NaN	NaN	NaN	NaN	NaN	577	576	576	578	576	578	580	575	577	572	576	573	577	573	578	574	575	574	577	574	582	577	576	580	576	579	575	578	580	580	580	577	578	574	576	577	575	574	573	577	573	573	574
	1.4571	NaN	NaN	NaN	NaN	NaN	574	575	572	581	576	576	571	577	574	577	583	576	574	576	574	577	574	577	575	575	574	578	573	576	574	574	577	581	574	581	575	573	575	578	576	571	579	575	577	578	582	574	578
	1.4568	NaN	NaN	NaN	NaN	NaN	579	574	576	576	576	574	570	572	579	576	575	582	578	582	575	574	581	573	574	574	573	579	577	575	578	574	578	578	578	575	579	583	577	574	579	574	580	579	578	574	577	575	581
	1.4566	NaN	NaN	NaN	NaN	NaN	575	578	575	575	577	577	580	580	578	572	571	581	579	580	579	576	578	570	578	575	580	580	574	579	576	581	572	576	580	577	574	581	578	578	573	577	574	576	575	578	573	577	572
	1.4564	NaN	NaN	NaN	NaN	NaN	573	570	572	578	579	583	573	579	574	577	577	574	575	576	579	578	577	578	581	576	577	577	576	575	576	575	576	572	572	579	575	573	573	578	575	575	575	571	577	577	578	571	578
	1.4562	NaN	NaN	NaN	NaN	NaN	578	579	574	573	579	574	575	572	579	580	576	577	577	576	574	570	576	571	576	579	574	578	576	575	581	575	577	573	574	574	576	576	574	577	579	576	580	577	580	577	572	577	579
	1.456	NaN	NaN	NaN	NaN	NaN	578	580	578	573	581	576	574	579	577	574	573	575	576	578	580	574	580	575	578	574	576	580	582	579	579	580	574	578	578	574	576	579	575	573	572	579	578	576	579	577	576	577	572
	1.4557	NaN	NaN	NaN	NaN	NaN	575	572	575	579	570	578	576	577	573	575	575	575	581	578	575	577	576	582	577	575	577	576	577	576	573	574	576	575	576	580	579	574	576	575	575	576	579	576	573	582	576	572	573
	1.4555	NaN	NaN	NaN	NaN	NaN	576	572	578	578	576	579	577	577	574	583	577	577	575	574	572	576	577	576	578	576	573	579	577	574	574	575	575	585	575	573	573	575	574	575	578	573	579	575	576	581	580	576	578
	1.4553	NaN	NaN	NaN	NaN	NaN	579	579	576	576	581	576	573	571	579	575	573	579	573	576	580	571	580	573	575	584	575	576	576	580	576	578	575	577	579	575	574	577	577	572	577	577	576	579	573	577	574	580	577
	1.4551	NaN	NaN	NaN	NaN	NaN	574	579	578	576	576	581	575	580	575	578	582	574	578	578	577	581	577	575	577	574	579	575	577	579	573	578	572	577	579	576	579	576	579	578	576	577	576	576	573	578	579	578	574
	1.4548	NaN	NaN	NaN	NaN	NaN	576	577	578	579	581	579	578	576	572	576	573	576	576	577	578	579	576	577	577	576	578	578	572	576	577	574	579	572	575	576	575	575	574	577	582	577	579	576	576	574	579	574	577
	1.4546	NaN	NaN	NaN	NaN	NaN	578	582	580	573	579	576	577	572	577	580	573	582	574	580	574	576	574	575	577	576	581	576	580	576	580	581	576	579	576	582	574	581	577	576	577	574	576	575	576	577	575	581	579
	1.4544	NaN	NaN	NaN	NaN	NaN	577	578	572	575	574	580	577	576	572	575	577	572	576	574	578	571	578	575	576	573	579	577	577	576	574	574	577	578	579	576	576	576	575	576	573	580	575	577	577	575	577	576	575
	1.4542	NaN	NaN	NaN	NaN	NaN	577	574	572	581	575	580	580	580	579	573	579	578	576	580	574	579	573	578	579	575	576	576	577	576	573	573	578	575	572	578	574	571	577	582	575	576	578	576	574	580	577	572	576
	1.454	NaN	NaN	NaN	NaN	NaN	577	579	577	575	576	576	574	580	579	577	579	579	572	580	576	572	577	577	577	578	573	579	577	576	579	578	575	580	576	574	574	577	575	582	578	576	579	577	581	575	577	574	575
	1.4537	NaN	NaN	NaN	NaN	NaN	578	583	578	575	577	576	577	575	577	577	577	577	572	575	580	575	578	575	576	577	578	576	578	580	576	579	576	575	578	576	578	580	576	578	574	576	578	579	575	576	574	578	575
	1.4535	NaN	NaN	NaN	NaN	NaN	572	579	576	577	575	584	577	579	574	578	580	574	581	576	576	576	573	580	581	573	573	576	574	576	583	574	575	577	575	577	580	576	577	579	577	575	574	575	569	576	576	575	569
	1.4533	NaN	NaN	NaN	NaN	NaN	577	574	575	580	576	572	574	571	575	578	573	577	576	577	573	578	576	574	578	574	575	578	573	578	576	574	576	576	573	576	575	576	573	580	578	579	580	574	571	579	576	575	583
	1.4531	NaN	NaN	NaN	NaN	NaN	575	579	576	577	576	577	575	577	579	574	575	574	574	578	578	575	578	574	577	578	582	576	580	578	579	578	576	576	576	574	573	582	575	576	574	579	574	576	575	578	576	578	574
	1.4529	NaN	NaN	NaN	NaN	NaN	574	578	575	581	574	580	577	579	576	575	575	576	576	578	575	578	573	577	580	573	576	580	576	580	572	573	575	574	575	579	580	578	575	576	575	578	576	576	574	578	577	573	577
	1.4526	NaN	NaN	NaN	NaN	NaN	576	575	578	578	572	577	577	576	578	577	577	578	580	574	574	573	579	578	577	579	575	576	576	575	574	577	576	580	572	576	574	572	574	576	580	575	580	572	572	574	579	576	574
	1.4524	NaN	NaN	NaN	NaN	NaN	578	579	578	573	579	570	573	575	579	578	573	580	576	578	579	572	581	576	575	577	571	574	580	582	580	577	577	576	577	577	576	580	575	573	575	580	577	579	577	574	582	583	577
	1.4522	NaN	NaN	NaN	NaN	NaN	575	575	575	575	574	581	578	578	575	575	577	573	579	571	577	579	577	570	573	574	576	573	576	580	573	576	575	572	578	577	579	576	575	578	575	581	573	572	572	577	577	577	578
	1.452	NaN	NaN	NaN	NaN	NaN	576	580	576	577	575	578	574	578	574	578	579	573	580	572	576	575	576	579	582	575	575	576	577	573	575	573	576	577	570	578	571	574	576	577	578	577	576	577	574	576	578	573	579
	1.4518	NaN	NaN	NaN	NaN	NaN	577	579	572	579	577	578	572	573	577	581	571	580	573	575	579	576	576	574	575	578	572	579	574	575	582	574	577	579	574	576	574	579	573	577	578	576	580	574	575	570	573	580	578
	1.4515	NaN	NaN	NaN	NaN	NaN	576	576	577	573	579	579	578	577	576	578	576	575	579	572	578	576	579	576	575	574	581	577	575	580	577	577	577	576	580	576	577	581	574	573	575	577	576	577	576	579	576	576	577
	1.4513	NaN	NaN	NaN	NaN	NaN	579	577	572	578	574	576	576	581	576	578	578	577	576	576	574	583	576	577	579	577	574	576	575	576	575	573	574	577	575	576	576	571	578	577	578	576	576	577	576	577	579	572	575
	1.4511	NaN	NaN	NaN	NaN	NaN	577	574	578	572	580	574	576	572	577	575	574	581	578	578	580	576	576	574	579	579	575	575	576	574	580	577	579	581	577	574	575	575	577	581	581	576	574	577	580	576	575	578	577
	1.4509	NaN	NaN	NaN	NaN	NaN	580	581	576	575	577	574	575	575	577	574	572	573	577	578	577	574	578	579	573	578	575	574	582	579	575	580	573	574	579	575	578	579	580	573	576	578	577	579	574	572	576	577	575
	1.4507	NaN	NaN	NaN	NaN	NaN	576	574	576	576	573	579	575	577	578	576	574	576	580	577	574	578	576	578	575	569	576	576	576	577	572	575	574	577	575	578	580	572	576	581	577	576	579	576	574	579	579	575	573
	1.4505	NaN	NaN	NaN	NaN	NaN	579	575	574	581	575	576	576	571	578	576	572	577	578	575	575	576	575	576	579	577	577	577	577	575	576	576	576	578	573	575	573	577	578	579	579	578	579	575	576	575	575	574	580
	1.4502	NaN	NaN	NaN	NaN	NaN	576	578	580	575	580	575	575	573	577	574	576	579	574	577	579	575	578	574	576	580	576	575	578	581	576	579	575	575	583	575	576	577	576	578	575	576	575	575	577	576	574	580	576
	1.45	NaN	NaN	NaN	NaN	NaN	574	574	574	575	572	580	578	580	574	578	581	574	576	575	576	577	573	579	574	576	581	575	578	580	573	576	577	576	580	577	577	575	582	575	578	578	578	572	578	576	581	573	573
	1.4498	NaN	NaN	NaN	NaN	NaN	576	577	577	580	576	576	576	578	577	577	579	577	580	575	576	579	572	581	578	573	573	577	574	576	573	574	580	576	572	576	575	573	576	581	580	578	581	574	573	575	578	576	577
	1.4496	NaN	NaN	NaN	NaN	NaN	577	573	576	572	582	573	575	576	577	577	573	577	576	579	579	572	579	571	577	581	574	576	575	574	578	579	575	576	579	576	579	575	577	577	575	575	578	578	581	575	574	578	578
	1.4494	NaN	NaN	NaN	NaN	NaN	578	574	577	574	577	576	573	577	576	574	576	574	576	574	577	573	578	574	574	576	578	578	577	576	576	576	576	575	578	583	576	576	576	577	572	580	578	578	572	575	574	579	575
	1.4491	NaN	NaN	NaN	NaN	NaN	575	572	572	574	576	578	571	578	578	578	579	577	580	576	575	578	579	580	578	576	571	573	574	571	579	577	577	579	579	577	574	574	575	579	578	574	575	569	576	575	577	576	577
	1.4489	NaN	NaN	NaN	NaN	NaN	579	581	577	576	577	574	572	576	576	577	576	581	571	582	576	576	574	576	572	576	577	579	573	574	575	575	578	578	577	577	577	574	577	575	576	576	580	578	579	575	573	573	579
	1.4487	NaN	NaN	NaN	NaN	NaN	576	576	578	578	578	575	576	573	576	575	577	573	578	575	578	573	580	572	578	579	579	576	578	581	578	579	574	576	581	575	578	577	580	573	579	576	576	576	578	577	575	575	573
	1.4485	NaN	NaN	NaN	NaN	NaN	574	573	574	578	578	574	579	577	574	574	579	576	579	579	575	577	574	578	578	577	581	579	572	570	572	578	573	575	572	579	576	573	575	578	577	575	577	575	574	575	580	577	575
	1.4483	NaN	NaN	NaN	NaN	NaN	572	576	573	580	575	576	577	574	578	578	574	578	578	579	574	579	574	575	578	574	572	579	574	577	579	575	581	580	572	572	576	578	577	578	580	573	576	576	574	575	575	579	578
	1.448	NaN	NaN	NaN	NaN	NaN	578	576	577	573	580	577	573	576	575	578	576	573	574	579	577	574	579	575	574	578	578	574	578	579	578	578	572	577	580	574	580	578	578	572	575	578	575	579	577	573	571	578	574
	1.4478	NaN	NaN	NaN	NaN	NaN	576	578	574	579	572	577	576	577	576	571	579	575	574	576	575	578	575	577	576	574	576	576	573	576	571	574	577	576	573	579	575	573	578	577	579	578	575	577	576	580	578	577	575
	1.4476	NaN	NaN	NaN	NaN	NaN	575	574	575	579	578	577	574	573	577	578	577	577	576	576	572	579	576	577	579	573	576	574	578	571	576	571	579	581	577	575	575	574	573	576	580	574	577	573	576	578	582	575	577
	1.4474	NaN	NaN	NaN	NaN	NaN	576	578	581	576	578	576	574	575	582	571	576	576	575	578	581	579	580	571	575	580	579	575	574	583	576	574	573	577	575	575	573	577	576	574	577	578	577	577	576	578	574	578	576
	1.4472	NaN	NaN	NaN	NaN	NaN	573	575	578	576	575	578	582	583	574	575	577	576	578	574	578	577	577	576	575	578	579	575	580	581	573	579	578	578	579	574	579	577	578	573	582	578	576	572	579	576	579	576	573
	1.447	NaN	NaN	NaN	NaN	NaN	577	580	573	579	575	579	578	575	574	573	581	575	578	576	576	578	572	580	577	571	575	577	576	575	571	572	579	578	576	576	574	577	576	579	579	579	576	578	580	576	581	573	577
	1.4467	NaN	NaN	NaN	NaN	NaN	576	576	577	576	581	576	574	575	578	579	575	578	576	578	575	572	581	580	575	578	575	576	575	573	578	578	579	573	576	571	575	577	575	574	577	576	578	578	579	573	576	575	576
	1.4465	NaN	NaN	NaN	NaN	NaN	576	579	577	577	577	579	580	575	574	572	579	571	576	576	578	574	577	575	575	573	578	573	580	579	576	580	577	574	576	576	579	576	579	577	573	578	576	578	574	575	573	576	573
	1.4463	NaN	NaN	NaN	NaN	NaN	575	575	576	576	571	578	577	580	578	578	580	576	578	575	575	580	575	572	577	576	573	571	573	576	577	572	576	576	571	577	572	576	576	580	576	576	573	576	576	580	581	576	576
	1.4461	NaN	NaN	NaN	NaN	NaN	576	577	576	577	578	576	578	575	578	578	573	579	575	578	578	576	572	573	575	577	573	576	576	574	578	575	579	576	575	574	576	576	574	576	580	575	578	579	577	573	575	576	577
	1.4459	NaN	NaN	NaN	NaN	NaN	577	579	581	578	574	575	578	575	577	570	578	572	574	578	579	576	579	576	574	574	579	574	579	579	572	578	576	574	577	575	579	577	578	574	576	576	572	577	581	576	578	579	576
	1.4456	NaN	NaN	NaN	NaN	NaN	573	574	576	581	575	579	577	579	574	574	576	576	578	572	577	582	575	579	576	574	575	575	576	575	574	576	574	575	576	578	580	574	577	579	577	576	576	574	572	577	578	574	574
	1.4454	NaN	NaN	NaN	NaN	NaN	576	577	576	578	575	576	573	575	579	579	576	579	579	578	577	577	571	577	580	576	574	574	572	576	581	579	577	580	576	574	571	576	575	580	576	577	577	578	575	580	573	573	578
	1.4452	NaN	NaN	NaN	NaN	NaN	577	579	575	573	580	578	579	576	579	573	572	575	575	574	580	574	576	577	572	577	576	578	576	578	577	578	573	571	579	574	576	578	576	576	573	575	575	581	576	578	573	578	577
	1.445	NaN	NaN	NaN	NaN	NaN	573	578	579	576	577	580	579	578	574	573	579	574	576	578	581	580	574	578	575	578	576	574	575	577	575	576	575	572	579	579	578	577	582	577	575	579	574	574	574	582	573	576	578
	1.4448	NaN	NaN	NaN	NaN	NaN	576	574	573	576	575	579	574	574	574	576	582	578	576	577	578	579	576	575	578	571	572	581	573	574	573	574	577	580	572	577	571	576	578	579	581	573	579	572	577	578	576	575	576
	1.4446	NaN	NaN	NaN	NaN	NaN	578	577	578	576	581	575	574	576	577	572	575	577	574	580	575	571	579	572	574	579	575	578	577	576	576	577	575	575	582	576	577	581	580	575	575	575	578	582	582	577	577	579	575
	1.4443	NaN	NaN	NaN	NaN	NaN	572	578	576	576	577	574	577	576	573	574	578	573	574	575	577	574	579	576	576	577	577	577	578	579	576	579	575	576	576	577	579	581	577	576	577	579	576	576	575	580	577	576	571
	1.4441	NaN	NaN	NaN	NaN	NaN	575	573	574	581	573	579	576	578	573	576	579	577	578	572	572	579	574	577	582	573	571	581	579	572	576	577	576	577	575	578	576	574	580	576	574	577	577	574	576	580	574	577	577
	1.4439	NaN	NaN	NaN	NaN	NaN	573	583	578	576	576	573	575	571	578	580	574	578	576	577	578	576	576	571	576	575	573	574	574	574	578	576	575	577	578	572	572	577	576	575	579	576	578	578	576	577	573	576	580
	1.4437	NaN	NaN	NaN	NaN	NaN	579	577	576	575	575	578	579	577	575	576	573	577	574	577	578	577	580	576	575	576	579	579	579	579	576	579	576	574	582	578	581	577	580	575	574	579	573	573	577	575	577	579	576
	1.4435	NaN	NaN	NaN	NaN	NaN	575	572	573	577	572	577	579	579	575	575	577	575	580	576	576	576	575	579	577	572	576	574	571	575	576	570	577	575	572	581	576	578	576	575	576	576	580	573	573	582	579	577	574
	1.4433	NaN	NaN	NaN	NaN	NaN	575	576	577	577	578	573	575	571	576	576	576	581	578	580	575	575	576	575	579	576	574	580	576	575	580	575	576	579	577	574	573	575	576	577	576	577	580	577	578	575	576	576	578
	1.443	NaN	NaN	NaN	NaN	NaN	577	579	577	574	579	572	578	576	578	575	577	572	576	579	577	572	576	574	573	577	577	578	580	579	580	579	577	574	575	573	575	577	577	573	573	578	575	583	577	573	576	579	577
	1.4428	NaN	NaN	NaN	NaN	NaN	571	578	576	576	571	576	576	578	575	574	578	577	576	576	580	578	577	575	577	574	574	576	578	575	575	575	575	576	579	579	577	576	578	575	576	575	577	574	571	577	578	578	574
	1.4426	NaN	NaN	NaN	NaN	NaN	578	576	577	578	576	576	574	574	574	579	575	580	579	575	576	577	572	575	578	572	575	579	571	573	576	577	579	579	573	571	574	573	576	579	576	576	580	574	571	573	577	577	580
	1.4424	NaN	NaN	NaN	NaN	NaN	576	579	580	576	577	577	573	573	582	577	575	579	576	580	577	573	577	573	577	581	571	576	578	579	581	578	572	578	577	572	575	579	579	576	576	578	579	576	577	576	572	582	578
	1.4422	NaN	NaN	NaN	NaN	NaN	575	574	578	577	578	582	581	581	573	572	576	580	574	572	577	575	574	578	577	572	578	578	577	578	575	578	574	574	577	577	577	571	578	573	574	577	576	575	575	578	579	573	578
	1.442	NaN	NaN	NaN	NaN	NaN	575	578	572	576	576	581	574	576	576	575	577	579	578	575	574	579	572	579	579	578	578	577	575	576	576	576	580	579	576	576	576	573	574	576	577	575	583	574	573	576	575	577	581
	1.4417	NaN	NaN	NaN	NaN	NaN	576	579	575	572	576	575	576	576	578	573	575	581	573	582	577	572	575	571	575	579	575	577	580	578	578	579	574	576	576	575	575	582	576	576	575	575	578	579	580	571	576	578	578
	1.4415	NaN	NaN	NaN	NaN	NaN	576	577	575	577	573	573	578	578	576	571	576	573	577	576	578	571	577	575	574	573	575	576	580	578	570	580	575	572	580	578	576	580	578	576	570	577	575	575	576	576	577	579	576
	1.4413	NaN	NaN	NaN	NaN	NaN	574	570	574	578	574	579	575	579	573	578	574	571	575	574	576	579	576	577	578	579	570	578	575	573	576	577	577	578	576	576	573	575	578	579	578	573	576	578	575	579	578	575	577
	1.4411	NaN	NaN	NaN	NaN	NaN	577	578	571	571	581	576	574	575	576	579	574	582	573	578	576	575	575	575	574	574	575	579	572	572	577	572	575	579	576	575	573	572	573	576	580	573	578	575	574	574	575	573	580
	1.4409	NaN	NaN	NaN	NaN	NaN	575	581	576	574	577	576	573	575	577	575	576	575	572	579	576	578	577	575	577	576	579	573	580	579	579	576	572	571	577	574	580	577	579	576	572	581	575	575	577	576	574	579	573
	1.4407	NaN	NaN	NaN	NaN	NaN	578	574	575	577	578	577	579	580	574	578	575	576	579	573	577	578	576	581	579	574	579	579	575	574	575	574	573	575	577	577	578	576	579	576	575	581	575	570	574	578	579	576	573
	1.4404	NaN	NaN	NaN	NaN	NaN	571	576	576	578	577	573	572	578	579	580	573	582	575	579	574	573	574	577	576	575	576	578	575	577	580	572	576	578	577	576	576	574	576	578	577	575	579	574	578	579	575	577	575
	1.4402	NaN	NaN	NaN	NaN	NaN	578	580	575	571	578	577	574	576	579	574	576	577	576	578	578	574	583	572	575	578	574	577	577	578	576	581	576	575	579	577	576	577	573	571	576	578	575	581	582	575	576	575	574
	1.44	NaN	NaN	NaN	NaN	NaN	575	575	576	577	576	575	576	579	574	572	574	577	576	573	574	582	574	578	575	574	576	575	576	577	572	576	575	575	576	580	576	577	578	576	577	579	575	573	576	580	576	576	576
	1.4398	NaN	NaN	NaN	NaN	NaN	573	575	576	577	572	576	573	571	576	576	578	578	582	580	575	579	576	577	578	574	575	580	572	570	576	573	576	579	575	575	576	579	573	578	578	576	578	577	574	580	580	578	576
	1.4396	NaN	NaN	NaN	NaN	NaN	580	579	576	574	578	571	579	574	582	574	575	578	577	579	576	575	578	576	572	578	577	572	579	577	579	577	576	576	578	574	576	577	574	576	577	575	577	579	577	576	573	573	579
	1.4394	NaN	NaN	NaN	NaN	NaN	576	577	576	576	573	578	576	580	578	574	580	574	577	572	581	581	576	576	576	580	578	573	580	577	573	578	571	575	578	576	581	576	580	576	578	578	574	575	578	578	578	580	576
	1.4391	NaN	NaN	NaN	NaN	NaN	574	574	573	581	576	575	576	580	571	576	577	577	579	572	576	580	572	576	576	575	578	578	571	572	573	571	577	577	573	573	575	572	573	579	579	577	578	576	575	575	577	574	575
	1.4389	NaN	NaN	NaN	NaN	NaN	577	578	578	573	576	573	574	575	579	578	571	581	578	577	577	571	577	575	572	575	577	579	577	575	574	577	578	574	574	575	572	580	573	573	578	577	575	578	577	574	572	575	577
	1.4387	NaN	NaN	NaN	NaN	NaN	579	573	574	579	575	575	583	578	576	574	578	575	576	570	579	575	579	577	577	578	578	575	575	579	573	575	574	572	576	575	579	578	579	575	574	579	576	578	577	578	571	581	575
	1.4385	NaN	NaN	NaN	NaN	NaN	572	575	580	576	576	578	578	577	575	577	578	575	578	576	574	582	575	576	576	576	575	575	577	574	579	577	576	577	581	580	581	574	577	579	573	574	576	573	576	582	578	574	574
	1.4383	NaN	NaN	NaN	NaN	NaN	577	576	575	573	577	573	574	578	580	574	577	578	576	574	572	574	578	578	575	576	575	575	573	575	579	573	575	576	575	574	577	576	574	579	580	576	580	576	579	577	576	573	580
	1.4381	NaN	NaN	NaN	NaN	NaN	578	577	576	574	579	576	576	572	580	575	576	573	578	580	576	578	578	578	577	576	577	570	577	579	575	578	571	572	578	576	578	577	577	575	574	579	577	578	579	574	572	577	574
	1.4379	NaN	NaN	NaN	NaN	NaN	571	570	574	579	573	576	577	577	575	576	580	573	574	573	577	577	576	576	578	573	579	576	573	574	576	577	576	576	576	576	576	574	583	578	575	577	579	575	576	579	580	577	576
	1.4376	NaN	NaN	NaN	NaN	NaN	573	573	574	582	577	574	571	573	574	578	572	576	581	574	578	577	577	577	580	575	574	579	578	575	576	580	577	576	574	575	573	573	577	578	581	575	578	575	576	573	576	579	579
	1.4374	NaN	NaN	NaN	NaN	NaN	576	580	576	572	578	573	576	576	578	576	574	578	575	577	577	571	576	575	576	577	582	577	576	579	581	577	568	574	580	576	578	582	578	571	574	574	573	579	581	580	575	580	576
	1.4372	NaN	NaN	NaN	NaN	NaN	574	571	574	579	573	578	580	579	572	574	575	572	575	573	579	578	576	575	576	574	579	577	578	578	573	574	577	572	576	580	576	573	577	574	572	582	577	579	580	578	578	577	577
	1.437	NaN	NaN	NaN	NaN	NaN	574	574	574	577	576	578	577	576	575	580	578	575	579	577	573	577	578	582	578	577	572	574	575	575	577	575	578	578	577	573	575	573	575	578	575	574	574	580	576	579	579	577	576
	1.4368	NaN	NaN	NaN	NaN	NaN	577	578	579	572	580	575	576	576	581	573	575	575	576	578	576	578	579	576	577	580	573	573	576	578	578	577	576	577	572	581	578	575	572	577	579	575	578	580	579	574	578	577	582
	1.4366	NaN	NaN	NaN	NaN	NaN	575	576	581	578	575	573	579	577	579	576	576	575	576	572	579	573	576	574	576	575	580	574	580	577	572	578	575	574	580	579	579	574	578	581	577	579	575	571	575	578	577	575	576
	1.4363	NaN	NaN	NaN	NaN	NaN	572	576	574	575	576	582	575	573	578	576	583	571	579	573	576	580	573	576	578	576	574	579	576	572	576	569	578	581	579	578	575	575	576	575	577	575	578	577	576	576	581	577	577
	1.4361	NaN	NaN	NaN	NaN	NaN	578	578	574	577	578	573	571	571	579	581	572	578	576	578	573	578	578	575	575	577	575	578	577	574	577	579	581	579	576	573	573	578	575	578	577	574	576	580	580	575	574	576	577
	1.4359	NaN	NaN	NaN	NaN	NaN	579	572	580	573	576	577	577	575	579	575	576	577	575	576	579	571	580	576	576	573	578	573	577	578	574	580	576	577	580	578	577	579	576	574	578	578	575	576	578	577	575	578	576
	1.4357	NaN	NaN	NaN	NaN	NaN	575	574	577	578	576	577	574	580	577	575	579	575	577	574	576	579	576	578	575	576	575	575	574	577	574	579	577	575	573	577	578	575	580	579	576	577	575	575	572	577	578	573	577
	1.4355	NaN	NaN	NaN	NaN	NaN	573	574	574	573	580	576	577	576	578	578	576	585	576	578	578	576	575	576	575	578	573	579	577	574	578	575	581	583	583	574	580	578	573	578	577	574	577	575	576	579	573	574	577
	1.4353	NaN	NaN	NaN	NaN	NaN	580	576	578	572	581	575	575	580	578	571	575	575	575	580	578	575	580	576	575	577	579	574	576	580	577	582	575	574	576	575	576	579	574	576	576	579	576	577	579	575	575	580	578
	1.4351	NaN	NaN	NaN	NaN	NaN	576	574	577	573	572	577	579	579	573	575	578	577	573	576	576	582	578	575	576	577	576	576	577	573	574	576	572	578	580	577	576	578	581	577	575	580	576	573	577	580	580	576	574
	1.4348	NaN	NaN	NaN	NaN	NaN	575	576	575	579	577	578	577	572	575	573	576	579	577	575	573	579	575	578	583	578	572	577	577	575	575	574	578	578	575	576	574	575	574	581	578	575	576	578	573	578	578	577	576
	1.4346	NaN	NaN	NaN	NaN	NaN	576	576	579	575	579	578	574	576	578	575	576	581	573	578	580	574	582	575	575	580	578	572	576	579	576	580	576	573	578	574	575	576	576	577	576	574	576	579	579	576	576	578	574
	1.4344	NaN	NaN	NaN	NaN	NaN	573	574	574	574	578	574	574	578	574	571	580	573	575	573	580	579	575	580	575	575	576	575	579	578	576	580	573	575	580	580	577	577	582	576	576	580	572	577	572	581	577	579	578
	1.4342	NaN	NaN	NaN	NaN	NaN	575	579	572	578	575	575	575	577	577	576	579	576	578	572	574	579	576	580	581	575	576	575	574	579	579	573	578	576	573	575	576	576	572	578	579	577	577	577	575	578	579	577	577
	1.434	NaN	NaN	NaN	NaN	NaN	577	580	578	570	580	577	577	575	578	579	573	579	576	580	576	575	577	576	576	578	579	576	579	578	582	579	575	577	576	574	579	579	575	577	577	577	577	577	577	575	578	577	581
	1.4338	NaN	NaN	NaN	NaN	NaN	575	579	578	576	573	577	578	577	573	574	577	572	578	571	578	576	577	576	578	578	579	576	577	578	577	581	574	576	578	580	577	578	577	578	575	579	575	577	577	577	579	575	577
	1.4336	NaN	NaN	NaN	NaN	NaN	575	572	573	577	574	577	582	578	571	578	576	576	577	574	572	578	573	580	575	574	570	577	573	572	576	572	575	576	574	577	578	573	576	577	575	574	576	579	577	579	577	576	574
	1.4333	NaN	NaN	NaN	NaN	NaN	577	581	577	576	576	574	574	574	575	577	578	579	576	579	579	578	576	576	575	575	576	576	576	576	577	574	580	580	577	575	570	574	577	580	578	576	578	580	580	580	572	580	578
	1.4331	NaN	NaN	NaN	NaN	NaN	579	572	584	576	578	576	579	576	576	577	577	576	573	578	576	575	577	576	577	578	574	574	580	578	576	579	573	576	579	572	578	580	578	575	575	576	574	578	575	577	575	579	577
	1.4329	NaN	NaN	NaN	NaN	NaN	571	576	578	578	578	580	579	576	573	575	579	574	582	571	576	581	573	577	576	575	579	577	572	574	574	573	572	575	576	577	575	574	582	572	575	579	574	576	580	581	577	572	574
	1.4327	NaN	NaN	NaN	NaN	NaN	575	574	572	574	574	574	573	578	576	580	574	580	580	578	578	575	577	577	579	575	573	580	575	579	580	575	578	579	576	572	575	574	573	576	579	573	581	572	575	574	575	576	577
	1.4325	NaN	NaN	NaN	NaN	NaN	578	580	579	575	577	575	577	575	576	573	574	574	578	576	578	575	579	574	573	577	577	575	579	580	575	583	577	578	577	577	578	576	578	571	574	578	576	581	581	575	576	580	575
	1.4323	NaN	NaN	NaN	NaN	NaN	573	576	576	577	574	576	579	580	575	574	580	576	574	575	578	580	576	574	576	572	579	578	574	576	571	576	576	577	575	584	577	579	573	578	577	581	577	574	578	578	582	575	573
	1.4321	NaN	NaN	NaN	NaN	NaN	576	576	571	575	575	576	573	579	576	578	576	577	578	579	570	576	573	580	579	576	573	574	577	572	573	576	580	582	576	574	577	575	580	579	576	574	576	577	578	582	578	575	581
	1.4318	NaN	NaN	NaN	NaN	NaN	577	577	576	578	578	575	572	575	581	574	576	576	577	580	577	572	578	570	573	582	574	579	576	577	579	577	578	576	579	577	574	579	576	577	578	575	579	584	577	577	575	579	580
	1.4316	NaN	NaN	NaN	NaN	NaN	577	577	580	579	573	577	576	578	575	576	576	573	575	573	580	576	577	572	577	575	578	573	578	576	573	579	572	576	575	580	583	576	579	577	572	577	578	576	575	576	578	577	577
	1.4314	NaN	NaN	NaN	NaN	NaN	571	576	572	576	574	578	576	578	575	575	580	572	579	574	577	580	572	576	579	575	576	580	572	571	577	575	579	578	575	576	574	576	578	579	579	579	575	576	573	579	580	576	575
	1.4312	NaN	NaN	NaN	NaN	NaN	573	581	576	579	579	576	576	574	579	577	575	579	576	578	578	580	576	576	575	579	577	577	575	572	580	581	580	575	575	576	573	580	573	579	579	577	578	574	577	572	576	577	579
	1.431	NaN	NaN	NaN	NaN	NaN	575	579	579	574	579	575	580	576	574	577	574	578	578	575	576	575	577	576	574	573	580	575	576	578	573	577	573	574	579	578	574	578	580	578	579	578	579	577	579	573	577	581	575
	1.4308	NaN	NaN	NaN	NaN	NaN	576	574	572	580	575	578	578	580	572	576	579	579	578	576	576	579	573	574	577	573	577	576	576	578	572	573	576	577	575	577	575	574	581	581	576	574	575	572	576	583	579	580	570
	1.4306	NaN	NaN	NaN	NaN	NaN	574	575	573	574	580	574	577	577	580	573	577	581	576	577	573	572	579	576	578	576	575	578	575	576	574	575	579	581	577	574	572	577	576	578	578	572	583	575	579	573	575	577	579
	1.4304	NaN	NaN	NaN	NaN	NaN	579	576	576	577	579	574	577	577	579	573	576	573	574	578	577	576	578	573	574	581	578	576	576	578	577	582	573	575	578	577	580	579	577	580	572	580	575	578	579	579	575	580	578
	1.4301	NaN	NaN	NaN	NaN	NaN	576	575	571	576	577	579	580	580	574	578	576	576	579	573	576	580	574	577	575	571	576	574	578	575	572	572	574	574	575	578	577	576	582	576	580	579	580	574	576	575	580	577	577
	1.4299	NaN	NaN	NaN	NaN	NaN	573	579	578	578	575	575	572	573	580	578	576	578	581	579	577	577	573	577	577	572	574	577	571	577	578	574	579	579	575	574	575	579	576	576	579	575	582	575	578	576	579	579	575
	1.4297	NaN	NaN	NaN	NaN	NaN	577	579	579	578	579	576	576	578	578	574	572	575	576	578	579	573	578	573	576	580	579	575	578	574	577	579	573	575	576	576	577	576	576	579	576	575	578	578	582	573	577	577	576
	1.4295	NaN	NaN	NaN	NaN	NaN	574	580	576	577	578	578	579	577	576	574	575	575	576	572	577	578	572	576	572	578	579	579	580	576	573	576	575	577	576	581	574	576	579	574	578	580	573	576	572	580	578	576	575
	1.4293	NaN	NaN	NaN	NaN	NaN	576	574	573	576	576	577	577	577	574	575	578	579	577	576	574	579	578	576	579	577	579	578	575	574	580	574	580	581	579	574	574	574	574	582	577	571	581	576	578	580	582	574	579
	1.4291	NaN	NaN	NaN	NaN	NaN	580	579	575	575	579	576	579	575	579	576	577	580	578	578	575	571	580	578	576	578	577	577	576	578	574	579	579	579	576	576	574	577	576	573	578	575	578	580	578	577	576	577	580
	1.4289	NaN	NaN	NaN	NaN	NaN	575	577	578	580	573	574	575	579	576	574	577	571	575	576	577	574	577	571	577	576	575	573	577	580	576	579	576	573	579	580	580	576	578	577	574	582	574	575	578	578	578	584	576
	1.4287	NaN	NaN	NaN	NaN	NaN	575	572	574	578	576	579	575	578	575	574	580	573	577	579	573	578	574	582	581	572	579	576	576	575	578	575	578	573	571	577	575	579	577	580	577	575	579	575	575	579	579	572	576
	1.4284	NaN	NaN	NaN	NaN	NaN	578	579	573	579	580	579	573	574	580	578	573	575	576	580	574	574	574	574	576	579	581	580	575	576	576	574	578	578	580	576	574	577	574	577	579	577	581	577	578	580	579	577	577
	1.4282	NaN	NaN	NaN	NaN	NaN	578	579	573	578	576	577	575	572	575	576	575	576	575	576	577	576	581	575	575	577	577	574	579	578	576	577	577	571	579	574	580	580	580	575	576	581	575	579	576	577	578	580	579
	1.428	NaN	NaN	NaN	NaN	NaN	573	575	576	578	579	578	576	575	571	576	577	578	580	577	575	576	572	579	576	576	577	576	577	571	574	574	576	579	578	579	578	576	577	575	580	581	576	578	574	575	578	574	577
	1.4278	NaN	NaN	NaN	NaN	NaN	575	576	573	576	576	574	574	572	574	575	577	578	580	577	573	573	579	577	578	574	572	579	576	580	579	575	576	581	575	570	579	575	573	577	580	577	577	577	577	577	582	574	577
	1.4276	NaN	NaN	NaN	NaN	NaN	581	580	576	572	579	573	577	574	581	576	577	574	574	579	574	574	581	576	572	577	572	577	576	578	573	581	577	574	577	578	579	582	577	576	575	579	576	576	576	572	577	580	572
	1.4274	NaN	NaN	NaN	NaN	NaN	578	576	577	579	570	578	575	577	573	574	578	578	576	574	580	578	577	576	573	574	579	571	575	575	570	574	574	575	579	581	581	575	581	576	578	581	576	571	574	581	581	577	574
	1.4272	NaN	NaN	NaN	NaN	NaN	577	576	571	580	577	579	574	574	576	580	577	577	578	575	577	577	571	578	578	575	576	577	576	574	574	578	576	576	574	573	577	576	578	582	579	575	582	573	574	578	575	575	576
	1.427	NaN	NaN	NaN	NaN	NaN	577	581	578	577	577	577	573	574	579	573	575	576	577	578	575	576	583	575	575	579	575	576	579	579	579	578	577	578	578	576	576	579	579	578	578	576	577	580	580	579	576	577	579
	1.4267	NaN	NaN	NaN	NaN	NaN	575	570	576	578	576	579	577	576	571	575	579	571	574	575	581	579	575	574	574	575	583	576	578	576	576	573	575	574	582	578	577	578	582	575	575	579	572	572	578	575	576	579	573
	1.4265	NaN	NaN	NaN	NaN	NaN	571	577	572	578	576	579	575	578	574	577	583	578	582	576	575	575	574	581	577	574	578	580	575	577	574	575	578	582	573	575	572	574	577	579	582	577	576	576	578	578	578	578	576
	1.4263	NaN	NaN	NaN	NaN	NaN	578	576	580	575	578	574	572	576	579	575	578	579	576	579	575	575	580	574	574	577	573	578	575	575	574	579	575	577	575	574	577	583	574	573	583	582	582	584	576	575	580	578	579
	1.4261	NaN	NaN	NaN	NaN	NaN	580	577	579	577	574	577	579	578	580	577	569	578	579	577	579	577	579	574	574	574	577	570	577	577	575	581	573	576	578	580	575	576	579	580	576	581	578	577	576	574	576	580	572
	1.4259	NaN	NaN	NaN	NaN	NaN	574	574	575	579	573	577	572	576	573	577	582	578	571	572	577	579	578	576	578	573	571	577	576	576	575	574	579	576	573	579	581	578	577	579	574	578	576	576	572	581	578	577	575
	1.4257	NaN	NaN	NaN	NaN	NaN	574	577	579	576	577	576	572	571	578	579	574	579	578	580	573	575	578	574	577	578	578	577	574	573	576	574	578	580	576	573	573	573	575	578	585	578	578	578	577	576	572	575	580
	1.4255	NaN	NaN	NaN	NaN	NaN	581	577	578	574	576	576	573	578	579	577	576	571	575	578	578	579	581	571	574	576	580	572	579	579	577	580	576	573	580	579	577	580	581	573	575	576	572	579	581	577	577	580	572
	1.4253	NaN	NaN	NaN	NaN	NaN	575	573	575	579	576	577	577	579	576	575	581	577	575	577	578	579	577	581	579	572	577	576	580	576	577	577	579	577	578	576	576	579	579	575	578	580	575	576	574	578	586	578	574
	1.4251	NaN	NaN	NaN	NaN	NaN	573	574	578	579	579	582	576	574	576	579	578	580	584	578	574	576	575	579	579	576	573	575	575	577	578	576	577	579	574	571	576	578	573	579	582	577	578	576	577	574	577	573	577
	1.4248	NaN	NaN	NaN	NaN	NaN	579	580	575	576	577	578	571	575	576	576	576	577	574	577	579	572	578	570	576	578	576	573	577	580	579	582	577	572	577	572	577	580	576	574	577	578	577	582	578	579	578	582	575
	1.4246	NaN	NaN	NaN	NaN	NaN	574	578	572	576	574	576	581	577	576	575	579	575	576	575	581	577	577	576	574	576	576	574	576	578	569	576	575	576	582	583	577	575	580	578	577	577	573	575	579	582	579	580	574
	1.4244	NaN	NaN	NaN	NaN	NaN	577	576	571	580	576	579	573	578	579	581	576	579	580	576	574	577	575	580	581	575	574	580	572	574	575	574	577	578	572	576	577	576	576	578	576	577	581	572	579	580	581	575	580
	1.4242	NaN	NaN	NaN	NaN	NaN	576	577	577	576	576	573	574	579	579	580	575	581	577	581	578	577	577	579	574	579	579	577	577	579	579	578	578	575	576	576	576	579	574	577	583	579	580	576	582	573	576	578	578
	1.424	NaN	NaN	NaN	NaN	NaN	575	576	580	577	574	575	577	577	573	576	579	570	574	575	576	574	576	578	577	576	574	577	582	576	575	579	575	574	579	578	580	578	585	575	575	581	574	577	579	579	575	579	572
	1.4238	NaN	NaN	NaN	NaN	NaN	576	574	575	580	576	577	576	576	579	578	578	575	579	577	575	582	577	578	582	577	572	579	569	574	576	574	582	577	576	576	576	578	578	582	580	580	579	578	576	577	578	575	577
	1.4236	NaN	NaN	NaN	NaN	NaN	577	577	582	580	579	575	576	576	578	578	577	578	577	580	574	575	578	576	578	578	578	577	576	576	581	579	578	578	577	572	576	580	574	577	576	578	578	575	576	575	580	579	579
	1.4234	NaN	NaN	NaN	NaN	NaN	576	580	580	577	581	575	574	576	576	574	573	576	572	574	580	578	580	574	576	577	575	575	580	578	575	575	575	572	577	574	573	579	579	577	575	582	578	581	577	576	580	578	577
	1.4232	NaN	NaN	NaN	NaN	NaN	575	573	572	575	574	580	579	578	577	577	577	577	579	578	572	578	578	576	578	576	578	574	573	575	576	572	578	580	574	576	581	576	578	576	574	578	575	571	576	581	575	576	577
	1.4229	NaN	NaN	NaN	NaN	NaN	574	578	575	578	578	574	571	576	579	581	576	582	581	581	579	574	577	578	576	577	574	580	574	577	579	574	580	580	573	576	572	578	575	577	578	576	578	579	578	578	577	574	582
	1.4227	NaN	NaN	NaN	NaN	NaN	579	581	580	578	574	575	577	575	580	578	576	571	573	577	578	575	581	571	576	577	581	577	582	577	577	577	578	578	577	575	576	577	577	576	577	580	575	579	580	572	576	579	576
	1.4225	NaN	NaN	NaN	NaN	NaN	575	577	576	578	573	575	577	579	575	577	575	576	574	572	578	580	576	578	579	574	580	574	574	579	574	571	574	578	577	579	579	576	578	572	578	580	576	576	576	584	579	578	576
	1.4223	NaN	NaN	NaN	NaN	NaN	576	576	577	579	575	575	572	571	576	579	579	579	578	578	574	577	576	578	581	576	577	580	573	579	576	574	578	575	577	574	575	579	574	577	579	575	582	576	575	574	580	578	584
	1.4221	NaN	NaN	NaN	NaN	NaN	579	579	579	575	578	578	574	576	579	572	576	579	571	577	576	578	583	573	574	577	575	574	576	576	576	577	574	578	581	579	578	581	577	573	575	579	578	585	581	576	576	577	582
	1.4219	NaN	NaN	NaN	NaN	NaN	573	573	575	574	575	578	579	574	576	574	577	579	573	582	581	576	574	575	576	582	579	576	579	578	576	576	577	573	575	577	577	576	578	576	579	580	577	576	574	577	576	578	577
	1.4217	NaN	NaN	NaN	NaN	NaN	575	575	574	573	574	581	573	578	576	580	580	577	581	576	574	578	575	583	579	579	573	579	574	574	579	574	577	578	573	575	576	575	575	581	580	572	577	577	577	578	580	581	575
	1.4215	NaN	NaN	NaN	NaN	NaN	576	581	577	574	579	570	576	575	580	576	578	577	574	582	574	573	578	577	575	580	574	577	575	578	579	572	579	576	575	576	573	576	577	579	583	577	580	576	580	572	576	579	578
	1.4213	NaN	NaN	NaN	NaN	NaN	577	580	575	578	574	576	580	576	575	572	576	577	573	574	576	577	578	577	576	577	581	574	580	578	576	578	574	579	579	578	579	580	578	576	574	580	576	579	579	574	575	582	576
	1.421	NaN	NaN	NaN	NaN	NaN	574	571	577	579	573	575	575	576	576	573	580	575	577	576	579	577	574	579	580	572	578	578	571	577	577	575	576	578	578	577	572	575	577	577	577	578	578	574	577	579	584	576	576
	1.4208	NaN	NaN	NaN	NaN	NaN	576	578	576	578	576	575	575	576	577	579	575	583	576	579	578	575	576	573	576	580	578	582	572	579	579	577	582	575	574	576	576	582	571	579	579	576	580	582	579	576	580	573	582
	1.4206	NaN	NaN	NaN	NaN	NaN	579	579	578	573	577	575	578	573	577	576	574	571	575	577	580	577	579	574	574	577	576	575	576	579	574	577	573	576	580	574	578	578	579	573	578	580	579	577	581	576	578	578	576
	1.4204	NaN	NaN	NaN	NaN	NaN	574	575	573	579	571	576	579	578	574	575	579	580	578	575	583	576	576	577	579	577	576	576	574	579	576	569	575	575	576	574	577	576	579	577	579	581	574	575	572	580	577	577	576
	1.4202	NaN	NaN	NaN	NaN	NaN	571	576	573	578	579	576	576	577	576	579	574	583	577	577	576	577	576	579	579	573	575	576	579	575	576	578	583	579	577	574	576	579	576	580	581	575	575	578	577	576	577	578	581
	1.42	NaN	NaN	NaN	NaN	NaN	577	578	581	575	578	574	576	576	579	575	576	577	574	579	579	576	577	576	576	579	576	577	577	579	579	577	577	572	577	578	575	580	571	577	579	580	576	582	584	579	578	581	577
	1.4198	NaN	NaN	NaN	NaN	NaN	576	578	573	575	573	580	577	578	575	579	575	576	574	574	577	579	571	577	576	577	578	575	579	575	575	576	573	579	581	576	580	578	578	576	573	580	574	576	577	582	580	580	576
	1.4196	NaN	NaN	NaN	NaN	NaN	576	577	576	578	572	574	574	575	577	578	577	579	577	578	579	578	576	577	580	574	574	581	576	576	575	575	580	579	578	577	575	578	579	578	578	577	580	577	575	580	578	579	581
	1.4194	NaN	NaN	NaN	NaN	NaN	580	577	578	577	578	577	580	576	577	578	576	580	576	578	576	576	582	571	576	580	574	573	579	580	578	580	576	578	575	574	577	579	576	577	577	575	580	578	579	574	578	582	579
	1.4192	NaN	NaN	NaN	NaN	NaN	576	577	577	579	575	578	580	577	577	572	578	574	576	575	582	577	573	573	579	575	577	576	578	580	574	579	575	575	580	581	580	576	584	576	576	581	576	578	579	580	575	581	574
	1.419	NaN	NaN	NaN	NaN	NaN	575	576	576	579	575	583	575	577	575	580	580	576	581	578	578	578	576	583	582	580	572	578	576	576	575	577	576	577	576	578	577	572	571	580	580	576	578	576	574	582	576	576	578
	1.4187	NaN	NaN	NaN	NaN	NaN	576	578	577	574	578	576	577	576	580	581	575	575	575	579	575	573	576	580	574	577	577	577	577	576	577	579	578	579	574	576	576	579	576	576	580	579	581	578	579	576	577	577	581
	1.4185	NaN	NaN	NaN	NaN	NaN	575	582	577	577	574	577	578	574	578	571	578	572	573	574	578	572	581	574	575	577	577	575	577	582	575	576	574	577	579	579	578	576	582	574	576	582	580	579	580	577	574	580	575
	1.4183	NaN	NaN	NaN	NaN	NaN	573	578	576	579	578	576	576	576	576	577	579	577	579	573	573	579	575	579	577	574	576	573	575	574	579	573	575	580	578	576	579	578	579	577	573	579	576	572	575	583	580	577	576
	1.4181	NaN	NaN	NaN	NaN	NaN	578	578	577	577	579	573	575	578	578	577	575	579	575	580	576	576	574	575	577	579	576	581	576	578	578	577	578	581	579	577	578	575	579	578	579	574	576	580	576	576	576	577	579
	1.4179	NaN	NaN	NaN	NaN	NaN	582	577	580	575	582	577	578	574	575	576	577	573	572	575	577	575	581	575	575	578	577	573	582	576	577	578	573	574	582	577	579	580	584	574	576	577	576	581	578	574	579	582	580
	1.4177	NaN	NaN	NaN	NaN	NaN	576	578	576	579	576	579	578	578	576	575	578	573	580	572	579	581	573	580	583	575	579	573	573	578	576	575	575	577	581	583	580	576	578	577	577	582	576	579	578	578	579	577	581
	1.4175	NaN	NaN	NaN	NaN	NaN	574	576	577	575	576	577	575	574	578	582	577	579	580	578	576	578	573	576	581	576	573	578	577	578	576	577	579	576	575	573	577	576	575	578	582	575	580	576	576	574	577	578	580
	1.4173	NaN	NaN	NaN	NaN	NaN	578	579	580	573	578	574	575	574	576	575	576	579	571	576	577	574	578	575	578	582	578	576	577	577	577	579	576	575	576	576	578	577	576	573	576	578	579	578	582	573	576	580	582
	1.4171	NaN	NaN	NaN	NaN	NaN	573	572	576	573	572	579	579	578	571	571	578	576	578	572	579	577	573	575	576	576	580	579	578	579	576	575	576	578	577	578	579	576	579	579	579	577	575	579	570	582	577	579	576
	1.4169	NaN	NaN	NaN	NaN	NaN	575	576	575	577	577	579	575	580	577	578	577	579	578	578	576	576	579	580	576	578	572	577	576	571	576	574	579	578	575	576	577	578	579	580	577	573	581	576	576	578	580	579	579
	1.4167	NaN	NaN	NaN	NaN	NaN	580	580	577	579	578	569	575	575	583	574	575	576	575	580	576	577	580	577	573	579	572	580	575	575	578	579	576	576	577	579	578	576	578	576	579	576	578	580	582	578	577	579	584
	1.4164	NaN	NaN	NaN	NaN	NaN	576	576	579	575	573	574	578	576	574	574	572	574	576	572	580	578	579	574	572	576	577	572	579	577	580	580	571	575	581	575	578	577	579	576	575	577	577	576	579	578	579	580	577
	1.4162	NaN	NaN	NaN	NaN	NaN	574	581	575	577	575	578	572	577	578	576	578	572	582	579	578	577	571	580	576	576	574	578	574	575	578	578	576	576	574	579	576	579	578	583	576	577	575	579	575	580	580	574	579
	1.416	NaN	NaN	NaN	NaN	NaN	577	579	577	578	578	574	574	574	579	579	575	575	574	577	577	574	576	575	578	576	575	581	578	574	578	575	579	578	577	578	577	576	577	579	582	576	581	579	577	576	577	582	582
	1.4158	NaN	NaN	NaN	NaN	NaN	577	577	582	575	575	578	579	576	578	575	577	575	577	572	580	574	576	576	574	576	580	575	582	578	578	580	575	575	577	578	574	582	581	576	572	583	577	578	576	576	579	582	581
	1.4156	NaN	NaN	NaN	NaN	NaN	574	574	572	580	574	578	578	578	572	578	579	578	577	577	581	581	575	579	578	576	576	575	573	577	573	579	577	577	579	578	579	578	573	579	576	577	575	576	577	582	579	577	575
	1.4154	NaN	NaN	NaN	NaN	NaN	576	578	577	575	579	573	576	575	577	582	576	578	575	580	575	576	577	580	579	577	575	579	578	577	575	579	578	578	577	574	573	571	578	579	578	576	582	581	577	579	579	576	579
	1.4152	NaN	NaN	NaN	NaN	NaN	576	577	577	576	575	574	576	572	578	575	576	575	573	574	578	577	582	575	571	579	578	574	576	578	578	582	575	579	578	577	578	579	576	577	575	577	578	582	580	576	581	580	578
	1.415	NaN	NaN	NaN	NaN	NaN	570	573	575	575	576	577	583	576	575	578	578	575	578	576	579	575	577	578	579	573	582	572	579	574	573	574	573	574	577	578	583	572	579	575	576	579	577	576	575	578	582	573	575
	1.4148	NaN	NaN	NaN	NaN	NaN	575	574	575	581	573	574	572	576	573	577	577	576	577	579	570	576	581	579	579	577	575	580	574	573	576	573	575	579	578	577	578	576	576	583	580	581	580	575	575	576	582	576	581
	1.4146	NaN	NaN	NaN	NaN	NaN	579	578	576	573	581	576	572	577	576	577	575	576	571	578	576	575	577	575	576	579	577	577	576	574	578	581	575	576	581	576	576	579	574	578	579	579	577	578	580	575	577	581	581
	1.4144	NaN	NaN	NaN	NaN	NaN	577	577	574	574	578	577	578	578	576	574	572	575	575	576	579	578	572	579	576	576	582	575	580	576	576	580	573	578	581	579	577	577	579	576	577	583	574	579	573	578	577	581	580
	1.4142	NaN	NaN	NaN	NaN	NaN	576	573	566	580	579	583	576	580	575	575	578	577	580	574	575	579	577	581	581	576	577	578	575	574	577	574	576	581	574	576	577	577	575	581	578	575	578	576	576	584	582	574	579
	1.4139	NaN	NaN	NaN	NaN	NaN	575	578	577	577	579	576	576	574	578	578	575	578	577	583	576	577	577	575	574	579	575	573	577	578	578	576	578	579	578	574	578	577	576	576	579	580	582	579	579	576	577	577	582
	1.4137	NaN	NaN	NaN	NaN	NaN	578	578	579	577	581	576	577	577	580	576	577	574	574	575	579	579	580	574	575	574	575	573	578	579	576	580	575	573	579	580	577	579	577	575	573	584	573	579	578	580	576	585	576
	1.4135	NaN	NaN	NaN	NaN	NaN	576	576	573	579	575	581	579	578	578	579	579	572	577	573	577	576	575	580	578	578	577	580	575	572	571	577	580	581	576	579	577	574	581	581	578	577	582	579	576	580	582	574	582
	1.4133	NaN	NaN	NaN	NaN	NaN	578	577	575	579	576	576	576	573	575	577	573	578	573	584	577	579	575	573	576	573	577	579	573	574	579	577	580	579	575	576	576	576	579	578	578	576	577	576	576	579	578	580	582
	1.4131	NaN	NaN	NaN	NaN	NaN	580	576	577	575	575	580	575	574	577	576	575	577	575	578	580	574	582	577	574	577	577	576	577	578	581	577	576	576	579	579	578	581	582	574	577	577	578	579	578	578	578	580	579
	1.4129	NaN	NaN	NaN	NaN	NaN	574	575	577	577	575	578	577	578	576	577	577	577	573	575	575	579	574	578	575	575	580	578	576	579	576	577	576	578	578	581	575	578	581	579	576	582	575	580	576	580	576	576	580
	1.4127	NaN	NaN	NaN	NaN	NaN	578	576	572	578	574	575	575	575	574	579	577	577	580	579	578	578	576	579	580	574	577	579	573	579	577	577	579	579	577	571	576	576	575	578	582	579	579	578	575	579	585	576	580
	1.4125	NaN	NaN	NaN	NaN	NaN	579	577	578	576	577	571	575	575	581	576	572	575	576	577	579	579	578	575	570	579	573	575	580	582	577	578	576	576	576	577	575	574	575	579	575	578	579	583	582	578	576	583	572
	1.4123	NaN	NaN	NaN	NaN	NaN	574	579	575	574	576	578	581	578	577	576	579	573	576	571	580	577	579	579	573	577	579	577	576	576	575	573	573	575	578	579	580	579	577	576	574	582	577	576	576	583	577	579	578
	1.4121	NaN	NaN	NaN	NaN	NaN	576	580	575	580	574	578	572	572	576	578	579	578	580	575	575	578	574	579	579	575	575	580	577	574	576	578	581	576	577	576	573	575	577	580	580	574	581	577	576	577	578	577	580
	1.4119	NaN	NaN	NaN	NaN	NaN	583	578	578	575	579	576	578	573	577	575	576	578	574	579	576	574	578	574	578	575	574	576	575	574	579	578	575	580	578	578	577	578	575	579	576	576	583	576	579	578	579	581	579
	1.4117	NaN	NaN	NaN	NaN	NaN	576	575	577	576	576	578	579	572	572	569	578	576	571	573	581	577	580	577	577	577	580	573	581	576	572	578	574	571	579	576	580	578	577	574	576	578	577	573	576	578	577	582	577
	1.4115	NaN	NaN	NaN	NaN	NaN	575	574	577	578	577	580	576	580	577	579	577	577	582	578	575	578	576	578	582	576	573	578	576	580	574	575	577	579	576	576	580	575	575	581	580	579	575	575	573	577	581	577	577
	1.4112	NaN	NaN	NaN	NaN	NaN	583	573	576	577	579	575	576	572	576	578	573	579	576	576	577	578	580	574	578	581	574	578	577	574	578	577	579	579	581	570	578	579	575	577	579	580	580	581	579	575	583	579	582
	1.411	NaN	NaN	NaN	NaN	NaN	578	582	580	575	575	576	577	575	577	576	577	575	574	579	583	574	578	576	573	579	580	577	578	579	578	582	576	574	583	578	580	578	579	575	576	582	576	578	575	577	579	583	577
	1.4108	NaN	NaN	NaN	NaN	NaN	572	572	569	581	574	578	579	578	574	578	583	577	577	576	575	580	576	579	579	571	579	576	573	576	571	575	579	576	579	578	577	578	580	577	574	577	576	576	576	581	581	577	577
	1.4106	NaN	NaN	NaN	NaN	NaN	579	572	576	578	577	576	575	573	576	577	575	582	580	579	575	577	577	578	575	574	574	576	576	573	579	578	581	577	578	576	572	579	580	581	580	577	580	579	579	578	580	576	583
	1.4104	NaN	NaN	NaN	NaN	NaN	579	577	580	573	577	573	573	571	577	573	577	577	574	575	579	574	578	575	576	578	577	575	579	578	579	577	572	579	580	572	573	577	579	576	573	582	578	581	581	579	577	582	577
	1.4102	NaN	NaN	NaN	NaN	NaN	571	575	576	577	576	580	577	579	575	576	576	575	576	574	579	582	575	579	578	575	579	577	577	579	577	577	577	574	578	577	576	580	583	576	579	579	576	579	575	580	582	576	577
	1.41	NaN	NaN	NaN	NaN	NaN	576	575	577	578	576	579	577	576	577	580	578	579	581	578	575	578	576	576	583	574	578	583	575	575	575	576	577	579	575	576	578	575	577	580	580	576	583	573	576	576	582	576	580
	1.4098	NaN	NaN	NaN	NaN	NaN	578	582	576	576	579	578	575	575	579	574	574	584	575	575	577	574	577	577	580	579	575	576	579	576	579	578	576	575	581	575	579	578	576	575	578	579	581	580	583	575	576	581	580
	1.4096	NaN	NaN	NaN	NaN	NaN	576	576	574	576	577	576	577	579	575	575	576	572	577	571	578	575	571	575	574	578	580	577	580	577	574	581	576	575	581	579	579	578	580	576	578	578	578	576	575	577	577	580	578
	1.4094	NaN	NaN	NaN	NaN	NaN	573	576	575	578	575	581	573	578	574	577	576	576	579	579	576	577	576	582	576	577	572	580	577	575	575	578	580	579	575	578	577	573	576	581	584	578	578	576	579	579	579	579	581
	1.4092	NaN	NaN	NaN	NaN	NaN	577	579	579	576	575	573	573	576	578	578	575	581	575	579	575	574	579	574	571	580	575	578	578	574	580	578	579	579	575	574	578	579	579	577	580	577	580	582	579	579	578	580	580
	1.409	NaN	NaN	NaN	NaN	NaN	581	578	577	578	577	575	578	579	574	572	578	576	576	576	578	578	578	571	577	576	580	574	583	579	575	580	574	576	580	581	579	582	579	572	577	581	576	580	579	582	577	580	579
	1.4088	NaN	NaN	NaN	NaN	NaN	576	576	576	579	576	577	576	582	578	576	578	577	578	575	578	577	576	578	578	575	577	580	576	575	574	577	578	575	575	578	576	574	581	578	578	574	575	578	576	578	581	572	575
	1.4086	NaN	NaN	NaN	NaN	NaN	579	577	575	578	575	575	575	575	575	578	575	577	578	577	575	576	578	576	580	578	573	579	576	574	576	579	577	576	576	576	575	574	578	578	581	579	582	579	582	576	577	581	582
	1.4084	NaN	NaN	NaN	NaN	NaN	579	578	577	574	582	574	576	572	577	576	574	580	573	573	582	573	581	579	578	578	576	572	582	578	577	577	575	570	578	576	574	580	580	577	577	581	575	577	578	575	577	582	578
	1.4081	NaN	NaN	NaN	NaN	NaN	573	579	575	576	575	584	579	579	572	574	577	576	577	575	578	577	576	580	579	575	580	577	572	576	578	574	577	575	582	578	578	578	580	574	578	580	576	575	574	587	580	576	576
	1.4079	NaN	NaN	NaN	NaN	NaN	578	575	575	577	580	576	576	577	576	582	578	580	574	577	577	576	576	579	575	581	574	583	577	576	577	576	583	581	575	576	580	572	576	578	582	576	579	577	576	574	580	578	577
	1.4077	NaN	NaN	NaN	NaN	NaN	576	578	578	574	578	572	578	576	580	573	576	580	574	577	578	575	578	577	571	579	577	574	580	577	579	579	574	574	579	579	577	579	578	572	570	578	579	581	578	581	576	580	576
	1.4075	NaN	NaN	NaN	NaN	NaN	575	575	573	578	578	578	578	579	575	571	582	574	571	578	579	577	577	582	579	579	575	576	577	577	576	580	576	578	579	580	578	574	580	576	576	579	576	577	574	582	579	578	578
	1.4073	NaN	NaN	NaN	NaN	NaN	575	582	575	581	576	581	573	576	576	584	576	580	579	576	572	579	577	579	578	577	573	581	573	576	576	574	578	581	576	575	578	577	574	585	578	576	579	576	577	579	581	576	579
	1.4071	NaN	NaN	NaN	NaN	NaN	581	577	577	575	581	579	573	575	578	577	577	580	576	579	575	574	577	573	575	578	577	577	578	576	579	578	574	578	580	577	576	577	577	577	583	577	581	584	584	577	577	584	581
	1.4069	NaN	NaN	NaN	NaN	NaN	576	574	577	579	574	573	578	579	578	574	572	576	577	572	578	576	576	578	575	576	577	578	576	579	578	577	574	574	584	576	578	576	578	581	578	582	576	576	575	578	575	581	580
	1.4067	NaN	NaN	NaN	NaN	NaN	576	573	569	578	574	580	575	580	577	577	579	581	579	571	574	579	576	581	576	577	576	577	576	573	572	575	579	581	574	578	580	578	575	578	581	575	575	576	576	582	578	576	580
	1.4065	NaN	NaN	NaN	NaN	NaN	579	577	579	577	578	571	576	579	575	579	574	582	576	578	576	575	577	578	573	579	572	578	579	578	573	579	578	582	573	580	576	576	576	581	581	580	578	583	581	579	576	582	580
	1.4063	NaN	NaN	NaN	NaN	NaN	575	579	579	572	575	572	579	578	576	571	578	574	577	573	580	576	581	576	573	578	579	575	576	576	577	582	575	575	583	579	578	579	579	576	572	579	575	579	582	578	577	583	573
[truncated: 734 more rows]
[truncated: 193 more columns]

## Sheet: Figure3e
Figure 3e	Column B: X-axis, Photon energy (eV)
[truncated: 1,341 more rows]
[truncated: 193 more columns]

## Sheet: Figure3f
Figure 3f	Column B: X-axis, Photon energy (eV)
[truncated: 1,341 more rows]
[truncated: 193 more columns]

## Sheet: Figure3g
Figure 3g	Column B: X-axis, Photon energy (eV)
[truncated: 1,341 more rows]
[truncated: 193 more columns]
