# Supplementary material for: Quadrupolar excitons and hybridized interlayer Mott insulator in a trilayer moiré superlattice
Source: Nat Commun. 2023 Aug 1;14:4604. doi: 10.1038/s41467-023-40288-9 (PMC10393975; doi:10.1038/s41467-023-40288-9)
Supplement: Supplementary file 3 — Source Data [file 41467_2023_40288_MOESM3_ESM.zip › source data file 4.xlsx]

## Sheet: Fig4a
Figure 4a		Column C: X-axis, External field (mV/nm)
Row 2: Y-axis, Vtg + Vbg (V)	Vtg - Vbg	matrix data: Z values, Peak area (arb. unit)	-12	-11.9	-11.8	-11.7	-11.6	-11.5	-11.4	-11.3	-11.2	-11.1	-11	-10.9	-10.8	-10.7	-10.6	-10.5	-10.4	-10.3	-10.2	-10.1	-10	-9.9	-9.8	-9.7	-9.6	-9.5	-9.4	-9.3	-9.2	-9.1	-9	-8.9	-8.8	-8.7	-8.6	-8.5	-8.4	-8.3	-8.2	-8.1	-8	-7.9	-7.8	-7.7	-7.6	-7.5	-7.4
	-5	-80.5
	-4.5	-72.45																																														3.50726	3.68121
	-4	-64.4																																									3.14558	3.18898	3.25182	3.37936	3.37921	3.36191	3.34329
	-3.5	-56.35																																				2.89708	2.88661	2.93519	2.90876	2.99259	2.96997	2.9909	3.15159	3.1571	3.09991	3.2171	3.32098
	-2.5	-40.25																										2.71952	2.83618	2.7755	2.66404	2.62672	2.66653	2.75979	2.73574	2.73565	2.76831	2.64855	2.8214	2.71142	2.78535	2.79851	2.68409	2.71276	2.8245	2.76946	3.00506	3.06387	3.12488
	-2	-32.2																					2.38752	2.48372	2.54851	2.70432	2.6114	2.86798	2.67037	2.58124	2.75425	2.65452	2.76148	2.68754	2.76159	2.75132	2.84547	2.71659	2.78452	2.92392	2.76901	2.76147	2.77554	2.75465	2.76796	2.88736	3.03132	3.03259	3.1722
	-1.5	-24.15																2.04724	2.08454	2.16018	2.22409	2.29139	2.27407	2.38771	2.30589	2.39744	2.3709	2.37495	2.31435	2.49287	2.44056	2.49245	2.63968	2.62003	2.53964	2.60702	2.76423	2.86136	2.81505	2.99306	2.89529	2.88147	2.94891	2.90435	3.03177	3.08634	3.06546	3.21637	3.73072
	-1	-16.1											1.99796	2.05964	1.95941	1.99581	2.01015	2.03842	2.08287	2.08149	2.11171	2.04958	2.1156	2.09276	2.24929	2.18447	2.19772	2.36344	2.273	2.29627	2.312	2.43747	2.3341	2.43288	2.52253	2.53282	2.57354	2.6878	2.75439	2.73188	2.85868	2.8244	2.90391	2.92608	3.09121	3.25853	3.28585	3.55765	3.69091
	-0.5	-8.05						1.97967	2.10263	2.07537	1.94169	1.95418	1.95795	1.93818	2.00798	2.0404	1.98061	2.04669	1.98826	2.04015	2.07747	2.03114	2.04985	2.08104	2.22811	2.07087	2.1123	2.16748	2.29676	2.24168	2.19713	2.22383	2.33117	2.36561	2.29441	2.37354	2.46908	2.52673	2.57156	2.64267	2.5904	2.73343	2.87134	2.83016	2.97953	3.30527	3.63958	3.67729	3.98363
	0	0	2.06843	1.98277	2.03996	2.03034	2.01184	2.0215	1.95737	1.89875	2.00447	2.08408	1.96289	1.93496	2.0439	2.02923	2.0756	2.00698	2.08338	2.12685	2.06113	2.06158	1.94127	2.11899	2.01278	2.0694	2.06008	2.13982	2.22373	2.19752	2.15091	2.24571	2.23649	2.26505	2.27443	2.36505	2.38373	2.40639	2.42469	2.59929	2.7002	2.60918	2.91449	2.92175	3.12858	3.27487	3.63477	3.84736	4.12394
	0.5	8.05						2.00365	1.95104	2.02245	1.84135	2.01549	1.97504	1.98257	1.95574	1.95452	2.09497	2.0731	2.09887	2.13973	2.07517	2.02272	2.11445	2.18526	2.39744	2.11203	2.15745	2.1225	2.0263	2.28235	2.16488	2.23785	2.32653	2.3388	2.32903	2.39312	2.45319	2.52335	2.52903	2.59898	2.65622	2.70104	2.72766	2.88788	3.15557	3.36736	3.62928	3.78357	4.19237
	1	16.1											2.23074	2.31225	2.25338	2.24634	2.35683	2.35662	2.36857	2.519	2.37346	2.44647	2.31167	2.42541	2.52368	2.36948	2.49359	2.47857	2.51621	2.53024	2.53149	2.68492	2.75617	2.66978	2.68258	2.71795	2.85282	2.86532	2.97801	2.93944	3.0843	3.14921	3.31335	3.56483	3.53561	3.90937	3.98679	4.07568	4.44706
	1.5	24.15																2.58477	2.49757	2.44738	2.54042	2.55945	2.61448	2.6055	2.68356	2.65618	2.71041	2.70508	2.92378	2.81499	2.86626	2.8566	3.13049	3.12766	3.20666	3.30482	3.26437	3.30921	3.4874	3.41378	3.55001	3.58708	3.74848	3.66036	3.91872	4.03594	4.23529	4.49522	4.52153
	2	32.2																					2.8219	2.96326	2.98746	2.99749	3.13637	3.08087	3.24709	3.26937	3.31883	3.32039	3.37766	3.56686	3.62355	3.55366	3.71384	3.74981	3.75015	3.92202	3.98356	3.79503	3.8589	3.87681	4.24013	4.35775	4.26624	4.61162	4.7727
	2.5	40.25																										3.43968	3.52298	3.66635	3.55791	3.65538	3.51716	3.8431	3.86086	4.03371	3.98353	4.07509	3.98365	3.99175	4.13586	4.19768	4.09249	4.27657	4.19	4.43429	4.53123	4.61289	4.89303
	3	48.3																															3.7764	3.88851	4.04114	4.23368	4.18291	4.05743	4.1583	4.11064	4.14872	4.18175	4.31919	4.29908	4.38481	4.50727	4.55296	4.86618	4.80586
	3.5	56.35																																				4.26182	4.2934	4.43336	4.24371	4.26164	4.41083	4.31988	4.55195	4.46766	4.61291	4.66445	4.72178
	4	64.4																																									4.44603	4.44622	4.54946	4.50029	4.70267	4.58477	4.67845
	4.5	72.45																																														4.65107	4.76138
	5	80.5
[truncated: 114 more columns]

## Sheet: Fig4b
Figure 4b
Vtg - Vbg (V)	External field (mV/nm)	Peak area (arb. unit)
-5	-80.5	3.33016
-4.5	-72.45	3.51079
-4	-64.4	3.89626
-3.5	-56.35	4.35118
-3	-48.3	3.82817
-2.5	-40.25	6.58986
-2	-32.2	7.67487
-1.5	-24.15	8.74456
-1	-16.1	9.5662
-0.5	-8.05	10.058
0	0	10.1037
0.5	8.05	9.95765
1	16.1	10.0465
1.5	24.15	9.80814
2	32.2	9.5215
2.5	40.25	9.00105
3	48.3	7.7356
3.5	56.35	6.83524
4	64.4	6.26023
4.5	72.45	6.16774
5	80.5	6.09541

## Sheet: Fig4c
Figure 4c		Column C: X-axis, External field (mV/nm)
Row 2: Y-axis, Vtg + Vbg (V)	Vtg - Vbg (V)	matrix data: Z values, Peak position (eV)	-12	-11.9	-11.8	-11.7	-11.6	-11.5	-11.4	-11.3	-11.2	-11.1	-11	-10.9	-10.8	-10.7	-10.6	-10.5	-10.4	-10.3	-10.2	-10.1	-10	-9.9	-9.8	-9.7	-9.6	-9.5	-9.4	-9.3	-9.2	-9.1	-9	-8.9	-8.8	-8.7	-8.6	-8.5	-8.4	-8.3	-8.2	-8.1	-8	-7.9	-7.8	-7.7	-7.6	-7.5	-7.4
	-5	-80.5
	-4.5	-72.45																																														1.34636	1.34622
	-4	-64.4																																									1.3435	1.34451	1.34444	1.34482	1.34508	1.34569	1.34582
	-3.5	-56.35																																				1.34209	1.34246	1.34285	1.34329	1.34348	1.34365	1.34398	1.34418	1.3443	1.3448	1.34493	1.34514
	-3	-48.3																															1.34198	1.34186	1.34192	1.34236	1.34229	1.34278	1.34309	1.34306	1.34344	1.3438	1.34404	1.34437	1.34472	1.34467	1.34471	1.34501	1.345
	-2.5	-40.25																										1.3414	1.34127	1.34129	1.34199	1.3421	1.34231	1.3424	1.34215	1.34263	1.34268	1.34326	1.34323	1.34334	1.34356	1.34402	1.34422	1.34437	1.34456	1.3448	1.34451	1.34476	1.34517
	-2	-32.2																					1.34089	1.34137	1.34144	1.3416	1.34151	1.34123	1.3418	1.34217	1.34242	1.34222	1.34245	1.34282	1.34302	1.34352	1.34372	1.34407	1.34355	1.34413	1.34451	1.34453	1.34442	1.34505	1.34501	1.34457	1.34482	1.34466	1.34492
	-1.5	-24.15																1.34222	1.34201	1.34203	1.34164	1.3415	1.34189	1.34184	1.34201	1.34176	1.34205	1.34274	1.34264	1.34221	1.34305	1.34316	1.34316	1.34341	1.34381	1.34409	1.34406	1.34437	1.34469	1.345	1.34519	1.3455	1.34559	1.34555	1.34552	1.3454	1.34532	1.34511	1.34491
	-1	-16.1											1.34191	1.34219	1.34286	1.34245	1.34274	1.34253	1.34277	1.34318	1.34328	1.34321	1.34359	1.343	1.34298	1.34373	1.34338	1.34355	1.34362	1.34366	1.34402	1.34346	1.3441	1.34442	1.34434	1.34457	1.34481	1.34503	1.34528	1.34556	1.34576	1.34604	1.34652	1.34627	1.34598	1.34577	1.3457	1.34505	1.34467
	-0.5	-8.05						1.34063	1.34023	1.34072	1.34101	1.3417	1.34157	1.34214	1.34225	1.34228	1.34283	1.34303	1.34366	1.34349	1.34373	1.34363	1.34409	1.34403	1.34394	1.34471	1.34457	1.34473	1.34431	1.34514	1.34537	1.34566	1.34496	1.3453	1.3457	1.34568	1.34594	1.34623	1.34642	1.34643	1.34692	1.34676	1.34649	1.34685	1.34601	1.3453	1.34457	1.34449	1.34455
	0	0	1.33871	1.33937	1.33938	1.33961	1.33989	1.34008	1.34072	1.34124	1.34078	1.34134	1.34188	1.34229	1.34192	1.34248	1.34228	1.34277	1.34288	1.34344	1.34337	1.34421	1.34435	1.34401	1.34481	1.34519	1.34516	1.34527	1.34547	1.34568	1.34621	1.34637	1.34654	1.3467	1.34654	1.34681	1.34693	1.34695	1.34735	1.34729	1.34741	1.34736	1.34666	1.34691	1.34561	1.34512	1.34435	1.34378	1.34346
	0.5	8.05						1.33988	1.34044	1.34069	1.34163	1.34137	1.34127	1.34142	1.34167	1.34179	1.34221	1.34224	1.34279	1.34263	1.34308	1.34352	1.34339	1.34366	1.34412	1.34459	1.34466	1.34486	1.34572	1.3453	1.34592	1.34579	1.34629	1.34629	1.34657	1.34684	1.34684	1.34686	1.34714	1.34717	1.3468	1.34715	1.34654	1.34579	1.34495	1.34417	1.34346	1.34302	1.34265
	1	16.1											1.34201	1.34188	1.34239	1.34264	1.34257	1.34277	1.34301	1.34312	1.34323	1.34375	1.34438	1.34449	1.34446	1.34481	1.34469	1.34503	1.34538	1.34544	1.34592	1.34551	1.34573	1.34614	1.34657	1.3464	1.34617	1.34677	1.34671	1.34683	1.34673	1.34662	1.34647	1.34565	1.34503	1.34398	1.34356	1.3433	1.34278
	1.5	24.15																1.34198	1.34247	1.34288	1.34234	1.34267	1.34293	1.34309	1.34304	1.34331	1.34346	1.34352	1.3435	1.344	1.34383	1.34417	1.34386	1.34411	1.34418	1.34418	1.34442	1.34484	1.34461	1.34531	1.34527	1.34521	1.34454	1.34438	1.34414	1.34362	1.34325	1.34299	1.3426
	2	32.2																					1.34174	1.34176	1.34173	1.34169	1.34178	1.34171	1.34175	1.34207	1.34189	1.34197	1.34218	1.34202	1.34218	1.34236	1.34269	1.3428	1.34297	1.34311	1.34347	1.34381	1.34348	1.34357	1.34296	1.34304	1.34329	1.34263	1.34287
	2.5	40.25																										1.34034	1.34051	1.3402	1.34067	1.34077	1.34124	1.34089	1.34116	1.34135	1.34099	1.34176	1.34224	1.34211	1.34262	1.34263	1.3431	1.343	1.34314	1.34302	1.34302	1.34295	1.34285
	3	48.3																															1.34009	1.34044	1.34059	1.34049	1.34092	1.34131	1.3416	1.34211	1.34244	1.3429	1.3429	1.34301	1.34315	1.34312	1.34312	1.34324	1.34321
	3.5	56.35																																				1.34144	1.34171	1.34166	1.34236	1.34258	1.34292	1.34318	1.34307	1.34317	1.34329	1.34366	1.34346
	4	64.4																																									1.34241	1.34249	1.34257	1.34285	1.3428	1.3431	1.34316
	4.5	72.45																																														1.34266	1.34244
	5	80.5
[truncated: 114 more columns]
